# Supplementary material for: Inter-organellar and systemic responses to impaired mitochondrial matrix protein import in skeletal muscle
Source: Commun Biol. 2022 Oct 5;5:1060. doi: 10.1038/s42003-022-04034-z (PMC9534917; doi:10.1038/s42003-022-04034-z)
Supplement: Supplementary file 3 — Supplementary Data 1 [file 42003_2022_4034_MOESM3_ESM.xlsx]

## Sheet: Sheet1
# Annotations									# DEseq2 stats							# FPKM values								# Counts
gene_id	chr	start	end	width	exon.width	strand	ENTREZID	max.exon	baseMean	log2FoldChange	lfcSE	stat	pvalue	padj	direction	WT1	WT2	WT3	WT4	KO1	KO2	KO3	KO4	WT1	WT2	WT3	WT4	KO1	KO2	KO3	KO4
Asb2	chr12	103321142	103356001	34860	2690	-	65256	10	10738.5	-4.37465	0.117702	-37.1673	2.30203e-302	3.22446e-298	-1	408.104	366.207	434.508	443.195	20.2602	17.9732	23.8989	17.5047	13405	14868	16259	18765	1352	1087	1550	1215
Trib3	chr2	152337425	152344060	6636	2051	-	228775	4	1355.82	6.93748	0.204429	33.9359	1.96821e-252	1.37844e-248	1	0.479151	0.419956	0.420602	0.960273	68.927	66.3596	71.7693	77.4163	12	13	12	31	3507	3060	3549	4097
Slc7a5	chr8	121881146	121907686	26541	3513	-	20539	10	1283.24	6.18329	0.187851	32.916	1.2983e-237	6.06176e-234	1	0.442927	0.64125	0.450195	0.596808	35.9846	33.4378	44.4042	42.4952	19	34	22	33	3136	2641	3761	3852
Mt2	chr8	94172618	94173567	950	556	+	17750	3	2264.1	5.15967	0.15879	32.4936	1.31254e-231	4.59619e-228	1	14.4347	13.3466	10.9901	9.48423	468.864	396.785	495.476	357.023	98	112	85	83	6467	4960	6642	5122
Asns	chr6	7675171	7693182	18012	1927	-	27053	12	1269.86	5.67004	0.175217	32.3602	9.98129e-230	2.79616e-226	1	1.78494	1.47847	0.671501	1.58255	71.6679	62.7589	73.5464	72.3621	42	43	18	48	3426	2719	3417	3598
Amd1	chr10	40287458	40302188	14731	3206	-	11702	8	8603.5	-5.6815	0.199169	-28.526	5.56916e-179	1.30012e-175	-1	392.794	228.032	322.756	198.248	5.15513	5.64649	5.09719	6.3464	15377	11034	14394	10004	410	407	394	525
Slc3a2	chr19	8706882	8723369	16488	2958	-	17254	10	2013.97	2.31203	0.081324	28.4298	8.65661e-178	1.73219e-174	1	12.5694	13.4394	11.6654	11.8346	59.6755	58.327	65.4392	62.3912	454	600	480	551	4379	3879	4667	4762
Rpl3	chr15	80077781	80083406	5626	1361	-	27367	10	2646.95	2.68214	0.0943888	28.4159	1.28655e-177	2.2526e-174	1	32.0118	27.4566	25.4064	28.9422	180.998	178.763	170.933	199.13	532	564	481	620	6111	5470	5609	6993
Spg21	chr9	65460937	65488470	27534	2690	+	27965	9	1071.95	2.96924	0.104545	28.4014	1.94204e-177	3.02246e-174	1	5.75395	4.53202	4.65	4.70002	41.1348	37.7983	35.4629	38.8274	189	184	174	199	2745	2286	2300	2695
Mthfd2	chr6	83305704	83317604	11901	2070	-	17768	8	2361.17	5.61363	0.202524	27.7183	4.20113e-169	5.88453e-166	1	2.41333	2.36858	1.84061	3.25338	116.589	86.4426	150.196	131.693	61	74	53	106	5987	4023	7496	7034
Ctsl	chr13	64361890	64370520	8631	3509	-	13039	8	12926.6	3.34931	0.120969	27.6874	9.8971e-169	1.26026e-165	1	34.471	35.139	35.9747	37.1891	366.265	287.404	431.439	370.092	1477	1861	1756	2054	31883	22674	36501	33509
Myh8	chr11	67277124	67308634	31511	6149	+	17885	40	6126.81	6.67131	0.244227	27.316	2.73894e-164	3.19703e-161	1	1.23861	0.894335	1.14572	0.929901	76.0126	165.862	76.7535	109.377	93	83	98	90	11595	22930	11379	17354
Anxa4	chr6	86736840	86793584	56745	2003	-	11746	13	747.818	2.2774	0.0842393	27.0349	5.74192e-161	6.1867e-158	1	7.19595	6.64877	6.9268	6.94643	32.6429	34.197	33.359	34.0343	176	201	193	219	1622	1540	1611	1759
Aldh18a1	chr19	40550257	40588463	38207	3527	-	56454	19	859.794	2.88703	0.10858	26.5888	9.13748e-156	9.14205e-153	1	3.7151	3.0996	3.01656	2.81007	23.4183	21.2996	24.3542	24.0312	160	165	148	156	2049	1689	2071	2187
Tex264	chr9	106658746	106685952	27207	2025	-	21767	6	1489.65	2.45605	0.092621	26.5172	6.13206e-155	5.72612e-152	1	11.4451	12.0406	12.3186	13.3341	70.4291	60.4685	70.9703	68.0946	283	368	347	425	3538	2753	3465	3558
Eml1	chr12	108371153	108539564	168412	4474	+	68519	23	1765.3	-2.95322	0.116755	-25.2943	3.6947e-141	3.23448e-138	-1	35.3462	37.0673	43.4638	35.7	4.98251	4.89122	5.5901	4.11462	1931	2503	2705	2514	553	492	603	475
Gm13889	chr2	93955810	93957100	1291	1291	-	620695	1	646.299	3.10697	0.122964	25.2673	7.30979e-141	6.02284e-138	1	6.53382	5.59406	5.01155	5.51176	49.1471	43.2035	48.9618	53.1948	103	109	90	112	1574	1254	1524	1772
Smtnl2	chr11	72390114	72411713	21600	2624	-	276829	8	5177.8	-2.86964	0.113704	-25.2379	1.5362e-140	1.19542e-137	-1	207.14	167.332	172.843	205.634	26.8532	22.3578	28.8626	24.931	6637	6627	6309	8493	1748	1319	1826	1688
Igf2	chr7	142650768	142666816	16049	4528	-	16002	5	3111.61	3.6321	0.144802	25.0832	7.58497e-139	5.59172e-136	1	5.42589	5.79449	5.92186	5.10733	62.3087	82.8958	53.8787	76.7575	300	396	373	364	6999	8439	5882	8968
Aif1l	chr2	31950303	31973442	23140	2953	+	108897	6	460.739	4.23619	0.169684	24.9652	1.45886e-137	1.02171e-134	1	0.748784	1.05453	0.632945	0.946647	14.1968	17.472	15.4359	17.1925	27	47	26	44	1040	1160	1099	1310
Lhfpl2	chr13	94057796	94195409	137614	4348	+	218454	4	396.583	2.87543	0.115526	24.89	9.55162e-137	6.37093e-134	1	1.16777	1.18859	1.14082	1.24202	8.58501	8.72585	8.56614	8.94903	62	78	69	85	926	853	898	1004
Eef1a1	chr9	78478453	78481724	3272	1790	-	13627	8	29385.1	2.89844	0.117149	24.7414	3.8366e-135	2.44269e-132	1	226.103	211.131	168.194	236.669	1547.05	1430.78	1709.49	1591.61	4942	5704	4188	6668	68697	57581	73777	73512
Ccdc6	chr10	70097121	70193200	96080	5511	+	76551	9	1921.41	-1.89319	0.0772812	-24.4975	1.57147e-132	9.57027e-130	-1	30.6567	27.8803	30.7066	29.9161	8.07528	7.87712	8.68508	7.44024	2063	2319	2354	2595	1104	976	1154	1058
Map1b	chr13	99421464	99516602	95139	11852	-	17755	7	1405.7	3.40541	0.139236	24.4579	4.15022e-132	2.42217e-129	1	0.884453	1.11247	1.27375	1.15787	10.411	10.4103	12.8537	13.3446	128	199	210	216	3061	2774	3673	4081
Ibtk	chr9	85687360	85749334	61975	5650	-	108837	29	2295.85	-1.89262	0.077543	-24.4073	1.42903e-131	8.00654e-129	-1	34.0914	33.7262	36.911	34.1391	9.22506	8.81693	10.314	9.04063	2352	2876	2901	3036	1293	1120	1405	1318
Pck2	chr14	55540266	55550017	9752	3400	+	74551	10	783.662	3.56289	0.148258	24.0316	1.29869e-127	6.99645e-125	1	1.46929	1.94871	1.96635	2.37314	22.1945	19.8844	25.7518	24.3931	61	100	93	127	1872	1520	2111	2140
2310065F04Rik	chr11	67112461	67120080	7620	2724	-	74184	5	1443.92	-4.39825	0.18403	-23.8996	3.09117e-126	1.60363e-123	-1	56.9716	58.9593	64.0499	39.5331	2.6193	2.92277	3.01479	1.86379	1895	2424	2427	1695	177	179	198	131
Cpne2	chr8	94533028	94570529	37502	2302	+	234577	16	1365.46	3.90932	0.164892	23.7083	2.9572e-124	1.47934e-121	1	4.73154	3.39628	3.93479	4.02945	60.2382	45.6183	73.8535	61.5002	133	118	126	146	3440	2361	4099	3653
Slc6a9	chr4	117835258	117869305	34048	3272	+	14664	14	746.408	3.37138	0.143439	23.504	3.71517e-122	1.79443e-119	1	2.02735	1.8832	2.10918	2.67957	21.9786	19.1398	24.6296	24.5064	81	93	96	138	1784	1408	1943	2069
Spg20	chr3	55112108	55137332	25225	4054	+	229285	9	2531.34	2.36948	0.101009	23.4582	1.09142e-121	5.09582e-119	1	11.1307	10.3454	11.8631	10.594	54.7783	49.3386	62.6542	60.1502	551	633	669	676	5509	4497	6124	6292
Eif4a1	chr11	69666936	69672423	5488	1880	-	13681	11	2596.55	1.72288	0.0741573	23.2328	2.1224e-119	9.58983e-117	1	38.4209	34.1149	32.9996	33.8617	110.683	112.592	117.082	119.358	882	968	863	1002	5162	4759	5307	5790
Taf15	chr11	83473108	83506740	33633	2049	+	70439	16	1572.28	1.65827	0.071666	23.1389	1.88224e-118	8.23891e-116	1	19.6244	19.2398	20.9103	20.3094	62.207	61.4968	61.9612	67.1079	491	595	596	655	3162	2833	3061	3548
Gars	chr6	55038001	55079504	41504	2390	+	353172	17	4437.57	2.09138	0.0917481	22.7948	5.16854e-115	2.19381e-112	1	40.4677	36.233	38.8315	37.5881	154.344	145.308	179.406	173.232	1181	1307	1291	1414	9151	7808	10338	10683
Rnf185	chr11	3415973	3452956	36984	3508	-	193670	8	1195.88	1.8413	0.0811984	22.6765	7.63486e-114	3.14534e-111	1	8.4276	8.46145	7.58225	7.80578	29.4056	29.5677	26.8744	29.7515	361	448	370	431	2559	2332	2273	2693
Atp6v1h	chr1	5083086	5162549	79464	2063	+	108664	14	1135.5	2.53201	0.112063	22.5945	4.90647e-113	1.96357e-110	1	8.37606	8.67144	8.57219	9.54687	49.7874	43.4218	56.0722	54.3101	211	270	246	310	2548	2014	2789	2891
Scn4b	chr9	45139042	45154061	15020	4244	+	399548	5	5475.65	-3.3853	0.151342	-22.3685	7.97492e-111	3.10291e-108	-1	119.253	136.4	138.44	116.692	12.6327	10.0087	15.9494	10.2915	6180	8737	8173	7795	1330	955	1632	1127
Mettl21c	chr1	44009408	44020006	10599	1086	-	433294	5	1159.92	-4.73077	0.21425	-22.0806	4.85166e-108	1.83668e-105	-1	140.186	97.554	116.768	92.0232	4.41709	2.37545	4.73577	5.24589	1859	1599	1764	1573	119	58	124	147
Kcng4	chr8	119623854	119635680	11827	3806	-	66733	3	1068.05	-4.97357	0.226702	-21.9388	1.10708e-106	4.01007e-104	-1	34.9011	30.6909	30.9764	21.4002	0.942628	0.969968	1.30771	0.539683	1622	1763	1640	1282	89	83	120	53
Mllt3	chr4	87769925	88033407	263483	6225	-	70122	11	1721.78	-1.58029	0.0720327	-21.9384	1.11653e-106	4.01007e-104	-1	23.3121	21.9257	22.3574	22.3207	7.00012	7.40233	8.122	7.5394	1772	2060	1936	2187	1081	1036	1219	1211
Plpp7	chr2	32095651	32110820	15170	1824	+	227721	2	1363.21	-1.88603	0.0865137	-21.8004	2.29922e-105	8.05128e-103	-1	63.4865	58.2284	65.3455	68.0958	15.8458	17.2158	18.5551	17.4229	1414	1603	1658	1955	717	706	816	820
Tmcc2	chr1	132356315	132391386	35072	4183	-	68875	5	1596.87	-2.01755	0.0930493	-21.6826	2.99457e-104	1.02305e-101	-1	31.7164	32.9618	36.7775	31.3488	8.07561	7.45381	9.0726	8.19023	1620	2081	2140	2064	838	701	915	884
Reep6	chr10	80330145	80336441	6297	2016	+	70335	6	382.541	3.80154	0.175798	21.6244	1.0581e-103	3.52877e-101	1	1.29992	1.4132	0.962785	1.79632	20.7752	16.3484	19.3185	20.3966	32	43	27	57	1039	741	939	1061
Rasgrp3	chr17	75435905	75529054	93150	4932	+	240168	18	781.471	-1.81961	0.0842531	-21.5969	1.91911e-103	6.25138e-101	-1	13.151	13.3802	13.5555	13.4743	3.86596	3.47205	4.17116	3.6618	792	996	930	1046	473	385	496	466
Slco3a1	chr7	74275418	74554780	279363	5368	-	108116	11	945.735	-1.71756	0.0796568	-21.5619	4.09045e-103	1.30216e-100	-1	14.0967	15.1446	15.682	13.6818	4.40052	4.41634	4.48913	4.51231	924	1227	1171	1156	586	533	581	625
Aes	chr10	81559444	81566371	6928	1505	+		7	9560.47	-1.77268	0.0834051	-21.2538	3.0389e-100	9.32478e-98	-1	541.975	528.905	568.846	492.011	164.805	141.739	167.035	150.258	9960	12014	11909	11655	6153	4796	6061	5835
Magix	chrX	7673166	7681251	8086	2908	-	54634	6	362.302	-3.13285	0.147404	-21.2535	3.06232e-100	9.32478e-98	-1	10.1383	13.1464	12.7559	12.475	1.44164	1.10125	1.62596	1.35937	360	577	516	571	104	72	114	102
Msrb3	chr10	120781100	120898971	117872	3709	-	320183	7	3253.72	-1.78466	0.0841936	-21.1971	1.01488e-99	3.02457e-97	-1	75.6462	68.4713	78.0902	72.7314	21.6062	20.1226	23.7406	20.1248	3426	3833	4029	4246	1988	1678	2123	1926
Arhgap33	chr7	30522226	30535060	12835	4447	-	233071	22	488.324	5.69459	0.269497	21.1305	4.17465e-99	1.21822e-96	1	0.276236	0.253284	0.17782	0.200014	12.3098	7.87147	14.5964	11.9482	15	17	11	14	1358	787	1565	1371
Slc7a1	chr5	148327410	148399904	72495	7239	-	11987	13	612.43	3.68235	0.174661	21.0828	1.14379e-98	3.2696e-96	1	0.576963	0.604076	0.645492	0.816212	7.01635	7.48985	9.2704	10.2791	51	66	65	93	1260	1219	1618	1920
Mid1ip1	chrX	10717365	10719702	2338	2059	+	68041	2	1769.35	2.64532	0.126096	20.9787	1.02708e-97	2.87725e-95	1	15.9096	10.072	12.988	12.4968	76.7644	79.0413	82.3278	83.1575	400	313	372	405	3921	3659	4087	4418
E2f6	chr12	16810965	16826752	15788	2496	+	50496	8	2560.69	-1.67709	0.0800921	-20.9395	2.33814e-97	6.42162e-95	-1	80.0246	85.2093	91.7896	81.9615	26.26	27.9593	27.5178	24.2997	2439	3210	3187	3220	1626	1569	1656	1565
Pde4b	chr4	102254742	102607262	352521	6034	+	18578	15	1116.36	-2.3696	0.11317	-20.9385	2.38929e-97	6.43593e-95	-1	16.0288	15.0433	17.5252	18.6366	2.93945	3.79621	3.07944	3.20499	1181	1370	1471	1770	440	515	448	499
Lrrc20	chr10	61475833	61582242	106410	2635	+	216011	5	3240.84	-1.81294	0.0870346	-20.8301	2.30961e-96	6.10391e-94	-1	100.449	106.387	109.51	98.9522	28.9288	29.7591	33.0393	26.489	3232	4231	4014	4104	1891	1763	2099	1801
Eif4ebp1	chr8	27260327	27275656	15330	981	+	13685	3	2759.1	2.63473	0.127099	20.7297	1.86886e-95	4.84762e-93	1	43.3266	39.5781	37.2997	48.9611	257.396	218.311	300.818	274.33	519	586	509	756	6264	4815	7115	6944
Ampd1	chr3	103074014	103099720	25707	2342	+	229665	16	16972.9	-2.26622	0.109511	-20.6941	3.91571e-95	9.97224e-93	-1	674.985	673.284	693.065	561.325	130.433	130.225	158.537	121.826	19303	23799	22579	20692	7578	6857	8952	7362
Lgals3	chr14	47373860	47386167	12308	1406	+	16854	6	667.595	4.05152	0.196318	20.6375	1.26385e-94	3.1612e-92	1	4.19376	1.64934	2.6076	3.34384	44.7832	47.4203	49.2935	52.6753	72	35	51	74	1562	1499	1671	1911
Ky	chr9	102506138	102546239	40102	5449	+	16716	11	5159.03	-3.00019	0.145692	-20.5927	3.19399e-94	7.8488e-92	-1	94.9704	80.896	114.831	74.3763	11.511	10.1135	13.0312	10.9673	6319	6653	8704	6379	1556	1239	1712	1542
Phkg1	chr5	129863435	129879083	15649	2360	-	18682	10	7056.4	-2.93183	0.14338	-20.448	6.26034e-93	1.51187e-90	-1	281.635	282.74	320.175	262.181	40.8913	30.8333	46.8188	31.7269	8116	10071	10511	9739	2394	1636	2664	1932
Phf10	chr17	14944994	14961260	16267	1665	-	72057	12	1710.98	2.11778	0.103743	20.4138	1.26118e-92	2.99413e-90	1	20.8057	20.2947	20.4222	21.9408	87.7633	78.1642	103.03	93.3388	423	510	473	575	3625	2926	4136	4010
2900076A07Rik	chr7	81523550	81531498	7949	854	+	100504421	5	467.488	-2.20464	0.108418	-20.3347	6.3435e-92	1.48089e-89	-1	49.0985	46.7828	48.4023	50.8114	11.6117	10.729	11.1704	8.84929	512	603	575	683	246	206	230	195
Pgm2l1	chr7	100227607	100278872	51266	8626	+	70974	14	480.733	-2.03685	0.100368	-20.2938	1.45797e-91	3.34783e-89	-1	5.1837	4.54714	4.86698	4.84635	1.28512	1.05704	1.20688	1.18162	546	592	584	658	275	205	251	263
Klhl30	chr1	91351073	91362404	11332	3020	+	70788	8	1850.93	-1.8326	0.0914963	-20.0293	3.06128e-89	6.91603e-87	-1	49.2183	55.1769	50.0597	53.0984	13.0676	16.4658	14.2969	14.4755	1815	2515	2103	2524	979	1118	1041	1128
Maged2	chrX	150806421	150814339	7919	2214	-	80884	13	1044.96	2.86548	0.143409	19.9811	8.03698e-89	1.78689e-86	1	6.51016	6.01513	6.429	5.76789	42.8232	57.0945	38.0666	42.0287	176	201	198	201	2352	2842	2032	2401
Sln	chr9	53850251	53853849	3599	520	+	66402	2	721.283	7.29511	0.365449	19.9621	1.17739e-88	2.57682e-86	1	1.25992	0.89191	1.10597	0.610893	175.816	212.213	111.188	98.6026	8	7	8	5	2268	2481	1394	1323
Dusp4	chr8	34807610	34819894	12285	2427	+	319520	4	338.081	3.17888	0.160068	19.8596	9.09955e-88	1.96088e-85	1	1.34973	1.55608	1.56986	1.5183	15.0978	15.2109	11.843	12.2797	40	57	53	58	909	830	693	769
Lars	chr18	42202349	42262071	59723	3806	-	107045	32	2345.87	1.80435	0.0915329	19.7126	1.67998e-86	3.56538e-84	1	14.7178	14.8841	15.3749	14.5395	50.796	45.4015	57.0815	54.5691	684	855	814	871	4796	3885	5238	5359
Ckmt2	chr13	91853387	91876885	23499	1486	-	76722	10	14671.1	-2.31623	0.118352	-19.5706	2.75438e-85	5.75829e-83	-1	892.136	1027.91	823.47	823.02	157.743	162.977	208.665	186.735	16188	23054	17022	19250	5815	5445	7476	7160
Jph2	chr2	163336242	163397993	61752	4255	-	59091	7	20308.8	-2.06192	0.105365	-19.5692	2.82955e-85	5.82845e-83	-1	404.451	415.133	485.527	365.251	104.713	94.9776	108.286	92.0656	21014	26660	28738	24462	11053	9086	11109	10108
Ndufaf5	chr2	140170646	140205252	34607	2732	+	69487	11	555.932	-1.69253	0.0866991	-19.5219	7.15195e-85	1.45185e-82	-1	16.4269	17.3159	17.8141	15.86	5.07571	5.14463	5.29838	5.33383	548	714	677	682	344	316	349	376
Rhbdd1	chr1	82316579	82445366	128788	3757	+	76867	7	587.588	1.89963	0.097655	19.4524	2.77869e-84	5.56015e-82	1	3.53127	3.42127	3.559	3.82178	13.1221	12.3834	14.2633	13.7403	162	194	186	226	1223	1046	1292	1332
Narf	chr11	121237236	121255856	18621	4412	+	67608	11	2814.9	-1.69698	0.0877581	-19.337	2.62168e-83	5.1721e-81	-1	52.0288	51.329	58.3641	49.7953	16.0804	16.009	18.0495	15.0998	2803	3418	3582	3458	1760	1588	1920	1719
Lrrc14b	chr13	74359582	74364000	4419	2746	-	432779	2	797.062	-1.75966	0.0911601	-19.3029	5.07434e-83	9.8717e-81	-1	24.4253	22.7047	23.6659	26.3988	7.13436	7.11069	7.80887	6.66152	819	941	904	1141	486	439	517	472
Ttc9	chr12	81631249	81667557	36309	4778	+	69480	3	655.309	3.81609	0.197746	19.2979	5.59043e-83	1.07267e-80	1	1.50832	0.832016	0.631916	0.997272	13.001	12.6137	14.8873	15.022	88	60	42	75	1541	1355	1715	1852
Tmem64	chr4	15265820	15286753	20934	4681	+	100201	3	2654.88	-1.74716	0.0907117	-19.2606	1.15068e-82	2.17804e-80	-1	49.3188	45.1522	49.1283	45.9701	14.0712	12.4285	15.8958	14.0582	2819	3190	3199	3387	1634	1308	1794	1698
Cdkn1a	chr17	29090979	29100722	9744	2036	+	12575	3	2692.18	3.54212	0.183939	19.257	1.23323e-82	2.27287e-80	1	9.77428	15.002	7.90908	12.6067	127.881	110.868	153.193	136.348	243	461	224	404	6459	5075	7520	7163
Rbm3	chrX	8138975	8145880	6906	3582	-	19652	7	1264.11	1.55186	0.0805855	19.2574	1.22472e-82	2.27287e-80	1	10.3797	9.10052	9.63322	9.84387	27.065	30.3724	27.6276	29.0611	454	492	480	555	2405	2446	2386	2686
9330159F19Rik	chr10	29211643	29230779	19137	5644	+	212448	6	716.141	-2.88787	0.150047	-19.2465	1.51134e-82	2.74927e-80	-1	11.2598	13.324	11.6671	12.236	1.31417	1.5052	2.17522	1.55873	776	1135	916	1087	184	191	296	227
Fermt2	chr14	45458792	45530065	71274	3243	-	218952	15	4198.98	-1.46035	0.0759358	-19.2314	2.0194e-82	3.62638e-80	-1	104.521	101.764	110.547	95.1132	37.6133	39.4997	37.78	34.8117	4139	4981	4987	4855	3026	2880	2954	2913
Casp12	chr9	5345476	5373034	27559	2605	+	12364	11	271.645	-2.53549	0.132114	-19.1917	4.34533e-82	7.70444e-80	-1	9.83995	9.99566	10.3486	8.38976	1.56291	1.84401	1.73547	1.51748	313	393	375	344	101	108	109	102
ND1	chrM	2751	3707	957	957	+	17716	1	179147	-2.01284	0.105873	-19.0119	1.35978e-80	2.38081e-78	-1	17548.3	15959.9	16454.9	15113.9	4377.05	3321.23	4394.39	4032.3	205064	230524	219054	227661	103914	71460	101394	99571
Cox7a1	chr7	30184171	30186030	1860	366	+	12865	4	2442.46	-2.13494	0.112374	-18.9985	1.75379e-80	3.03276e-78	-1	547.532	626.356	602.994	581.17	148.576	107.185	139.5	141.468	2447	3460	3070	3348	1349	882	1231	1336
Perm1	chr4	156215927	156221307	5381	3842	+	74183	4	3124.26	-1.9472	0.102513	-18.9947	1.88512e-80	3.2201e-78	-1	66.2704	76.862	63.4305	73.5374	16.6195	17.1106	20.7057	18.2076	3109	4457	3390	4447	1584	1478	1918	1805
Wfdc1	chr8	119666365	119688020	21656	1169	+	67866	7	857.97	-2.65399	0.139821	-18.9814	2.43241e-80	4.10491e-78	-1	80.3536	69.5435	66.7838	58.0437	12.8621	11.6047	9.79249	9.38218	1147	1227	1086	1068	373	305	276	283
Gpcpd1	chr2	132529082	132578248	49167	5053	-	74182	20	4603.59	-2.55237	0.135502	-18.8364	3.79738e-79	6.33213e-77	-1	86.9677	65.9284	83.8953	100.85	14.5271	13.0451	16.3179	13.6675	5366	5028	5897	8021	1821	1482	1988	1782
Hspa5	chr2	34772090	34776529	4440	2616	+	14828	9	7146.15	1.29996	0.0691424	18.8012	7.37974e-79	1.20195e-76	1	82.4896	89.3294	87.3317	83.0834	198.409	205.389	226.914	212.014	2635	3527	3178	3421	12876	12080	14312	14311
Pde4a	chr9	21165714	21213248	47535	5578	+	18577	15	1322	-3.11893	0.165887	-18.8015	7.33437e-79	1.20195e-76	-1	23.2265	24.0413	22.0252	22.8937	2.94127	3.50851	1.92584	2.24417	1582	2024	1709	2010	407	440	259	323
Pgam2	chr11	5801637	5803796	2160	906	-	56012	3	25218.9	-2.17556	0.115782	-18.7901	9.09849e-79	1.46486e-76	-1	2745.83	2399.63	2699.53	2041.19	565.149	483.419	598.886	540.821	30377	32813	34022	29108	12702	9847	13082	12643
Smad3	chr9	63646767	63757994	111228	5090	-	17127	9	1766.05	-2.2463	0.120048	-18.7117	3.97336e-78	6.32441e-76	-1	36.1206	27.8432	26.4248	33.9258	6.56532	6.23045	6.30698	7.08865	2245	2139	1871	2718	829	713	774	931
Rmdn1	chr4	19575066	19606932	31867	1875	+	66302	10	687.979	-1.51282	0.0809749	-18.6826	6.85973e-78	1.0796e-75	-1	27.6477	30.0008	30.6722	29.5131	10.642	10.6985	10.1091	9.88004	633	849	800	871	495	451	457	478
Pdzrn3	chr6	101149607	101377897	228291	4106	-	55983	10	1816.26	-2.00705	0.107516	-18.6675	9.10052e-78	1.41634e-75	-1	34.5849	37.1461	37.082	44.8258	8.46267	10.0634	10.0205	9.69356	1734	2302	2118	2897	862	929	992	1027
Myoz3	chr18	60573717	60591716	18000	3397	-	170947	7	3667.79	-2.76217	0.148133	-18.6466	1.34598e-77	2.07177e-75	-1	106.847	107.098	112.71	81.5435	15.6994	12.2423	18.4366	13.7817	4432	5491	5326	4360	1323	935	1510	1208
Exoc7	chr11	116287998	116306738	18741	3344	-	53413	20	2235.8	-2.06119	0.111221	-18.5323	1.13232e-76	1.72396e-74	-1	60.6619	51.7527	68.4483	53.1024	14.1159	14.4315	14.8218	12.6905	2477	2612	3184	2795	1171	1085	1195	1095
Tubb6	chr18	67390731	67402749	12019	1744	+	67951	4	2052.61	3.19975	0.172768	18.5204	1.41284e-76	2.12792e-74	1	11.4108	12.575	11.6653	14.426	92.8484	92.4251	123.144	152.044	243	331	283	396	4017	3624	5178	6842
Myc	chr15	61985341	61990361	5021	2399	+	17869	3	264.229	2.94123	0.159209	18.474	3.34608e-76	4.98602e-74	1	1.46789	1.43615	1.2286	1.37712	10.1995	9.73368	9.97571	12.3584	43	52	41	52	607	525	577	765
Clic4	chr4	135213969	135272760	58792	4065	-	29876	6	2711.96	1.42995	0.0774186	18.4704	3.57754e-76	5.2748e-74	1	18.7159	21.1889	17.7907	20.5994	51.189	52.619	54.1894	53.1039	929	1300	1006	1318	5162	4809	5311	5570
Atf5	chr7	44812256	44816658	4403	1993	-	107503	3	3290.16	2.33355	0.126471	18.4512	5.10136e-76	7.44321e-74	1	24.326	33.045	28.7119	32.3881	157.622	126.026	165.988	148.002	592	994	796	1016	7793	5647	7976	7611
Cd63	chr10	128908919	128912822	3904	1215	+	12512	8	3831.09	1.50334	0.0821158	18.3075	7.20534e-75	1.03655e-72	1	98.9478	78.7985	89.7564	89.3121	254.006	247.211	260.975	248.768	1468	1445	1517	1708	7656	6753	7645	7799
Nrep	chr18	33437019	33464029	27011	2465	-	27528	5	2915.95	-4.04441	0.220919	-18.3072	7.25225e-75	1.03655e-72	-1	72.2269	152.188	148.063	111.344	7.73505	5.55753	7.4371	8.58435	2174	5662	5077	4320	473	308	442	546
Mrln	chr10	70204664	70219711	15048	446	+	69563	3	488.691	-3.78803	0.207184	-18.2834	1.12109e-74	1.58617e-72	-1	129.453	98.493	128.463	86.8948	7.32098	5.18581	9.67157	9.81919	705	663	797	610	81	52	104	113
Camk2g	chr14	20734873	20794088	59216	3705	-	12325	21	3338.52	-1.55927	0.0853457	-18.2701	1.43247e-74	2.00646e-72	-1	70.5555	71.9787	75.5939	73.7016	25.0894	25.1503	27.203	21.6005	3192	4025	3896	4298	2306	2095	2430	2065
Mlf1	chr3	67374097	67400000	25904	1161	+	17349	8	3225.53	-2.61452	0.143397	-18.2327	2.83694e-74	3.93435e-72	-1	267.622	242.54	284.456	241.381	43.5396	34.0962	54.0869	37.4201	3794	4250	4594	4411	1254	890	1514	1121
Ppfia4	chr1	134296783	134332928	36146	6067	-	68507	29	259.223	3.98529	0.219217	18.1797	7.4731e-74	1.02623e-71	1	0.296965	0.29486	0.248829	0.261797	3.64104	4.8899	3.63694	5.26363	22	27	21	25	548	667	532	824
Fsd2	chr7	81534354	81566981	32628	2976	-	244091	13	5079.27	-2.25256	0.124271	-18.1262	1.97826e-73	2.69024e-71	-1	161.533	144.223	166.869	139.298	32.6982	37.2147	33.0165	25.4983	5870	6478	6908	6525	2414	2490	2369	1958
2610507B11Rik	chr11	78261754	78290625	28872	7443	+	72503	39	9124.44	-1.6056	0.0886443	-18.1128	2.52567e-73	3.40164e-71	-1	104.165	99.7804	107.228	89.0809	33.2049	33.1003	35.4523	29.763	9467	11209	11102	10436	6131	5539	6362	5716
Ccdc50	chr16	27388956	27452218	63263	7048	+	67501	12	1883.22	-1.43408	0.0793143	-18.081	4.50064e-73	6.00386e-71	-1	21.5659	21.8943	22.2457	18.894	7.9157	8.12196	7.76795	7.50033	1856	2329	2181	2096	1384	1287	1320	1364
COX1	chrM	5328	6872	1545	1545	+	17708	1	418677	-1.76613	0.0980172	-18.0186	1.39245e-72	1.84e-70	-1	22067.1	23035.7	23169.2	22570.3	7535.81	5566.12	6706.38	6898.88	416310	537159	497947	548866	288828	193345	249815	275027
Klhl8	chr5	103862050	103911229	49180	3163	-	246293	10	766.712	-2.2023	0.12276	-17.9399	5.75481e-72	7.53342e-70	-1	22.7845	19.3972	25.5915	18.62	4.81739	4.45767	4.61575	4.86433	880	926	1126	927	378	317	352	397
Ero1l	chr14	45283087	45318572	35486	4418	-		16	322.225	2.28544	0.127403	17.9387	5.8778e-72	7.62318e-70	1	1.20488	1.48469	1.25291	1.42367	6.35955	6.94659	6.0177	6.94754	65	99	77	99	697	690	641	792
Idh3a	chr9	54586511	54604662	18152	2404	+	67834	11	10967.3	-1.23389	0.0691461	-17.8447	3.17805e-71	4.08395e-69	-1	339.911	357.491	358.004	333.151	157.184	149.328	148.427	135.45	9978	12971	11972	12606	9374	8071	8603	8402
Tnks2	chr19	36834232	36893477	59246	6481	+	74493	27	3074.93	-1.05336	0.0593185	-17.7577	1.50324e-70	1.91417e-68	-1	33.928	34.8711	35.3505	34.7318	16.439	16.3885	17.8038	16.2951	2685	3411	3187	3543	2643	2388	2782	2725
Ksr1	chr11	79014801	79146354	131554	4081	-	16706	19	2537	-1.38604	0.0781255	-17.7412	2.01615e-70	2.54417e-68	-1	49.4259	47.6993	52.6168	45.3028	18.5699	18.5281	19.9809	17.5401	2463	2938	2987	2910	1880	1700	1966	1847
2310022B05Rik	chr8	124635756	124663369	27614	3307	-	69551	4	945.232	1.79887	0.101519	17.7196	2.95969e-70	3.70146e-68	1	6.7606	6.99226	7.28227	6.64723	22.2945	21.9365	26.8648	25.208	273	349	335	346	1829	1631	2142	2151
Dnmt3a	chr12	3806980	3914443	107464	9947	+	13435	23	1526.76	-1.31683	0.0743915	-17.7013	4.09728e-70	5.07881e-68	-1	11.6581	12.0563	11.3682	12.423	4.49021	4.68169	5.15377	4.74945	1416	1810	1573	1945	1108	1047	1236	1219
Cyb5r1	chr1	134405990	134411738	5749	1626	+	72017	9	4480.32	2.28627	0.129297	17.6823	5.74308e-70	7.05643e-68	1	54.3951	50.935	50.9759	47.0831	240.004	199.441	305.102	247.31	1080	1250	1153	1205	9681	7291	11961	10376
Cacng7	chr7	3336585	3366948	30364	828	+	81904	5	129.653	-3.20882	0.181545	-17.6751	6.52503e-70	7.94749e-68	-1	17.3087	14.7236	14.7596	14.5021	1.60658	1.71897	1.8534	1.45099	175	184	170	189	33	32	37	31
Capn3	chr2	120463593	120504919	41327	3488	+	12335	24	2582.65	-1.68465	0.0954537	-17.6489	1.03768e-69	1.25299e-67	-1	65.4126	61.5833	62.0775	55.9192	17.5897	17.8525	21.8083	18.9444	2786	3242	3012	3070	1522	1400	1834	1705
Dab2ip	chr2	35558458	35730994	172537	7509	+	69601	17	1678.73	-1.44671	0.0820197	-17.6386	1.24564e-69	1.49125e-67	-1	17.3627	16.7824	17.5196	19.2824	6.66743	6.07734	7.00383	6.28117	1592	1902	1830	2279	1242	1026	1268	1217
Gmpr	chr13	45507444	45546386	38943	1584	+	66355	9	2204.51	-1.69815	0.0963529	-17.6243	1.60346e-69	1.90337e-67	-1	118.861	109.465	122.854	110.3	34.0502	36.3632	40.3502	31.4643	2299	2617	2707	2750	1338	1295	1541	1286
Asb10	chr5	24532697	24540978	8282	2650	-	117590	6	1433.4	-1.8286	0.103808	-17.6152	1.88426e-69	2.21788e-67	-1	50.2803	39.2037	49.7247	43.8976	12.6712	12.3364	13.8984	12.6211	1627	1568	1833	1831	833	735	888	863
Myh3	chr11	67078300	67102291	23992	5992	+	17883	41	2833.68	6.88511	0.391521	17.5856	3.17772e-69	3.7092e-67	1	0.369019	0.453355	0.407909	0.487736	28.4771	67.9348	32.1177	74.8913	27	41	34	46	4233	9152	4640	11579
Nt5c1a	chr4	123201553	123216207	14655	1103	+	230718	6	168.778	-3.67182	0.20887	-17.5794	3.54143e-69	4.09957e-67	-1	17.1511	13.7558	17.7928	12.8448	1.09639	1.16942	1.61693	0.948681	231	229	273	223	30	29	43	27
Isca1	chr13	59755415	59769789	14375	1915	-	69046	4	3417.7	-1.23121	0.0700904	-17.566	4.48724e-69	5.15187e-67	-1	140.697	133.377	141.824	127.033	60.4975	58.7392	57.7634	54.2373	3290	3855	3778	3829	2874	2529	2667	2680
Kif1c	chr11	70700548	70731970	31423	6764	+	16562	23	19107.8	-1.42925	0.0814111	-17.556	5.35331e-69	6.09624e-67	-1	231.664	209.906	233.338	218.683	83.4103	80.1056	92.1318	76.1585	19134	21429	21955	23282	13996	12182	15025	13292
Mt1	chr8	94179089	94180327	1239	542	+	17748	3	1820.34	3.84458	0.219109	17.5464	6.33818e-69	7.15959e-67	1	31.4283	29.583	14.4572	19.4584	368.225	377.163	353.925	262.636	208	242	109	166	4951	4596	4625	3673
Gsto1	chr19	47854973	47864790	9818	1179	+	14873	6	1951.67	2.78126	0.158706	17.5246	9.29476e-69	1.04153e-66	1	21.3246	21.8044	23.3529	24.6803	149.549	112.007	186.097	179.248	307	388	383	458	4374	2969	5290	5453
Clec16a	chr16	10545339	10744878	199540	6244	+	74374	24	1602.91	-1.29366	0.073912	-17.5028	1.36494e-68	1.51736e-66	-1	20.618	20.3629	19.6529	18.4677	8.28291	7.73597	8.50248	7.73369	1572	1919	1707	1815	1283	1086	1280	1246
Map2k6	chr11	110399122	110513637	114516	2064	+	26399	12	498.873	-3.35958	0.192531	-17.4496	3.4671e-68	3.82391e-66	-1	25.4731	22.6632	28.7691	18.6228	2.77331	2.84454	2.0095	1.68991	642	706	826	605	142	132	100	90
Xpot	chr10	121587380	121626316	38937	5989	-	73192	25	1756.6	1.82021	0.104351	17.4432	3.88048e-68	4.2464e-66	1	7.32938	6.71523	6.90191	7.13936	23.7933	21.2997	28.1794	25.8714	536	607	575	673	3535	2868	4069	3998
ND2	chrM	3914	4951	1038	1038	+	17717	1	141296	-2.09326	0.120338	-17.3947	9.04288e-68	9.81889e-66	-1	12494.8	11984.8	11573.1	11784.1	2968.34	2140.57	3115.23	2986.4	158369	187760	167105	192529	76435	49955	77963	79986
Scn1b	chr7	31116524	31126945	10422	1515	-	20266	6	8634.86	-2.2533	0.129852	-17.3528	1.87853e-67	2.02404e-65	-1	421.529	535.691	612.732	473.75	110.023	96.6485	121.198	100.79	7798	12249	12913	11297	4135	3292	4427	3940
Actn3	chr19	4861216	4877909	16694	2887	-	11474	21	167231	-2.36617	0.136542	-17.3292	2.83186e-67	3.02793e-65	-1	5358.2	5151.3	5796.3	4739.22	1037.71	906.266	1289.35	848.551	188890	224459	232778	215355	74320	58824	89747	63211
Dennd4a	chr9	64811011	64919667	108657	8655	+	102442	35	273.746	2.6571	0.153498	17.3103	3.93316e-67	4.17362e-65	1	0.406872	0.574144	0.456827	0.433095	2.82244	3.38148	2.70757	2.93744	43	75	55	59	606	658	565	656
Derl1	chr15	57869502	57892418	22917	3145	-	67819	8	2970.74	1.4089	0.0814395	17.2999	4.70912e-67	4.95945e-65	1	29.6852	27.1977	27.7951	27.4535	74.6227	66.7386	80.5521	75.6993	1140	1291	1216	1359	5822	4719	6108	6143
Ndufs2	chr1	171234853	171247122	12270	1623	-	226646	13	11034	-1.13791	0.0658932	-17.269	8.05755e-67	8.42255e-65	-1	531.131	510.577	504.81	481.175	243.13	222.282	237.383	218.563	10526	12507	11397	12292	9789	8111	9289	9153
Tab2	chr10	7905648	7956123	50476	4278	-	68652	7	3116.36	-1.3328	0.0772423	-17.2547	1.03079e-66	1.0695e-64	-1	57.3723	54.532	60.3939	53.9094	21.6724	21.0019	24.335	22.7749	2997	3521	3594	3630	2300	2020	2510	2514
Ankrd10	chr8	11611581	11635757	24177	4765	-	102334	7	1076.11	1.81027	0.104997	17.2412	1.30256e-66	1.33424e-64	1	4.96697	5.43676	5.9894	5.3333	17.6977	19.9289	17.3739	21.2362	289	391	397	400	2092	2135	1996	2611
Ttc7b	chr12	100300770	100520822	220053	3442	-	104718	20	1755.98	-1.30513	0.0756984	-17.2411	1.305e-66	1.33424e-64	-1	41.1616	39.1146	40.7059	36.5656	15.1428	16.7989	16.4844	15.3242	1730	2032	1949	1981	1293	1300	1368	1361
Prkag3	chr1	74738922	74748955	10034	2832	-	241113	14	2367.07	-1.77137	0.102909	-17.2131	2.11965e-66	2.15144e-64	-1	63.4743	70.2802	81.9654	64.6995	18.8742	20.6843	21.0749	21.5125	2195	3004	3229	2884	1326	1317	1439	1572
Mapk14	chr17	28691342	28748405	57064	3788	+	26416	13	2559.7	-1.79103	0.104187	-17.1905	3.12731e-66	3.15139e-64	-1	60.3834	53.4877	58.5845	54.9456	17.2608	18.6344	15.9423	13.8836	2793	3058	3087	3276	1622	1587	1456	1357
Nfkb2	chr19	46304737	46312090	7354	3292	+	18034	23	788.154	2.17459	0.126595	17.1775	3.91585e-66	3.91781e-64	1	4.57735	5.19262	4.54213	4.51601	21.9676	17.2671	23.976	21.8146	184	258	208	234	1794	1278	1903	1853
Calm3	chr7	16915379	16924032	8654	2208	-	12315	6	6267.42	-1.97423	0.115005	-17.1664	4.73664e-66	4.70539e-64	-1	247.947	249.331	281.691	202.54	61.5065	56.6051	69.3899	62.2754	6685	8309	8652	7039	3369	2810	3694	3548
Sec14l5	chr16	5147109	5183934	36826	2337	+	665119	16	344.873	-1.89073	0.111061	-17.0243	5.42611e-65	5.35236e-63	-1	12.8957	13.1265	12.1197	12.2607	3.51877	3.86354	3.17682	3.05134	368	463	394	451	204	203	179	184
Eif3c	chr7	126546911	126566366	19456	2882	-	56347	21	8450.96	1.86064	0.109298	17.0236	5.49321e-65	5.38066e-63	1	71.2673	67.6126	69.9423	65.8255	233.583	215.647	300.148	247.956	2508	2941	2804	2986	16700	13973	20856	18439
Rpl41	chr10	128548110	128549168	1059	449	-	67945	4	3770.22	1.19249	0.0702146	16.9835	1.08724e-64	1.05757e-62	1	298.943	275.207	279.867	255.122	639.762	609.521	631.195	652.799	1639	1865	1748	1803	7126	6153	6833	7563
Akr1b10	chr6	34384247	34396949	12703	1341	+	67861	10	657.004	-1.76781	0.104328	-16.9447	2.10438e-64	2.03283e-62	-1	43.604	40.6628	45.0841	34.9644	12.0842	12.04	12.0624	12.0225	714	823	841	738	402	363	390	416
Slc16a10	chr10	40033535	40142254	108720	6556	-	72472	6	917.264	-1.78256	0.105208	-16.9431	2.16302e-64	2.07517e-62	-1	10.6928	12.0668	11.4806	12.7725	3.60926	3.81281	3.00506	3.25129	856	1194	1047	1318	587	562	475	550
Osbpl3	chr6	50293327	50456170	162844	6935	-	71720	22	199.413	3.10222	0.183142	16.9389	2.32415e-64	2.21458e-62	1	0.200752	0.305724	0.456102	0.329803	2.72031	2.67447	2.7571	3.0289	17	32	44	36	468	417	461	542
Dlg2	chr7	91090786	92449246	1358461	8022	+	23859	23	367.952	7.55418	0.446649	16.913	3.6076e-64	3.4143e-62	1	0.0510439	0.0330372	0.00896135	0.0158397	4.93456	3.9089	6.06476	4.87945	5	4	1	2	982	705	1173	1010
Fam131a	chr16	20695057	20703036	7980	2271	+	78408	6	1376.97	-2.77522	0.164106	-16.9111	3.72482e-64	3.50158e-62	-1	58.9239	55.9575	63.8793	50.748	8.41357	5.7385	10.3919	8.9593	1634	1918	2018	1814	474	293	569	525
Fhod3	chr18	24708623	25133507	424885	6237	+	225288	27	1185.37	-1.63896	0.0969282	-16.909	3.86384e-64	3.60806e-62	-1	13.5901	15.9453	15.2835	17.5716	4.88613	5.27007	4.96756	4.92753	1035	1501	1326	1725	756	739	747	793
Myog	chr1	134290004	134292548	2545	1480	+	17928	3	990.383	3.92086	0.232757	16.8453	1.13668e-63	1.0544e-61	1	3.8734	6.44655	4.90587	2.74737	54.2831	68.3403	60.6729	89.0064	70	144	101	64	1993	2274	2165	3399
Xpr1	chr1	155275657	155417444	141788	7651	-	19775	15	1272.95	-1.80961	0.107709	-16.801	2.40113e-63	2.21268e-61	-1	14.0434	12.5394	16.0106	13.5602	3.98838	3.87172	4.51028	3.64709	1312	1448	1704	1633	757	666	832	720
Tmem233	chr5	116040532	116083246	42715	702	-	545798	3	1005.7	-2.48035	0.147652	-16.7986	2.5006e-63	2.28927e-61	-1	138.708	122.225	148.486	117.563	25.6679	24.4567	27.0009	17.335	1189	1295	1450	1299	447	386	457	314
Rxra	chr2	27677201	27763319	86119	5466	+	20181	10	3476.15	-1.52559	0.0908597	-16.7906	2.85781e-63	2.59931e-61	-1	53.4729	46.1102	53.5543	51.6074	17.729	19.684	17.7484	15.9602	3569	3804	4072	4440	2404	2419	2339	2251
Sesn2	chr4	132492804	132510456	17653	2658	-	230784	10	484.067	3.55287	0.211617	16.7891	2.93036e-63	2.6481e-61	1	2.03351	1.09679	1.6498	1.45805	14.1042	18.7083	16.1816	23.7665	66	44	61	61	930	1118	1037	1630
Ovol1	chr19	5549137	5560575	11439	2900	-	18426	4	202.184	-2.72348	0.162306	-16.7799	3.42647e-63	3.07658e-61	-1	7.51173	5.50612	6.39555	6.85717	0.820112	0.966252	1.12987	1.05575	266	241	258	313	59	63	79	79
Sh3bgr	chr16	96200470	96228933	28464	1321	+	50795	8	9346.41	-2.31295	0.137931	-16.769	4.11582e-63	3.67199e-61	-1	662.226	611.252	727.913	553.568	125.936	103.266	157.145	127.796	10682	12187	13376	11510	4127	3067	5005	4356
Lgalsl	chr11	20823355	20831108	7754	3635	-	216551	5	1527.35	-2.00169	0.119522	-16.7474	5.91262e-63	5.24165e-61	-1	37.6243	32.9549	34.1146	41.1435	8.36154	9.32392	10.7028	8.03894	1670	1808	1725	2354	754	762	938	754
Cib2	chr9	54545352	54560079	14728	736	-	56506	6	1657.02	-2.71067	0.16227	-16.7047	1.21099e-62	1.06681e-60	-1	216.754	202.64	242.524	185.333	38.777	22.6017	36.0662	31.91	1948	2251	2483	2147	708	374	640	606
Tspan8	chr10	115817284	115849893	32610	1522	+	216350	9	830.241	-4.22481	0.25339	-16.6731	2.05521e-62	1.79921e-60	-1	62.6318	50.4975	68.251	43.2458	4.02576	1.57807	3.92416	2.46995	1164	1160	1445	1036	152	54	144	97
Phtf2	chr5	20758664	20882124	123461	4839	-	68770	18	2713.94	-1.88056	0.113223	-16.6093	5.96536e-62	5.18987e-60	-1	43.2745	46.5395	51.2382	50.2591	11.4292	14.1091	14.8539	11.581	2557	3399	3449	3828	1372	1535	1733	1446
Itga4	chr2	79255426	79333114	77689	9832	+	16401	28	290.275	-3.20386	0.193151	-16.5873	8.60388e-62	7.43917e-60	-1	3.01525	2.97856	3.3926	2.16472	0.237796	0.407145	0.295294	0.315341	362	442	464	335	58	90	70	80
Vars	chr17	35000907	35016329	15423	4224	+	22321	30	2076.08	1.48442	0.0895866	16.5697	1.1544e-61	9.92001e-60	1	14.7155	14.2112	13.4449	13.7775	39.1463	34.9487	43.7247	39.2325	759	906	790	916	4102	3319	4453	4276
D17Wsu92e	chr17	27751232	27820542	69311	3812	-		5	5783.02	-1.13724	0.0686535	-16.5649	1.24953e-61	1.06721e-59	-1	111.026	112.715	112.32	116.333	53.6664	47.827	54.9026	49.2779	5168	6485	5956	6980	5075	4099	5046	4847
Wars	chr12	108860030	108894174	34145	2883	-	22375	11	2151.47	1.81403	0.109694	16.5372	1.98095e-61	1.68164e-59	1	17.2709	18.3853	19.1003	16.9245	59.0327	53.8275	71.2993	67.8723	608	800	766	768	4222	3489	4956	5049
Dennd4b	chr3	90266514	90280665	14152	5419	+	229541	28	3075.43	-1.59026	0.0962938	-16.5147	2.87507e-61	2.42597e-59	-1	45.8817	45.3486	49.1104	44.4695	14.9073	13.8138	17.9253	14.7255	3036	3709	3702	3793	2004	1683	2342	2059
Casr	chr16	36490585	36562134	71550	7645	-	12374	7	343.201	-4.23139	0.256972	-16.4663	6.4029e-61	5.37038e-59	-1	4.84192	3.74397	6.90199	3.00005	0.242549	0.290898	0.244137	0.207844	452	432	734	361	46	50	45	41
Svip	chr7	51997161	52006018	8858	3235	-	75744	4	589.527	-1.98729	0.120738	-16.4595	7.16825e-61	5.97653e-59	-1	15.2904	15.2993	18.1553	14.3956	4.46096	3.36853	4.08992	3.98935	604	747	817	733	358	245	319	333
Usp11	chrX	20703909	20720539	16631	3464	+	236733	21	183.763	2.9793	0.181115	16.4498	8.40932e-61	6.96978e-59	1	0.520117	0.688575	0.72635	0.641932	5.21338	5.85511	4.63374	4.73254	22	36	35	35	448	456	387	423
Rpl19	chr11	98026710	98030493	3784	805	+	19921	6	3826.9	1.23778	0.0752954	16.4389	1.00669e-60	8.2945e-59	1	168.775	151.525	151.545	142.456	352.43	349.251	380.859	365.311	1659	1841	1697	1805	7038	6321	7392	7588
ND4	chrM	10167	11544	1378	1378	+	17719	1	100132	-1.69532	0.103292	-16.4129	1.54639e-60	1.26668e-58	-1	6126.3	6076.53	5912.5	5968.4	2027.87	1499.87	1988.09	1920.84	103084	126380	113335	129452	69322	46468	66052	68298
Dynll2	chr11	87979525	87998298	18774	2819	-	68097	3	6112.53	-1.24747	0.0762556	-16.3591	3.74603e-60	3.05062e-58	-1	152.14	167.344	176.749	165.582	74.0434	65.968	72.0058	66.7461	5237	7120	6931	7347	5178	4181	4894	4855
Ccrl2	chr9	111054834	111057518	2685	2249	-	54199	3	128.13	-2.88486	0.176659	-16.3301	6.02494e-60	4.87811e-58	-1	5.09794	5.09663	5.68966	5.87587	0.752799	0.711969	0.885218	0.603129	140	173	178	208	42	36	48	35
Tiam1	chr16	89787111	89974699	187589	7798	-	21844	28	331.864	-3.75039	0.229669	-16.3296	6.08211e-60	4.8961e-58	-1	3.70722	4.26527	6.21345	2.99822	0.346346	0.336525	0.260622	0.332984	353	502	674	368	67	59	49	67
Pitpna	chr11	75588079	75628804	40726	3779	+	18738	12	2690.65	-1.0732	0.0657321	-16.3269	6.35613e-60	5.08745e-58	-1	51.5337	50.8099	55.5281	51.4954	24.4701	23.9517	24.7057	26.3565	2378	2898	2919	3063	2294	2035	2251	2570
Ankrd1	chr19	36111965	36119844	7880	1765	-	107765	9	4915.43	5.64263	0.346911	16.2653	1.7395e-59	1.38439e-57	1	6.12471	2.44003	7.37208	7.77513	254.379	319.614	296.419	313.929	132	65	181	216	11138	12683	12614	14297
CYTB	chrM	14145	15288	1144	1144	+	17711	1	238053	-1.59387	0.0981582	-16.2377	2.72779e-59	2.15866e-57	-1	17060.4	17290.6	16670.5	16781.3	6100.57	4616.41	6021.62	5723.19	238319	298545	265289	302171	173132	118736	166089	168940
Nupr1	chr7	126623246	126625470	2225	626	-	56312	3	383.488	2.16296	0.133382	16.2163	3.86736e-59	3.04326e-57	1	10.8583	11.1133	12.7469	13.7012	51.3863	48.3861	56.2512	61.2904	83	105	111	135	798	681	849	990
Dusp3	chr11	101971143	101984791	13649	4204	-	72349	3	3019.64	-1.29844	0.0801248	-16.2052	4.63189e-59	3.62452e-57	-1	56.2199	50.5432	56.2586	58.4853	21.0662	24.4715	22.1193	22.4106	2886	3207	3290	3870	2197	2313	2242	2431
Homer1	chr13	93304495	93405129	100635	5937	+	26556	10	1181.36	-2.13327	0.131672	-16.2013	4.93334e-59	3.83896e-57	-1	19.9047	16.0591	18.1869	16.1374	3.49671	4.85463	4.1567	3.51847	1443	1439	1502	1508	515	648	595	539
Arsg	chr11	109473374	109573330	99957	3396	+	74008	14	212.51	4.03401	0.249124	16.1928	5.67074e-59	4.3884e-57	1	0.530532	0.370691	0.359863	0.318039	6.51664	4.54475	7.81647	6.68747	22	19	17	17	549	347	640	586
Jak2	chr19	29251803	29313080	61278	5055	+	16452	25	1111.59	-1.7624	0.108887	-16.1855	6.37854e-59	4.90902e-57	-1	20.413	16.2265	17.6627	19.3678	5.3588	5.89524	5.71066	4.75338	1260	1238	1242	1541	672	670	696	620
5031439G07Rik	chr15	84945720	84987971	42252	5032	-	223739	10	2582.76	-1.38181	0.0855324	-16.1554	1.03973e-58	7.95821e-57	-1	39.0433	36.8543	41.4156	43.5842	14.772	14.832	16.963	15.1802	2399	2799	2899	3452	1844	1678	2058	1971
Pygm	chr19	6384408	6398464	14057	2870	+	19309	20	135702	-2.22949	0.138119	-16.1418	1.29602e-58	9.86597e-57	-1	4617.64	3935.94	4530.09	3821.85	906.721	767.289	1142.04	788.773	161825	170492	180856	172646	64556	49510	79025	58412
Ociad2	chr5	73322198	73338947	16750	2510	-	433904	7	598.684	-2.80103	0.174076	-16.0908	2.95965e-58	2.24085e-56	-1	23.0676	24.3643	26.0057	17.0602	3.58138	2.3391	3.61884	3.42777	707	923	908	674	223	132	219	222
Pptc7	chr5	122284398	122324281	39884	4611	+	320717	6	3253.19	-1.54158	0.0958867	-16.0771	3.69051e-58	2.77919e-56	-1	62.6955	58.2669	55.7985	51.0358	18.9357	20.7681	20.9854	17.558	3530	4055	3579	3704	2166	2153	2333	2089
Ubxn2a	chr12	4879032	4907520	28489	2511	-	217379	7	2582.38	-1.5409	0.095978	-16.0547	5.29659e-58	3.96735e-56	-1	88.7765	79.08	88.407	75.7537	29.5386	28.9259	30.6405	24.988	2722	2997	3088	2994	1840	1633	1855	1619
Rragd	chr4	32982998	33022180	39183	5047	+	52187	7	4975.09	-1.66691	0.103928	-16.0391	6.81622e-58	5.07844e-56	-1	85.0428	75.4719	84.2372	80.4389	26.1016	24.0854	29.9299	22.2918	5241	5749	5914	6390	3268	2733	3642	2903
Litaf	chr16	10959273	10993121	33849	2237	-	56722	4	449.511	2.17279	0.135487	16.037	7.05267e-58	5.22681e-56	1	3.36805	3.93924	3.63135	4.82816	17.8578	16.0854	20.0613	17.394	92	133	113	170	991	809	1082	1004
Ndufs1	chr1	63143592	63176822	33231	2927	-	227197	20	6560.83	-1.07566	0.0670948	-16.032	7.63998e-58	5.63227e-56	-1	156.095	174.638	163.424	165.268	83.1828	74.247	78.4745	76.9811	5579	7715	6654	7614	6040	4886	5538	5814
Tpm1	chr9	67022593	67049213	26621	3279	-	22003	10	249275	-2.11078	0.131819	-16.0127	1.04253e-57	7.64539e-56	-1	6941.88	6002.06	7241.74	6591.55	1521.27	1222.9	1892.51	1562.81	277947	297040	330315	340197	123745	90154	149617	132226
Ppm1l	chr3	69316918	69555404	238487	3962	+	242083	4	1617.21	-2.63902	0.16498	-15.996	1.36238e-57	9.93899e-56	-1	41.1334	37.7771	43.873	29.778	5.52465	7.01639	7.22326	4.73438	1990	2259	2418	1857	543	625	690	484
Ddit3	chr10	127290793	127296288	5496	871	+	13198	4	682.253	2.57798	0.161311	15.9814	1.72295e-57	1.25043e-55	1	11.847	11.9429	12.4628	12.4732	56.0923	87.3225	63.8095	83.8291	126	157	151	171	1212	1710	1340	1884
Phka1	chrX	102513975	102644246	130272	6115	-	18679	33	14814	-2.55812	0.160137	-15.9745	1.9228e-57	1.38828e-55	-1	273.353	192.593	221.083	211.305	38.0627	31.0075	49.4187	34.0401	20411	17775	18806	20338	5774	4263	7286	5371
Lynx1	chr15	74747856	74752979	5124	3952	-	23936	4	2542.18	-1.73795	0.10893	-15.9548	2.63879e-57	1.89546e-55	-1	50.9356	53.7158	50.3143	59.7068	17.0035	14.1133	18.4187	14.8275	2458	3204	2766	3714	1667	1254	1755	1512
Cdk19	chr10	40349308	40483818	134511	5807	+	78334	13	674.772	-2.21272	0.138994	-15.9195	4.63949e-57	3.31558e-55	-1	12.0579	8.50024	11.4139	9.49657	2.08252	2.02975	2.52842	2.29582	855	745	922	868	300	265	354	344
Ppp3cb	chr14	20499364	20546573	47210	3831	-	19056	14	4855.74	-1.45726	0.0916263	-15.9043	5.91371e-57	4.20474e-55	-1	101.797	93.5473	108.01	99.6858	36.5121	33.4371	41.7576	35.0629	4762	5409	5756	6011	3470	2880	3857	3466
Fhl3	chr4	124700699	124708611	7913	1685	+	14201	6	3582.4	-1.898	0.119483	-15.8851	8.03097e-57	5.6813e-55	-1	199.124	178.282	182.045	167.712	50.3583	41.1259	58.5343	45.0574	4097	4534	4267	4448	2105	1558	2378	1959
2310015D24Rik	chr16	13514131	13520419	6289	2917	-	70100	4	232.61	-2.67954	0.168834	-15.8709	1.00853e-56	7.09873e-55	-1	6.2888	6.746	8.42841	8.45072	0.981163	1.1436	1.4361	1.11603	224	297	342	388	71	75	101	84
Coro6	chr11	77463913	77469501	5589	1536	+	216961	10	4971.53	1.61952	0.102051	15.8696	1.02857e-56	7.20359e-55	1	81.6282	85.8829	82.2312	94.9271	243.674	247.092	309.316	259.252	1531	1991	1757	2295	9285	8533	11455	10275
Scpep1	chr11	88924020	88955442	31423	2074	-	74617	13	641.585	1.90985	0.120389	15.864	1.12468e-56	7.83754e-55	1	8.1342	7.25176	5.64982	7.19876	27.2106	25.3273	24.6577	28.7582	206	227	163	235	1400	1181	1233	1539
Cdh4	chr2	179442431	179899375	456945	6730	+	12561	16	276.577	-4.42024	0.278951	-15.846	1.49893e-56	1.03938e-54	-1	3.62625	4.97168	5.57585	2.8604	0.269536	0.0991344	0.228026	0.195792	298	505	522	303	45	15	37	34
Egln1	chr8	124908587	124949254	40668	3524	-	112405	5	4791.19	-1.28581	0.0812716	-15.8211	2.22419e-56	1.53469e-54	-1	109.828	98.5194	104.67	105.215	43.2046	42.1433	47.3374	38.8433	4726	5240	5131	5836	3777	3339	4022	3532
Leprotl1	chr8	34135572	34146739	11168	2585	-	68192	4	877.68	1.71956	0.108762	15.8102	2.64529e-56	1.8163e-54	1	8.61717	8.81707	8.3707	8.50382	27.0089	24.2093	31.079	30.6745	272	344	301	346	1732	1407	1937	2046
Sos2	chr12	69583761	69681852	98092	5612	-	20663	23	1386.95	-1.45577	0.0920927	-15.8076	2.75682e-56	1.88365e-54	-1	20.211	17.6148	20.5467	20.1965	6.73759	6.72881	7.95231	7.21656	1385	1492	1604	1784	938	849	1076	1045
Synm	chr7	67730161	67759742	29582	7866	-	233335	5	17344.6	-2.19872	0.139141	-15.802	3.01225e-56	2.04818e-54	-1	175.908	190.068	203.609	215.815	44.7076	37.2179	53.688	35.474	16896	22565	22279	26720	8724	6582	10182	7200
Htra4	chr8	25024928	25038962	14035	2181	-	330723	9	117.683	-4.60466	0.29141	-15.8013	3.04751e-56	2.06215e-54	-1	6.00787	6.95675	5.47153	4.04909	0.332687	0.163148	0.247221	0.177695	160	229	166	139	18	8	13	10
Adcy9	chr16	4284886	4420498	135613	7840	-	11515	12	1496.57	-1.82232	0.115501	-15.7776	4.44044e-56	2.99025e-54	-1	14.7599	17.3077	18.1004	14.384	4.90514	4.04503	5.02052	4.28089	1413	2048	1974	1775	954	713	949	866
Pde4d	chr13	108654177	109955969	1301793	7049	+	238871	17	3359.61	-1.60501	0.101763	-15.772	4.84737e-56	3.24867e-54	-1	38.072	40.4173	38.5904	38.5037	12.3236	14.3802	13.7509	10.7046	3277	4300	3784	4272	2155	2279	2337	1947
Lgr4	chr2	109917647	110014257	96611	5060	+	107515	18	631.975	-2.07111	0.131328	-15.7706	4.95863e-56	3.3074e-54	-1	12.2357	10.2003	12.1897	9.1407	2.84405	2.73374	2.57382	2.25945	756	779	858	728	357	311	314	295
Ankrd40	chr11	94328001	94341847	13847	3763	+	71452	5	5109.21	-1.12624	0.071453	-15.762	5.68421e-56	3.7734e-54	-1	101.286	98.8297	107.364	96.439	46.5345	49.1117	46.6896	42.7102	4654	5613	5620	5712	4344	4155	4236	4147
Itga7	chr10	128933813	128958286	24474	4022	+	16404	25	3601.3	1.39514	0.0887936	15.7122	1.24842e-55	8.24841e-54	1	27.8752	26.8188	26.453	25.8586	61.8891	78.4618	71.8356	69.2143	1369	1628	1480	1637	6175	7095	6966	7183
Rnf150	chr8	82863356	83091271	227916	9685	+	330812	7	986.239	-1.96193	0.124905	-15.7073	1.34777e-55	8.86302e-54	-1	8.7518	7.25842	9.16692	9.97109	2.26006	2.22277	2.55666	1.98479	1035	1061	1235	1520	543	484	597	496
Ddx51	chr5	110653451	110660496	7046	4846	+	69663	15	576.333	2.21203	0.140842	15.7057	1.382e-55	9.04563e-54	1	2.56872	2.10554	2.26968	2.22876	10.2814	9.26095	13.0694	9.8048	152	154	153	170	1236	1009	1527	1226
Ldha	chr7	46845804	46855627	9824	1930	+	16828	8	46239.8	-1.7932	0.114369	-15.6791	2.10303e-55	1.3701e-53	-1	2420.57	1828.95	2075.03	1741.03	623.164	546.576	595.989	561.391	57045	53276	55709	52889	29836	23717	27733	27957
Uchl1	chr5	66676121	66687234	11114	1147	+	22223	9	176.854	3.27001	0.208589	15.6768	2.17897e-55	1.413e-53	1	1.64218	1.32859	1.06547	2.21562	15.815	13.6498	17.2124	13.9546	23	23	17	40	450	352	476	413
Rrad	chr8	104628066	104631321	3256	1575	-	56437	5	441.503	4.28338	0.273458	15.6637	2.67719e-55	1.72809e-53	1	1.6119	1.47236	1.36929	1.49252	19.0931	24.8231	25.228	46.5064	31	35	30	37	746	879	958	1890
Atf6	chr1	170704457	170867771	163315	7463	-	226641	16	1874.53	1.92909	0.123246	15.6523	3.20345e-55	2.05829e-53	1	5.16849	6.01038	5.69285	5.78036	19.5422	18.1775	25.3759	23.2075	471	677	591	679	3618	3050	4566	4469
Tbc1d31	chr15	57912199	57970068	57870	4206	+	210544	21	252.656	2.12941	0.13621	15.6333	4.31734e-55	2.76132e-53	1	1.28508	1.02393	1.19642	1.34437	5.14664	5.85853	5.08837	5.11394	66	65	70	89	537	554	516	555
Itsn1	chr16	91729371	91920579	191209	19459	+	16443	39	1944.81	-1.25124	0.0801095	-15.6191	5.39486e-55	3.43481e-53	-1	6.90208	7.82108	8.01669	7.78367	3.12806	3.42404	3.25474	3.02331	1640	2297	2170	2384	1510	1498	1527	1518
Mapkapk2	chr1	131053700	131097843	44144	2871	-	17164	10	4772.09	-1.10117	0.0705983	-15.5977	7.55175e-55	4.78631e-53	-1	127.905	126.397	117.109	120.361	53.1858	61.1015	58.6387	56.3174	4484	5477	4677	5439	3788	3944	4059	4172
Slc37a4	chr9	44396927	44402968	6042	2505	+	14385	9	1814.06	-1.75436	0.113041	-15.5196	2.55647e-54	1.613e-52	-1	61.462	61.7598	65.5744	53.5147	18.4737	17.3652	20.6967	15.2856	1880	2335	2285	2110	1148	978	1250	988
Phkb	chr8	85841002	86060642	219641	4617	+	102093	32	7856.84	-2.03451	0.131207	-15.5061	3.15238e-54	1.98006e-52	-1	175.993	127.346	155.064	134.951	36.8182	31.1647	42.1499	34.6842	9922	8874	9959	9807	4217	3235	4692	4132
Ddx27	chr2	167015313	167034945	19633	2592	+	228889	21	568.827	1.36834	0.088317	15.4935	3.83579e-54	2.39857e-52	1	6.98255	6.54382	6.04613	7.01019	16.9516	16.6794	17.4577	17.5236	221	256	218	286	1090	972	1091	1172
Atp1b2	chr11	69599750	69605960	6211	2959	-	11932	7	5651.74	-1.67246	0.107954	-15.4924	3.90644e-54	2.43189e-52	-1	162.101	156.27	166.394	145.917	52.8029	43.5914	57.2452	44.2039	5857	6979	6849	6796	3876	2900	4084	3375
Sh2d7	chr9	54538984	54545020	6037	2759	+	244885	4	275.631	-2.83225	0.182953	-15.4808	4.6789e-54	2.89988e-52	-1	8.66738	9.53378	10.761	9.04981	1.73866	0.854422	1.36801	1.36255	292	397	413	393	119	53	91	97
Tarsl2	chr7	65644898	65692093	47196	3194	+	272396	19	1704.8	-1.68292	0.108768	-15.4726	5.31451e-54	3.27931e-52	-1	43.0756	42.1102	46.5448	44.7953	14.0469	15.8195	13.8297	11.3087	1680	2030	2068	2252	1113	1136	1065	932
Ccdc85c	chr12	108206345	108275417	69073	1547	-	668158	6	335.591	-2.97169	0.19244	-15.4422	8.52062e-54	5.23457e-52	-1	18.2106	22.1853	23.2346	19.795	2.26698	3.85268	2.60064	1.95405	344	518	500	482	87	134	97	78
Dcun1d2	chr8	13255963	13288126	32164	3034	-	102323	7	1782.19	-1.61915	0.105062	-15.4114	1.37282e-53	8.39696e-52	-1	49.6929	47.7813	51.4399	43.3255	16.661	14.3081	17.6349	13.9616	1841	2188	2171	2069	1254	976	1290	1093
Acox2	chr14	8225511	8259019	33509	2628	-	93732	15	369.962	7.84001	0.509929	15.3747	2.41906e-53	1.47321e-51	1	0.0311624	0.0504233	0	0.169228	14.5719	9.81636	18.6864	17.7408	1	2	0	7	950	580	1184	1203
Ak1	chr2	32621758	32635058	13301	2365	+	11636	7	25963.4	-1.77694	0.115721	-15.3554	3.25868e-53	1.97595e-51	-1	982.565	885.396	1027.68	790.79	276.055	239.036	309.081	251.508	28375	31604	33809	29437	16196	12710	17624	15348
Synpo	chr18	60593990	60624305	30316	7113	-	104027	3	2888.91	-2.08609	0.135996	-15.3394	4.17351e-53	2.51976e-51	-1	33.8609	39.7835	36.5352	32.414	6.92528	7.70382	10.5367	8.41797	2941	4271	3615	3629	1222	1232	1807	1545
Myl1	chr1	66924295	66945056	20762	1111	-	17901	7	180267	-1.70151	0.110984	-15.3311	4.74081e-53	2.84998e-51	-1	13473.2	12874.3	15029.1	12455.6	4060.12	3756.31	4940.25	3794.78	182780	215879	232269	217811	111901	93827	132332	108785
Lrrc38	chr4	143349750	143371028	21279	2327	+	242735	2	466.712	-3.29402	0.215036	-15.3184	5.75958e-53	3.44763e-51	-1	20.3065	20.8421	25.3013	12.5045	2.35593	1.7776	2.26363	1.64881	577	732	819	458	136	93	127	99
Rcan2	chr17	43801851	44039516	237666	3857	+	53901	5	910.453	-1.61249	0.105339	-15.3076	6.80525e-53	4.05622e-51	-1	17.3896	20.3733	18.7501	20.6395	5.49737	6.14647	6.63489	6.96331	819	1186	1006	1253	526	533	617	693
Ccdc141	chr2	77009906	77170635	160730	6329	-	545428	24	240.869	3.15101	0.205998	15.2963	8.09358e-53	4.80367e-51	1	0.34937	0.261717	0.522491	0.532034	3.04447	4.07606	3.74852	3.97412	27	25	46	53	478	580	572	649
Srm	chr4	148591513	148594619	3107	1328	+	20810	7	286.393	1.79798	0.117801	15.2628	1.35259e-52	7.99397e-51	1	4.81009	5.08895	6.11697	4.87979	18.5162	17.9521	17.7398	18.4438	78	102	113	102	610	536	568	632
Cog6	chr3	52982123	53017223	35101	2920	-	67542	19	1542.85	-1.17782	0.0771914	-15.2584	1.44673e-52	8.47879e-51	-1	38.7318	39.7083	41.6556	38.8377	16.5246	17.6085	19.275	16.8559	1381	1750	1692	1785	1197	1156	1357	1270
Slc25a4	chr8	46207339	46211009	3671	1108	-	11739	4	49957.8	-1.49757	0.0981461	-15.2585	1.44441e-52	8.47879e-51	-1	3854.08	3691.09	3741.35	3156.81	1319.26	1151.26	1423.48	1221.04	52144	61726	57665	55054	36262	28679	38027	34909
Arhgef2	chr3	88616207	88648052	31846	4850	+	16800	23	1984.12	2.62301	0.172212	15.2313	2.19252e-52	1.27961e-50	1	4.67729	5.87426	6.12159	8.08243	30.4283	36.3621	43.7766	42.1355	277	430	413	617	3661	3965	5119	5273
Scn4a	chr11	106318593	106349390	30798	6598	-	110880	24	9523.77	-1.77149	0.116308	-15.231	2.20231e-52	1.27999e-50	-1	122.16	126.035	131.137	104.948	33.5474	36.8068	41.2184	30.2795	9842	12551	12036	10899	5491	5460	6557	5155
1700001O22Rik	chr2	30795563	30803664	8102	1591	-	73598	7	273.812	-8.16673	0.536857	-15.2121	2.939e-52	1.7011e-50	-1	26.4061	9.28669	20.3329	18.369	0.0760099	0.0838685	0.0260692	0.0730774	513	223	450	460	3	3	1	3
Zfp346	chr13	55105309	55135071	29763	3597	+	26919	7	740.706	1.56396	0.102861	15.2047	3.29318e-52	1.89826e-50	1	6.19277	5.63647	5.27618	5.49311	15.936	15.3331	18.7144	16.7434	272	306	264	311	1422	1240	1623	1554
Camk2a	chr18	60925632	60988152	62521	5358	+	12322	18	8736.6	-1.94726	0.128075	-15.204	3.32572e-52	1.90915e-50	-1	153.595	130.311	156.441	121.315	36.5263	40.4854	39.1306	29.5041	10049	10538	11660	10231	4855	4877	5055	4079
Nkain1	chr4	130530131	130574036	43906	2552	-	67149	7	651.291	-2.05804	0.13551	-15.1874	4.28369e-52	2.44905e-50	-1	18.0027	23.1585	26.6481	21.4598	5.46531	4.82778	5.24953	5.89227	561	892	946	862	346	277	323	388
Acta1	chr8	123891758	123894775	3018	1571	-	11459	8	555637	-1.57319	0.103705	-15.1699	5.59384e-52	3.18508e-50	-1	30551.4	27195.5	31171.4	25912.2	9725.63	9505.36	10929.7	8429.67	586071	644832	681204	640740	379031	335735	413986	341708
Emid1	chr11	5106266	5152222	45957	1911	-	140703	15	136.291	-2.5205	0.166381	-15.149	7.69733e-52	4.36504e-50	-1	5.91391	7.17689	7.26027	5.98426	1.11798	1.25684	1.17201	1.05457	138	207	193	180	53	54	54	52
Serinc2	chr4	130253497	130275586	22090	2010	-	230779	10	1152.29	-2.02216	0.133562	-15.1403	8.78563e-52	4.96211e-50	-1	52.3149	47.2693	60.3716	39.6053	11.6319	12.2592	13.2889	11.9351	1284	1434	1688	1253	580	554	644	619
Setd7	chr3	51515318	51560823	45506	7356	-	73251	8	6577.82	-2.04317	0.135088	-15.1247	1.113e-51	6.26098e-50	-1	74.0238	78.0014	88.2865	71.8416	17.6455	16.6401	24.2395	17.2123	6649	8660	9034	8318	3220	2752	4299	3267
Slc16a3	chr11	120948484	120959000	10517	2577	+	80879	6	5258.21	-2.58062	0.17079	-15.1099	1.39322e-51	7.80595e-50	-1	249.911	153.338	177.669	177.409	33.6313	37.8506	30.3869	24.9045	7864	5964	6369	7196	2150	2193	1888	1656
Speg	chr1	75375297	75432314	57018	11933	+	11790	41	9099.96	-1.25025	0.0828527	-15.09	1.88482e-51	1.05182e-49	-1	59.4189	57.7944	60.4839	55.1953	24.66	24.4513	27.0379	21.7534	8658	10409	10040	10367	7300	6560	7779	6698
Mast4	chr13	102732488	103334492	602005	10671	-	328329	29	1417.21	-2.11748	0.140331	-15.0892	1.90714e-51	1.05254e-49	-1	12.3099	12.1945	13.3523	8.96641	2.54231	2.46337	3.14832	2.63308	1604	1964	1982	1506	673	591	810	725
Mthfd1l	chr10	3973075	4167081	194007	4332	+	270685	28	110.796	4.1759	0.276749	15.0892	1.90866e-51	1.05254e-49	1	0.0756185	0.152946	0.182541	0.161325	2.53104	2.4231	2.77657	2.79125	4	10	11	11	272	236	290	312
Stac3	chr10	127501717	127508815	7099	1790	+	237611	12	4489.14	-1.94973	0.129212	-15.0894	1.90075e-51	1.05254e-49	-1	216.861	222.976	255.825	168.522	57.0203	53.2	61.3569	52.1141	4740	6024	6370	4748	2532	2141	2648	2407
Aebp1	chr11	5861866	5872248	10383	4075	+	11568	21	1619.25	-2.43371	0.161361	-15.0825	2.11275e-51	1.16052e-49	-1	30.4669	34.5833	41.2804	39.102	5.92541	9.03755	5.92371	6.04869	1516	2127	2340	2508	599	828	582	636
Fads3	chr19	10041548	10059671	18124	3269	+	60527	12	1209.31	3.94172	0.262882	14.9943	8.00534e-51	4.38011e-49	1	2.20457	2.35109	1.31945	3.90643	33.0599	28.6408	44.8257	44.1614	88	116	60	201	2681	2105	3533	3725
Tmod1	chr4	46039222	46116032	76811	2871	+	21916	10	3834.97	-1.67549	0.111754	-14.9927	8.19894e-51	4.46858e-49	-1	120.289	104.473	119.488	97.0365	34.2029	34.5632	39.3381	30.0351	4217	4527	4772	4385	2436	2231	2723	2225
Nudt4	chr10	95547007	95564167	17161	3231	-	71207	5	7023.59	-1.52235	0.101587	-14.9856	9.11712e-51	4.94975e-49	-1	156.566	163.087	183.224	196.557	61.2332	66.8069	60.8214	54.6605	6177	7953	8235	9996	4908	4853	4738	4557
Hmga2-ps1	chr1	176834624	176836133	1510	1510	-	15365	1	240.455	-4.55762	0.304324	-14.9762	1.05026e-50	5.67994e-49	-1	25.2193	15.9278	14.0919	11.0236	0.373741	0.883674	0.631756	0.923969	465	363	296	262	14	30	23	36
Plekha2	chr8	25039144	25101811	62668	4985	-	83436	12	433.384	-1.84512	0.123325	-14.9614	1.31178e-50	7.06694e-49	-1	7.95127	6.84492	8.14778	6.56358	1.83561	2.17707	1.91364	2.2779	484	515	565	515	227	244	230	293
2310040G24Rik	chr6	86483376	86488227	4852	775	-	381792	2	1100.35	-1.57523	0.10533	-14.9552	1.44093e-50	7.73298e-49	-1	105.142	112.422	113.166	130.345	38.074	36.3287	44.152	36.255	995	1315	1220	1590	732	633	825	725
Fbxl17	chr17	63045949	63500580	454632	16991	-	50758	9	1721.11	-1.43906	0.0963442	-14.9366	1.90451e-50	1.01819e-48	-1	8.35288	7.22575	8.63112	7.89347	2.89915	2.74864	3.34914	2.83976	1733	1853	2040	2111	1222	1050	1372	1245
Suclg1	chr6	73248505	73276907	28403	1392	+	56451	9	4322.95	-1.14911	0.0769549	-14.9322	2.03485e-50	1.08373e-48	-1	222.387	247.271	237.354	221.452	113.953	101.163	105.299	98.2527	3780	5195	4596	4852	3935	3166	3534	3529
Ern1	chr11	106397620	106487796	90177	3976	-	78943	22	554.854	2.34504	0.157094	14.9276	2.18015e-50	1.15672e-48	1	2.01853	2.68291	2.35046	2.87624	12.3892	10.247	15.2302	12.7398	98	161	130	180	1222	916	1460	1307
Eda2r	chrX	97333841	97377209	43369	5819	-	245527	8	1214.45	2.64123	0.177352	14.8926	3.68427e-50	1.94738e-48	1	3.11029	2.35694	3.57031	3.47198	17.8519	14.6758	23.3361	22.1583	221	207	289	318	2577	1920	3274	3327
Mb	chr15	77015487	77050668	35182	1252	-	17189	4	12351.8	-3.1897	0.214327	-14.8824	4.28855e-50	2.25826e-48	-1	618.332	1117.62	765.503	1355.35	105.381	89.4895	115.749	112.087	9453	21119	13332	26709	3273	2519	3494	3621
Grb14	chr2	64912478	65022766	110289	1968	-	50915	14	247.2	-2.15026	0.144957	-14.8338	8.85604e-50	4.64594e-48	-1	11.2772	12.827	10.301	10.0723	2.51941	2.50868	2.08645	2.89484	271	381	282	312	123	111	99	147
Hrasls	chr16	29209695	29230530	20836	2915	+		4	785.713	-2.41996	0.163227	-14.8257	9.98756e-50	5.21999e-48	-1	23.4306	23.8659	26.8809	24.3452	4.43901	3.23478	6.01867	4.70648	834	1050	1090	1117	321	212	423	354
Smim13	chr13	41249844	41276577	26734	4483	+	108934	2	1435.36	-1.25101	0.0843962	-14.823	1.03998e-49	5.41525e-48	-1	25.027	24.12	26.2023	22.4626	10.4755	9.47507	11.019	10.106	1370	1632	1634	1585	1165	955	1191	1169
Plekhh1	chr12	79029163	79081655	52493	6439	+	211945	29	124.37	4.38933	0.296154	14.8211	1.07008e-49	5.55134e-48	1	0.0635928	0.113188	0.145138	0.0592013	1.95324	1.63711	2.31246	2.09456	5	11	13	6	312	237	359	348
Mylk2	chr2	152911352	152923065	11714	2948	+	228785	12	15324.9	-2.56658	0.173524	-14.7909	1.67653e-49	8.66537e-48	-1	404.252	422.844	457.005	645.178	87.8	83.7513	92.6882	61.4459	14552	18814	18741	29937	6421	5551	6588	4674
Pla2g12a	chr3	129878606	129895825	17220	1901	+	66350	5	2233.27	2.16182	0.146192	14.7876	1.76205e-49	9.07393e-48	1	21.1091	23.8397	23.408	24.698	99.9177	77.0707	120.13	119.426	490	684	619	739	4712	3294	5506	5858
Pgm2	chr4	99929451	99987294	57844	2334	+	66681	11	22913.5	-1.98145	0.133998	-14.7872	1.77227e-49	9.09313e-48	-1	1039.09	727.37	875.499	756.08	223.228	226.546	230.624	180.095	29614	25623	28425	27776	12925	11888	12978	10846
Sorbs2	chr8	45507788	45827906	320119	6867	+	234214	24	970.973	-2.48509	0.168241	-14.7711	2.25088e-49	1.15066e-47	-1	12.3671	11.7229	14.3001	13.6558	1.98412	1.70348	2.62737	2.97424	1037	1215	1366	1476	338	263	435	527
Slc2a1	chr4	119108745	119137330	28586	2573	+	20525	10	316.573	2.13649	0.144877	14.7469	3.2199e-49	1.64004e-47	1	2.29165	2.83256	2.15133	2.59268	11.7814	9.42117	10.2199	12.08	72	110	77	105	752	545	634	802
Cth	chr3	157894248	157925063	30816	1801	-	107869	12	145.218	3.38524	0.229567	14.7462	3.25645e-49	1.65265e-47	1	0.454719	1.03008	0.678565	0.846635	6.78185	8.64375	7.43853	9.10245	10	28	17	24	303	350	323	423
Chrnb1	chr11	69784036	69795937	11902	2149	-	11443	11	1283.49	1.47147	0.0997974	14.7446	3.33256e-49	1.68517e-47	1	19.3209	17.173	15.7558	16.4671	42.5428	46.8378	51.4737	49.5037	507	557	471	557	2268	2263	2667	2745
Extl1	chr4	134356373	134372547	16175	4114	-	56219	11	2535.23	1.80408	0.122443	14.7341	3.89417e-49	1.96207e-47	1	13.9345	13.7698	15.7965	15.999	49.6191	42.8133	60.9137	54.4685	700	855	904	1036	5064	3960	6042	5782
Osbpl6	chr2	76406508	76600647	194140	9065	+	99031	27	1030.28	-1.60729	0.1091	-14.7322	4.00271e-49	2.00953e-47	-1	9.72981	8.17878	9.96042	9.25134	3.22396	2.88508	3.39953	2.67205	1077	1119	1256	1320	725	588	743	625
Bpgm	chr6	34476356	34505610	29255	2068	+	12183	3	1463.3	-2.10543	0.142929	-14.7307	4.09694e-49	2.04949e-47	-1	69.1037	58.3747	70.6365	50.9676	15.3601	12.1304	16.9475	13.4182	1745	1822	2032	1659	788	564	845	716
9530091C08Rik	chr9	68765346	68773322	7977	7977	+	320440	1	394.252	-3.51813	0.239065	-14.7162	5.07296e-49	2.52872e-47	-1	7.12486	3.41373	4.36176	4.81853	0.485122	0.37358	0.540745	0.320654	694	411	484	605	96	67	104	66
ND5	chrM	11742	13565	1824	1824	+	17721	1	143668	-1.5872	0.107898	-14.7102	5.54807e-49	2.75574e-47	-1	6773.21	6282.71	6357.9	6221.17	2101.39	1772.89	2510.6	2146.82	150856	172960	161318	178607	95085	72704	110409	101039
LOC106740	chr17	14947736	14948823	1088	1088	-		1	621.128	2.35346	0.160142	14.6961	6.83168e-49	3.38132e-47	1	8.73143	9.98715	12.1575	9.63504	49.5361	39.9814	57.9827	59.6291	116	164	184	165	1337	978	1521	1674
Ttll11	chr2	35751226	35979624	228399	3191	-	74410	10	245.054	2.36019	0.160728	14.6844	8.11946e-49	4.00455e-47	1	1.61685	1.12123	1.21653	1.49325	6.93529	5.88212	7.57775	7.4693	63	54	54	75	549	422	583	615
Serpine2	chr1	79794321	79858665	64345	2055	-	20720	9	1892.35	-1.47458	0.100618	-14.6552	1.24814e-48	6.13428e-47	-1	65.0775	72.4788	82.2426	73.9208	27.1483	26.5788	28.5388	23.4607	1633	2248	2351	2391	1384	1228	1414	1244
Runx1	chr16	92601466	92826074	224609	7378	-	12394	8	302.213	3.34667	0.228589	14.6405	1.54843e-48	7.58352e-47	1	0.377396	0.287368	0.487178	0.439168	3.19622	3.29759	4.19933	5.48395	34	32	50	51	585	547	747	1044
Calm1	chr12	100199435	100209824	10390	4287	+	12313	6	10212.3	-1.71788	0.117523	-14.6174	2.17685e-48	1.06241e-46	-1	216.992	183.592	225.574	166.279	60.433	66.8264	59.0844	54.5486	11359	11879	13452	11220	6427	6441	6107	6034
Klhl31	chr9	77636732	77660125	23394	6260	+	244923	3	7272.05	-1.93101	0.132126	-14.615	2.25431e-48	1.0964e-46	-1	96.5993	99.5113	113.953	89.1592	25.5129	20.8892	31.2794	27.0049	7384	9402	9923	8785	3962	2940	4721	4362
Rpl38	chr11	114668543	114672331	3789	369	+	67671	5	1584.83	1.34611	0.0922084	14.5986	2.86606e-48	1.3891e-46	1	135.16	136.822	142.023	112.259	332.207	315.928	342.487	346.173	609	762	729	652	3041	2621	3047	3296
Smco1	chr16	32271609	32274779	3171	1267	+	69576	3	676.292	-2.78622	0.190865	-14.5979	2.89799e-48	1.39973e-46	-1	56.8804	48.3717	55.9444	41.0181	8.04939	7.72314	8.90411	4.64942	880	925	986	818	253	220	272	152
Atl2	chr17	79848390	79896123	47734	4148	-	56298	13	4036.4	-1.83983	0.126066	-14.5941	3.06045e-48	1.47312e-46	-1	88.4496	80.2805	91.1944	70.0271	22.7792	19.3761	27.1675	22.8346	4480	5026	5262	4572	2344	1807	2717	2444
Egln3	chr12	54178981	54203874	24894	2676	-	112407	5	1188.87	2.1686	0.148917	14.5625	4.86802e-48	2.33515e-46	1	6.88578	11.2655	9.16061	7.71607	42.1936	40.8715	39.8797	34.7437	225	455	341	325	2801	2459	2573	2399
Rps10	chr17	27630429	27635242	4814	573	-	67097	6	2026.39	1.24839	0.0857304	14.5619	4.90929e-48	2.34691e-46	1	123.914	110.311	119.311	101.231	262.617	257.167	280.561	278.93	867	954	951	913	3733	3313	3876	4124
Gadd45a	chr6	67035096	67037407	2312	1224	-	13197	4	2042.32	2.49961	0.172004	14.5323	7.56918e-48	3.60618e-46	1	30.4429	25.9287	29.2485	23.202	163.581	104.982	186.033	160.372	455	479	498	447	4967	2889	5490	5065
Nek9	chr12	85299514	85339362	39849	5386	-	217718	22	5272.32	-1.33664	0.0921294	-14.5083	1.07354e-47	5.09733e-46	-1	82.5639	68.8518	75.7586	77.0157	28.5752	29.7127	33.9756	28.1707	5430	5597	5676	6529	3818	3598	4412	3915
Lamp2	chrX	38401357	38456460	55104	5063	-	16784	9	2706.72	1.25933	0.086861	14.4983	1.24276e-47	5.88084e-46	1	18.0353	16.5804	15.8031	17.9192	39.4109	37.5118	44.7939	41.8478	1115	1267	1113	1428	4950	4270	5468	5467
Slc38a4	chr15	96994823	97055956	61134	3932	-	69354	16	2446.35	-2.58941	0.178991	-14.4668	1.96523e-47	9.26833e-46	-1	72.1266	47.1814	60.2966	51.8184	9.26775	12.7824	8.82898	7.57957	3463	2800	3298	3207	904	1130	837	769
Atxn2l	chr7	126491708	126503302	11595	3718	-	233871	23	1936.38	0.843848	0.0583691	14.4571	2.26136e-47	1.06292e-45	1	20.3305	19.9232	20.6692	19.9245	35.9738	36.6545	35.2291	37.2127	923	1118	1069	1166	3318	3064	3158	3570
Pkm	chr9	59656368	59679375	23008	2599	+	18746	11	73473	-1.6138	0.111676	-14.4507	2.48072e-47	1.16212e-45	-1	2694.87	1998.8	2360.68	2188.52	806.026	699.776	818.719	695.434	85524	78406	85347	89528	51968	40890	51303	46637
Dnajc28	chr16	91614257	91618999	4743	3535	-	246738	2	456.446	-1.53633	0.106546	-14.4194	3.90771e-47	1.82451e-45	-1	10.1239	10.7209	11.4085	9.39963	3.8429	3.44754	3.77803	3.289	437	572	561	523	337	274	322	300
Rnf11	chr4	109452857	109476505	23649	2132	-	29864	3	3119.69	-0.986032	0.068442	-14.4068	4.68795e-47	2.18153e-45	-1	106.863	99.0114	108.641	107.309	54.6613	49.2975	54.238	54.7156	2782	3186	3222	3601	2891	2363	2788	3010
Zfp651	chr9	121760033	121771742	11710	6353	+	270210	6	3484.28	-1.61805	0.112446	-14.3896	6.0164e-47	2.79045e-45	-1	52.0012	39.7558	44.2553	43.442	13.9783	13.5612	16.9352	13.9758	4034	3812	3911	4344	2203	1937	2594	2291
Maf	chr8	115703253	115706894	3642	3642	-	17132	1	2740.38	-1.35201	0.094066	-14.373	7.64192e-47	3.53268e-45	-1	62.6017	52.1208	63.578	56.2236	22.6014	24.987	23.0613	21.2186	2784	2865	3221	3223	2042	2046	2025	1994
Pycr1	chr11	120635712	120643670	7959	2914	-	209027	8	289.855	2.66699	0.18559	14.3704	7.94228e-47	3.65946e-45	1	1.4052	1.43244	1.77623	1.26455	9.26839	6.9297	10.8174	10.2541	50	63	72	58	670	454	760	771
Klhl23	chr2	69822370	69836651	14282	4617	+	277396	4	497.837	-2.17492	0.151423	-14.3632	8.80925e-47	4.04561e-45	-1	8.69146	10.8346	10.5566	8.21511	2.15653	1.64734	2.49737	2.17406	490	755	678	597	247	171	278	259
Otulin	chr15	27605919	27630693	24775	1491	-	432940	7	530.588	1.46032	0.101675	14.3626	8.88274e-47	4.06603e-45	1	10.2712	9.7318	9.78756	11.3345	26.2519	27.922	28.2906	30.7756	187	219	203	266	971	936	1017	1184
Htra1	chr7	130936203	130985658	49456	2039	+	56213	9	620.508	-2.05647	0.143187	-14.3621	8.95094e-47	4.0839e-45	-1	33.8986	21.7713	25.1026	25.6749	6.82058	6.21693	6.0414	6.4814	844	670	712	824	345	285	297	341
Sobp	chr10	43002500	43174530	172031	4980	-	109205	7	932.375	-1.61409	0.112451	-14.3537	1.00961e-46	4.59143e-45	-1	16.3625	12.3998	16.7017	15.7556	5.01049	5.17127	5.08874	4.7238	995	932	1157	1235	619	579	611	607
Cuedc1	chr11	88099146	88194140	94995	3189	+	103841	11	2801.47	-1.62884	0.113582	-14.3407	1.21771e-46	5.51988e-45	-1	62.7886	65.7576	84.8949	74.5102	23.84	21.8416	25.4007	22.0331	2445	3165	3766	3740	1886	1566	1953	1813
Camta2	chr11	70669463	70688105	18643	4647	-	216874	23	1265.26	-1.05088	0.0733428	-14.3283	1.45598e-46	6.5787e-45	-1	20.7777	19.2053	18.9969	20.6854	9.31646	9.24597	10.1214	9.75765	1179	1347	1228	1513	1074	966	1134	1170
Smarcd3	chr5	24592622	24602002	9381	1725	-	66993	13	2796.5	-1.52611	0.10658	-14.3189	1.66646e-46	7.50548e-45	-1	146.176	111.925	129.565	134.321	45.9424	49.7125	45.3232	40.2606	3079	2914	3109	3647	1966	1928	1885	1792
P4ha1	chr10	59323296	59373304	50009	4114	+	18451	15	1245.19	-1.88445	0.131676	-14.3113	1.85969e-46	8.34895e-45	-1	24.8033	26.7827	30.9289	20.8019	6.59432	6.48687	7.773	7.12179	1246	1663	1770	1347	673	600	771	756
Rpl18	chr7	45718071	45720835	2765	679	+	19899	6	3555.24	1.24443	0.0869803	14.307	1.97856e-46	8.85419e-45	1	187.429	167.055	169.291	150.645	396.635	370.565	413.784	415.864	1554	1712	1599	1610	6681	5657	6774	7286
Rps19	chr7	24884714	24889802	5089	629	+	20085	6	2293.29	1.4234	0.0997318	14.2723	3.25833e-46	1.45348e-44	1	125.381	104.598	106.746	93.1277	282.11	276.982	304.906	287.677	963	993	934	922	4402	3917	4624	4669
Plcd4	chr1	74542889	74565977	23089	3121	+	18802	18	2242.79	-3.36009	0.235646	-14.2591	3.93656e-46	1.75046e-44	-1	69.5358	69.1434	101.002	44.3774	7.4654	5.24448	9.07665	5.87353	2650	3257	4385	2180	578	368	683	473
Ssx2ip	chr3	146404642	146440139	35498	3696	+	99167	15	880.055	-1.26023	0.0883931	-14.2571	4.05189e-46	1.79604e-44	-1	17.8813	18.3746	19.2751	17.3272	6.86022	8.23137	7.94511	7.39246	807	1025	991	1008	629	684	708	705
H19	chr7	142575530	142578146	2617	2288	-	14955	5	36494	2.20113	0.154433	14.253	4.29614e-46	1.8983e-44	1	347.087	315.991	236.024	336.769	1400.67	1781.43	1231.69	1269.22	9697	10912	7512	12128	79501	91638	67945	74931
Myl4	chr11	104550663	104587219	36557	883	+	17896	9	1915.18	5.70625	0.400462	14.2492	4.5367e-46	1.99829e-44	1	2.04041	5.25247	3.98925	6.3317	178.818	168.695	223.539	352.178	22	70	49	88	3917	3349	4759	8024
Mmp15	chr8	95352296	95374293	21998	4320	+	17388	10	563.807	-1.47842	0.103768	-14.2473	4.65631e-46	2.04454e-44	-1	10.1421	10.8126	10.8664	9.83878	3.82577	4.05658	3.16832	3.90245	535	705	653	669	410	394	330	435
1700025G04Rik	chr1	151884524	152090320	205797	9754	-	69399	6	1595.98	-1.83124	0.128763	-14.2217	6.71553e-46	2.93951e-44	-1	13.5932	13.0216	12.4186	16.3685	3.39297	4.01736	4.5924	3.57198	1619	1917	1685	2513	821	881	1080	899
Zfp106	chr2	120506830	120563831	57002	9099	-	20402	22	15263.2	-1.32946	0.0935041	-14.2182	7.06758e-46	3.08398e-44	-1	131.388	128.537	134.026	126.57	47.7356	50.7548	60.8034	47.8319	14598	17652	16964	18127	10775	10383	13339	11230
Tigar	chr6	127085116	127109552	24437	3653	-	319801	6	2356.77	-1.92864	0.135827	-14.1992	9.26974e-46	4.03234e-44	-1	64.0049	47.2844	48.3517	62.0024	12.8998	13.7222	16.9515	14.6407	2855	2607	2457	3565	1169	1127	1493	1380
Lrig1	chr6	94604529	94700145	95617	4966	-	16206	19	1503.45	-1.60058	0.113005	-14.1637	1.53619e-45	6.66173e-44	-1	26.4517	23.1483	26.5056	22.6574	9.19692	8.3923	8.17663	6.79741	1604	1735	1831	1771	1133	937	979	871
Abcb4	chr5	8893721	8959226	65506	4075	+	18670	28	2823.8	-1.56454	0.110599	-14.146	1.9769e-45	8.54642e-44	-1	52.9955	54.9561	58.8511	57.8422	18.9237	15.9139	22.5243	18.5836	2637	3380	3336	3710	1913	1458	2213	1954
Chrng	chr1	87205811	87211835	6025	1921	+	11449	12	276.799	7.56233	0.534711	14.1428	2.06804e-45	8.91296e-44	1	0.0426314	0.172452	0.112266	0	11.4364	16.0224	12.5659	22.1517	1	5	3	0	545	692	582	1098
Ulk2	chr11	61775598	61855092	79495	5813	-	29869	27	2490.68	-1.42986	0.101361	-14.1065	3.46122e-45	1.48715e-43	-1	32.8396	31.3785	37.7557	33.5753	12.2118	11.8369	14.5484	11.7139	2331	2753	3053	3072	1761	1547	2039	1757
Chrnd	chr1	87190597	87200070	9474	2965	+	11447	12	376.101	3.8991	0.27722	14.065	6.23133e-45	2.66918e-43	1	0.718133	1.18434	1.26077	0.299987	12.0728	13.471	13.2332	12.7834	26	53	52	14	888	898	946	978
Mdh2	chr5	135778649	135790386	11738	1282	+	17448	9	10659.6	-1.05014	0.0746655	-14.0646	6.26946e-45	2.67733e-43	-1	561.446	663.647	611.44	595.633	302.833	289.976	304.342	277.485	8789	12841	10904	12019	9631	8358	9407	9179
Sms	chrX	157443954	157492046	48093	3377	-	20603	11	1652.08	-1.98499	0.141201	-14.0578	6.89589e-45	2.93589e-43	-1	52.4787	39.122	40.3398	37.4951	10.6715	8.69282	12.0732	11.3386	2164	1994	1895	1993	894	660	983	988
Slc25a5	chrX	36795597	36798808	3212	1295	+	11740	4	1589.45	1.6315	0.11607	14.0561	7.06471e-45	2.99865e-43	1	32.5682	35.2514	26.8123	35.2252	107.142	106.507	87.212	101.692	515	689	483	718	3442	3101	2723	3398
Rpl10	chrX	74270816	74273135	2320	795	+	110954	7	4838.77	1.18239	0.0841492	14.0511	7.58548e-45	3.20996e-43	1	212.308	199.602	207.164	188.601	443.721	418.32	508.2	462.286	2061	2395	2291	2360	8751	7477	9741	9483
Sod2	chr17	13007839	13018119	10281	3824	+	20656	5	4270.8	-1.15956	0.0829695	-13.9757	2.19214e-44	9.24859e-43	-1	85.3214	86.1989	87.04	76.1099	41.5229	35.3709	36.7689	36.1305	3984	4975	4630	4581	3939	3041	3390	3565
BC023829	chrX	70460056	70477043	16988	1989	-		6	613.033	-1.45173	0.103904	-13.9718	2.31697e-44	9.74588e-43	-1	25.7748	24.6504	26.3119	21.1776	9.12004	9.25792	9.25863	8.14467	626	740	728	663	450	414	444	418
Glce	chr9	62057248	62070606	13359	4626	-	93683	3	479.027	2.03011	0.145491	13.9535	2.99662e-44	1.25669e-42	1	1.94735	2.3489	2.19114	2.33476	8.20851	7.74957	9.0376	11.1005	110	164	141	170	942	806	1008	1325
Extl3	chr14	65052059	65098106	46048	5978	-	54616	7	1431.67	-1.0537	0.0755427	-13.9485	3.2147e-44	1.34413e-42	-1	16.8639	17.2346	18.6033	17.4083	9.17744	8.30341	8.1523	8.14265	1231	1555	1547	1638	1361	1116	1175	1256
Nr1d1	chr11	98767932	98775377	7446	2765	-	217166	8	2552.58	-1.95723	0.140356	-13.9448	3.38613e-44	1.41159e-42	-1	86.9003	66.5917	91.9074	73.0686	19.2879	16.9227	23.4907	22.2861	2934	2779	3535	3180	1323	1052	1566	1590
Pitpnm3	chr11	72047528	72135889	88362	6666	-	327958	20	258.507	1.69861	0.122074	13.9146	5.16458e-44	2.1466e-42	1	0.94598	1.0337	1.06764	0.914965	3.39852	3.05596	3.34124	3.06392	77	104	99	96	562	458	537	527
Kcne1l	chrX	142304753	142306198	1446	1446	-	66240	1	244.922	5.05232	0.363547	13.8973	6.57911e-44	2.72644e-42	1	0.62299	0.916407	0.447435	0.175748	18.9287	11.1657	26.0732	15.143	11	20	9	4	679	363	909	565
Angptl6	chr9	20873809	20879710	5902	1564	-	70726	6	254.673	2.42391	0.174498	13.8908	7.20434e-44	2.97673e-42	1	3.14175	2.62652	3.30942	2.07172	13.8664	14.3616	17.9005	13.3562	60	62	72	51	538	505	675	539
Sirpa	chr2	129592839	129632228	39390	4267	+	19261	9	495.79	1.77531	0.128077	13.8613	1.08728e-43	4.47926e-42	1	3.05162	2.60863	2.6282	3.11188	8.66295	8.82894	10.8283	10.6811	159	168	156	209	917	847	1114	1176
Lrrc39	chr3	116562973	116583134	20162	5230	+	109245	9	1239.3	-1.06241	0.076711	-13.8496	1.27981e-43	5.25697e-42	-1	17.1306	18.0779	18.0888	16.2051	8.29335	8.61501	8.60452	7.7733	1094	1427	1316	1334	1076	1013	1085	1049
Fez2	chr17	78369212	78418152	48941	4716	-	225020	9	1440.09	-1.50676	0.108861	-13.841	1.4409e-43	5.90139e-42	-1	23.4779	24.6986	27.865	21.9455	8.95791	7.57338	9.55112	8.39042	1352	1758	1828	1629	1048	803	1086	1021
Epn1	chr7	5080235	5098178	17944	2565	+	13854	12	3345.58	-0.912937	0.0660321	-13.8256	1.78501e-43	7.28942e-42	-1	96.5816	92.5262	94.3932	86.0481	49.1428	50.374	50.0786	46.6424	3025	3582	3368	3474	3127	2905	3097	3087
Pitpnc1	chr11	107207892	107470720	262829	6350	-	71795	10	1407.79	-1.8871	0.13666	-13.8087	2.25883e-43	9.19749e-42	-1	15.4504	19.8769	22.8004	17.5691	4.98328	5.1903	5.80013	4.49806	1198	1905	2014	1756	785	741	888	737
Ldhd	chr8	111626271	111630322	4052	2221	-	52815	11	720.872	-1.74108	0.126097	-13.8075	2.29627e-43	9.32286e-42	-1	26.5854	28.4594	27.4475	25.888	10.2002	7.52987	7.02163	7.66034	721	954	848	905	562	376	376	439
Eno3	chr11	70657176	70662513	5338	1604	+	13808	12	94095.1	-1.84062	0.133512	-13.7862	3.08696e-43	1.24968e-41	-1	6180.61	4600.84	4867.94	4243.32	1368.8	1226.2	1603.32	1355.69	121054	111382	108616	107130	54466	44220	62005	56109
Btg2	chr1	134074865	134079155	4291	3083	-	12227	2	830.311	1.87698	0.1362	13.7811	3.31331e-43	1.33745e-41	1	4.7814	6.85557	6.80872	6.51197	19.4166	23.7756	23.5969	25.0785	180	319	292	316	1485	1648	1754	1995
Smox	chr2	131491862	131525183	33322	2262	+	228608	8	9610.65	-5.69606	0.413682	-13.7692	3.90579e-43	1.57208e-41	-1	818.985	308.258	398.848	282.05	9.05295	7.57035	10.5432	7.70995	22621	10524	12550	10042	508	385	575	450
Bc1	chr7	144914470	144914623	154	154	+	100568459	1	441.424	1.97405	0.143529	13.7536	4.84328e-43	1.94383e-41	1	78.1723	64.105	55.083	55.6944	268.563	207.95	252.089	261.725	147	149	118	135	1026	720	936	1040
Tfeb	chr17	47737037	47792416	55380	2827	+	21425	9	1063.13	-1.28254	0.0934058	-13.7309	6.63235e-43	2.65427e-41	-1	29.5192	26.179	30.2606	29.6427	12.049	12.2563	12.7348	10.4874	1019	1117	1190	1319	845	779	868	765
Klhl21	chr4	152008891	152017677	8787	3895	+	242785	4	3197.43	-1.8067	0.131652	-13.7233	7.3652e-43	2.93915e-41	-1	75.0615	66.5624	74.2504	61.0699	19.4671	16.5238	24.4917	18.6663	3570	3913	4023	3744	1881	1447	2300	1876
Prr33	chr7	142491080	142506771	15692	2245	-	677289	3	3265.47	-1.77618	0.129699	-13.6947	1.09255e-42	4.34755e-41	-1	123.189	122.301	132.12	110.765	34.4929	32.1749	45.0972	30.8144	3377	4144	4126	3914	1921	1624	2441	1785
Stradb	chr1	58973571	58995122	21552	2318	+	227154	12	2150.8	-1.03392	0.0755273	-13.6894	1.17517e-42	4.66307e-41	-1	67.5509	66.3991	73.2215	63.2588	31.1633	33.5986	34.7126	32.5859	1912	2323	2361	2308	1792	1751	1940	1949
Spag5	chr11	78301591	78322454	20864	3822	+	54141	24	321.761	2.43214	0.178149	13.6523	1.95682e-42	7.74271e-41	1	1.69275	1.59486	1.42948	1.014	7.5411	6.54024	9.35438	7.35155	79	92	76	61	715	562	862	725
Cdhr3	chr12	33033796	33092875	59080	2953	-	68764	20	106.235	4.5342	0.332144	13.6513	1.98273e-42	7.82313e-41	1	0.249595	0.179495	0.12172	0.107573	3.42633	4.02157	4.48049	3.01854	9	8	5	5	251	267	319	230
Gabarap	chr11	69991370	69994949	3580	1122	+	56486	4	2607.74	0.876745	0.0642586	13.644	2.19158e-42	8.62289e-41	1	89.9237	89.8769	88.8668	86.8056	163.003	172.165	164.389	153.156	1232	1522	1387	1533	4537	4343	4447	4434
Mtus1	chr8	40990912	41133726	142815	7412	-	102103	14	2502.33	-1.09341	0.0801832	-13.6364	2.4321e-42	9.54241e-41	-1	25.0259	22.6158	27.4866	24.592	12.0355	11.3356	12.0086	11.3464	2265	2530	2834	2869	2213	1889	2146	2170
Dst	chr1	33908225	34308662	400438	30002	+	13518	103	7953.86	-1.28998	0.0948317	-13.6028	3.85174e-42	1.50702e-40	-1	22.0883	19.0341	20.0913	20.4075	7.72031	8.21014	9.63289	7.81514	8092	8619	8385	9637	5746	5538	6968	6050
Myh4	chr11	67237812	67260447	22636	6037	+	17884	40	1.15357e+06	-2.37591	0.174821	-13.5906	4.55562e-42	1.77745e-40	-1	19403.5	15545.4	20062.4	14487.3	3397.12	2841.89	4481.6	2668.59	1430359	1416439	1684796	1376603	508760	385728	652312	415692
Ppp3r1	chr11	17159298	17200380	41083	2829	+	19058	6	3558.85	-0.963297	0.0709078	-13.5852	4.90093e-42	1.90687e-40	-1	96.1664	85.2267	92.0389	87.2932	44.6281	45.4059	49.4224	45.5091	3322	3639	3622	3887	3132	2888	3371	3322
Fgd4	chr16	16416915	16599978	183064	8708	-	224014	17	317.685	-1.43428	0.105596	-13.5827	5.07361e-42	1.96534e-40	-1	2.99065	2.7239	3.03798	2.80163	1.04619	1.01133	1.17646	1.03698	318	358	368	384	226	198	247	233
Wnt9a	chr11	59306930	59333552	26623	3318	+	216795	4	274.977	-1.50664	0.110924	-13.5826	5.07926e-42	1.96534e-40	-1	6.59009	6.44989	6.97647	6.56775	2.19898	2.64081	2.21256	2.31271	267	323	322	343	181	197	177	198
Dexi	chr16	10530207	10543054	12848	1389	-	58239	2	424.253	-1.4056	0.103523	-13.5777	5.43339e-42	2.09657e-40	-1	21.9919	22.6101	25.6706	25.8889	9.57703	8.87004	9.34632	8.5379	373	474	496	566	330	277	313	306
Cstb	chr10	78425670	78427622	1953	602	+	13014	3	357.726	2.50353	0.184472	13.5713	5.92755e-42	2.28097e-40	1	12.5155	8.91487	7.52316	9.81488	57.3187	42.4834	53.4643	65.7296	92	81	63	93	856	575	776	1021
Mapk9	chr11	49846751	49886421	39671	4754	+	26420	12	1115.34	-1.01944	0.0751866	-13.5588	7.0256e-42	2.6961e-40	-1	16.7269	16.4456	18.3122	16.665	8.80151	8.48587	8.3755	7.95651	971	1180	1211	1247	1038	907	960	976
Gtf2i	chr5	134237832	134314760	76929	4469	-	14886	35	2859.74	-0.881233	0.0650092	-13.5555	7.34985e-42	2.81282e-40	-1	43.8703	45.7819	47.3569	42.8907	24.3812	25.0408	25.0676	23.189	2394	3088	2944	3017	2703	2516	2701	2674
Plk2	chr13	110395044	110400844	5801	2802	+	20620	14	536.383	2.43404	0.17962	13.551	7.81156e-42	2.98138e-40	1	2.45509	3.54691	3.74577	3.19705	16.1703	13.3498	19.2726	21.3002	84	150	146	141	1124	841	1302	1540
Mir1839	chr7	81529916	81529988	73	73	+	100316717	1	94.6769	-2.51978	0.186084	-13.5411	8.94651e-42	3.40527e-40	-1	112.185	117.083	125.065	124.455	22.6402	22.5438	22.1585	16.4578	100	129	127	143	41	37	39	31
Six1	chr12	73041827	73046712	4886	2849	-	20471	2	1599.52	-1.08331	0.0800088	-13.5398	9.0994e-42	3.45407e-40	-1	41.4792	40.3026	42.5675	41.099	17.4458	20.1081	21.1239	19.4117	1443	1733	1687	1843	1233	1288	1451	1427
St3gal2	chr8	110919865	110972497	52633	4470	+	20444	7	1304.35	-1.78059	0.131578	-13.5325	1.00477e-41	3.80374e-40	-1	20.5562	26.71	25.7639	25.001	5.78056	7.33344	8.32307	7.10949	1122	1802	1602	1759	641	737	897	820
Atp8a1	chr5	67618139	67847431	229293	8250	-	11980	37	1216.08	-1.8899	0.139665	-13.5316	1.01721e-41	3.84044e-40	-1	12.8252	13.46	14.4212	9.6493	3.68903	3.26174	3.67001	2.9642	1292	1676	1655	1253	755	605	730	631
Psd	chr19	46312087	46327156	15070	3900	-	73728	18	180.364	3.14928	0.232773	13.5294	1.04868e-41	3.94863e-40	1	0.293981	0.594607	0.571417	0.553877	4.46517	3.29595	5.31746	4.96864	14	35	31	34	432	289	500	500
4833439L19Rik	chr13	54551218	54565382	14165	2674	-	97820	9	3884.82	-1.2639	0.093502	-13.5173	1.23558e-41	4.63988e-40	-1	116.319	110.287	119.473	98.8633	45.4361	44.7943	51.8529	43.1759	3798	4451	4444	4161	3014	2693	3343	2979
Zfp318	chr17	46383766	46420920	37155	13921	+	57908	10	523.184	1.33221	0.0988616	13.4755	2.18053e-41	8.1665e-40	1	1.22951	1.08515	1.19805	1.12726	2.88409	2.72538	3.19391	2.85912	209	228	232	247	996	853	1072	1027
Ldb3	chr14	34526699	34588681	61983	6016	-	24131	15	29434.1	-1.50023	0.111365	-13.4712	2.30957e-41	8.62669e-40	-1	431.867	394.773	395.826	345.566	127.498	150.366	155.687	120.743	31725	35845	33125	32722	19028	20338	22582	18743
Rps18	chr17	33951999	33955641	3643	524	-	20084	5	3942.05	1.19828	0.088983	13.4664	2.46551e-41	9.18469e-40	1	272.097	245.805	260.662	212.302	551.578	568.371	571.247	581.257	1741	1944	1900	1751	7170	6696	7217	7859
Qser1	chr2	104754793	104816696	61904	8975	-	99003	12	2048.8	-1.23347	0.0916767	-13.4546	2.89408e-41	1.07526e-39	-1	17.0633	16.839	19.5279	16.0478	7.31205	7.01741	8.12886	7.08608	1870	2281	2438	2267	1628	1416	1759	1641
Atxn10	chr15	85336381	85463836	127456	2425	+	54138	12	1074.42	1.18253	0.0880564	13.4292	4.07825e-41	1.51122e-39	1	15.2308	15.4917	14.1404	13.9379	32.664	30.4837	36.0885	34.1527	451	567	477	532	1965	1662	2110	2137
Dusp1	chr17	26505591	26508472	2882	1942	-	19252	4	1058.64	-1.45959	0.108995	-13.3913	6.80175e-41	2.51378e-39	-1	39.5136	42.0669	41.1634	50.6431	13.9904	15.9636	16.3812	16.7434	937	1233	1112	1548	674	697	767	839
Rbm38	chr2	173021902	173034734	12833	1777	+	56190	4	2757.15	-0.843997	0.0631758	-13.3595	1.04255e-40	3.8429e-39	-1	103.417	107.158	106.922	114.695	59.8647	59.2209	62.8561	58.9073	2244	2874	2643	3208	2639	2366	2693	2701
Dpp8	chr9	65032458	65082651	50194	4764	+	74388	21	2565.49	-0.869898	0.0651341	-13.3555	1.10019e-40	4.03715e-39	-1	38.9018	37.2865	38.5243	36.274	20.0876	21.2402	21.6696	19.6136	2263	2681	2553	2720	2374	2275	2489	2411
Fubp1	chr3	152210458	152236830	26373	6491	+	51886	20	969.214	1.23602	0.0925477	13.3554	1.10102e-40	4.03715e-39	1	5.16022	4.74644	5.12773	4.28708	10.5698	12.1217	11.5208	11.2367	409	465	463	438	1702	1769	1803	1882
Cmya5	chr13	93040713	93144724	104012	11850	-	76469	13	32183.1	-1.59563	0.119792	-13.32	1.77065e-40	6.47559e-39	-1	222.844	210.862	235.495	215.996	69.4601	70.0918	91.048	62.2931	32245	37713	38819	40287	20419	18674	26013	19047
Psme4	chr11	30771775	30880361	108587	6442	+	103554	47	5444.36	-1.5747	0.118252	-13.3165	1.85683e-40	6.77309e-39	-1	63.2835	61.9879	66.7547	82.4291	22.1639	22.1494	26.5069	21.3269	4978	6027	5982	8358	3542	3208	4117	3545
Slc38a1	chr15	96571418	96642913	71496	8391	-	105727	16	98.0102	3.38926	0.254789	13.3022	2.24686e-40	8.1745e-39	1	0.0780787	0.126338	0.102807	0.128716	0.946393	1.19796	1.2209	1.26552	8	16	12	17	197	226	247	274
Cyfip2	chr11	46193849	46312859	119011	7029	-	76884	31	128.3	3.56558	0.268118	13.2986	2.35974e-40	8.56291e-39	1	0.151463	0.160244	0.102273	0.198851	1.34197	1.89202	1.79382	2.27713	13	17	10	22	234	299	304	413
Hr	chr14	70554056	70573548	19493	5487	+	15460	20	1483.04	-3.06768	0.230761	-13.2937	2.51669e-40	9.10885e-39	-1	37.746	21.216	23.0979	22.6945	3.98918	2.20486	3.79461	2.50035	2529	1757	1763	1960	543	272	502	354
Sik1	chr17	31844250	31855792	11543	4509	-	17691	14	718.69	1.75022	0.131709	13.2886	2.69659e-40	9.73484e-39	1	3.63251	4.33479	3.58722	4.26934	15.2785	12.577	14.3129	11.1479	200	295	225	303	1709	1275	1556	1297
Rpl35a	chr16	33056453	33060189	3737	598	+	57808	5	1713.91	1.06447	0.080139	13.2828	2.91173e-40	1.04845e-38	1	108.326	101.268	100.619	92.2183	208.496	195.69	219.518	217.108	791	914	837	868	3093	2631	3165	3350
Atp5a1	chr18	77773768	77782869	9102	2432	+	11946	12	35839.3	-0.854012	0.0643345	-13.2745	3.25233e-40	1.16809e-38	-1	983.647	1097.7	1035.01	999.154	598.99	553.729	576.454	547.738	29211	40292	35015	38247	36138	30277	33801	34372
H3f3b	chr11	116021961	116024504	2544	1993	-	15081	4	2229.94	1.66159	0.125341	13.2566	4.13201e-40	1.48023e-38	1	30.1199	28.5902	27.4855	30.3798	88.2666	74.1825	110.652	95.6731	733	860	762	953	4364	3324	5317	4920
Atp1b4	chrX	38316122	38336784	20663	4278	+	67821	8	620.827	2.60202	0.196377	13.2501	4.50429e-40	1.60948e-38	1	1.39746	2.49351	2.52061	2.46528	10.7231	12.1541	14.9985	16.1979	73	161	150	166	1138	1169	1547	1788
Gna13	chr11	109362794	109401369	38576	6197	+	14674	4	976.595	1.42244	0.107421	13.2417	5.042e-40	1.79703e-38	1	4.46675	4.26597	5.11579	4.72627	12.6454	11.0316	14.0819	12.0262	338	399	441	461	1944	1537	2104	1923
Uqcrc1	chr9	108936648	108949641	12994	1656	+	22273	13	11747.7	-0.985168	0.0744704	-13.229	5.96898e-40	2.12202e-38	-1	477.522	554.335	505.864	506.69	277.549	251.775	258.099	245.404	9656	13855	11653	13207	11402	9374	10305	10486
Ascc2	chr11	4637793	4683385	45593	2604	+	75452	20	645.824	1.48252	0.112271	13.2049	8.22224e-40	2.91567e-38	1	7.76806	6.71722	6.59801	7.29506	20.0469	16.9954	21.7575	20.4046	247	264	239	299	1295	995	1366	1371
Upf2	chr2	5951469	6056703	105235	5174	+	326622	22	873.392	-0.960494	0.0728114	-13.1915	9.81684e-40	3.47233e-38	-1	12.4093	11.5378	12.5047	11.9232	6.44315	6.20667	6.23665	5.96236	784	901	900	971	827	722	778	796
Nos1	chr5	117866839	117958840	92002	9695	+	18125	28	2151.7	-2.60622	0.197743	-13.1798	1.14698e-39	4.04678e-38	-1	20.121	16.7708	16.8913	28.906	3.96245	3.83078	3.25991	2.53039	2382	2454	2278	4411	953	835	762	633
Nup210	chr6	91013067	91116826	103760	7035	-	54563	40	833.631	-1.3285	0.10092	-13.1639	1.41554e-39	4.98178e-38	-1	9.35941	9.35215	9.72812	8.32656	3.1515	3.82507	3.72018	3.93889	804	993	952	922	550	605	631	715
Smarca1	chrX	47809370	47892552	83183	4055	-	93761	24	78.4306	-3.47936	0.264544	-13.1523	1.65104e-39	5.79601e-38	-1	2.32254	1.40519	1.84373	2.13082	0.188878	0.164531	0.143198	0.191149	115	86	104	136	19	15	14	20
Kcna7	chr7	45405960	45411382	5423	3494	+	16495	2	3507.16	-1.79147	0.136222	-13.1511	1.67713e-39	5.8729e-38	-1	74.6991	80.8955	83.6155	98.6087	24.274	20.457	30.0803	22.7829	3187	4266	4064	5423	2104	1607	2534	2054
Gm5105	chr3	138048761	138067388	18628	1665	-	329763	4	195.106	-2.0485	0.155889	-13.1407	1.92396e-39	6.72044e-38	-1	11.0177	8.71478	11.4848	9.73026	2.03369	2.40423	2.8149	2.63024	224	219	266	255	84	90	113	113
Amd2	chr10	35708691	35711891	3201	3201	-	100041585	1	90.3468	-5.96739	0.454646	-13.1254	2.35683e-39	8.21196e-38	-1	4.27255	2.48383	3.23395	2.06417	0.0503725	0.0138951	0.051829	0.0726436	167	120	144	104	4	1	4	6
Dusp13	chr14	21733395	21748622	15228	1963	-	27389	8	1971.34	-1.36222	0.103808	-13.1225	2.44874e-39	8.51103e-38	-1	83.3133	76.0444	85.8041	68.4848	29.5912	29.977	34.3346	28.0744	1997	2253	2343	2116	1441	1323	1625	1422
Tnpo1	chr13	98842081	98926384	84304	5519	-	238799	24	468.981	1.21267	0.0925148	13.1078	2.97067e-39	1.02996e-37	1	2.86387	2.88123	2.70931	2.6592	6.20107	6.85831	6.40291	6.28484	193	240	208	231	849	851	852	895
Fam189b	chr3	89183225	89189289	6065	3059	+	68521	12	279.286	-2.31761	0.177202	-13.0789	4.34404e-39	1.50239e-37	-1	6.69294	8.1656	9.51769	8.59844	1.9503	1.992	1.36943	1.31761	250	377	405	414	148	137	101	104
Wwp1	chr4	19608296	19709004	100709	6501	-	107568	25	4394.27	-1.31041	0.100199	-13.078	4.39735e-39	1.51709e-37	-1	50.9559	48.5736	58.2424	51.1801	20.5242	21.6747	23.6122	18.4447	4045	4766	5267	5237	3310	3168	3701	3094
Bex1	chrX	136213972	136215513	1542	866	-	19716	3	608.885	1.78396	0.136603	13.0595	5.60808e-39	1.93003e-37	1	17.1166	18.209	17.1834	16.14	48.503	55.7776	60.6816	71.3797	181	238	207	220	1042	1086	1267	1595
Sox6	chr7	115470872	116038744	567873	9362	-	20679	17	2276.96	-1.39553	0.107097	-13.0305	8.20593e-39	2.81717e-37	-1	20.5656	17.8344	18.6669	19.3748	7.25522	7.91506	7.89473	5.99421	2351	2520	2431	2855	1685	1666	1782	1448
Styx	chr14	45351186	45376884	25699	4258	+	56291	11	380.332	-1.69339	0.130043	-13.0218	9.20212e-39	3.15144e-37	-1	8.07793	7.42231	8.10385	5.99817	2.39516	2.26674	2.41571	2.0661	420	477	480	402	253	217	248	227
Relt	chr7	100845848	100863413	17566	2817	-	320100	11	255.296	-1.8467	0.141902	-13.0139	1.02006e-38	3.48487e-37	-1	8.66335	7.31476	8.03859	6.76602	2.0463	1.81576	2.14963	2.51765	298	311	315	300	143	115	146	183
Ppfibp1	chr6	146888494	147032023	143530	4875	+	67533	28	1764.31	1.4389	0.110571	13.0134	1.02723e-38	3.50085e-37	1	10.5329	9.11957	10.3666	12.2765	27.1631	26.4771	31.7261	29.3269	627	671	703	942	3285	2902	3729	3689
Dcaf6	chr1	165329500	165460463	130964	3306	-	74106	19	3938.94	-1.30435	0.100251	-13.0108	1.06201e-38	3.61058e-37	-1	89.8713	86.4577	95.9593	95.5684	37.8963	40.7516	39.2932	31.0301	3628	4314	4413	4973	3108	3029	3132	2647
Gpr180	chr14	118137127	118164232	27106	2877	+	58245	9	532.981	-1.22018	0.0938683	-12.9988	1.2421e-38	4.20242e-37	-1	13.7203	13.4263	15.3171	13.7577	6.09493	6.5241	5.57917	5.9406	482	583	613	623	435	422	387	441
Mvp	chr7	126986860	127014594	27735	2810	-	78388	15	1681.16	1.821	0.140089	12.9989	1.24052e-38	4.20242e-37	1	14.0474	14.1708	13.9683	15.058	48.4875	37.9727	58.7308	57.0849	482	601	546	666	3380	2399	3979	4139
Rpl23	chr11	97777526	97782439	4914	1062	-	65019	5	5568.2	1.30006	0.100026	12.9972	1.26853e-38	4.28152e-37	1	180.369	167.762	171.191	137.714	397.564	375.301	432.492	411.967	2339	2689	2529	2302	10474	8961	11074	11289
Arhgef17	chr7	100869746	100932161	62416	10250	-	207212	21	1451.97	-1.26176	0.0971057	-12.9937	1.3284e-38	4.47281e-37	-1	10.6503	9.79945	11.8457	11.064	4.35748	4.95987	4.70603	4.06459	1333	1516	1689	1785	1108	1143	1163	1075
Mbd6	chr10	127281956	127288771	6816	4046	-	110962	13	699.005	1.16736	0.0899275	12.9811	1.56626e-38	5.26104e-37	1	5.40433	5.61687	5.77449	6.26536	12.4439	14.0163	12.5372	12.8833	267	343	325	399	1249	1275	1223	1345
1810041L15Rik	chr15	84379203	84447097	67895	5917	-		5	132.168	2.92739	0.225678	12.9715	1.77436e-38	5.9458e-37	1	0.373696	0.27994	0.279436	0.20401	2.24818	2.57834	1.78045	1.9453	27	25	23	19	330	343	254	297
Asb14	chr14	26894604	26915257	20654	2101	+	142687	10	1640.29	-1.66199	0.128132	-12.9709	1.78908e-38	5.98084e-37	-1	58.1177	59.8545	70.9299	68.4317	18.9753	18.1427	25.2094	18.9995	1491	1898	2073	2263	989	857	1277	1030
Rin1	chr19	5050808	5057071	6264	4176	+	225870	10	122.594	2.78006	0.214439	12.9644	1.9487e-38	6.49892e-37	1	0.274552	0.428381	0.395934	0.502056	2.34566	2.67338	2.94981	3.16465	14	27	23	33	243	251	297	341
Adi1	chr12	28675207	28682175	6969	1676	+	104923	4	1010.11	-1.74334	0.134476	-12.964	1.95778e-38	6.51368e-37	-1	55.9973	45.1855	50.9135	49.2039	16.764	17.5153	13.7841	12.0706	1146	1143	1187	1298	697	660	557	522
Sars	chr3	108424864	108445259	20396	3704	-	20226	12	3937.02	1.22761	0.0947611	12.9548	2.20729e-38	7.32642e-37	1	35.7958	33.5753	34.4301	34.185	78.8146	71.1965	93.3213	79.7498	1619	1877	1774	1993	7242	5929	8334	7622
Grsf1	chr5	88659233	88676171	16939	2839	-	231413	10	2578.64	-0.731219	0.0565152	-12.9385	2.73039e-38	9.04128e-37	-1	61.6447	60.7251	62.9747	60.5342	37.5276	37.8355	37.4147	35.3426	2137	2602	2487	2705	2643	2415	2561	2589
Tmem94	chr11	115765433	115799033	33601	4996	+	71947	32	2179.56	-1.0779	0.0833191	-12.9371	2.78078e-38	9.1864e-37	-1	33.8988	30.5686	32.5194	31.4231	15.5159	16.7639	14.7358	13.8157	2068	2305	2260	2471	1923	1883	1775	1781
Gpc4	chrX	52053018	52164923	111906	2325	-	14735	9	546.846	1.43389	0.11091	12.9284	3.11027e-38	1.02507e-36	1	7.07994	7.52328	7.32793	5.65648	17.6153	19.8574	18.7133	18.2525	201	264	237	207	1016	1038	1049	1095
Akr1b3	chr6	34303930	34317489	13560	1402	-	11677	10	1598.89	-0.907969	0.0702836	-12.9187	3.53277e-38	1.16158e-36	-1	87.152	78.4016	80.9637	76.2667	43.8759	43.4948	41.8903	42.653	1492	1659	1579	1683	1526	1371	1416	1543
Mbnl1	chr3	60472830	60629750	156921	5884	+	56758	10	6079.68	-1.21994	0.0944902	-12.9108	3.91426e-38	1.28401e-36	-1	76.9121	74.7128	85.3639	76.5872	31.932	37.1685	35.837	29.6922	5526	6635	6987	7093	4661	4917	5084	4508
Rras	chr7	45018007	45021644	3638	946	+	20130	6	647.399	1.4478	0.112341	12.8875	5.28998e-38	1.73123e-36	1	18.093	20.8014	19.9858	20.6851	54.415	46.1239	58.6629	58.0921	209	297	263	308	1277	981	1338	1418
Hnrnpa3	chr2	75659259	75669407	10149	5224	+	229279	11	2810.18	0.764342	0.0593314	12.8826	5.64158e-38	1.84199e-36	1	20.897	21.7768	22.1691	21.6114	35.8968	38.348	35.5533	37.0936	1333	1717	1611	1777	4652	4504	4478	5000
Fut10	chr8	31187331	31261924	74594	5093	+	171167	6	209.728	-1.69322	0.131543	-12.872	6.47238e-38	2.10834e-36	-1	3.65013	3.05718	3.20412	3.72989	0.989363	1.15278	1.07498	1.00446	227	235	227	299	125	132	132	132
Oxsr1	chr9	119238432	119322427	83996	4776	-	108737	19	2004.99	-1.14269	0.0888429	-12.862	7.36739e-38	2.39432e-36	-1	32.1852	30.5339	33.6561	28.9729	13.6225	13.1963	15.8488	14.087	1877	2201	2236	2178	1614	1417	1825	1736
Nek7	chr1	138483837	138619757	135921	4304	-	59125	10	2699.86	-1.21993	0.0949096	-12.8536	8.21158e-38	2.66249e-36	-1	49.8333	42.3492	48.2705	49.9229	20.4363	20.6477	22.5112	18.1351	2619	2751	2890	3382	2182	1998	2336	2014
Gnl3	chr14	31012433	31019131	6699	1940	-	30877	15	952.53	1.35436	0.105401	12.8495	8.65605e-38	2.80012e-36	1	16.5478	13.8318	16.4527	13.1323	37.4431	35.3075	40.5141	39.7542	392	405	444	401	1802	1540	1895	1990
Plekhb2	chr1	34849959	34879585	29627	5469	+	226971	8	1368.55	-1.07709	0.0838308	-12.8484	8.78403e-38	2.83497e-36	-1	18.9126	18.5115	19.4935	16.7284	8.51321	8.96235	9.3054	8.12098	1263	1528	1483	1440	1155	1102	1227	1146
Nt5dc3	chr10	86779005	86838389	59385	5952	+	103466	14	3231.46	-1.79746	0.140093	-12.8305	1.10619e-37	3.56194e-36	-1	50.2762	44.4268	52.9618	35.2356	12.9628	11.8893	15.2539	12.5017	3654	3991	4385	3301	1914	1591	2189	1920
Myoz1	chr14	20649102	20656540	7439	1294	-	59011	6	31975.2	-1.78296	0.138996	-12.8274	1.15143e-37	3.6991e-36	-1	2260.59	1987.02	2300.86	1756.97	627.556	527.518	740.032	518.316	35719	38807	41416	35785	20145	15347	23088	17306
Sqrdl	chr2	122765359	122809553	44195	2102	+		10	626.316	-1.50522	0.117559	-12.8039	1.55823e-37	4.99454e-36	-1	25.9476	22.4426	23.3584	23.8475	10.1639	8.10427	7.43887	7.94651	666	712	683	789	530	383	377	431
Gdap1	chr1	17145373	17164271	18899	3938	+	14545	6	401.251	-3.45649	0.27003	-12.8004	1.63168e-37	5.21802e-36	-1	11.625	9.47238	12.5959	6.80825	0.890559	1.36665	0.947906	0.492069	559	563	690	422	87	121	90	50
Pla2g16	chr19	7557459	7588545	31087	3523	+		5	3625	-1.91664	0.149804	-12.7943	1.76484e-37	5.63101e-36	-1	108.256	83.3139	82.9476	78.3747	29.1202	19.4679	21.1089	23.7505	4657	4430	4065	4346	2545	1542	1793	2159
Asb4	chr6	5383386	5433022	49637	3286	+	65255	6	236.653	-2.38345	0.186551	-12.7764	2.22154e-37	7.07208e-36	-1	6.40504	6.45222	7.72259	5.62632	1.27581	1.58368	1.32532	0.849174	257	320	353	291	104	117	105	72
Rbbp4	chr4	129307100	129335370	28271	4407	-	19646	12	1953.35	0.745785	0.0584158	12.7668	2.51137e-37	7.9766e-36	1	17.7281	18.1314	18.0413	17.9195	29.2977	29.5614	31.1612	30.4274	954	1206	1106	1243	3203	2929	3311	3460
Gdf15	chr8	70629394	70631635	2242	1084	-	23886	2	481.925	9.53781	0.748601	12.7409	3.50548e-37	1.11089e-35	1	0.0755487	0	0.0663173	0.117219	57.8256	32.2509	55.7862	46.7281	1	0	1	2	1555	786	1458	1307
Tbc1d16	chr11	119143043	119228499	85457	6988	-	207592	12	803.869	-2.18261	0.171578	-12.7208	4.53219e-37	1.43301e-35	-1	9.6919	10.4959	12.5608	8.14618	2.15167	1.82674	2.90832	2.11857	827	1107	1221	896	373	287	490	382
Stat5b	chr11	100780731	100850585	69855	5442	-	20851	19	3747.41	-1.29375	0.101795	-12.7094	5.24163e-37	1.65359e-35	-1	50.8494	50.0513	54.1207	57.1352	21.3479	21.4218	25.0061	18.7724	3379	4111	4097	4894	2882	2621	3281	2636
Pnrc2	chr4	135870926	135873846	2921	1907	-	52830	3	1044.58	1.14267	0.0899682	12.7008	5.85486e-37	1.8429e-35	1	21.0857	17.6498	17.529	17.8905	39.2537	40.21	40.2147	43.7751	491	508	465	537	1857	1724	1849	2154
Ghr	chr15	3317755	3583352	265598	4518	-	14600	11	2716.17	-1.21499	0.0957356	-12.6911	6.6215e-37	2.07954e-35	-1	46.0409	44.948	46.8751	44.4083	22.9747	19.3448	17.5434	18.6486	2540	3065	2946	3158	2575	1965	1911	2174
Pmm1	chr15	81951106	81960930	9825	1302	-	29858	8	792.871	2.17153	0.171288	12.6776	7.8666e-37	2.46504e-35	1	11.8251	12.3658	11.0979	12.6871	56.8435	36.2795	60.8763	62.1812	188	243	201	260	1836	1062	1911	2089
Mtss1l	chr8	110721476	110741401	19926	5006	+		14	1850.26	-1.12632	0.0890176	-12.6528	1.08023e-36	3.37742e-35	-1	27.8763	25.2531	27.5288	29.2916	12.1431	14.1982	11.9142	12.1236	1704	1908	1917	2308	1508	1598	1438	1566
Tubb2b	chr13	34127008	34130354	3347	1922	-	73710	4	224.333	3.68038	0.291027	12.6462	1.17416e-36	3.6629e-35	1	0.426092	1.17207	0.935067	1.09084	8.64098	12.1725	9.21452	16.9782	10	34	25	33	412	526	427	842
Nf2	chr11	4765845	4849544	83700	5298	-	18016	17	2042.39	-0.895902	0.0708816	-12.6394	1.27991e-36	3.98394e-35	-1	26.2781	26.5625	28.671	27.2575	14.601	13.8187	15.7043	14.3303	1700	2124	2113	2273	1919	1646	2006	1959
Grem2	chr1	174833785	174921819	88035	3745	-	23893	2	299.624	-3.50531	0.277672	-12.6239	1.55873e-36	4.84105e-35	-1	9.81863	7.32445	10.6344	4.12243	0.914927	0.581959	0.69773	0.610565	449	414	554	243	85	49	63	59
Gid4	chr11	60417145	60445277	28133	4400	+	66771	6	2616.03	-1.27956	0.101423	-12.616	1.72407e-36	5.3427e-35	-1	46.8476	44.3465	50.779	40.7044	19.0468	16.5783	20.7004	18.902	2517	2945	3108	2819	2079	1640	2196	2146
Nexn	chr3	152236982	152266320	29339	2566	-	68810	13	9996.51	-1.22123	0.0968025	-12.6157	1.73008e-36	5.34949e-35	-1	273.579	283.435	281.276	344.33	117.099	125.236	136.099	128.847	8572	10977	10040	13907	7454	7225	8420	8531
Lifr	chr15	7129572	7197489	67918	10333	+	16880	20	1059.52	-1.56289	0.12393	-12.6111	1.83373e-36	5.6575e-35	-1	8.8053	8.7974	8.96077	6.67117	3.11702	2.59561	2.95828	2.57294	1111	1372	1288	1085	799	603	737	686
Eepd1	chr9	25481597	25604110	122514	2673	+	67484	8	1300.03	-2.01094	0.159561	-12.603	2.03335e-36	6.2596e-35	-1	40.2887	37.8748	42.7616	48.1072	10.662	8.28664	13.8409	9.14876	1315	1528	1590	2024	707	498	892	631
Taf1d	chr9	15306214	15316997	10784	1699	+	75316	12	293.443	1.53957	0.122354	12.5829	2.62133e-36	8.05197e-35	1	5.3504	5.22562	4.10426	4.52471	13.6899	12.9587	14.6961	14.3707	111	134	97	121	577	495	602	630
Tmem143	chr7	45897069	45917413	20345	2169	+	70209	8	994.295	-1.11061	0.0882837	-12.58	2.7194e-36	8.33492e-35	-1	34.0568	34.9762	36.756	30.1408	16.5963	15.2567	15.7185	15.3485	902	1145	1109	1029	893	744	822	859
Tmem63a	chr1	180942518	180975104	32587	3239	+	208795	23	537.333	-1.11127	0.0883484	-12.5783	2.77984e-36	8.50159e-35	-1	12.111	11.8643	13.2057	12.0044	5.5133	6.15198	5.58308	5.52793	479	580	595	612	443	448	436	462
Ube2r2	chr4	41136021	41193370	57350	3312	+	67615	5	3325.15	-1.17525	0.0934626	-12.5745	2.9159e-36	8.89827e-35	-1	79.5211	71.0574	80.7003	70.5921	32.7037	29.5179	36.3292	35.0811	3216	3552	3718	3680	2687	2198	2901	2998
Msrb2	chr2	19371636	19394970	23335	1190	+	76467	5	204.819	-2.04718	0.162994	-12.5598	3.51041e-36	1.06892e-34	-1	12.8004	18.0952	15.2837	13.9345	4.33593	3.32653	3.17171	3.7127	186	325	253	261	128	89	91	114
Canx	chr11	50293957	50325673	31717	4289	-	12330	15	3774.34	1.25973	0.100397	12.5475	4.10095e-36	1.24603e-34	1	26.7127	29.212	29.1809	27.3448	64.2488	57.7834	75.5448	71.7006	1399	1891	1741	1846	6836	5572	7812	7935
Tnni2	chr7	142442468	142444405	1938	667	+	21953	7	124938	-1.3514	0.107857	-12.5296	5.14121e-36	1.55872e-34	-1	15150.2	13993.7	16154	13077.1	5807.69	5179.55	6628.97	5261.49	123392	140874	149882	137290	96097	77673	106604	90553
Coq9	chr8	94838417	94854895	16479	1693	+	67914	9	5842.19	-0.943067	0.0752761	-12.5281	5.24014e-36	1.58528e-34	-1	254.101	250.192	254.347	226.099	132.242	124.24	136.237	119.425	5253	6393	5990	6025	5554	4729	5561	5217
Rxrg	chr1	167598362	167639623	41262	2363	+	20183	10	882.841	-2.26519	0.181063	-12.5105	6.53912e-36	1.974e-34	-1	42.7669	31.8523	32.704	26.8328	7.76188	8.69613	5.79227	5.65832	1234	1136	1075	998	455	462	330	345
Shb	chr4	45423276	45530828	107553	2744	-	230126	6	221.724	1.85444	0.148306	12.5041	7.08538e-36	2.1343e-34	1	1.67132	2.10069	2.12206	1.6902	7.46275	7.31039	5.97051	6.72287	56	87	81	73	508	451	395	476
Ncam1	chr9	49502129	49799393	297265	9773	-	17967	19	1061.4	3.29522	0.263565	12.5025	7.23422e-36	2.17446e-34	1	1.13964	1.3559	1.39024	0.474563	9.22693	13.5032	10.0667	9.95354	136	200	189	73	2237	2967	2372	2510
Rps7	chr12	28630847	28635953	5107	961	-	20115	7	3285.59	1.16515	0.0933298	12.4843	9.09875e-36	2.72904e-34	1	126.123	113.277	118.791	99.3652	248.994	245.255	278.68	252.575	1480	1643	1588	1503	5936	5299	6457	6263
Lonrf1	chr8	36216064	36249516	33453	3930	-	244421	12	443.846	-1.27376	0.102239	-12.4586	1.25494e-35	3.75598e-34	-1	8.39787	8.59813	9.67652	7.98607	3.36434	3.56505	3.85211	3.55011	403	510	529	494	328	315	365	360
Mypop	chr7	18991245	19001766	10522	2175	+	232934	3	142.233	-1.8154	0.145794	-12.4518	1.36784e-35	4.08514e-34	-1	5.87384	4.99587	5.85019	5.37474	1.68656	1.61553	1.54463	1.42548	156	164	177	184	91	79	81	80
6430571L13Rik	chr9	107340640	107349683	9044	2552	+	235599	6	661.316	-2.05246	0.164853	-12.4503	1.39388e-35	4.15406e-34	-1	24.9664	18.2516	27.0143	20.3395	5.97077	6.5358	4.7132	4.61663	778	703	959	817	378	375	290	304
Ppp1r15a	chr7	45522917	45526268	3352	2333	-	17872	3	1289.41	2.19794	0.17667	12.441	1.56589e-35	4.65677e-34	1	9.79368	9.14466	11.0929	12.8536	39.2739	40.284	54.2408	63.0585	279	322	360	472	2273	2113	3051	3796
Cs	chr10	128337832	128362479	24648	2828	+	12974	11	14821.2	-0.93357	0.0751178	-12.4281	1.83985e-35	5.45991e-34	-1	375.824	391.399	370.675	354.261	216.391	188.278	192.069	184.485	12978	16706	14582	15769	15181	11971	13096	13462
Soat1	chr1	156428108	156474328	46221	4785	-	20652	16	141.073	2.11335	0.17006	12.4271	1.86289e-35	5.5166e-34	1	0.547677	0.720026	0.525826	0.597488	2.51889	2.81649	2.72174	2.34071	32	52	35	45	299	303	314	289
Adssl1	chr12	112620047	112641355	21309	1791	+	11565	13	16941.9	-1.19311	0.0960147	-12.4263	1.88106e-35	5.55867e-34	-1	695.763	672.846	708.363	777.755	308.733	328.285	343.319	268.258	15216	18188	17648	21925	13717	13219	14825	12397
Syngr1	chr15	80091334	80119501	28168	4465	+	20972	4	404.592	-1.57522	0.126936	-12.4095	2.32027e-35	6.84212e-34	-1	7.59338	7.68661	7.95356	6.20388	2.85289	2.26127	2.4895	2.26543	414	518	494	436	316	227	268	261
Golph3	chr15	12321496	12351267	29772	2608	+	66629	4	1435.76	-0.97963	0.0789496	-12.4083	2.35603e-35	6.93296e-34	-1	42.1721	36.9134	38.2594	41.121	19.8307	19.5957	21.5651	19.348	1343	1453	1388	1688	1283	1149	1356	1302
Hax1	chr3	89995446	89998716	3271	1258	-	23897	7	702.347	1.1669	0.0940578	12.4062	2.41779e-35	7.09978e-34	1	18.1627	20.1191	20.0006	16.363	42.3614	40.9426	43.7511	40.4806	279	382	350	324	1322	1158	1327	1314
Wfs1	chr5	36966104	36988982	22879	3564	-	22393	8	6103.45	2.60625	0.210179	12.4001	2.60916e-35	7.64571e-34	1	19.3937	33.2396	27.553	24.5825	144.627	105.567	197.512	190.384	844	1788	1366	1379	12787	8459	16972	17508
Mfn1	chr3	32529482	32579225	49744	4531	+	67414	18	3919.19	-0.999726	0.0807553	-12.3797	3.36628e-35	9.84374e-34	-1	58.362	65.5835	63.8757	62.285	31.0492	31.1181	34.3911	28.5426	3229	4485	4026	4442	3490	3170	3757	3337
Hyou1	chr9	44379490	44392369	12880	4432	+	12282	26	1127.56	0.994277	0.0803457	12.375	3.56927e-35	1.04156e-33	1	8.29666	9.79192	9.53748	9.23177	18.2453	17.6327	18.333	19.2902	449	655	588	644	2006	1757	1959	2206
Rbfox2	chr15	77078990	77307053	228064	7358	-	93686	14	1818.43	0.898861	0.07268	12.3674	3.92412e-35	1.14273e-33	1	8.88177	10.0132	9.41832	9.1008	16.6326	17.1614	17.5701	18.4243	798	1112	964	1054	3036	2839	3117	3498
Ston2	chr12	91633009	91786436	153428	9896	-	108800	7	1461.92	-1.46982	0.118859	-12.366	3.99103e-35	1.1598e-33	-1	10.9154	12.5201	12.5019	11.1452	3.81272	3.81589	5.17195	4.19824	1319	1870	1721	1736	936	849	1234	1072
Gnas	chr2	174284320	174346744	62425	8173	+	14683	13	21320	-0.721795	0.0585893	-12.3196	7.10694e-35	2.06101e-33	-1	164.641	176.929	183.638	179.211	106.421	103.313	109.341	108.058	16431	21825	20878	23054	21577	18984	21546	22788
Pank4	chr4	154964123	154980938	16816	2716	+	269614	20	713.16	-1.14581	0.0930122	-12.3189	7.16442e-35	2.07339e-33	-1	18.6645	20.9307	20.3806	18.4564	8.51925	9.12165	9.6513	8.1763	619	858	770	789	574	557	632	573
Mrpl42	chr10	95480806	95501927	21122	666	-	67270	6	2610.38	-1.09436	0.0889028	-12.3096	8.03792e-35	2.32138e-33	-1	306.798	288.204	307.089	255.944	139.755	124.486	143.672	134.247	2495	2897	2845	2683	2309	1864	2307	2307
Cmbl	chr15	31568912	31590119	21208	1041	+	69574	6	881.394	-1.53979	0.125099	-12.3085	8.14753e-35	2.3482e-33	-1	77.4893	61.8646	68.6423	65.3028	27.2997	24.9095	22.033	19.7314	985	972	994	1070	705	583	553	530
Mical2	chr7	112225836	112355194	129359	7370	+	320878	26	2789.63	-2.41134	0.196152	-12.2932	9.85353e-35	2.83405e-33	-1	39.814	31.1143	44.7129	22.5684	5.85242	7.85159	6.38744	5.88955	3583	3461	4584	2618	1070	1301	1135	1120
Tmem176b	chr6	48833811	48841374	7564	2049	-	65963	8	507.083	1.93458	0.157396	12.2912	1.00973e-34	2.8982e-33	1	6.75462	4.62403	4.4908	6.4184	19.87	18.8419	22.0842	24.267	169	143	128	207	1010	868	1091	1283
Parp4	chr14	56575619	56659798	84180	6391	+	328417	35	615.424	1.61739	0.131595	12.2907	1.01641e-34	2.91143e-33	1	2.49875	2.96499	2.28341	2.51507	7.33551	6.93864	9.34528	7.88933	195	286	203	253	1163	997	1440	1301
Trak1	chr9	121366958	121474919	107962	4886	+	67095	16	4664.12	-1.02939	0.0838239	-12.2804	1.15488e-34	3.30131e-33	-1	62.9212	73.2398	70.1812	71.5688	33.7599	31.3515	37.3082	33.7503	3754	5401	4770	5504	4092	3444	4395	4255
C2cd2	chr16	97855209	97922633	67425	6556	-	207781	14	3784.42	-1.67848	0.136742	-12.2748	1.23742e-34	3.53005e-33	-1	52.6395	45.3364	49.9685	42.8527	15.2794	12.6053	18.663	13.0524	4214	4486	4557	4422	2485	1858	2950	2208
Traf3ip3	chr1	193175504	193201546	26043	2121	-	215243	16	88.3473	3.41125	0.278014	12.27	1.31175e-34	3.73448e-33	1	0.424726	0.562287	0.169467	0.389405	3.478	4.13117	4.1261	4.78732	11	18	5	13	183	197	211	262
Trnau1ap	chr4	132311763	132329538	17776	1130	-	71787	9	264.434	1.43296	0.116798	12.2687	1.33384e-34	3.78969e-33	1	6.30518	7.15332	6.61623	7.30909	18.9067	17.1615	18.6459	19.412	87	122	104	130	530	436	508	566
Kcnk5	chr14	20140058	20181782	41725	3364	-	16529	5	98.6645	3.28192	0.267832	12.2537	1.60568e-34	4.55277e-33	1	0.267789	0.453	0.213698	0.24552	2.32469	2.73692	3.08235	3.39858	11	23	10	13	194	207	250	295
Krtcap2	chr3	89246438	89249729	3292	601	+	66059	5	653.2	1.22652	0.100188	12.2421	1.85144e-34	5.23902e-33	1	37.7452	31.1988	38.9941	33.405	80.2187	80.6678	88.7493	80.477	277	283	326	316	1196	1090	1286	1248
Gm16062	chr11	59810080	59818362	8283	642	+	100504104	2	106.511	-2.46607	0.201602	-12.2324	2.08808e-34	5.89672e-33	-1	16.3279	16.5124	15.9004	12.1722	2.3232	3.46404	2.97181	2.29393	128	160	142	123	37	50	46	38
Manf	chr9	106887415	106891938	4524	2206	-	74840	4	549.673	1.14369	0.0936183	12.2166	2.53553e-34	7.1459e-33	1	8.50132	8.07929	9.02673	8.09281	17.2133	18.2671	19.422	19.4831	229	269	277	281	942	906	1033	1109
Bid	chr6	120893119	120916820	23702	1891	-	12122	6	92.7679	3.85306	0.315554	12.2105	2.73341e-34	7.68812e-33	1	0.389769	0.210226	0.418174	0.369573	5.43585	3.41055	5.61496	5.43108	9	6	11	11	255	145	256	265
Asb18	chr1	89952678	90014577	61900	1404	-	208372	6	164.706	-2.32756	0.190681	-12.2065	2.86843e-34	8.05173e-33	-1	13.2408	10.5708	9.98444	8.64301	2.0385	2.15422	2.59964	1.65621	227	224	195	191	71	68	88	60
Zfp770	chr2	114193461	114201432	7972	4263	-	228491	2	478.508	-1.11124	0.0910531	-12.2043	2.94937e-34	8.26237e-33	-1	8.47188	8.70361	7.67277	8.43529	3.72563	3.69348	4.10578	3.8819	441	560	455	566	394	354	422	427
Iffo1	chr6	125145224	125161782	16559	3039	+	320678	10	527.1	1.34791	0.110484	12.2001	3.10629e-34	8.68458e-33	1	5.30875	5.5159	4.80199	5.58186	11.739	14.1089	13.5661	14.6146	197	253	203	267	885	964	994	1146
Zdbf2	chr1	63200358	63314575	114218	13128	+	73884	7	196.692	3.05979	0.250833	12.1985	3.16481e-34	8.83057e-33	1	0.0998109	0.211971	0.235465	0.145185	1.16682	1.73468	1.17528	1.72994	16	42	43	30	380	512	372	586
Aldh4a1	chr4	139622894	139649691	26798	3355	+	212647	15	2436.37	-1.47649	0.121054	-12.197	3.22373e-34	8.9771e-33	-1	50.0157	64.1234	65.5669	52.0193	23.2492	19.7004	21.5602	18.7712	2049	3247	3060	2747	1935	1486	1744	1625
Hspa9	chr18	34937414	34954351	16938	3043	-	15526	17	17624.6	1.0944	0.0897373	12.1956	3.27913e-34	9.11324e-33	1	212.34	203.624	203.332	182.08	439.522	376.289	466.16	429.035	7890	9352	8607	8721	33179	25744	34201	33687
Mybpc2	chr7	44501699	44524669	22971	3624	-	233199	28	103545	-2.37012	0.194363	-12.1943	3.33244e-34	9.24306e-33	-1	2908.94	2364.16	2873.39	2238.73	494.261	361.693	722.365	430.48	128726	129312	144853	127700	44435	29470	63117	40254
Ncl	chr1	86344719	86359455	14737	8257	-	17975	14	6661.6	1.18603	0.0972972	12.1898	3.52453e-34	9.75654e-33	1	27.8801	24.8591	26.2495	27.8692	58.8182	52.3375	67.1143	64.8379	2811	3098	3015	3622	12048	9716	13361	13814
Arhgef10l	chr4	140514485	140665905	151421	4664	-	72754	29	1182	-1.32835	0.109145	-12.1705	4.46315e-34	1.23304e-32	-1	21.3341	17.0328	18.3111	21.945	7.27734	8.0202	8.48376	7.52838	1215	1199	1188	1611	842	841	954	906
Cyp27a1	chr1	74713535	74737897	24363	1936	+	104086	9	1178.24	-1.77693	0.146019	-12.1692	4.53262e-34	1.24977e-32	-1	50.9305	48.8708	57.9262	46.6324	17.5526	14.5198	16.4533	11.1101	1204	1428	1560	1421	843	632	768	555
Plec	chr15	76170974	76231378	60405	17515	-	18810	34	19719.1	-1.09773	0.090284	-12.1586	5.16492e-34	1.42132e-32	-1	78.8369	88.6127	84.4842	80.9079	35.031	40.1155	43.8016	36.5781	16861	23425	20584	22305	15221	15797	18497	16531
Pfkfb1	chrX	150589921	150643878	53958	1739	+	18639	14	471.976	-1.87858	0.154623	-12.1494	5.78068e-34	1.58765e-32	-1	29.0564	21.4123	20.5453	21.5552	7.27862	6.88019	5.67644	5.32636	617	562	497	590	314	269	238	239
Aamdc	chr7	97550331	97579497	29167	893	-	66273	5	1317.13	-0.970777	0.0799221	-12.1465	5.98459e-34	1.64043e-32	-1	108.307	102.092	113.588	99.7459	55.7487	52.8958	50.4866	56.9396	1181	1376	1411	1402	1235	1062	1087	1312
Prkar2a	chr9	108692143	108749512	57370	4041	+	19087	11	4132.59	-1.27862	0.105313	-12.1411	6.39265e-34	1.74887e-32	-1	85.4616	72.2571	82.0458	74.3654	31.0833	35.893	34.702	27.803	4217	4407	4612	4730	3116	3261	3381	2899
Crat	chr2	30400476	30415748	15273	4393	-	12908	14	8077.65	-1.08026	0.0889901	-12.1391	6.55039e-34	1.78852e-32	-1	142.687	142.301	135.07	121.454	66.5451	69.2233	62.6816	57.6522	7654	9435	8254	8398	7252	6837	6639	6535
Ak6	chr13	100651343	100666415	15073	990	+	102216272	5	389.815	-1.35328	0.111581	-12.1283	7.48087e-34	2.03861e-32	-1	32.1789	29.7818	31.6597	29.1995	11.6453	11.0971	11.186	14.0537	389	445	436	455	286	247	267	359
Ninj1	chr13	49187547	49196251	8705	1132	+	18081	4	552.921	1.95932	0.161634	12.122	8.07878e-34	2.19727e-32	1	15.1925	9.18924	8.76372	10.3269	41.2721	39.8026	45.3233	42.0078	210	157	138	184	1159	1013	1237	1227
Ccdc91	chr6	147475871	147632612	156742	2459	+	67015	13	2279.03	-1.35833	0.11207	-12.1203	8.24322e-34	2.23765e-32	-1	78.7309	66.3909	78.2903	65.8324	27.5076	26.1371	33.0595	26.0838	2364	2464	2678	2548	1678	1445	1960	1655
Sar1b	chr11	51763663	51791953	28291	1253	+	66397	7	7391.72	-1.94556	0.160529	-12.1197	8.31116e-34	2.25173e-32	-1	578.558	475.004	602.126	375.873	138.562	128.714	151.406	108.719	8852	8983	10495	7413	4307	3626	4574	3515
Sema4d	chr13	51701248	51793747	92500	4544	-	20354	17	1247.74	-1.71783	0.141939	-12.1026	1.02268e-33	2.76538e-32	-1	24.9073	23.0963	26.341	17.0018	6.92838	7.50767	7.12871	6.20052	1382	1584	1665	1216	781	767	781	727
Btf3	chr13	98309897	98317006	7110	1129	-	218490	6	3784.29	1.29761	0.107276	12.096	1.1089e-33	2.99276e-32	1	116.35	102.465	111.111	90.6568	244.47	233.659	288.276	266.997	1604	1746	1745	1611	6847	5931	7847	7778
Nudt19	chr7	35547185	35555928	8744	1922	-	110959	3	686.213	-1.0978	0.0908195	-12.0877	1.22706e-33	3.30527e-32	-1	28.6334	26.2681	26.6681	24.0314	13.1922	11.594	12.0846	12.4009	672	762	713	727	629	501	560	615
Kcnn3	chr3	89520164	89672494	152331	7617	+	140493	8	92.8021	2.99027	0.247885	12.0632	1.65332e-33	4.44491e-32	1	0.161274	0.173969	0.13213	0.125114	0.979055	1.15619	1.1326	1.42464	15	20	14	15	185	198	208	280
Casq2	chr3	102086455	102146514	60060	2516	+	12373	11	1631.56	2.71389	0.225015	12.0609	1.699e-33	4.55899e-32	1	7.12837	13.2986	6.94307	9.7976	47.6966	76.3874	49.6032	70.4405	219	505	243	388	2977	4321	3009	4573
Gbe1	chr16	70313949	70569720	255772	2988	+	74185	16	2893.62	2.09641	0.173955	12.0515	1.90555e-33	5.10345e-32	1	22.6389	18.1606	13.7857	25.0262	92.0344	76.7801	95.1397	76.512	826	819	573	1177	6822	5158	6854	5899
Anapc5	chr5	122787459	122821342	33884	2763	-	59008	17	9016.55	-1.35557	0.11252	-12.0474	2.00219e-33	5.35203e-32	-1	267.974	242.052	287.864	219.939	100.448	97.7138	112.059	87.5117	9041	10094	11064	9565	6885	6070	7465	6239
Agl	chr3	116739999	116808166	68168	9625	-	77559	34	17881.6	-1.7346	0.144027	-12.0436	2.09675e-33	5.5887e-32	-1	175.651	143.464	175.944	124.623	46.9488	46.3175	54.5805	38.3608	20644	20841	23557	18880	11210	10023	12666	9527
Plekho1	chr3	95988828	95995839	7012	1370	-	67220	6	798.587	1.81275	0.150517	12.0435	2.09871e-33	5.5887e-32	1	18.8298	11.6553	11.5965	14.0514	47.3723	47.595	49.1659	52.5885	315	241	221	303	1610	1466	1624	1859
Prkab2	chr3	97658212	97673083	14872	4277	+	108097	8	7518.76	-2.49764	0.207504	-12.0366	2.28227e-33	6.06598e-32	-1	196.111	142.427	194.183	115.138	27.3418	21.662	39.0615	26.6404	10242	9194	11553	7751	2901	2083	4028	2940
Gfod1	chr13	43195519	43304172	108654	6654	-	328232	2	366.792	1.91915	0.159464	12.035	2.32542e-33	6.16896e-32	1	0.910763	1.2148	1.22082	1.63272	4.45876	4.4251	5.26088	4.78763	74	122	113	171	736	662	844	822
Rpl32	chr6	115805514	115808743	3230	504	-	19951	4	3746.58	1.20131	0.0998743	12.0282	2.52481e-33	6.68525e-32	1	276.72	242.282	249.04	209.633	546.592	521.208	600.005	579.101	1703	1843	1746	1663	6834	5906	7291	7531
Acot9	chrX	155262443	155297654	35212	1810	+	56360	16	640.4	1.14629	0.0953595	12.0207	2.76485e-33	7.30703e-32	1	11.5377	12.7754	11.1208	12.2854	25.2999	26.4167	29.0104	25.0304	255	349	280	350	1136	1075	1266	1169
Ciapin1	chr8	94819818	94838340	18523	4327	-	109006	9	733.951	1.51304	0.126117	11.9971	3.67757e-33	9.7009e-32	1	4.18275	5.72679	4.85123	4.31677	15.1572	12.2631	12.902	14.1784	221	374	292	294	1627	1193	1346	1583
Rps28	chr17	33823036	33824498	1463	328	-	54127	4	1791.76	1.3688	0.114134	11.9929	3.87034e-33	1.01902e-31	1	181.517	164.63	185.199	130.552	421.049	416.035	440.052	430.563	727	815	845	674	3426	3068	3480	3644
Rabgef1	chr5	130171819	130214337	42519	2885	+	56715	9	1793.76	-1.24499	0.103853	-11.9881	4.10381e-33	1.07846e-31	-1	55.8645	42.946	47.8173	43.0746	20.1623	20.6589	20.4146	18.7665	1968	1870	1919	1956	1443	1340	1420	1397
Zfp365	chr10	67886105	67912662	26558	4257	-	216049	5	92.5858	3.90913	0.326187	11.9843	4.29452e-33	1.12647e-31	1	0.115426	0.217897	0.050661	0.194016	1.6003	2.29862	2.57216	2.38523	6	14	3	13	169	220	264	262
Snhg8	chr3	123507552	123508336	785	785	-	69895	1	363.032	1.87792	0.156804	11.9762	4.73707e-33	1.24023e-31	1	10.6411	10.2971	11.7219	10.2786	37.0755	30.5965	45.069	44.9266	102	122	128	127	722	540	853	910
Rmi2	chr16	10835059	10843235	8177	3739	+	223970	2	58.934	-4.70893	0.39323	-11.975	4.80429e-33	1.25548e-31	-1	1.18275	1.75431	2.1726	1.4783	0.107811	0.0237915	0.0554642	0.062191	54	99	113	87	10	2	5	6
Ccdc88c	chr12	100912700	101028983	116284	6292	-	68339	30	1024.03	-1.44326	0.120543	-11.973	4.9205e-33	1.28345e-31	-1	12.7033	13.0785	14.8072	11.0264	4.10025	5.3159	4.89777	4.66888	976	1242	1296	1092	640	752	743	758
Snhg1	chr19	8723487	8726326	2840	476	+	83673	10	207.762	1.8281	0.152718	11.9705	5.07474e-33	1.32123e-31	1	9.80673	9.88275	9.81663	12.0125	31.5879	37.0029	37.2937	41.9307	57	71	65	90	373	396	428	515
Adck4	chr7	27233013	27257949	24937	2190	+		15	187.992	1.86015	0.155625	11.9528	6.27856e-33	1.63161e-31	1	1.94453	2.17829	1.57563	2.32084	7.10497	6.58035	7.46192	8.06961	52	72	48	80	386	324	394	456
Actr3b	chr5	25759973	25850691	90719	2114	+	242894	12	226.847	-2.89021	0.241866	-11.9496	6.52029e-33	1.69129e-31	-1	14.0624	7.05187	10.9838	8.92586	1.37292	1.09407	1.8835	1.17329	363	225	323	297	72	52	96	64
Szrd1	chr4	141112978	141139796	26819	3297	-	213491	4	2252.89	-0.83032	0.0695237	-11.943	7.06456e-33	1.82908e-31	-1	44.9838	49.1747	48.8193	46.7295	26.189	25.1059	28.2169	27.1887	1811	2447	2239	2425	2142	1861	2243	2313
Dicer1	chr12	104687742	104751952	64211	9851	-	192119	27	1102.35	-1.0715	0.089765	-11.9367	7.62117e-33	1.96955e-31	-1	8.11383	7.47913	8.47243	8.82276	3.62145	3.9462	4.26508	3.82007	976	1112	1161	1368	885	874	1013	971
Slc30a9	chr5	67306955	67356142	49188	3410	+	109108	18	1686.69	-0.803335	0.0673691	-11.9244	8.83365e-33	2.27869e-31	-1	32.0134	34.8379	35.7121	33.8159	19.446	19.5913	20.3002	18.8435	1333	1793	1694	1815	1645	1502	1669	1658
Spast	chr17	74338987	74391113	52127	4696	+	50850	17	1324.49	-1.0788	0.0905298	-11.9165	9.709e-33	2.49989e-31	-1	20.8923	19.8797	23.039	19.2249	9.17632	10.6839	9.90976	9.54029	1198	1409	1505	1421	1069	1128	1122	1156
Rpl13a	chr7	45125563	45128745	3183	1026	-	22121	8	7073.8	1.32866	0.111512	11.9149	9.89521e-33	2.54316e-31	1	249.915	201.804	224.702	175.428	524.863	515.402	555.117	543.482	3131	3125	3207	2833	13359	11889	13732	14388
1810026J23Rik	chr9	21592722	21595970	3249	3170	+		2	1471.58	-1.00241	0.0841667	-11.9098	1.05174e-32	2.69319e-31	-1	34.0755	32.6683	34.5606	33.0291	17.2306	15.2096	18.5923	16.0034	1319	1563	1524	1648	1355	1084	1421	1309
Smurf2	chr11	106820064	106920715	100652	5331	-	66313	19	739.149	-0.97635	0.0819775	-11.91	1.05011e-32	2.69319e-31	-1	9.47836	9.71907	10.1137	10.559	5.15697	4.78907	5.39167	4.9362	617	782	750	886	682	574	693	679
Cyp4f39	chr17	32452723	32493320	40598	2618	+	320997	14	177.928	-4.07422	0.342198	-11.906	1.10096e-32	2.81408e-31	-1	5.09888	8.37693	3.40493	10.9447	0.384937	0.509682	0.316854	0.444103	163	331	124	451	25	30	20	30
Pfkfb3	chr2	11471430	11553929	82500	5285	-	170768	18	8404.03	-2.98454	0.250802	-11.9	1.18393e-32	3.02064e-31	-1	174.869	103.728	218.357	115.453	26.9169	18.8181	18.2935	13.3462	11285	8274	16053	9604	3529	2236	2331	1820
Hif1an	chr19	44562854	44576274	13421	6190	+	319594	8	5109.96	-1.14496	0.0962357	-11.8975	1.21927e-32	3.10514e-31	-1	61.3219	61.7178	67.3354	56.2148	26.2963	26.4355	32.0619	26.7093	4635	5766	5798	5477	4038	3679	4785	4266
Rps12	chr10	23785183	23787209	2027	518	-	20042	6	3869.54	1.1726	0.0987502	11.8744	1.60782e-32	4.08724e-31	1	271.138	251.083	262.294	211.572	549.718	516.824	573.62	604.15	1715	1963	1890	1725	7064	6019	7164	8075
Kat2b	chr17	53566971	53672721	105751	4708	+	18519	18	1605.97	-0.961132	0.0810012	-11.8656	1.78516e-32	4.52984e-31	-1	22.8394	23.8398	25.8509	25.208	12.8946	13.4436	12.3512	11.541	1313	1694	1693	1868	1506	1423	1402	1402
Zfp91	chr19	12766939	12796123	29185	5609	-	109910	11	3605.69	-1.08583	0.0915339	-11.8626	1.8509e-32	4.68816e-31	-1	52.752	41.9225	48.0492	46.837	22.2143	22.259	24.0471	20.7699	3613	3549	3749	4135	3091	2807	3252	3006
Hmox1	chr8	75093618	75100593	6976	1576	+	15368	5	302.771	1.76375	0.148942	11.8418	2.372e-32	5.99722e-31	1	6.33957	4.24611	4.60703	3.87002	16.5488	15.3529	17.001	15.3694	122	101	101	96	647	544	646	625
Zfp24	chr18	24012267	24020771	8505	3128	-	59057	4	614.392	-1.05884	0.0894293	-11.84	2.42513e-32	6.12051e-31	-1	15.7349	13.2809	14.8464	13.7303	6.80435	7.01016	6.68286	7.11176	601	627	646	676	528	493	504	574
Timm10	chr2	84827021	84830213	3193	666	+	30059	3	454.173	1.15387	0.097477	11.8374	2.50155e-32	6.30203e-31	1	25.4538	21.9859	23.2071	21.273	51.6896	47.8175	52.1877	52.1975	207	221	215	223	854	716	838	897
Ndufb2	chr6	39592583	39599471	6889	455	+	68198	4	1430.67	-1.16988	0.0988423	-11.8358	2.54982e-32	6.41208e-31	-1	226.066	248.716	247.105	222.435	112.072	89.9341	114.219	103.404	1256	1708	1564	1593	1265	920	1253	1214
Rab28	chr5	41624973	41708179	83207	1905	-	100972	7	1297.61	-1.27131	0.107414	-11.8356	2.55452e-32	6.4124e-31	-1	49.1799	52.6572	55.3971	51.6934	21.6471	18.305	25.2123	21.3816	1144	1514	1468	1550	1023	784	1158	1051
Gas5	chr1	161035166	161038537	3372	2554	+	14455	4	1403.01	1.57423	0.133256	11.8136	3.32004e-32	8.31362e-31	1	15.8403	13.2045	16.6631	14.229	38.606	38.6094	50.4567	50.6824	494	509	592	572	2446	2217	3107	3340
Uqcrfs1	chr13	30540312	30545316	5005	1313	-	66694	2	6638.21	-0.879635	0.0744601	-11.8135	3.32379e-32	8.31362e-31	-1	333.754	381.44	360.863	344.762	209.136	189.024	184.668	189.438	5351	7559	6591	7125	6812	5580	5846	6418
Jph1	chr1	16994938	17097889	102952	4809	-	57339	5	8092.3	-1.38322	0.117176	-11.8046	3.69526e-32	9.22629e-31	-1	139.352	129.908	147.932	110.472	49.2713	46.6055	58.7687	47.6282	8183	9429	9896	8362	5878	5039	6814	5910
Gm14325	chr2	177828991	177840336	11346	4394	-	329575	4	324.521	-1.17147	0.0992529	-11.8029	3.77134e-32	9.39949e-31	-1	5.38635	5.62439	5.95521	5.2197	2.44029	2.55087	2.42589	2.43434	289	373	364	361	266	252	257	276
Hoxc10	chr15	102966796	102971898	5103	1914	+	209448	2	1605.72	-1.20384	0.102021	-11.7999	3.9085e-32	9.72405e-31	-1	70.2567	59.9906	64.0381	59.4833	29.7801	28.4903	28.3442	23.5286	1642	1733	1705	1792	1414	1226	1308	1162
Rps6ka2	chr17	7170115	7303315	133201	5406	+	20112	21	2785.52	-1.42227	0.120552	-11.798	3.99564e-32	9.92321e-31	-1	36.9481	41.4132	42.7258	41.6736	13.6978	18.0678	16.1884	12.7966	2439	3379	3213	3546	1837	2196	2110	1785
Atf4	chr15	80255184	80257545	2362	1729	+	11911	4	5337.92	1.21638	0.103154	11.7919	4.29715e-32	1.06531e-30	1	97.5254	93.3871	114.962	97.0815	220.554	208.937	254.542	252.212	2059	2437	2765	2642	9460	8122	10611	11252
Pdlim7	chr13	55497487	55513446	15960	2994	-	67399	13	4844.87	-1.29532	0.109878	-11.7887	4.46157e-32	1.10412e-30	-1	135.261	117.508	135.948	110.026	52.9666	51.3714	55.4816	43.3765	4945	5310	5662	5185	3934	3458	4005	3351
Rpl7	chr1	16101295	16104433	3139	934	-	19989	7	6256.41	0.883414	0.075007	11.7778	5.08233e-32	1.25552e-30	1	271.726	249.915	264.538	235.425	449.329	456.831	503.886	474.027	3099	3523	3437	3461	10411	9593	11347	11424
Fh1	chr1	175601378	175625635	24258	1632	-	14194	10	4284.7	-0.792097	0.0673004	-11.7696	5.60103e-32	1.38123e-30	-1	172.421	190.365	185.27	173.859	110.854	102.883	102.826	100.379	3436	4689	4206	4466	4488	3775	4046	4227
Ndufa8	chr2	36036334	36049292	12959	739	-	68375	4	2803.61	-0.908547	0.0772204	-11.7656	5.86847e-32	1.44463e-30	-1	276.935	277.128	270.625	249.059	155.624	144.329	134.306	137.663	2499	3091	2782	2897	2853	2398	2393	2625
Map7d1	chr4	126232167	126256319	24153	3387	-	245877	17	5757.65	-1.16815	0.0993134	-11.7623	6.10734e-32	1.5008e-30	-1	117.777	123.279	121.108	148.131	51.5814	55.6143	59.1099	60.7934	4871	6302	5706	7897	4334	4235	4827	5313
1810014B01Rik	chr10	86685527	86689954	4428	1620	+	66263	3	250.472	-1.5554	0.132255	-11.7606	6.22543e-32	1.52714e-30	-1	13.1942	11.8607	13.712	11.2947	4.82732	4.31055	3.60996	4.25831	261	290	309	288	194	157	141	178
Esrra	chr19	6910977	6921808	10832	2242	-	26379	7	2032.91	-0.892465	0.0758922	-11.7596	6.30005e-32	1.54274e-30	-1	60.4166	67.7634	62.8779	64.5247	35.6359	36.6618	32.1338	33.3103	1654	2293	1961	2277	1982	1848	1737	1927
Rpl14	chr9	120571517	120574653	3137	935	+	67115	6	4296.08	1.04333	0.0887871	11.7509	6.98426e-32	1.7073e-30	1	183.935	156.818	165.611	145.004	328.952	320.101	340.238	352.446	2100	2213	2154	2134	7630	6729	7670	8503
2310002L09Rik	chr4	73939371	73950846	11476	2158	-	71886	3	1554.31	-1.06381	0.0905454	-11.7489	7.15094e-32	1.745e-30	-1	53.1292	52.5321	53.1331	52.5515	25.0494	22.7132	29.0794	24.2446	1400	1711	1595	1785	1341	1102	1513	1350
Arhgdia	chr11	120577235	120581620	4386	2732	-	192662	6	2213.76	0.750911	0.0640197	11.7294	9.0122e-32	2.19537e-30	1	31.7148	33.5161	31.9707	33.7664	53.0736	58.1213	54.7449	54.5866	1058	1382	1215	1452	3597	3570	3606	3848
Fam213b	chr4	154896430	154899043	2614	785	-		7	2079.48	-2.00462	0.170908	-11.7292	9.0295e-32	2.19577e-30	-1	309.635	193.704	239.84	176.759	55.87	50.0876	60.4442	62.7491	2968	2295	2619	2184	1088	884	1144	1271
Podxl2	chr6	88842558	88874044	31487	2000	-	319655	8	599.194	-1.50143	0.1281	-11.7207	9.98391e-32	2.42365e-30	-1	24.4866	24.5148	27.2815	19.7587	9.09004	8.8067	8.79294	7.22788	598	740	759	622	451	396	424	373
Fgfbp1	chr5	43978858	43981799	2942	1248	-	14181	3	76.5925	-5.92911	0.505938	-11.7191	1.01804e-31	2.46707e-30	-1	7.80888	8.06966	7.25792	3.05447	0.0646003	0.142559	0.0997023	0.124216	119	152	126	60	2	4	3	4
Esd	chr14	74732297	74750765	18469	2121	+	13885	9	1433.83	1.27148	0.108741	11.6927	1.38841e-31	3.3588e-30	1	22.9352	20.2736	21.7257	20.9979	52.037	43.2201	58.3326	53.7203	594	649	641	701	2738	2061	2983	2940
Rps24	chr14	24490681	24496146	5466	875	+	20088	7	5263.74	1.20651	0.103231	11.6875	1.47711e-31	3.56722e-30	1	216.109	189.076	214.431	169.469	440.1	417.028	494.491	468.785	2309	2497	2610	2334	9553	8204	10432	10584
St3gal6	chr16	58470541	58523312	52772	1593	-	54613	11	1935.07	-1.03697	0.0887273	-11.6871	1.48343e-31	3.57631e-30	-1	88.6294	84.0576	89.9389	91.6501	44.9161	39.7596	48.2717	39.7042	1724	2021	1993	2298	1775	1424	1854	1632
Ccdc146	chr5	21292961	21424677	131717	3389	-	75172	19	62.9043	-3.84942	0.329552	-11.6808	1.59854e-31	3.8472e-30	-1	1.88486	1.42718	1.59091	2.62455	0.13084	0.118119	0.183577	0.0914851	78	73	75	140	11	9	15	8
Kbtbd13	chr9	65388684	65391652	2969	2969	-	74492	1	305.954	-1.75843	0.150736	-11.6657	1.90907e-31	4.58667e-30	-1	7.80608	8.70324	8.37764	9.60804	2.24023	2.29208	3.31083	2.36265	283	390	346	449	165	153	237	181
Map4k5	chr12	69803757	69893163	89407	4454	-	399510	32	774.2	-1.05008	0.0900181	-11.6652	1.92053e-31	4.60632e-30	-1	13.5327	12.1088	13.0896	12.1246	6.11809	5.92178	6.77922	5.72542	736	814	811	850	676	593	728	658
Shmt2	chr10	127517123	127522444	5322	2305	-	108037	12	1015.79	1.2957	0.1111	11.6624	1.98297e-31	4.74793e-30	1	13.3235	14.1136	15.0013	12.8995	31.409	29.7165	37.8594	36.8386	375	491	481	468	1796	1540	2104	2191
Rps6	chr4	86854099	86857367	3269	1394	-	20104	5	1931.76	1.0779	0.0924932	11.6538	2.19355e-31	5.2432e-30	1	52.8145	46.7691	50.6929	43.0693	100.834	94.4446	110.712	101.781	899	984	983	945	3487	2960	3721	3661
Grb10	chr11	11930499	12037420	106922	5158	-	14783	17	2158.57	1.8324	0.15753	11.6321	2.82988e-31	6.75265e-30	1	6.74783	11.7535	11.3309	9.9401	32.3391	35.9241	36.5148	36.9821	425	915	813	807	4138	4166	4541	4922
Gadl1	chr9	115909455	116076176	166722	3652	+	73748	15	290.592	-3.49987	0.301182	-11.6205	3.24321e-31	7.72579e-30	-1	10.5844	4.42676	6.85022	9.84656	0.695391	1.08395	0.476998	0.551829	472	244	348	566	63	89	42	52
Npm1	chr11	33152498	33163206	10709	1718	-	18148	11	3096.77	1.01309	0.0871843	11.6201	3.25944e-31	7.75128e-30	1	64.3051	65.1763	66.6574	62.9412	124.123	116.633	144.104	137.967	1349	1690	1593	1702	5290	4505	5969	6116
Snd1	chr6	28480348	28888832	408485	3482	+	56463	24	2373.84	1.87567	0.16154	11.6112	3.6162e-31	8.58511e-30	1	15.7581	16.0788	14.8855	16.6039	55.2216	41.4764	75.2217	60.4815	670	845	721	910	4770	3247	6315	5434
Prkca	chr11	107933387	108343888	410502	8369	-	18750	17	1503.96	-1.95829	0.168663	-11.6107	3.63831e-31	8.61984e-30	-1	18.5533	15.3904	17.0937	10.9621	3.94002	4.58123	4.16298	3.26936	1896	1944	1990	1444	818	862	840	706
Tpi1	chr6	124810592	124814296	3705	1601	-	21991	7	35345.1	-1.4028	0.120822	-11.6105	3.64314e-31	8.61984e-30	-1	2123.89	1561.97	1726.88	1535.9	661.411	611	733.384	622.071	41521	37743	38459	38704	26269	21993	28309	25698
Vwa7	chr17	35016579	35026741	10163	4313	+	27762	17	252.917	-1.88613	0.162554	-11.6031	3.97362e-31	9.38591e-30	-1	4.709	4.4857	4.80031	6.0248	1.19633	1.1447	1.69251	1.3838	248	292	288	409	128	111	176	154
Dnm2	chr9	21424908	21507759	82852	4021	+	13430	21	1595.73	0.96942	0.0835516	11.6027	3.99481e-31	9.42009e-30	1	13.5439	15.3076	15.0534	14.2676	28.7016	29.1028	30.3567	25.8112	665	929	842	903	2863	2631	2943	2678
Slc16a1	chr3	104638664	104658462	19799	4430	+	20501	5	1340.05	1.27485	0.110022	11.5873	4.78176e-31	1.12568e-29	1	8.79954	10.6638	8.45454	10.4263	22.0116	22.3395	22.3016	26.2189	476	713	521	727	2419	2225	2382	2997
Atxn7	chr14	14012491	14107302	94812	6853	+	246103	12	486.445	-0.990798	0.085527	-11.5846	4.93123e-31	1.15892e-29	-1	5.15054	4.98879	5.20304	5.1453	2.54698	2.40792	2.73562	2.61272	431	516	496	555	433	371	452	462
Foxo4	chrX	101254528	101260873	6346	3162	+	54601	3	2992.8	-1.38473	0.11958	-11.5799	5.21127e-31	1.22268e-29	-1	63.3766	75.3502	81.5503	76.5931	28.0338	24.4194	33.4223	27.8225	2447	3596	3587	3812	2199	1736	2548	2270
Mylk4	chr13	32700827	32781779	80953	5641	-	238564	12	18192.4	-4.60397	0.397616	-11.579	5.26867e-31	1.23408e-29	-1	356.325	242.344	251.971	493.059	13.2344	7.15942	21.5652	13.294	24544	20633	19772	43778	1852	908	2933	1935
Ndufc1	chr3	51405479	51408955	3477	414	-	66377	4	2080.89	-1.27633	0.11031	-11.5704	5.82147e-31	1.36129e-29	-1	376.835	400.418	428.897	337.154	168.253	137.195	175.222	156.332	1905	2502	2470	2197	1728	1277	1749	1670
Rpl35	chr2	39001581	39005131	3551	452	-	66489	4	2597.85	1.33335	0.115337	11.5605	6.5343e-31	1.52543e-29	1	201.476	170.185	194.511	142.527	436.549	424.709	471.654	451.517	1112	1161	1223	1014	4895	4316	5140	5266
G3bp2	chr5	92052145	92083744	31600	4687	-	23881	12	1739.14	-0.990282	0.0857382	-11.5501	7.37719e-31	1.71934e-29	-1	29.0921	26.265	27.7153	24.0061	14.165	13.9119	12.8933	12.9074	1665	1858	1807	1771	1647	1466	1457	1561
Casq1	chr1	172209894	172219895	10002	1874	-	12372	11	55237.5	-1.82071	0.157663	-11.5481	7.54732e-31	1.75607e-29	-1	2315.12	2706.25	2935.63	2008.07	718.686	555.623	869.848	676.751	52977	76544	76527	59231	33411	23410	39302	32724
Plxnb2	chr15	89155546	89180788	25243	6660	-	140570	38	664.907	1.30298	0.112933	11.5376	8.5312e-31	1.9817e-29	1	3.1971	3.20338	2.79564	3.29112	6.83343	7.27948	8.78099	7.92565	260	322	259	345	1129	1090	1410	1362
Spop	chr11	95414083	95493410	79328	2882	+	20747	11	5180.03	-1.05225	0.0912584	-11.5305	9.26402e-31	2.14836e-29	-1	123.496	131.777	141.207	129.535	65.5711	56.4081	70.8491	60.8225	4346	5732	5661	5876	4688	3655	4923	4523
Fam83d	chr2	158768099	158786637	18539	2260	+	71878	4	71.7775	-3.4022	0.295229	-11.5239	9.99302e-31	2.31359e-29	-1	2.75399	2.55057	3.72163	3.57021	0.267548	0.157445	0.275284	0.480155	76	87	117	127	15	8	15	28
Rpl21	chr5	146832890	146837032	4143	1856	+	19933	6	6014.17	1.27949	0.111037	11.5231	1.0091e-30	2.33243e-29	1	120.945	97.8136	104.191	87.255	241.103	230.396	270.02	253.894	2741	2740	2690	2549	11101	9614	12083	12159
Slc44a2	chr9	21320719	21355028	34310	3592	+	68682	22	3420.56	-1.0831	0.0940028	-11.522	1.02223e-30	2.35888e-29	-1	62.9487	71.4025	79.0327	67.2296	31.7928	31.4642	36.2224	32.9831	2761	3871	3949	3801	2833	2541	3137	3057
Stbd1	chr5	92603051	92606579	3529	1985	+	52331	2	4838.44	2.05202	0.178133	11.5196	1.05102e-30	2.42132e-29	1	73.5197	39.4533	48.3478	44.201	206.853	241.841	201.342	201.782	1782	1182	1335	1381	10186	10793	9636	10335
Hist1h4i	chr13	22040960	22041362	403	403	-		1	182.823	-1.51319	0.131389	-11.5169	1.08485e-30	2.49516e-29	-1	39.8297	32.5527	36.3899	37.0477	13.5035	11.5886	13.2765	12.5979	196	198	204	235	135	105	129	131
Sat1	chrX	155213126	155216449	3324	1278	-	20229	7	613.611	1.27506	0.110746	11.5133	1.13022e-30	2.59525e-29	1	15.892	17.3676	13.8938	13.7704	35.1377	34.0722	38.2308	39.9077	248	335	247	277	1114	979	1178	1316
D2hgdh	chr1	93825240	93852361	27122	3506	+	98314	10	352.597	-1.08686	0.0944163	-11.5113	1.15685e-30	2.65206e-29	-1	7.54479	7.14342	7.77111	7.21223	3.51827	3.31113	3.61999	3.50412	323	378	379	398	306	261	306	317
Tmem170b	chr13	41606216	41641357	35142	7170	+	621976	3	551.77	-0.995371	0.0864896	-11.5086	1.19453e-30	2.73396e-29	-1	5.49392	5.45204	5.87536	5.41403	2.76046	2.58061	2.96754	2.83774	481	590	586	611	491	416	513	525
Coa7	chr4	108328152	108340718	12567	2876	+	69893	3	347.501	-1.30471	0.113492	-11.496	1.38104e-30	3.15567e-29	-1	9.82396	9.26112	9.44841	8.77001	3.75634	4.37669	3.63421	3.34191	345	402	378	397	268	283	252	248
Nlrc3	chr16	3946933	3976632	29700	4080	-	268857	18	94.0019	4.00517	0.348494	11.4928	1.4343e-30	3.27203e-29	1	0.120434	0.162393	0.211435	0.0934307	2.07481	1.61343	2.4601	3.25811	6	10	12	6	210	148	242	343
Col22a1	chr15	71798476	72034227	235752	6128	-	69700	64	526.171	-3.0009	0.261656	-11.4689	1.89058e-30	4.30591e-29	-1	3.86221	9.66597	9.42004	10.1603	1.21037	0.863726	1.08293	0.980268	289	894	803	980	184	119	160	155
Rab12	chr17	66494512	66519670	25159	2010	-	19328	6	3827.63	-1.30211	0.113549	-11.4674	1.9238e-30	4.37445e-29	-1	161.386	127.568	159.083	139.678	58.9818	64.3275	64.1745	50.8447	3961	3870	4448	4419	2941	2907	3110	2637
Rb1	chr14	73195502	73325791	130290	4625	-	19645	27	673.725	1.22901	0.10723	11.4615	2.05909e-30	4.67451e-29	1	5.08191	4.56989	4.84952	4.40953	11.1824	11.5692	11.9989	9.52754	287	319	312	321	1283	1203	1338	1137
Trim55	chr3	19644460	19691599	47140	1787	+	381485	10	921.958	-1.18703	0.103621	-11.4555	2.20669e-30	5.00146e-29	-1	34.3711	39.7834	43.3259	38.006	16.4446	15.9544	19.1482	16.7644	750	1073	1077	1069	729	641	825	773
Synpo2	chr3	123076519	123236149	159631	7116	-	118449	5	7297.72	-1.31898	0.11527	-11.4425	2.56303e-30	5.79973e-29	-1	80.0535	79.7942	77.4341	80.2822	26.4999	33.8587	37.944	28.9903	6956	8570	7665	8992	4678	5417	6510	5323
Tmem109	chr19	10870660	10881743	11084	1930	-	68539	4	5437.12	-1.36472	0.119439	-11.4261	3.09594e-30	6.99433e-29	-1	223.026	228.738	249.075	179.406	86.7826	78.4477	96.792	79.7598	5256	6663	6687	5450	4155	3404	4504	3972
Adipor1	chr1	134415378	134433351	17974	3449	+	72674	8	5172.42	-0.920248	0.0806242	-11.414	3.55809e-30	8.02547e-29	-1	109.059	101.93	111.406	103.229	56.907	58.5994	59.6468	49.7561	4593	5306	5345	5604	4869	4544	4960	4428
Psd3	chr8	67689082	67974574	285493	11804	-	234353	15	432.55	-1.93489	0.1699	-11.3884	4.77639e-30	1.07561e-28	-1	4.03785	2.72232	3.41656	2.42743	0.898143	0.749846	0.878434	0.764995	582	485	561	451	263	199	250	233
Ank1	chr8	22974836	23150497	175662	9484	+	11733	46	7738.25	-1.529	0.134369	-11.3792	5.31035e-30	1.19393e-28	-1	66.4295	64.4608	79.8089	52.1514	22.9945	25.4517	22.588	20.0479	7693	9227	10529	7785	5410	5427	5165	4906
Calm2	chr17	87433401	87446935	13535	1216	-	12314	6	2470.09	-0.946661	0.0832685	-11.3688	5.98209e-30	1.34281e-28	-1	158.402	133.057	147.441	141.329	70.9745	74.8011	73.743	81.399	2352	2442	2494	2705	2141	2045	2162	2554
Mkks	chr2	136873780	136891406	17627	3195	-	59030	7	758.238	-1.10859	0.0976476	-11.353	7.1693e-30	1.60673e-28	-1	18.7371	17.5024	18.8551	15.2519	8.30184	8.08823	8.54188	7.66616	731	844	838	767	658	581	658	632
Zfyve9	chr4	108639259	108723876	84618	2170	-	230597	16	989.226	-1.07158	0.09441	-11.3502	7.39701e-30	1.65511e-28	-1	33.1353	31.3572	36.7722	32.7326	15.4741	15.2702	17.9475	15.0557	878	1027	1110	1118	833	745	939	843
Polk	chr13	96480689	96542485	61797	4226	-	27015	15	349.088	-1.97363	0.174106	-11.3358	8.7216e-30	1.94838e-28	-1	9.57313	5.6912	7.12755	6.1789	1.80282	1.68399	2.04142	1.73326	494	363	419	411	189	160	208	189
Dnajc8	chr4	132535559	132553742	18184	1392	+	68598	9	1278.75	0.68968	0.060856	11.333	9.00952e-30	2.0095e-28	1	37.6528	38.2687	37.9064	38.6583	61.5663	60.2949	61.9163	62.2258	640	804	734	847	2126	1887	2078	2235
Rhot2	chr17	25838838	25844851	6014	2808	-	214952	19	1667.16	-1.00539	0.0888082	-11.321	1.03342e-29	2.30128e-28	-1	45.8471	44.0528	43.2403	38.7804	22.2512	23.142	19.7337	20.4956	1572	1867	1689	1714	1550	1461	1336	1485
Fam53a	chr5	33600353	33629635	29283	2003	-	74504	6	936.762	-0.932687	0.0824327	-11.3145	1.11197e-29	2.46836e-28	-1	36.0615	33.0785	33.5214	30.5136	16.9453	16.7654	18.2222	17.7621	882	1000	934	962	842	755	880	918
Nnt	chr13	119335527	119409257	73731	3645	-	18115	17	3065.35	1.74618	0.154329	11.3146	1.11057e-29	2.46836e-28	1	18.1989	24.2848	20.8268	20.4456	66.1116	52.4832	83.0433	79.4033	810	1336	1056	1173	5978	4301	7298	7468
Klhl22	chr16	17759621	17793382	33762	2618	+	224023	7	1020.39	1.10019	0.0972993	11.3072	1.20837e-29	2.67811e-28	1	12.3562	13.3626	14.773	13.2744	29.4862	25.739	31.4636	28.615	395	528	538	547	1915	1515	1986	1933
Exd2	chr12	80463095	80498135	35041	3323	+	97827	9	689.183	-1.27979	0.113215	-11.304	1.25349e-29	2.77373e-28	-1	16.2656	18.6626	14.7756	14.0143	6.08965	6.93342	6.72755	6.49616	660	936	683	733	502	518	539	557
Mgst3	chr1	167372384	167393797	21414	635	-	66447	6	1602.23	-0.86748	0.0767611	-11.301	1.29684e-29	2.86511e-28	-1	187.907	176.022	176.946	166.186	100.808	101.845	94.7746	90.0223	1457	1687	1563	1661	1588	1454	1451	1475
Card14	chr11	119314787	119345375	30589	3958	+	170720	22	88.8162	3.30713	0.292962	11.2886	1.49394e-29	3.29538e-28	1	0.165528	0.184138	0.108976	0.417346	2.25079	1.97781	2.5045	2.12479	8	11	6	26	221	176	239	217
Utp11l	chr4	124678764	124693554	14791	953	-		8	596.918	0.986184	0.0873734	11.287	1.52127e-29	3.35037e-28	1	24.9208	23.8467	21.3476	21.1332	45.471	44.945	45.2625	44.774	290	343	283	317	1075	963	1040	1101
Kcnc3	chr7	44590886	44604751	13866	5184	+	16504	5	109.851	-1.88884	0.167545	-11.2736	1.77094e-29	3.89413e-28	-1	1.69034	2.01938	1.85821	1.66676	0.544317	0.506215	0.488049	0.418654	107	158	134	136	70	59	61	56
Plekho2	chr9	65552577	65580087	27511	5127	-	102595	6	259.507	1.44673	0.128376	11.2695	1.85663e-29	4.07614e-28	1	1.48551	1.49907	1.47225	1.43745	4.19067	3.72171	4.50599	3.64347	93	116	105	116	533	429	557	482
Esrrg	chr1	187609006	188214884	605879	5580	+	26381	8	1149.2	2.62981	0.233605	11.2575	2.12658e-29	4.66151e-28	1	1.55571	3.77589	2.82141	4.24691	19.4618	17.9667	20.4779	19.0304	106	318	219	373	2694	2254	2755	2740
Clcn4	chr7	7282309	7300851	18543	5028	-	12727	13	1238.7	-0.974616	0.0865871	-11.2559	2.16593e-29	4.74035e-28	-1	16.6949	18.1058	18.7298	17.2984	8.9392	8.03228	9.58538	9.48073	1025	1374	1310	1369	1115	908	1162	1230
Sdha	chr13	74322255	74350240	27986	2859	-	66945	15	17171.2	-0.927139	0.0824198	-11.249	2.34273e-29	5.11929e-28	-1	408.214	449.796	437.664	411.708	251.169	206.679	225.167	214.896	14251	19409	17406	18527	17814	13285	15521	15853
Zw10	chr9	49055581	49078773	23193	2896	+	26951	16	468.279	1.21778	0.108311	11.2433	2.49723e-29	5.44839e-28	1	5.20326	5.39933	5.56039	4.93608	11.3861	11.2117	13.2764	13.1683	184	236	224	225	818	730	927	984
Ep300	chr15	81586214	81652077	65864	8749	+	328572	31	980.956	-0.788004	0.0701046	-11.2404	2.58188e-29	5.62432e-28	-1	7.97513	7.52756	7.74835	7.5522	4.49687	4.428	4.66008	4.24807	852	994	943	1040	976	871	983	959
Slc19a2	chr1	164249046	164265385	16340	3571	+	116914	6	311.97	1.54297	0.137332	11.2353	2.73475e-29	5.94808e-28	1	2.52266	2.46768	2.27481	2.41962	5.90379	6.9003	8.2116	7.19541	110	133	113	136	523	554	707	663
Srcin1	chr11	97509340	97575126	65787	6965	-	56013	20	48.7742	-3.14267	0.27985	-11.2298	2.91078e-29	6.32113e-28	-1	0.776031	0.618328	0.722492	0.611156	0.0752387	0.0957896	0.0774142	0.0612073	66	65	70	67	13	15	13	11
Nrbp2	chr15	76085594	76090013	4420	2496	-	223649	12	379.956	1.74654	0.155681	11.2187	3.29957e-29	7.15434e-28	1	3.34666	4.16756	3.02413	4.5817	14.0344	13.3114	10.6017	12.965	102	157	105	180	869	747	638	835
Rab7	chr6	87999106	88045270	46165	2622	-	19349	8	4483.48	-1.04096	0.0928554	-11.2106	3.61873e-29	7.82214e-28	-1	142.051	114.142	129.108	113.884	59.9432	61.2213	63.7012	57.6896	4548	4517	4709	4700	3899	3609	4027	3903
Satb1	chr17	51736187	51833290	97104	6788	-	20230	11	1248.64	-1.02668	0.0915806	-11.2106	3.61632e-29	7.82214e-28	-1	12.5472	13.0404	14.6995	13.2345	6.22949	6.13968	7.30782	6.59435	1040	1336	1388	1414	1049	937	1196	1155
Tcea3	chr4	136247957	136274899	26943	1247	+	21401	11	3082.42	-1.4091	0.125706	-11.2095	3.66329e-29	7.90628e-28	-1	178.698	204.401	219.757	176.078	72.3457	66.6283	89.0723	65.2657	2721	3847	3812	3456	2238	1868	2678	2100
Pfkm	chr15	98092589	98132447	39859	3051	+	18642	23	67665.7	-1.48279	0.132302	-11.2076	3.74098e-29	8.06151e-28	-1	2051.42	1520.9	1685.68	1827.36	602.135	558.406	778.952	595.608	76426	70035	71542	87754	45574	38304	57300	46889
Lrrc8d	chr5	105699969	105815215	115247	4199	+	231549	3	334.046	2.4457	0.21829	11.2039	3.90112e-29	8.3937e-28	1	1.32623	1.48323	0.821772	1.70974	7.27683	5.29629	8.29721	8.29747	68	94	48	113	758	500	840	899
Lrrc58	chr16	37868400	37888857	20458	8592	+	320184	4	1690.04	1.58972	0.141897	11.2034	3.92475e-29	8.43159e-28	1	6.40518	5.15891	4.80257	4.92469	17.2606	12.978	18.7782	15.0159	672	669	574	666	3679	2507	3890	3329
Tnip1	chr11	54910787	54962940	52154	3049	-	57783	19	1713.16	1.6602	0.148209	11.2017	3.99767e-29	8.57508e-28	1	15.686	13.386	16.1978	13.3359	48.0052	35.0545	56.3444	45.7209	584	616	687	640	3631	2403	4142	3597
Rpl12	chr2	32961712	32964045	2334	638	+	269261	7	4440.31	1.53881	0.137401	11.1994	4.10356e-29	8.78877e-28	1	228.741	183.607	214.537	146.385	548.616	517.635	608.1	571.368	1782	1768	1904	1470	8683	7425	9354	9406
Ssu72	chr4	155704815	155733879	29065	1457	+	68991	5	797.307	0.97186	0.08684	11.1914	4.4936e-29	9.60944e-28	1	22.0335	19.0538	20.8707	18.3142	39.2869	37.7928	40.736	39.2874	392	419	423	420	1420	1238	1431	1477
Amz2	chr11	109425946	109438148	12203	3082	+	13929	9	1399.18	-0.809886	0.0724183	-11.1835	4.91392e-29	1.04763e-27	-1	30.7172	31.5588	33.005	30.1173	17.8141	17.4767	19.1635	17.0765	1156	1468	1415	1461	1362	1211	1424	1358
Parp1	chr1	180568975	180601254	32280	3827	+	11545	23	1648.09	-0.850161	0.0760195	-11.1835	4.91358e-29	1.04763e-27	-1	31.1787	28.6527	31.107	29.2182	16.6846	17.7355	16.9286	15.3016	1457	1655	1656	1760	1584	1526	1562	1511
Tmem65	chr15	58782269	58823427	41159	3644	-	74868	7	2437.16	-1.20805	0.108241	-11.1608	6.34415e-29	1.35049e-27	-1	45.8692	56.1287	49.9112	50.5613	20.0779	19.5416	25.1088	22.9193	2041	3087	2530	2900	1815	1601	2206	2155
Yaf2	chr15	93283833	93336935	53103	2318	-	67057	5	336.704	-1.1461	0.102731	-11.1563	6.66808e-29	1.4173e-27	-1	11.3056	9.86125	10.7305	11.5116	4.66059	4.77787	5.04585	5.11611	320	345	346	420	268	249	282	306
Dbnl	chr11	5788483	5800980	12498	2369	+	13169	13	455.458	1.09138	0.0978914	11.1489	7.24845e-29	1.53832e-27	1	6.39533	6.79622	6.85803	6.57052	14.4295	15.3393	13.9538	13.0548	185	243	226	245	848	817	797	798
Acyp2	chr11	30505992	30649396	143405	671	-	75572	4	1236.81	-1.49524	0.134155	-11.1456	7.52331e-29	1.59424e-27	-1	148.9	144.658	156.954	139.753	55.9302	39.4405	61.9979	51.9241	1220	1465	1465	1476	931	595	1003	899
Nip7	chr8	107056877	107060931	4055	3129	+	66164	5	294.48	1.24232	0.111506	11.1412	7.90144e-29	1.67183e-27	1	3.29778	2.98566	2.96374	2.90355	6.72487	6.90842	7.42302	7.61731	126	141	129	143	522	486	560	615
Ccng1	chr11	40748552	40755286	6735	3487	-	12450	6	16955.1	-1.56307	0.140323	-11.1391	8.093e-29	1.70978e-27	-1	408.112	399.893	462.911	304.965	131.868	123.486	157.674	120.289	17377	21046	22454	16738	11407	9681	13256	10823
Epm2a	chr10	11343445	11457477	114033	1079	+	13853	4	477.616	-1.8708	0.167963	-11.1381	8.18271e-29	1.72473e-27	-1	33.3196	34.1413	43.7057	39.6271	9.22773	7.91458	13.3	10.7754	439	556	656	673	247	192	346	300
Lbx1	chr19	45233728	45235236	1509	864	-	16814	2	594.892	-1.51781	0.136272	-11.1381	8.18836e-29	1.72473e-27	-1	65.9708	49.9989	53.9992	51.4734	19.4555	16.0101	22.6103	19.1534	696	652	649	700	417	311	471	427
Asb13	chr13	3634032	3651779	17748	2410	+	142688	6	347.669	-1.01657	0.091321	-11.1318	8.78007e-29	1.84658e-27	-1	10.6701	10.4745	10.1419	10.5976	5.21863	5.01996	5.18022	5.27459	314	381	340	402	312	272	301	328
Art3	chr5	92331827	92414628	82802	1644	+	109979	11	1987.48	-1.26945	0.114061	-11.1296	8.99947e-29	1.88989e-27	-1	87.0257	91.4045	93.1832	99.0093	42.7135	39.2567	41.1229	30.6931	1747	2268	2131	2562	1742	1451	1630	1302
Pcmtd1	chr1	7088920	7173628	84709	5232	+	319263	6	1486.19	-1.15028	0.103381	-11.1266	9.31507e-29	1.95324e-27	-1	21.7103	20.0972	22.7673	20.3762	11.087	9.77638	8.53781	8.86662	1387	1587	1657	1678	1439	1150	1077	1197
Nup188	chr2	30286433	30344262	57830	5670	+	227699	44	434.008	1.1506	0.103433	11.1241	9.57494e-29	2.00473e-27	1	2.19542	2.79281	2.47234	2.82368	5.59514	5.75001	5.76423	5.80989	152	239	195	252	787	733	788	850
Nudt3	chr17	27579382	27623452	44071	2554	-	56409	5	2852.37	-0.940822	0.0845858	-11.1227	9.72902e-29	2.03395e-27	-1	75.0329	75.9067	83.6816	83.9062	42.031	36.9549	43.3762	43.5656	2340	2926	2973	3373	2663	2122	2671	2871
Trak2	chr1	58900450	58973482	73033	6240	-	70827	16	2839.7	-0.961725	0.0864766	-11.1212	9.89222e-29	2.06498e-27	-1	31.603	32.9688	33.0178	32.8355	16.3245	16.993	18.8304	14.8314	2408	3105	2866	3225	2527	2384	2833	2388
Tnnt2	chr1	135836334	135852268	15935	1253	+	21956	16	678.479	5.43286	0.488756	11.1157	1.0523e-28	2.19339e-27	1	0.718949	2.48527	0.917962	1.16621	37.6404	68.1196	37.6033	86.233	11	47	16	23	1170	1919	1136	2788
Tnni1	chr1	135799421	135810989	11569	1114	+	21952	10	683.992	5.0003	0.450192	11.107	1.1593e-28	2.41282e-27	1	2.13191	1.96271	2.96844	1.02656	37.9585	66.398	45.9067	107.986	29	33	46	18	1049	1663	1233	3104
Zmat3	chr3	32334792	32365665	30874	7784	-	22401	6	389.034	1.11128	0.100066	11.1055	1.18005e-28	2.45236e-27	1	1.53605	1.68535	1.88401	1.74666	3.53702	3.737	3.72987	3.82376	146	198	204	214	683	654	700	768
Zfp568	chr7	29983955	30028282	44328	7183	+	243905	10	869.19	1.58168	0.142513	11.0985	1.27584e-28	2.6475e-27	1	3.13533	2.99781	3.80306	3.2107	7.81744	9.27586	10.7631	11.4869	275	325	380	363	1393	1498	1864	2129
Fam220a	chr5	143548706	143564525	15820	2331	+	67238	3	1274.9	-1.16665	0.105231	-11.0866	1.45748e-28	3.01996e-27	-1	46.6565	37.4627	43.1759	36.8769	18.6421	16.9059	19.8039	17.7234	1328	1318	1400	1353	1078	886	1113	1066
Tsc22d3	chrX	140539528	140600522	60995	2649	-	14605	4	4164.77	-1.54636	0.139491	-11.0858	1.47023e-28	3.04189e-27	-1	110.028	139.316	129.99	128.697	48.254	43.4541	49.524	32.7277	3559	5570	4790	5366	3171	2588	3163	2237
Agtpbp1	chr13	59449535	59557347	107813	6078	-	67269	26	1140.98	-1.09967	0.0993669	-11.0667	1.81929e-28	3.75853e-27	-1	14.3633	12.2745	15.3758	13.5156	6.63221	6.16168	7.06282	6.04477	1066	1126	1300	1293	1000	842	1035	948
Rpl39	chrX	37082518	37085222	2705	434	-	67248	3	1169.14	1.14246	0.103247	11.0653	1.84894e-28	3.81416e-27	1	96.0472	87.0185	103.525	78.0254	190.872	195.643	203.462	213.958	509	570	625	533	2055	1909	2129	2396
Nfu1	chr6	87009836	87028461	18626	955	+	56748	8	1183.49	1.08753	0.0982946	11.064	1.87555e-28	3.86335e-27	1	40.3043	43.2226	47.4987	40.9804	88.43	83.554	102.713	90.8621	470	623	631	616	2095	1794	2365	2239
Prpsap1	chr11	116470816	116490346	19531	1868	-	67763	10	393.656	1.24329	0.112434	11.0579	2.00719e-28	4.12845e-27	1	6.70766	7.12928	6.85013	6.46213	17.1773	14.6912	17.5408	14.8548	153	201	178	190	796	617	790	716
Arntl	chr7	113207465	113314126	106662	2908	+	11865	20	387.32	-2.36603	0.214212	-11.0453	2.31009e-28	4.7445e-27	-1	13.4896	11.5288	15.1291	8.23656	2.19019	3.12021	2.28204	1.79917	479	506	612	377	158	204	160	135
Ano5	chr7	51511029	51598707	87679	7818	+	233246	22	3355.29	-1.29596	0.117335	-11.0449	2.3197e-28	4.75724e-27	-1	31.3941	33.8485	37.9669	29.0766	13.1997	14.8887	14.3665	11.4263	2997	3994	4129	3578	2560	2617	2708	2305
Hspa1a	chr17	34969359	34972156	2798	2798	-	193740	1	323.443	-3.40572	0.308364	-11.0445	2.33148e-28	4.77442e-27	-1	13.2296	12.9766	14.0282	5.58581	0.720347	1.46247	0.755998	1.38511	452	548	546	246	50	92	51	100
Nras	chr3	103058285	103067914	9630	4470	+	18176	7	1110.84	0.992207	0.0899029	11.0364	2.54971e-28	5.21369e-27	1	8.97729	8.35984	9.31166	9.40912	17.3056	19.9904	16.7575	17.687	490	564	579	662	1919	2009	1806	2040
Ldlrad3	chr2	101950201	102186460	236260	3910	-	241576	6	257.837	2.07873	0.188612	11.0212	3.02008e-28	6.16651e-27	1	0.837799	1.44035	1.5444	1.62488	5.35069	4.94835	6.38584	6.47244	40	85	84	100	519	435	602	653
Macrod1	chr19	7056768	7198062	141295	1275	+	107227	11	3120.5	-0.963948	0.0874788	-11.0192	3.08721e-28	6.29441e-27	-1	173.746	177.203	188.713	162.196	94.9117	87.9449	96.4524	80.4896	2705	3410	3347	3255	3002	2521	2965	2648
Slc41a3	chr6	90604880	90646412	41533	2657	+	71699	11	1556.38	-1.90289	0.172823	-11.0106	3.396e-28	6.91392e-27	-1	49.4081	57.8526	54.3286	38.904	12.6075	10.1277	17.1399	13.7256	1603	2320	2008	1627	831	605	1098	941
Apobec2	chr17	48419231	48432728	13498	1218	-	11811	3	5077.28	-1.05542	0.095859	-11.0101	3.41575e-28	6.94404e-27	-1	311.106	297.391	310.688	301.599	136.288	164.913	158.141	128.103	4627	5467	5264	5782	4118	4516	4644	4026
2410006H16Rik	chr11	62602877	62604806	1930	461	+	69221	5	357.441	2.38439	0.216629	11.0068	3.54336e-28	7.19301e-27	1	14.034	11.0667	14.8142	14.195	58.4984	48.2411	88.9803	86.506	79	77	95	103	669	500	989	1029
Aqp4	chr18	15389394	15410982	21589	6007	-	11829	8	546.159	-2.55732	0.232539	-10.9974	3.93283e-28	7.97209e-27	-1	11.7655	8.74666	7.65911	5.54207	1.66423	1.45126	1.6364	0.974207	863	793	640	524	248	196	237	151
Pomgnt2	chr9	121981606	121996026	14421	2583	-	215494	4	240.358	-1.45335	0.13218	-10.9953	4.02676e-28	8.1507e-27	-1	7.19711	6.77183	8.79465	6.81325	2.5594	2.56572	2.84215	2.82075	227	264	316	277	164	149	177	188
2210408F21Rik	chr6	31220351	31337395	117045	1042	+	73652	8	416.856	-1.77665	0.161616	-10.993	4.12821e-28	8.34399e-27	-1	35.9174	32.3651	37.3928	28.6569	11.7218	9.98841	10.3889	7.10391	457	509	542	470	303	234	261	191
Wbp1l	chr19	46599106	46657389	58284	4105	+	226178	5	1838.96	-1.43563	0.1306	-10.9926	4.14928e-28	8.3745e-27	-1	37.2267	34.2337	41.7143	28.7098	13.4336	12.3521	14.8728	11.7824	1866	2121	2382	1855	1368	1140	1472	1248
Slc7a11	chr3	50364936	50443613	78678	9227	-	26570	12	86.8645	6.24377	0.568494	10.983	4.61339e-28	9.2978e-27	1	0	0.00718069	0.0233731	0.0206566	1.10967	0.949628	1.07433	0.898846	0	1	3	3	254	197	239	214
Tmem189	chr2	167643225	167661544	18320	1700	-	407243	6	561.854	1.12445	0.102395	10.9814	4.695e-28	9.4487e-27	1	10.7908	11.3805	10.6563	12.2207	24.5895	21.8205	26.374	25.5329	224	292	252	327	1037	834	1081	1120
Clic5	chr17	44188572	44280168	91597	5870	+	224796	6	4542.69	-1.06044	0.0965897	-10.9789	4.83012e-28	9.70667e-27	-1	57.9961	55.9735	59.874	53.0667	25.7933	23.8758	30.8775	28.2379	4157	4959	4889	4903	3756	3151	4370	4277
Mtm1	chrX	71210767	71315295	104529	3871	+	17772	15	620.635	1.40249	0.12783	10.9715	5.24e-28	1.05153e-26	1	4.88703	4.29613	5.27413	4.64475	12.4233	10.4215	14.4754	13.1254	231	251	284	283	1193	907	1351	1311
Hipk3	chr2	104426481	104494489	68009	7497	-	15259	16	4853.94	-1.19056	0.108581	-10.9647	5.64752e-28	1.13169e-26	-1	52.4664	42.9865	51.5882	48.2535	19.7924	19.7147	25.1335	20.9156	4803	4864	5380	5694	3681	3323	4543	4046
Ece1	chr4	137862237	137965229	102993	4816	+	230857	20	1379.22	-1.07877	0.0984042	-10.9626	5.77848e-28	1.15627e-26	-1	19.1133	20.6088	20.3752	24.1942	9.99395	10.3346	10.4896	9.11749	1124	1498	1365	1834	1194	1119	1218	1133
Ranbp9	chr13	43402673	43480973	78301	3064	-	56705	14	1603.07	0.881855	0.0804707	10.9587	6.03523e-28	1.20593e-26	1	19.859	18.9427	21.2801	19.7607	33.9693	37.1185	39.757	36.2636	743	876	907	953	2582	2557	2937	2867
Mstn	chr1	53061640	53068079	6440	2705	+	17700	3	1091.95	-1.53512	0.140143	-10.9539	6.36531e-28	1.27007e-26	-1	37.5112	25.2533	34.3095	33.117	10.0739	12.2336	12.4658	10.1437	1239	1031	1291	1410	676	744	813	708
Isyna1	chr8	70594481	70597290	2810	1838	+	71780	11	189.225	2.31852	0.211695	10.9522	6.48662e-28	1.29243e-26	1	1.96049	2.16288	1.21247	2.10855	8.33407	10.2847	7.35649	11.2386	44	60	31	61	380	425	326	533
Eif3l	chr15	79075223	79094400	19178	1893	+	223691	13	1550.68	0.840682	0.0768008	10.9463	6.92418e-28	1.37766e-26	1	34.9124	30.7306	29.5451	32.186	56.9629	57.1192	59.1358	54.7448	807	878	778	959	2675	2431	2699	2674
Tnnc2	chr2	164777161	164779734	2574	693	-	21925	6	159787	-1.53316	0.1401	-10.9433	7.15216e-28	1.421e-26	-1	18792.1	17832.1	21337.9	16372	6751.7	4945.69	7653.64	6332.67	159020	186513	205697	178581	116072	77057	127880	113237
Asb5	chr8	54550331	54587836	37506	1579	+	76294	7	3290.67	-1.50238	0.137373	-10.9365	7.71235e-28	1.53013e-26	-1	202.325	150.22	178.695	136.964	50.4967	59.5203	61.308	64.4777	3901	3580	3925	3404	1978	2113	2334	2627
Kcnab1	chr3	65109368	65378225	268858	3476	+	16497	15	61.7057	-2.87362	0.262794	-10.9349	7.8504e-28	1.55531e-26	-1	1.50785	2.00141	1.6545	1.60843	0.162356	0.230325	0.346032	0.18954	64	105	80	88	14	18	29	17
Nes	chr3	87971093	87980451	9359	6126	+	18008	4	3124.94	1.63536	0.149673	10.9262	8.63913e-28	1.70916e-26	1	12.847	16.6452	14.5395	9.85247	38.9156	46.3079	41.3949	40.7735	961	1539	1239	950	5914	6378	6114	6445
Junb	chr8	84976909	84978748	1840	1840	-	16477	1	329.408	1.47395	0.134916	10.925	8.75547e-28	1.72973e-26	1	4.62884	5.58136	6.13392	4.21251	12.9914	14.8422	14.9449	14.3226	104	155	157	122	593	614	663	680
Psap	chr10	60277628	60302600	24973	2731	+	19156	15	16329.7	-0.851112	0.0779554	-10.9179	9.4622e-28	1.86672e-26	-1	428.486	416.533	439.461	384.222	242.72	244.411	211.815	226.09	14289	17169	16695	16516	16444	15007	13947	15932
Rae1	chr2	173000117	173015739	15623	1742	+	66679	12	438.859	1.2423	0.113837	10.9129	9.99832e-28	1.96971e-26	1	8.50916	7.79708	8.08842	8.09662	16.8231	18.3071	21.2143	20.4456	181	205	196	222	727	717	891	919
Rpl37	chr15	5116613	5119140	2528	867	+	67281	4	2383.67	1.12495	0.10324	10.8965	1.19766e-27	2.35613e-26	1	106.737	90.4814	98.338	79.581	199.275	194.124	219.962	204.103	1130	1184	1186	1086	4286	3784	4598	4566
Bzw2	chr12	36091835	36156825	64991	1871	-	66912	12	3406.33	1.21977	0.11197	10.8938	1.23447e-27	2.42514e-26	1	58.3025	60.7319	64.6261	53.5836	136.25	116.247	159.099	140.895	1332	1715	1682	1578	6324	4890	7177	6802
Dupd1	chr14	21676572	21714576	38005	1103	-	435391	4	811.829	-2.41549	0.221758	-10.8925	1.25163e-27	2.4554e-26	-1	68.7531	68.1183	87.6603	44.3521	12.3892	10.0812	17.4102	10.5058	926	1134	1345	770	339	250	463	299
Cirbp	chr10	80167841	80171653	3813	1256	+	12696	7	684.903	1.15977	0.106574	10.8822	1.40067e-27	2.74394e-26	1	19.7565	16.3003	18.8878	18.2606	38.738	37.8207	46.2644	40.5142	303	309	330	361	1207	1068	1401	1313
l7Rn6	chr7	89918685	89941204	22520	3552	-		6	776.552	-1.14847	0.105547	-10.8812	1.41739e-27	2.77282e-26	-1	18.7445	15.1091	16.96	14.5596	7.71712	7.5007	7.39144	6.85202	813	810	838	814	680	599	633	628
Zscan18	chr7	12768092	12775658	7567	3626	-	232875	6	72.1979	2.57644	0.236879	10.8766	1.48961e-27	2.91004e-26	1	0.338782	0.347178	0.237908	0.315387	1.76762	2.07304	1.76154	1.79562	15	19	12	18	159	169	154	168
Ric8b	chr10	84917613	85018337	100725	4962	+	237422	10	726.15	-0.973502	0.0895698	-10.8686	1.62594e-27	3.17194e-26	-1	10.1007	10.4285	10.634	10.8961	5.16677	4.86733	5.94308	5.44387	612	781	734	851	636	543	711	697
Myh10	chr11	68691915	68816624	124710	7783	+	77579	41	1510.14	1.9452	0.178993	10.8674	1.64771e-27	3.20994e-26	1	4.37726	4.35011	3.73156	4.88966	13.0778	13.1898	18.4812	22.0691	416	511	404	599	2525	2308	3468	4432
Atxn1	chr13	45549755	45964991	415237	10608	-	20238	8	949.715	-1.45463	0.133889	-10.8644	1.70311e-27	3.31326e-26	-1	6.2996	6.74554	7.57642	7.83381	2.63341	2.01259	2.86986	2.86427	816	1080	1118	1308	693	480	734	784
Tnnt3	chr7	142498836	142516009	17174	1121	+	21957	18	349033	-1.27349	0.117223	-10.8638	1.71394e-27	3.32971e-26	-1	24098.3	23054.5	26666.4	21721.1	9850.64	8489.24	11838.5	9342.64	329864	390063	415828	383255	273937	213957	319965	270236
Smyd1	chr6	71213940	71262281	48342	3361	-	12180	10	11085	-1.03094	0.0949205	-10.8611	1.76686e-27	3.42775e-26	-1	270.002	227.688	249.266	213.641	112.656	113.981	128.871	114.56	11081	11550	11654	11302	9393	8613	10443	9935
Dclk1	chr3	55242526	55539068	296543	12995	+	13175	17	390.381	3.27125	0.301368	10.8547	1.89426e-27	3.66983e-26	1	0.182759	0.356901	0.331918	0.347121	1.80847	3.34058	2.05865	4.60472	29	70	60	71	583	976	645	1544
Rabggtb	chr3	153907289	153912966	5678	1686	-	19352	10	1634.87	1.27567	0.117548	10.8523	1.94517e-27	3.76327e-26	1	33.3214	29.5127	34.1532	26.0387	70.3403	66.48	83.9117	76.8671	686	751	801	691	2942	2520	3411	3344
Rplp2	chr7	141447650	141451342	3693	441	+	67186	5	4247.94	0.975237	0.0898755	10.851	1.973e-27	3.81184e-26	1	380.876	352.615	373.296	302.394	719.192	654.466	693.997	701.551	2051	2347	2290	2099	7868	6489	7379	7983
Tmtc1	chr6	148232430	148444352	211923	8346	-	387314	20	1732.11	-1.96051	0.180736	-10.8473	2.05365e-27	3.96218e-26	-1	15.8275	19.6482	23.4286	12.7203	4.23102	4.02895	5.29758	4.84326	1613	2475	2720	1671	876	756	1066	1043
Zfp697	chr3	98382481	98431949	49469	5164	+	242109	3	78.1668	2.51503	0.232024	10.8395	2.23693e-27	4.30986e-26	1	0.2696	0.269438	0.153131	0.28297	1.45193	1.49869	1.2369	1.40342	17	21	11	23	186	174	154	187
0610040J01Rik	chr5	63812495	63899619	87125	1870	+	76261	4	99.7114	-2.16922	0.200132	-10.8389	2.25047e-27	4.32998e-26	-1	4.51078	5.24381	4.7669	4.38275	0.862259	1.37954	1.17553	0.808267	103	148	124	129	40	58	53	39
Park7	chr4	150897133	150909921	12789	903	-	57320	7	8279.38	-1.15821	0.106911	-10.8333	2.39263e-27	4.5972e-26	-1	699.054	658.526	729.229	659.813	320.342	255.935	354.362	299.957	7708	8975	9160	9378	7176	5196	7715	6989
Ndufb5	chr3	32737063	32751559	14497	999	+	66046	6	3267.1	-0.849869	0.0784958	-10.8269	2.56616e-27	4.92387e-26	-1	225.682	238.562	238.619	209.55	137.234	123.551	126.131	119.292	2753	3597	3316	3295	3401	2775	3038	3075
Agap1	chr1	89454811	89895282	440472	9581	+	347722	18	1006.81	1.51134	0.139689	10.8193	2.78844e-27	5.34305e-26	1	2.84636	3.02202	2.64862	3.31557	7.69524	6.91245	10.2078	8.93546	333	437	353	500	1829	1489	2358	2209
Rab3a	chr8	70754679	70758686	4008	1476	+	19339	5	390.413	-1.5602	0.144314	-10.8112	3.04713e-27	5.83076e-26	-1	20.0298	21.0978	21.9658	22.555	7.81086	9.07044	5.98538	6.22291	361	470	451	524	286	301	213	237
Ptp4a2	chr4	129820479	129850003	29525	3505	+	19244	6	15342.9	-1.05453	0.0975939	-10.8053	3.24752e-27	6.20573e-26	-1	348.374	304.192	346.518	282.681	149.914	145.478	171.549	150.134	14910	16092	16895	15595	13035	11464	14497	13578
Pds5b	chr5	150673827	150810669	136843	7308	+	100710	35	656.23	-1.23641	0.11451	-10.7974	3.54014e-27	6.75569e-26	-1	7.9676	6.06532	7.04321	6.27679	3.02274	3.11616	2.71286	2.74703	711	669	716	722	548	512	478	518
Pkdcc	chr17	83215283	83225069	9787	2454	+	106522	7	1477.35	-1.45873	0.135105	-10.7971	3.55414e-27	6.77317e-26	-1	58.2675	43.0638	41.4513	48.7241	16.7714	14.808	19.2	18.8565	1746	1595	1415	1882	1021	817	1136	1194
Entpd4	chr14	69337151	69366742	29592	3084	+	67464	13	697.271	-1.15986	0.107434	-10.796	3.59603e-27	6.84369e-26	-1	16.1453	17.4019	18.3683	15.842	7.80331	6.6054	8.60724	7.30119	608	810	788	769	597	458	640	581
Cox8b	chr7	140898942	140900446	1505	363	-	12869	2	3711.62	-1.24166	0.11502	-10.7952	3.62836e-27	6.89585e-26	-1	713.591	806.756	850.575	746.293	367.681	266.502	346.777	337.161	3163	4420	4295	4264	3311	2175	3035	3158
Rps14	chr18	60774596	60778546	3951	597	+	20044	5	6561.38	1.12635	0.10437	10.792	3.75716e-27	7.13097e-26	1	431.56	349.038	391.229	326.285	810.871	747.116	862.801	848.593	3146	3145	3249	3066	12009	10028	12419	13072
Acot13	chr13	24817955	24831489	13535	686	-	66834	3	929.085	-0.923997	0.0856746	-10.785	4.0545e-27	7.68489e-26	-1	99.5631	101.895	96.7239	86.5937	53.9433	51.0268	49.2151	48.529	834	1055	923	935	918	787	814	859
Idh3g	chrX	73778963	73786897	7935	1331	-	15929	13	4971.01	-0.80656	0.0748189	-10.7802	4.27078e-27	8.08389e-26	-1	238.609	265.373	258.116	268.595	160.758	143.894	144.154	140.579	3878	5331	4779	5627	5308	4306	4626	4828
Ckm	chr7	19411094	19421583	10490	1415	+	12715	8	252940	-1.79118	0.16617	-10.7792	4.31599e-27	8.15844e-26	-1	16176.4	13873.2	16899.5	13209.7	4532.42	3282.84	5727.2	3839.55	279500	296282	332639	294206	159099	104438	195389	140186
Adprhl1	chr8	13235662	13254162	18501	1365	-	234072	7	772.46	1.7751	0.164682	10.779	4.32677e-27	8.16779e-26	1	12.4192	13.9308	13.0083	16.1043	40.2515	37.5051	54.9065	57.3523	207	287	247	346	1363	1151	1807	2020
Rps27a	chr11	29545842	29548040	2199	821	-	78294	6	3524.03	1.22709	0.113846	10.7785	4.35156e-27	8.20354e-26	1	159.002	133.319	149.905	115.303	311.486	301.217	344.894	346.816	1594	1652	1712	1490	6344	5560	6827	7347
Adgra3	chr5	49959951	50058996	99046	4475	-	70693	19	453.364	-0.990581	0.091958	-10.7721	4.66262e-27	8.77813e-26	-1	7.33851	7.47696	7.56631	6.85729	3.95449	3.67753	3.42931	3.64604	401	505	471	483	439	370	370	421
Zfp652	chr11	95749067	95764715	15649	2667	+	268469	5	294.505	-1.66721	0.154808	-10.7696	4.79213e-27	9.00985e-26	-1	8.93566	9.16705	9.19152	9.12377	2.13116	3.23539	3.51466	2.60113	291	369	341	383	141	194	226	179
Map3k14	chr11	103219764	103267401	47638	4173	-	53859	16	281.152	1.64452	0.152943	10.7525	5.76685e-27	1.08279e-25	1	1.60924	1.5401	2.13614	1.79652	6.05673	4.7111	6.21198	5.16367	82	97	124	118	627	442	625	556
Snph	chr2	151590549	151632593	42045	4750	-	241727	6	61.4995	-4.02142	0.374198	-10.7468	6.13794e-27	1.15093e-25	-1	1.49997	1.22748	1.28642	1.27066	0.076378	0.177913	0.0611227	0.016318	87	88	85	95	9	19	7	2
Rpl28	chr7	4792965	4794547	1583	496	+	19943	5	4468.9	0.894918	0.0834133	10.7287	7.46151e-27	1.39724e-25	1	367.206	341.166	359.005	299.732	619.694	631.753	671.144	618.601	2224	2554	2477	2340	7625	7045	8026	7917
Oxr1	chr15	41447482	41861048	413567	5074	+	170719	17	1297.17	-1.05192	0.0980568	-10.7277	7.5451e-27	1.411e-25	-1	20.627	18.9602	18.8575	16.3778	9.35072	9.07273	9.523	8.12686	1278	1452	1331	1308	1177	1035	1165	1064
Vat1	chr11	101458748	101466199	7452	2732	-	26949	6	746.67	1.24601	0.116188	10.7241	7.84808e-27	1.46571e-25	1	7.01442	9.45824	9.26228	9.3718	19.5503	19.9762	22.9546	20.9665	234	390	352	403	1325	1227	1512	1478
Fitm1	chr14	55575674	55576952	1279	912	+	68680	2	2374.24	-1.37559	0.128461	-10.7082	9.3107e-27	1.73655e-25	-1	209.945	206.251	229.143	169.839	77.9692	66.7662	92.912	76.4484	2338	2839	2907	2438	1764	1369	2043	1799
Adamts20	chr15	94270163	94404350	134188	8772	-	223838	39	312.627	1.77659	0.165995	10.7027	9.8881e-27	1.84179e-25	1	0.5975	1.11787	0.909663	0.854638	2.69748	3.01694	3.30977	2.95569	64	148	111	118	587	595	700	669
Fam78a	chr2	32066885	32083705	16821	4011	-	241303	2	390.683	-1.86391	0.174165	-10.702	9.96011e-27	1.85274e-25	-1	6.96239	7.56553	9.06888	9.53548	2.0502	3.06058	1.89233	2.11604	341	458	506	602	204	276	183	219
Slc45a4	chr15	73580290	73624744	44455	4775	-	106068	8	610.918	-1.30394	0.121896	-10.6971	1.05022e-26	1.95099e-25	-1	10.1361	9.1163	11.0956	9.15406	4.50803	4.04263	4.1259	3.31957	591	657	737	688	534	434	475	409
Htatip2	chr7	49759106	49773999	14894	1495	+	53415	6	349.727	1.74721	0.16334	10.6968	1.05397e-26	1.95536e-25	1	5.64225	5.45118	6.25112	5.94957	19.3059	14.5187	23.3321	21.0238	103	123	130	140	716	488	841	811
0610009L18Rik	chr11	120348678	120351190	2513	619	+	66838	2	167.072	-1.78053	0.166483	-10.695	1.07447e-26	1.99076e-25	-1	20.5068	22.1568	24.853	23.1962	6.1866	4.88614	7.9066	7.38794	155	207	214	226	95	68	118	118
Map2k2	chr10	81105947	81124697	18751	2373	+	26396	11	2705.37	-0.784712	0.0733906	-10.6923	1.1063e-26	2.04701e-25	-1	80.756	75.6934	82.4606	74.028	45.05	43.0913	48.887	44.5695	2340	2711	2722	2765	2652	2299	2797	2729
Ggnbp1	chr17	27018035	27036378	18344	1784	+	70772	7	326.118	-1.12545	0.10531	-10.687	1.17151e-26	2.16482e-25	-1	13.8175	13.7786	14.3051	12.5	6.05563	5.70938	6.41671	6.71267	301	371	355	351	268	229	276	309
Thyn1	chr9	26999677	27007334	7658	963	+	77862	8	208.075	1.39064	0.130171	10.6832	1.22019e-26	2.2518e-25	1	6.54818	7.08659	6.04665	6.20155	16.074	15.9346	17.4432	18.3917	77	103	81	94	384	345	405	457
Shisa2	chr14	59625281	59631660	6380	3146	+	219134	2	2027.74	-1.84975	0.173288	-10.6745	1.34035e-26	2.4703e-25	-1	60.0545	53.4936	63.2504	42.0658	14.825	18.0119	16.9016	10.9885	2307	2540	2768	2083	1157	1274	1282	892
Kctd15	chr7	34639015	34652841	13827	2413	-	233107	6	1353.92	-1.14956	0.107706	-10.6732	1.35857e-26	2.50059e-25	-1	48.0576	37.1782	44.241	38.3356	18.8272	17.4374	18.8044	20.51	1416	1354	1485	1456	1127	946	1094	1277
Nars	chr18	64499647	64516557	16911	2650	-	70223	15	4144.06	0.831627	0.0779236	10.6723	1.37129e-26	2.5207e-25	1	60.9112	59.6556	64.7534	58.738	108.763	99.4635	118.7	107.36	1971	2386	2387	2450	7150	5926	7584	7341
Utp18	chr11	93859243	93885766	26524	2613	-	217109	14	269.187	1.40712	0.132077	10.6538	1.67474e-26	3.07444e-25	1	2.91474	2.63706	3.60403	3.0879	7.85231	7.38751	8.3492	8.85456	93	104	131	127	509	434	526	597
Gpt2	chr8	85492617	85527558	34942	3596	+	108682	12	5835.71	-1.52987	0.143652	-10.6499	1.74638e-26	3.20176e-25	-1	144.523	140.767	138.778	98.8152	51.5653	45.3936	46.5626	37.5483	6346	7640	6942	5593	4600	3670	4037	3484
Dhrs7	chr12	72650353	72664828	14476	1304	-	66375	7	725.813	1.7034	0.160034	10.644	1.85959e-26	3.40488e-25	1	13.063	13.9727	10.8052	18.8065	49.8318	43.7961	41.4762	49.6925	208	275	196	386	1612	1284	1304	1672
Foxred2	chr15	77940522	77956722	16201	4891	-	239554	9	88.9003	2.68307	0.252323	10.6335	2.08214e-26	3.80737e-25	1	0.301392	0.243838	0.191074	0.324744	1.71429	2.12797	1.35682	1.62438	18	18	13	25	208	234	160	205
5730409E04Rik	chr4	126609854	126614371	4518	2855	+	230757	2	617.491	-1.16365	0.109434	-10.6333	2.08661e-26	3.81058e-25	-1	15.9487	14.2027	16.7948	17.9138	7.55382	6.91711	7.93204	6.55651	556	612	667	805	535	444	546	483
Sox11	chr12	27334268	27342718	8451	8451	-	20666	1	63.4248	4.75387	0.447301	10.6279	2.2105e-26	4.03157e-25	1	0.0290716	0.0392002	0.0255193	0.0225534	0.553311	0.852619	0.765623	0.967623	3	5	3	3	116	162	156	211
Tgif1	chr17	70844205	70853532	9328	2674	-	21815	3	262.92	1.83661	0.172933	10.6203	2.39675e-26	4.36558e-25	1	1.83758	2.45302	2.47333	2.54227	8.69828	7.28552	7.04195	10.3193	60	99	92	107	577	438	454	712
Zfp945	chr17	22846697	22867134	20438	6618	-	240041	6	231.68	1.43112	0.134867	10.6113	2.64054e-26	4.80339e-25	1	1.06421	0.941082	1.02107	1.0848	2.64961	2.43293	3.05211	2.93974	86	94	94	113	435	362	487	502
Txndc5	chr13	38500266	38528824	28559	3163	-	105245	10	1368.08	1.03609	0.0977195	10.6027	2.89554e-26	5.26043e-25	1	13.1529	16.4645	15.1821	16.6515	32.9061	28.8975	31.9824	32.384	508	786	668	829	2582	2055	2439	2643
Mpdz	chr4	81278499	81442815	164317	7568	-	17475	48	1753.3	-1.26723	0.11954	-10.6009	2.94994e-26	5.35232e-25	-1	18.4393	18.4288	19.5108	14.624	7.29724	6.88214	8.5276	6.78526	1704	2105	2054	1742	1370	1171	1556	1325
Col19a1	chr1	24257683	24587437	329755	10542	-	12823	51	136.935	2.16798	0.20452	10.6003	2.96936e-26	5.38058e-25	1	0.318506	0.263969	0.313683	0.138613	1.15097	1.13495	1.19998	1.11391	41	42	46	23	301	269	305	303
Ppp1r14c	chr10	3366150	3464975	98826	2524	+	76142	4	1946.33	-1.29822	0.122619	-10.5874	3.4094e-26	6.16995e-25	-1	49.8053	65.3899	69.5809	53.0112	25.1223	25.3054	23.9753	22.3104	1535	2491	2443	2106	1573	1436	1459	1453
Hprt	chrX	52988078	53021660	33583	1349	+	15452	9	602.933	0.967109	0.0913544	10.5863	3.4479e-26	6.23157e-25	1	17.0589	16.4044	15.9869	16.2011	30.599	29.9379	32.8981	34.7908	281	334	300	344	1024	908	1070	1211
Uqcrc2	chr7	120635189	120659523	24335	1882	+	67003	14	7961.79	-0.691434	0.065345	-10.5813	3.63966e-26	6.56969e-25	-1	271.88	301.638	283.961	275.804	185.874	172.997	175.425	167.521	6248	8568	7434	8170	8678	7320	7960	8135
Cux1	chr5	136248135	136567490	319356	15378	-	13047	24	1812.35	-0.736434	0.0696198	-10.578	3.77108e-26	6.79813e-25	-1	7.79114	7.70361	8.14337	8.30828	4.70526	4.53807	5.11911	4.81355	1463	1788	1742	2011	1795	1569	1898	1910
Dopey2	chr16	93711907	93810588	98682	7455	+		37	961.774	-1.48648	0.14057	-10.5746	3.90721e-26	7.03449e-25	-1	11.117	10.6916	11.8126	7.62736	3.47142	3.54991	4.01687	3.67539	1012	1203	1225	895	642	595	722	707
Clptm1l	chr13	73604002	73620639	16638	2378	+	218335	17	1023.62	0.853507	0.0807979	10.5635	4.40044e-26	7.91232e-25	1	16.3239	17.6089	16.5058	16.0836	30.5635	27.495	31.5344	30.6066	474	632	546	602	1803	1470	1808	1878
Ccdc136	chr6	29398926	29426995	28070	3491	+	232664	16	362.307	1.75685	0.166441	10.5554	4.7967e-26	8.61376e-25	1	2.55701	2.48627	2.18279	3.03924	8.97202	10.6131	8.35226	6.81633	109	131	106	167	777	833	703	614
Slc25a11	chr11	70644019	70647039	3021	1869	-	67863	8	3569.05	-0.835122	0.0791191	-10.5552	4.80393e-26	8.61571e-25	-1	133.906	142.048	135.237	119.621	74.9488	75.9867	77.4044	69.1956	3056	4007	3516	3519	3475	3193	3488	3337
Psmb1	chr17	15475721	15498276	22556	1036	-	19170	6	2488.33	0.921536	0.0873675	10.5478	5.19896e-26	9.31226e-25	1	90.5112	90.8784	95.8274	82.8503	165.756	154.858	187.323	173.875	1145	1421	1381	1351	4260	3607	4679	4648
Ulk1	chr5	110784489	110810081	25593	5196	-	22241	28	1585.94	-1.41072	0.133763	-10.5465	5.27523e-26	9.43681e-25	-1	23.7993	23.233	23.6029	25.5795	8.69672	7.19048	11.4067	8.89076	1510	1822	1706	2092	1121	840	1429	1192
Ppp4c	chr7	126785868	126792471	6604	1332	-	56420	9	484.311	0.982535	0.0932089	10.5412	5.57734e-26	9.96452e-25	1	13.9566	12.7339	14.0322	12.3536	25.875	24.9105	26.2184	27.6408	227	256	260	259	855	746	842	950
Pvr	chr7	19903578	19921143	17566	2888	-	52118	8	428.086	1.15657	0.109828	10.5307	6.23426e-26	1.1124e-24	1	4.96246	5.07016	4.9535	4.92776	9.88224	10.5805	11.5898	12.3325	175	221	199	224	708	687	807	919
Snhg12	chr4	132308678	132311024	2347	606	+	100039864	5	160.561	2.39235	0.22731	10.5246	6.65147e-26	1.18533e-24	1	5.81102	4.04535	4.98233	3.66939	19.7562	18.7895	28.2667	29.6101	43	37	42	35	297	256	413	463
Cycs	chr6	50562563	50566474	3912	3059	-	13063	3	3355.92	-1.00492	0.0955162	-10.521	6.91496e-26	1.23072e-24	-1	86.6602	81.9376	80.3246	68.7252	43.2624	37.1937	37.9102	39.8703	3237	3783	3418	3309	3283	2558	2796	3147
Zcchc24	chr14	25711640	25768856	57217	4375	-	71918	4	1758.96	-0.782096	0.0743589	-10.5179	7.14796e-26	1.27058e-24	-1	26.7866	27.3808	29.6753	26.4297	15.9123	15.8292	17.1498	15.2364	1431	1808	1806	1820	1727	1557	1809	1720
Krba1	chr6	48395586	48419855	24270	7005	+	77827	18	951.424	-1.41755	0.134816	-10.5147	7.39179e-26	1.31225e-24	-1	11.1297	10.565	12.3354	8.84291	3.90734	3.63192	4.81372	3.6902	952	1117	1202	975	679	572	813	667
Gatsl2	chr5	134099748	134141782	42035	4769	+		9	984.828	-1.79686	0.171079	-10.5031	8.35929e-26	1.48213e-24	-1	12.9651	19.0058	17.6969	19.8765	4.72502	6.10889	5.33998	3.8601	755	1368	1174	1492	559	655	614	475
Zfp532	chr18	65580230	65689443	109214	5503	+	328977	6	399.885	-1.15041	0.109565	-10.4997	8.66212e-26	1.53389e-24	-1	5.34258	5.41801	5.72177	5.25304	2.29279	2.17421	2.81884	2.50012	359	450	438	455	313	269	374	355
Ube2b	chr11	51985146	52000466	15321	2125	-	22210	6	7130.58	-1.39978	0.13335	-10.497	8.91585e-26	1.57682e-24	-1	290.158	252.428	278.553	234.429	96.8782	80.2493	122.281	100.6	7529	8096	8234	7841	5107	3834	6265	5516
Irak2	chr6	113638467	113695026	56560	3196	+	108960	13	451.998	1.56184	0.148946	10.4859	1.00279e-25	1.77125e-24	1	3.74113	4.12546	3.30648	4.3336	13.811	9.81139	12.0691	10.1496	146	199	147	218	1095	705	930	837
Hmga1	chr17	27556574	27563672	7099	2046	+	15361	6	531.657	1.20351	0.11478	10.4853	1.00915e-25	1.78025e-24	1	8.52571	8.38727	8.71369	8.50832	21.2389	16.6522	21.7314	18.961	213	259	248	274	1078	766	1072	1001
Fgf21	chr7	45613890	45615490	1601	947	-	56636	3	237.229	10.9526	1.0451	10.4799	1.06821e-25	1.88207e-24	1	0	0	0	0	29.5412	36.9635	18.8329	23.3269	0	0	0	0	694	787	430	570
Rtn2	chr7	19282624	19296164	13541	2102	+	20167	10	9808.07	-1.29527	0.123648	-10.4754	1.12016e-25	1.97112e-24	-1	350.137	361.919	417.477	308.567	144.558	127.066	172.317	142.005	8987	11482	12207	10209	7538	6005	8733	7702
Zbtb4	chr11	69765912	69784026	18115	7824	+	75580	4	893.829	-0.943264	0.0900514	-10.4747	1.12861e-25	1.98348e-24	-1	8.65632	7.8332	8.07637	8.03906	4.3845	4.56494	3.7267	4.27478	827	925	879	990	851	803	703	863
Ppp2r5c	chr12	110447179	110583075	135897	5605	+	26931	14	1681.32	-0.638133	0.0609755	-10.4654	1.24552e-25	2.18621e-24	-1	19.4911	19.7409	20.0594	19.9157	12.6937	13.276	12.7943	12.1486	1334	1670	1564	1757	1765	1673	1729	1757
Srf	chr17	46546839	46556162	9324	4093	-	20807	7	2005.33	-1.05195	0.100568	-10.46	1.31828e-25	2.31102e-24	-1	38.6564	34.3826	37.3227	33.016	16.0829	20.0603	16.2844	16.7217	1932	2124	2125	2127	1633	1846	1607	1766
Mvb12b	chr2	33729956	33887946	157991	4995	-	72543	10	1096.33	-1.02422	0.0979364	-10.458	1.34663e-25	2.35777e-24	-1	16.4773	14.7501	17.0401	15.5557	7.57791	9.00251	7.58113	7.22347	1005	1112	1184	1223	939	1011	913	931
Pgp	chr17	24470473	24471602	1130	1038	+	67078	2	801.124	-1.08755	0.104013	-10.4559	1.37622e-25	2.40658e-24	-1	62.4862	52.5964	55.7512	56.8613	30.4854	26.7384	26.0125	23.8581	792	824	805	929	785	624	651	639
Eid1	chr2	125673100	125675643	2544	2544	+	58521	1	686.863	1.01981	0.0976162	10.4471	1.51062e-25	2.63831e-24	1	10.43	9.53214	8.33606	10.389	18.4282	20.0712	19.5479	20.3831	324	366	295	416	1163	1148	1199	1338
Slc7a3	chrX	101079210	101085405	6196	2416	-	11989	13	66.4859	5.65522	0.541342	10.4467	1.51781e-25	2.64757e-24	1	0.0677937	0.109696	0	0.0525935	3.01996	2.48533	3.33045	2.87136	2	4	0	2	181	135	194	179
Pa2g4	chr10	128557766	128565934	8169	2432	-	18813	12	1327.97	0.765879	0.0733459	10.442	1.59404e-25	2.77707e-24	1	22.0901	23.5111	21.1939	20.9251	36.316	35.9191	38.6281	38.2773	656	863	717	801	2191	1964	2265	2402
Micall1	chr15	79108983	79136900	27918	6693	+	27008	16	704.638	1.13357	0.108595	10.4385	1.65443e-25	2.87871e-24	1	3.15686	3.81124	3.15778	4.1482	8.11271	7.83504	7.9073	7.53914	258	385	294	437	1347	1179	1276	1302
Atxn7l1	chr12	33147686	33368277	169235	4278	+	380753	8	194.38	-1.3873	0.13292	-10.4371	1.67788e-25	2.91588e-24	-1	3.33093	3.3918	4.01618	3.5197	1.44168	1.41399	1.17312	1.4223	174	219	239	237	153	136	121	157
Nhsl1	chr10	18407675	18533892	126218	7638	+	215819	8	116.403	-1.76809	0.169513	-10.4304	1.80036e-25	3.12487e-24	-1	1.00787	1.37925	1.43061	1.28929	0.364157	0.39016	0.363826	0.385626	94	159	152	155	69	67	67	76
AI314180	chr4	58800030	58912725	112696	5902	-		49	5069.32	-0.958553	0.091906	-10.4297	1.81448e-25	3.14547e-24	-1	61.1367	61.7658	65.6273	57.4724	32.7908	28.6825	35.6082	29.4966	4406	5502	5388	5339	4801	3806	5067	4492
Rps16	chr7	28350689	28352698	2010	615	+	20055	5	2625.28	1.17889	0.113043	10.4287	1.83381e-25	3.17505e-24	1	163.79	133.805	153.595	116.425	315.209	304.984	335.384	328.507	1230	1242	1314	1127	4809	4217	4973	5213
Tmbim1	chr1	74288247	74304336	16090	2309	-	69660	12	1544.02	1.07405	0.103077	10.4198	2.01286e-25	3.48076e-24	1	23.1959	23.501	23.4126	23.3055	48.446	41.3769	55.7027	51.1255	654	819	752	847	2775	2148	3101	3046
Zfp367	chr13	64133057	64153199	20143	3490	-	238673	5	358.025	-1.26639	0.121561	-10.4178	2.05752e-25	3.5536e-24	-1	8.35374	7.385	7.31238	8.39217	3.28029	2.72732	3.68413	3.36472	356	389	355	461	284	214	310	303
Efhd2	chr4	141858142	141874920	16779	2381	-	27984	4	324.818	1.28112	0.122979	10.4174	2.06555e-25	3.56308e-24	1	4.67774	4.28536	3.59289	4.69626	9.51472	10.8347	10.295	11.2799	136	154	119	176	562	580	591	693
Prima1	chr12	103196908	103242146	45239	905	-	170952	5	42.1651	-4.25808	0.408804	-10.416	2.09685e-25	3.61261e-24	-1	4.61507	4.17304	3.73341	6.6692	0.22271	0.442325	0.18332	0.171294	51	57	47	95	5	9	4	4
Cept1	chr3	106502260	106547802	45543	2899	-	99712	9	427.722	-1.09604	0.105324	-10.4064	2.3173e-25	3.98753e-24	-1	11.78	11.1303	10.9605	9.75238	5.60371	5.0017	4.67841	5.09341	417	487	442	445	403	326	327	381
Cst3	chr2	148871722	148875512	3791	796	-	13010	3	5935.28	-1.17963	0.113468	-10.3962	2.58064e-25	4.43521e-24	-1	536.74	574.498	643.018	489.586	274.122	251.895	252.192	212.376	5217	6902	7120	6134	5413	4508	4840	4362
Mrpl18	chr17	12911355	12916091	4737	959	-	67681	4	1129.02	-0.95913	0.092306	-10.3908	2.73146e-25	4.68294e-24	-1	83.6028	87.8119	85.306	80.4927	47.1201	46.4262	38.0594	41.8671	979	1271	1138	1215	1121	1001	880	1036
Mustn1	chr14	30879257	30881610	2354	1179	+	66175	3	1611.37	1.92635	0.18539	10.3908	2.72973e-25	4.68294e-24	1	26.7426	26.1878	26.8284	43.6486	99.5285	139.056	103.391	127.475	385	466	440	810	2911	3686	2939	3878
Rpl34	chr3	130726827	130730398	3572	689	-	68436	5	2641	1.18649	0.114197	10.3899	2.75614e-25	4.71947e-24	1	145.604	127.993	131.568	102.63	279.073	268.032	304.299	303.518	1225	1331	1261	1113	4770	4152	5055	5396
Slc4a3	chr1	75546266	75559431	13166	4441	+	20536	23	323.28	1.68004	0.161715	10.3889	2.78634e-25	4.76536e-24	1	2.01003	1.7903	1.81298	1.9027	4.602	6.20953	5.8838	7.36535	109	120	112	133	507	620	630	844
Acsl6	chr11	54303824	54361539	57716	3074	+	216739	21	1095.65	-1.11822	0.107647	-10.3878	2.8167e-25	4.8114e-24	-1	28.133	24.1186	26.4493	27.1575	12.0381	11.0979	14.3696	11.2459	1056	1119	1131	1314	918	767	1065	892
Ptprs	chr17	56412426	56476480	64055	6977	-	19280	33	769.126	-1.23507	0.118948	-10.3833	2.95315e-25	5.03835e-24	-1	7.52395	8.66069	8.73742	8.63253	3.35681	4.07999	2.97235	3.85498	641	912	848	948	581	640	500	694
Cul3	chr1	80264923	80340690	75768	5047	-	26554	17	6293.05	-1.06225	0.102306	-10.3831	2.9604e-25	5.04456e-24	-1	100.766	78.9377	97.199	88.8353	42.7626	46.9987	46.0289	39.3466	6210	6013	6824	7057	5354	5333	5601	5124
Arfgef1	chr1	10137507	10232670	95164	7042	-	211673	38	2125.53	-1.03335	0.0997032	-10.3643	3.60513e-25	6.13574e-24	-1	23.7241	20.6051	23.5101	20.1281	10.2408	9.90371	12.1802	10.6382	2040	2190	2303	2231	1789	1568	2068	1933
Cdc14a	chr3	116272553	116424032	151480	4485	-	229776	16	438.341	-1.72955	0.166905	-10.3625	3.67296e-25	6.24359e-24	-1	7.17607	10.6955	7.38915	7.30947	2.98397	2.25119	2.39517	2.19484	393	724	461	516	332	227	259	254
Mapre2	chr18	23752333	23893861	141529	4333	+	212307	8	800.334	-1.21302	0.117104	-10.3585	3.83058e-25	6.50363e-24	-1	15.4415	12.9974	12.5924	14.9412	5.43305	7.06233	5.72415	5.93003	817	850	759	1019	584	688	598	663
Usp45	chr4	21776270	21837872	61603	6007	+	77593	18	422.463	-1.00323	0.0969137	-10.3518	4.10538e-25	6.96175e-24	-1	5.13973	4.98548	5.58876	4.64307	2.54332	2.59895	2.57543	2.43229	377	452	467	439	379	351	373	377
Hgs	chr11	120467635	120483984	16350	2908	+	15239	22	850.697	1.07436	0.103802	10.3501	4.17918e-25	7.07832e-24	1	9.54689	10.7313	9.93774	10.6179	20.585	19.5778	24.803	21.0969	339	471	402	486	1485	1280	1739	1583
Lrfn3	chr7	30355514	30362772	7259	2861	-	233067	3	87.7598	-1.85335	0.17908	-10.3493	4.21635e-25	7.13266e-24	-1	2.71933	2.68637	2.31167	2.7092	0.803112	0.621856	0.69586	0.758581	95	116	92	122	57	40	48	56
Nr4a1	chr15	101266846	101274795	7950	2477	+	15370	7	2818.16	-1.90835	0.184471	-10.345	4.40892e-25	7.44943e-24	-1	77.5968	109.535	85.6444	116.909	30.4648	31.1546	23.2414	18.9787	2347	4095	2951	4558	1872	1735	1388	1213
Tbcb	chr7	30224131	30232029	7899	1173	-	66411	6	570.156	0.953974	0.0922176	10.3448	4.4175e-25	7.45493e-24	1	18.3618	17.7926	16.0568	19.5528	34.709	33.0269	35.4651	35.8809	263	315	262	361	1010	871	1003	1086
Dcaf11	chr14	55560029	55570065	10037	2703	+	28199	15	2704.6	-0.874349	0.084545	-10.3418	4.55839e-25	7.68343e-24	-1	67.3519	69.1241	73.3773	70.9839	37.6709	34.9672	43.2254	37.3359	2223	2820	2759	3020	2526	2125	2817	2604
Ptges3l	chr11	101418814	101425333	6520	1461	-	73635	6	1077.87	-1.48345	0.143448	-10.3414	4.5796e-25	7.70991e-24	-1	68.61	55.6443	63.8184	47.704	19.7276	17.6878	22.8814	23.9535	1224	1227	1297	1097	715	581	806	903
Tecpr2	chr12	110889264	110972394	83131	7940	+	104859	21	519.926	-1.67829	0.162323	-10.3392	4.68445e-25	7.87696e-24	-1	6.30198	5.59089	5.76733	3.98481	1.82261	1.73656	1.83874	1.36181	611	670	637	498	359	310	352	279
Bax	chr7	45461695	45466898	5204	869	-	12028	6	445.591	1.35395	0.130999	10.3355	4.86682e-25	8.17381e-24	1	15.6439	14.1814	17.0413	15.7187	39.8931	32.6549	45.1035	42.1894	166	186	206	215	860	638	945	946
Esr1	chr10	4611989	5005633	393645	8765	+	13982	10	15312.7	-2.60025	0.251616	-10.3342	4.93361e-25	8.27606e-24	-1	159.529	149.732	243.468	97.8182	18.8929	24.4745	35.5659	28.3469	17074	19808	29685	13495	4108	4823	7516	6411
Nrcam	chr12	44328885	44601846	272962	7581	+	319504	31	82.9388	3.76473	0.364302	10.3341	4.9401e-25	8.27704e-24	1	0.0972238	0.0786579	0.0758612	0.0754249	1.2602	0.598441	1.46077	1.09912	9	9	8	9	237	102	267	215
Myom1	chr17	71019557	71126856	107300	5613	+	17929	38	32173.3	-1.11132	0.107599	-10.3284	5.24385e-25	8.77546e-24	-1	468.01	386.666	413.679	431.317	185.236	200.933	228.588	171.965	32077	32757	32300	38106	25793	25357	30935	24906
Kcnc4	chr3	107438303	107458898	20596	3013	-	99738	4	1336.95	-2.38942	0.231387	-10.3265	5.34854e-25	8.93998e-24	-1	29.8442	38.7246	40.2028	52.8422	7.85341	11.2783	6.52496	5.2094	1098	1761	1685	2506	587	764	474	405
Gtpbp2	chr17	46161032	46169370	8339	2966	+	56055	12	2715.73	1.40254	0.135876	10.3222	5.5928e-25	9.33711e-24	1	26.1202	26.8063	28.188	27.8894	69.1912	54.2707	81.7916	82.9203	946	1200	1163	1302	5091	3619	5849	6346
Rps11	chr7	45122388	45124389	2002	602	-	27207	5	4364.08	1.05931	0.102632	10.3214	5.63689e-25	9.39951e-24	1	284.727	253.909	271.311	210.017	518.748	516.081	556.759	533.047	2093	2307	2272	1990	7747	6985	8081	8280
Ankrd23	chr1	36530193	36536556	6364	2365	-	78321	9	47448.7	-1.4185	0.137476	-10.3182	5.83181e-25	9.71299e-24	-1	1427.12	1718.6	1596.37	1591.41	460.836	555.762	728.805	623.97	41213	61345	52518	59240	27037	29551	41557	38077
Trip10	chr17	57249451	57263697	14247	2458	+	106628	15	2822.42	-0.900559	0.0872922	-10.3166	5.92812e-25	9.86165e-24	-1	83.4608	78.1165	86.0725	76.7151	43.1969	40.8049	48.9513	40.7735	2505	2898	2943	2968	2634	2255	2901	2586
Sap30l	chr11	57801637	57810615	8979	1549	+	50724	4	615.704	-0.964388	0.0935065	-10.3136	6.1176e-25	1.01648e-23	-1	29.6598	25.5786	30.4445	28.3417	14.2349	14.1274	15.7979	14.2362	561	598	656	691	547	492	590	569
Nradd	chr9	110621135	110624393	3259	1164	-	67169	5	61.0501	2.99943	0.290881	10.3115	6.24902e-25	1.03709e-23	1	0.633207	0.398448	0.555835	0.927886	5.16003	5.76995	4.31152	4.99425	9	7	9	17	149	151	121	150
Rasa4	chr5	136083916	136111860	27945	2914	+	54153	21	675.263	-1.18169	0.114634	-10.3083	6.46031e-25	1.07088e-23	-1	19.3636	14.4154	17.2196	18.7721	7.33171	8.34922	7.50101	7.56754	689	634	698	861	530	547	527	569
Me3	chr7	89632818	89854359	221542	4370	+	109264	14	937.33	-1.18436	0.114903	-10.3075	6.51757e-25	1.0791e-23	-1	13.924	16.3897	16.6806	17.606	7.37029	6.46309	8.14337	6.46514	743	1081	1014	1211	799	635	858	729
Emb	chr13	117220573	117274415	53843	2622	+	13723	9	111.255	2.7222	0.264793	10.2805	8.62916e-25	1.42702e-23	1	0.812077	0.303232	0.49351	0.823844	4.32009	3.9016	4.60319	3.14832	26	12	18	34	281	230	291	213
Pdlim1	chr19	40222239	40271616	49378	1505	-	54132	7	1133.52	2.16384	0.21054	10.2776	8.89271e-25	1.46887e-23	1	10.4477	18.1819	11.9893	18.9121	61.3364	51.5712	70.2201	84.0515	192	413	251	448	2290	1745	2548	3264
Akt1	chr12	112653821	112674276	20456	2690	-	11651	14	2007.06	0.964773	0.0939227	10.272	9.424e-25	1.55479e-23	1	31.2662	25.5665	26.1629	26.7122	51.13	50.6953	53.3793	58.7382	1027	1038	979	1131	3412	3066	3462	4077
Rps15a	chr7	118104374	118116147	11774	5136	-	267019	5	2611.81	1.15231	0.112208	10.2693	9.68595e-25	1.59613e-23	1	19.9156	16.5253	18.042	14.003	36.4255	36.7188	39.6834	39.276	1249	1281	1289	1132	4641	4240	4914	5205
Slc8a1	chr17	81373105	81738387	365283	18713	-	20541	12	345.727	-1.73928	0.169369	-10.2692	9.69915e-25	1.59643e-23	-1	1.92997	1.28526	1.56353	1.3886	0.400672	0.55381	0.500914	0.391427	441	363	407	409	186	233	226	189
Snhg15	chr11	6525591	6528760	3170	592	-	100041286	4	64.0793	2.92999	0.285321	10.2691	9.71364e-25	1.59694e-23	1	1.24502	1.67879	1.33576	1.18051	9.66909	8.48994	10.7193	12.6348	9	15	11	11	142	113	153	193
Rplp1	chr9	61913283	61914510	1228	468	-	56040	3	8488.89	0.984038	0.0958492	10.2665	9.97294e-25	1.63764e-23	1	712.205	652.793	720.876	556.592	1291.14	1249	1357.37	1328.2	4070	4611	4693	4100	14990	13142	15316	16039
Ece2	chr16	20611601	20645915	34315	4113	+	107522	20	111.748	1.8391	0.17918	10.264	1.02373e-24	1.67909e-23	1	0.49778	0.644359	0.838955	0.58698	2.34239	2.38991	2.29919	2.18606	25	40	48	38	239	221	228	232
Prkrir	chr7	98703363	98718062	14700	3463	+		5	3447.83	-0.865205	0.0842995	-10.2635	1.02944e-24	1.68647e-23	-1	71.3949	64.783	73.4241	69.2202	36.1433	38.0949	42.8056	36.0135	3019	3386	3537	3773	3105	2966	3574	3218
Dffa	chr4	149104142	149120653	16512	2672	+	13347	6	932.585	-0.909876	0.0886561	-10.263	1.03466e-24	1.69305e-23	-1	25.0711	25.9867	25.1016	22.6598	13.0496	12.4679	14.5446	12.5172	818	1048	933	953	865	749	937	863
Cyhr1	chr15	76643395	76660208	16814	6517	-	54151	5	2270.36	-0.800994	0.0780593	-10.2614	1.05221e-24	1.71975e-23	-1	24.8185	23.973	25.5695	21.6618	14.109	13.3769	14.3833	13.2257	1975	2358	2318	2222	2281	1960	2260	2224
Map2k4	chr11	65688244	65788359	100116	3789	-	26398	12	1761.41	-0.920438	0.0897977	-10.2501	1.18191e-24	1.92908e-23	-1	36.0519	29.9368	34.1131	31.8587	16.4051	17.1034	19.1125	17.0712	1668	1712	1798	1900	1542	1457	1746	1669
Zbtb8os	chr4	129336026	129347029	11004	660	+	67106	7	312.081	1.40209	0.136789	10.25	1.18304e-24	1.92908e-23	1	16.2549	11.3439	14.5954	14.2468	35.1802	34.1	42.1046	37.2874	131	113	134	148	576	506	670	635
Pum3	chr19	27388698	27429908	41211	3554	-	52874	18	495.573	1.10725	0.108034	10.2491	1.19495e-24	1.94624e-23	1	5.02337	4.92168	4.65229	4.59425	10.3215	8.94822	10.7717	11.2537	218	264	230	257	910	715	923	1032
Tsnax	chr8	125012997	125034192	21196	2391	+	53424	6	1907.97	-0.712201	0.069518	-10.2448	1.24838e-24	2.03091e-23	-1	54.5623	52.7888	57.6968	49.9282	33.55	32.5914	32.6119	32.4177	1593	1905	1919	1879	1990	1752	1880	2000
Sf3b6	chr12	4817608	4827659	10052	1116	+	66055	4	351.03	1.0743	0.104935	10.2377	1.34349e-24	2.1831e-23	1	9.68649	11.6364	11.9169	10.6457	23.1533	22.0797	23.1538	24.17	132	196	185	187	641	554	623	696
Wdr46	chr17	33940723	33949695	8973	2164	+	57315	15	353.025	1.18279	0.115647	10.2276	1.49217e-24	2.42189e-23	1	6.05507	5.14373	5.97959	4.52129	12.7414	12.2089	12.1515	11.9633	160	168	180	154	684	594	634	668
Hebp1	chr6	135137519	135168215	30697	1061	-	15199	4	182.583	2.00863	0.196545	10.2197	1.61891e-24	2.62454e-23	1	4.24526	3.37213	2.50693	4.73054	17.2108	12.7859	13.7602	16.0354	55	54	37	79	453	305	352	439
Camk1	chr6	113334124	113343922	9799	1434	-	52163	12	543.304	-0.989743	0.0969033	-10.2137	1.72137e-24	2.78742e-23	-1	27.9265	25.7355	26.8702	28.7537	13.8023	15.3844	12.5238	13.3509	489	557	536	649	491	496	433	494
Stard5	chr7	83632017	83642328	10312	2425	+	170460	6	135.548	1.90327	0.18655	10.2025	1.93237e-24	3.12549e-23	1	1.31707	1.17485	1.09685	1.51955	4.95363	5.08061	3.8141	5.28991	39	43	37	58	298	277	223	331
Rpl6	chr5	121204501	121209241	4741	1250	+	19988	7	4328.02	1.01795	0.0997927	10.2007	1.96889e-24	3.18088e-23	1	142.235	117.777	130.779	105.871	248.958	245.876	261.466	248.964	2171	2222	2274	2083	7720	6910	7880	8030
Use1	chr8	71366848	71369732	2885	1085	+	67023	9	1036.05	0.679002	0.0665845	10.1976	2.03242e-24	3.27973e-23	1	40.8342	40.3644	37.8985	40.1692	63.4195	62.9255	63.8771	64.7232	541	661	572	686	1707	1535	1671	1812
Ugcg	chr4	59189550	59222833	33284	3719	+	22234	9	328.727	1.1714	0.114926	10.1927	2.13828e-24	3.4466e-23	1	3.03885	2.9752	2.59021	3.1775	6.265	7.23564	6.23425	6.8257	138	167	134	186	578	605	559	655
Aldoa	chr7	126795234	126800447	5214	1824	-	11674	10	296258	-1.30867	0.128399	-10.1922	2.14846e-24	3.45505e-23	-1	14616.7	11132.6	12834.5	11609.2	5274.1	4499.06	6019.18	4470.17	325550	306474	325648	333295	238646	184501	264706	210386
Hmgn1	chr16	96121588	96127725	6138	1200	-	15312	6	735.252	0.871234	0.08548	10.1923	2.14708e-24	3.45505e-23	1	24.159	24.4596	21.4466	23.8778	42.0238	42.625	41.1996	45.9897	354	443	358	451	1251	1150	1192	1424
Drap1	chr19	5422804	5424979	2176	1020	-	66556	7	5719.74	-1.0331	0.101398	-10.1886	2.22883e-24	3.58018e-23	-1	448.896	369.606	451.625	363.944	201.118	193.873	215.473	187.926	5591	5690	6408	5843	5089	4446	5299	4946
Ppt2	chr17	34616662	34628279	11618	2187	-	54397	9	541.632	-0.895438	0.0878911	-10.188	2.24232e-24	3.59773e-23	-1	16.9257	17.632	18.8348	16.4715	8.92105	9.70102	9.72897	9.21481	452	582	573	567	484	477	513	520
Rbpj	chr5	53555779	53657445	101667	5953	+	19664	13	616.494	1.13188	0.11125	10.1742	2.58605e-24	4.14449e-23	1	4.15458	3.20541	3.24842	3.48988	7.76688	6.93362	8.10293	8.0206	302	288	269	327	1147	928	1163	1232
Stc2	chr11	31359441	31370061	10621	1793	-	20856	4	82.9596	2.58752	0.254525	10.1661	2.80973e-24	4.49782e-23	1	0.913495	0.739054	0.400937	0.814979	3.37233	4.66365	4.3026	4.86333	20	20	10	23	150	188	186	225
Rps4x	chrX	102184941	102189391	4451	972	-	20102	7	6239.59	1.04621	0.103066	10.151	3.28142e-24	5.2469e-23	1	247.37	226.58	245.987	188.703	457.434	440.802	503.986	473.717	2936	3324	3326	2887	11030	9633	11811	11881
Usp13	chr3	32817626	32935257	117632	4686	+	72607	21	5162.72	-1.18463	0.116705	-10.1506	3.29254e-24	5.25868e-23	-1	82.1395	77.7231	79.6198	92.4115	35.0804	32.3194	44.459	34.157	4700	5497	5190	6816	4078	3405	5023	4130
Dusp8	chr7	142079487	142095284	15798	4819	-	18218	7	856.432	-1.74998	0.172427	-10.1491	3.34394e-24	5.33469e-23	-1	13.0175	16.8287	13.5004	16.0711	2.96118	4.91947	4.74234	5.0505	766	1224	905	1219	354	533	551	628
Oxct1	chr15	4026428	4155344	128917	3482	+	67041	17	6528.49	-1.68438	0.16601	-10.1462	3.44348e-24	5.48724e-23	-1	123.054	178.637	183.56	135.058	44.4783	38.6279	52.28	57.6099	5232	9388	8891	7402	3842	3024	4389	5176
Cacna2d4	chr6	119236526	119352407	115882	5803	+	319734	38	216.017	-5.33432	0.52603	-10.1407	3.64393e-24	5.80006e-23	-1	3.92327	1.86106	2.34134	7.63095	0.118091	0.107306	0.078621	0.0868206	278	163	189	697	17	14	11	13
Eif6	chr2	155819837	155826925	7089	1495	-	16418	6	879.78	0.869294	0.0857255	10.1404	3.6549e-24	5.81092e-23	1	24.5411	21.8047	20.5325	23.4583	41.6318	41.8304	42.6136	38.8591	448	492	427	552	1544	1406	1536	1499
Ewsr1	chr11	5069687	5099088	29402	4590	-	14030	17	2182.56	0.651708	0.064296	10.1361	3.8223e-24	6.07018e-23	1	21.3034	19.949	20.0315	18.9768	31.6864	31.9875	30.3707	31.9584	1194	1382	1279	1371	3608	3301	3361	3785
Stx11	chr10	12939983	12964259	24277	2396	-	74732	3	73.9215	3.31016	0.326621	10.1346	3.88128e-24	6.15687e-23	1	0.205079	0.414793	0.36004	0.238646	3.21341	1.9863	3.84295	3.12178	6	15	12	9	191	107	222	193
Mtfp1	chr11	4091481	4095431	3951	1396	-	67900	4	580.869	-1.64447	0.162296	-10.1325	3.9623e-24	6.27827e-23	-1	30.9745	36.5453	36.3044	32.9042	13.023	13.1587	8.20016	9.38346	528	770	705	723	451	413	276	338
Ifrd1	chr12	40203129	40223189	20061	1816	-	15982	12	1679.77	1.60157	0.158081	10.1313	4.01105e-24	6.34834e-23	1	21.6913	23.8245	20.6638	33.2008	63.2184	80.6536	77.7449	80.2424	481	653	522	949	2848	3293	3404	3760
Arrb1	chr7	99535486	99606771	71286	7112	+	109689	16	472.611	-1.24492	0.122918	-10.128	4.14882e-24	6.55897e-23	-1	5.25085	4.89096	4.75075	5.37778	2.42022	2.35775	1.76122	2.01624	456	525	470	602	427	377	302	370
Rpl3l	chr17	24727829	24736149	8321	1595	+	66211	10	7784.42	-1.70989	0.169054	-10.1144	4.76802e-24	7.52939e-23	-1	435.711	411.038	439.305	335.39	126.694	93	164.838	111.091	8486	9895	9747	8420	5013	3335	6339	4572
Aimp2	chr5	143902704	143909839	7136	1185	-	231872	4	2296.21	-2.00246	0.198039	-10.1114	4.91704e-24	7.75597e-23	-1	195.442	182.274	195.523	99.4545	38.8478	37.1966	47.9513	43.8573	2828	3260	3223	1855	1142	991	1370	1341
Asph	chr4	9449085	9669344	220260	12477	-	65973	24	4393	-0.917487	0.0907918	-10.1054	5.22825e-24	8.23758e-23	-1	23.5964	25.8716	26.9126	23.4741	12.6679	14.6585	13.5794	11.968	3595	4872	4671	4610	3921	4112	4085	3853
Aldh1l2	chr10	83487447	83534140	46694	6030	-	216188	23	464.9	1.98504	0.196497	10.1021	5.40528e-24	8.50695e-23	1	0.99143	1.58224	2.20552	1.94919	6.83208	5.92306	6.96084	6.9991	73	144	185	185	1022	803	1012	1089
Pvt1	chr15	62037986	62260215	222230	5062	+	19296	9	130.92	1.78308	0.176545	10.0999	5.53164e-24	8.69603e-23	1	0.841274	0.536646	0.497052	0.6652	2.15011	2.06487	2.10576	2.35809	52	41	35	53	270	235	257	308
4933434E20Rik	chr3	90051636	90063341	11706	2832	+	99650	9	1181.39	-0.793854	0.078628	-10.0963	5.73472e-24	9.00519e-23	-1	29.8719	26.5773	30.3848	27.9527	16.611	15.7841	17.5014	16.2712	1033	1136	1197	1246	1167	1005	1195	1189
Itgax	chr7	128129568	128150657	21090	4025	+	16411	30	50.7419	3.52327	0.350086	10.064	7.96881e-24	1.24993e-22	1	0.142426	0.098767	0.107162	0.0947074	1.12169	1.0719	1.48387	1.34801	7	6	6	6	112	97	144	140
D10Jhu81e	chr10	78162067	78169768	7702	1363	-		7	2538.97	-0.864861	0.0860511	-10.0506	9.13483e-24	1.43029e-22	-1	116.023	137.519	138.871	129.163	76.9243	68.3654	72.7887	68.3835	1931	2829	2633	2771	2601	2095	2392	2405
Slc1a4	chr11	20302180	20332713	30534	3926	-	55963	8	96.8615	2.87255	0.285811	10.0505	9.13905e-24	1.43029e-22	1	0.166877	0.286896	0.311282	0.501661	1.82763	2.84362	2.04951	2.71465	8	17	17	31	178	251	194	275
Gm14326	chr2	177935993	177957288	21296	3308	-	665211	5	205.563	-1.44662	0.144168	-10.0342	1.07795e-23	1.68513e-22	-1	5.2484	4.50654	4.8896	5.07034	1.74257	2.24543	1.54219	1.71048	212	225	225	264	143	167	123	146
Flnc	chr6	29433153	29461888	28736	9166	+	68794	48	38328.5	1.51672	0.151241	10.0285	1.1426e-23	1.78421e-22	1	94.3765	136.278	108.467	130.615	321.953	269.068	397.024	356.109	10563	18853	13830	18844	73207	55449	87740	84223
Tmed1	chr9	21507380	21510234	2855	1746	-	17083	4	355.425	-1.08766	0.10848	-10.0264	1.1674e-23	1.82091e-22	-1	14.0713	15.7102	14.9458	15.2828	6.85696	8.1518	6.58012	6.70339	300	414	363	420	297	320	277	302
Gdi2	chr13	3538075	3566261	28187	2681	+	14569	11	2716.34	0.594413	0.0593087	10.0224	1.21573e-23	1.89418e-22	1	45.1781	43.3223	43.9211	42.7265	68.1867	63.7893	67.9305	64.4429	1479	1753	1638	1803	4535	3845	4391	4458
Msln	chr17	25748613	25754327	5715	2115	-	56047	16	73.6884	4.88715	0.487984	10.015	1.30986e-23	2.03858e-22	1	0	0.156634	0.203937	0.120157	2.63019	5.69911	2.51014	3.79308	0	5	6	4	138	271	128	207
Dyrk2	chr10	118859349	118868903	9555	2137	-	69181	3	596.451	-1.54054	0.153886	-10.011	1.36419e-23	2.12078e-22	-1	21.7288	21.9821	28.0218	18.3731	6.26257	7.76341	8.5786	8.36042	567	709	833	618	332	373	442	461
Adk	chr14	21052574	21448569	395996	1952	+	11534	11	834.443	-1.11074	0.110961	-10.0102	1.37425e-23	2.13405e-22	-1	27.7318	34.2482	36.2754	28.4791	13.9807	14.5603	14.8099	15.3473	661	1009	985	875	677	639	697	773
Ndufv3	chr17	31520115	31531326	11212	1580	+	78330	4	1542.99	-0.791523	0.0791105	-10.0053	1.44475e-23	2.24105e-22	-1	66.1379	69.1497	67.0651	66.1466	43.2956	37.8628	36.3835	37.578	1276	1649	1474	1645	1697	1345	1386	1532
Psat1	chr19	15905123	15925059	19937	2491	-	107272	9	1417.15	5.0778	0.507921	9.99723	1.56717e-23	2.42824e-22	1	3.22188	1.4363	0.461745	1.98939	63.2574	52.4419	65.536	58.4364	98	54	16	78	3909	2937	3936	3756
Fundc2	chrX	75382399	75397158	14760	3261	+	67391	5	3444.76	-1.09002	0.109132	-9.98805	1.71925e-23	2.66094e-22	-1	78.8812	76.1509	86.9665	69.7868	38.2091	31.4117	41.2472	35.5703	3141	3748	3945	3582	3091	2303	3243	2993
Rragc	chr4	123917433	123936997	19565	2606	+	54170	7	904.649	0.84553	0.0846663	9.98663	1.74414e-23	2.69648e-22	1	13.513	13.297	13.048	13.9694	26.1416	24.5945	23.9053	22.1141	430	523	473	573	1690	1441	1502	1487
Naa16	chr14	79334507	79390668	56162	3875	-	66897	20	278.559	-1.24587	0.124825	-9.98092	1.84744e-23	2.85304e-22	-1	6.08664	5.07822	5.82524	4.95147	2.45505	2.52522	2.1407	2.12029	288	297	314	302	236	220	200	212
Rpl26	chr11	68901566	68904534	2969	543	+	19941	4	3522.62	0.942113	0.0944253	9.97734	1.91535e-23	2.95466e-22	1	254.13	235.984	266.105	207.33	460.639	433.561	488.471	467.848	1685	1934	2010	1772	6205	5293	6395	6555
Rps27	chr3	90212667	90213648	982	575	-	57294	4	3086.04	1.07214	0.107499	9.97344	1.99198e-23	3.06949e-22	1	215.775	174.686	200.911	159.329	376.115	399.763	420.171	381.353	1515	1516	1607	1442	5365	5168	5825	5658
Ccnk	chr12	108179738	108203359	23622	2632	+	12454	12	2266.76	-1.4315	0.143547	-9.97233	2.01438e-23	3.10059e-22	-1	88.2734	55.8848	68.4192	59.9845	24.6121	26.278	26.8523	23.2797	2837	2220	2505	2485	1607	1555	1704	1581
AI464131	chr4	41495601	41503075	7475	4175	-		2	2400.84	-1.50089	0.150514	-9.97177	2.02592e-23	3.11494e-22	-1	47.548	50.2119	49.7275	36.8263	16.3946	20.2416	15.3983	13.0979	2424	3164	2888	2420	1698	1900	1550	1411
Fibcd1	chr2	31813290	31846005	32716	4751	-	98970	7	154.173	10.332	1.037	9.96338	2.20428e-23	3.38546e-22	1	0	0	0	0	3.74173	2.55579	3.80627	3.97261	0	0	0	0	441	273	436	487
Garem	chr18	21127342	21300139	172798	4783	-		6	250.608	1.73984	0.174723	9.95773	2.33338e-23	3.57982e-22	1	1.14718	1.24672	1.59317	1.24861	3.74198	3.6732	5.27232	4.80492	67	90	106	94	444	395	608	593
Peg3	chr7	6705960	6730419	24460	6624	-	18616	9	599.269	1.63252	0.164196	9.94252	2.71867e-23	4.16179e-22	1	2.46031	2.60064	2.70231	1.81276	6.70626	9.25288	7.40735	6.30126	199	260	249	189	1102	1378	1183	1077
Rpl17	chr18	75000477	75003381	2905	775	+	319195	7	3884.97	1.07605	0.108227	9.94253	2.71826e-23	4.16179e-22	1	206.692	163.375	181.158	148.626	362.223	351.694	383.561	377.152	1956	1911	1953	1813	6964	6128	7167	7542
Dnase1l1	chrX	74273217	74282333	9117	1724	-	69537	8	1544.89	-1.33545	0.134333	-9.94133	2.75124e-23	4.20706e-22	-1	64.0813	70.9064	80.6863	62.7222	28.0117	23.9419	33.6573	24.7054	1349	1845	1935	1702	1198	928	1399	1099
Trdn	chr10	33083483	33476709	393227	4514	+	76757	38	26502.5	-1.26356	0.127161	-9.93669	2.88253e-23	4.40301e-22	-1	436.416	433.704	503.55	424.266	193.56	151.023	226.125	178.151	24055	29548	31619	30144	21675	15327	24610	20750
Srxn1	chr2	152105524	152111376	5853	2812	+	76650	2	1398.99	1.71268	0.172457	9.93106	3.04989e-23	4.65358e-22	1	12.1444	13.5246	14.035	10.7545	46.6898	27.6961	45.2078	45.7567	417	574	549	476	3257	1751	3065	3320
Plekhb1	chr7	100643896	100662394	18499	2381	-	27276	9	768.636	-2.05698	0.20713	-9.93087	3.05586e-23	4.65762e-22	-1	35.4614	26.7974	32.8794	17.7711	7.50004	6.68762	7.6298	5.30628	1031	963	1089	666	443	358	438	326
Sypl2	chr3	108212266	108226599	14334	3247	-	17306	6	10857.8	-1.24568	0.125437	-9.93071	3.06065e-23	4.65984e-22	-1	277.64	266.943	281.353	194.355	108.443	108.901	114.388	98.5176	11008	13082	12708	9933	8735	7950	8955	8254
Actr3	chr1	125392905	125435727	42823	2746	-	74117	13	1229.95	0.81614	0.0822273	9.92542	3.22754e-23	4.9086e-22	1	18.3413	16.8174	16.7023	18.5324	30.1082	28.9935	31.4621	33.3358	615	697	638	801	2051	1790	2083	2362
Cystm1	chr18	36348624	36393370	44747	595	+	66060	3	1180.44	-0.904403	0.0911443	-9.92276	3.31468e-23	5.03565e-22	-1	155.531	128.949	137.01	139.559	76.8272	69.6702	81.0005	72.0394	1130	1158	1134	1307	1134	932	1162	1106
Man2a2	chr7	80349097	80371375	22279	6554	-	140481	24	6145.5	-1.02696	0.103525	-9.91988	3.41181e-23	5.1776e-22	-1	66.3755	70.1382	73.248	63.087	33.545	29.6364	39.16	31.553	5312	6938	6678	6508	5454	4367	6188	5336
Ramp1	chr1	91179822	91225196	45375	3022	+	51801	4	421.871	-2.57191	0.259594	-9.90743	3.86443e-23	5.85812e-22	-1	6.1787	17.1889	13.9161	14.5482	2.29432	1.9428	2.51163	1.97496	228	784	585	692	172	132	183	154
Soat2	chr15	102150575	102163436	12862	2126	+	223920	15	89.3758	6.51395	0.6575	9.90715	3.87536e-23	5.86834e-22	1	0	0.0934942	0.0676274	0.0298838	4.72123	2.42685	6.04779	4.84898	0	3	2	1	249	116	310	266
Hook2	chr8	84990595	85003364	12770	2617	+	170833	22	218.154	1.43845	0.145213	9.90576	3.92958e-23	5.94402e-22	1	2.65994	1.82287	2.91178	2.37915	6.79288	6.76437	6.38704	6.44195	85	72	106	98	441	398	403	435
Rrp36	chr17	46667442	46674255	6814	1211	-	224823	7	286.628	1.13497	0.11458	9.90548	3.94087e-23	5.95467e-22	1	7.37121	7.98795	8.66692	8.07933	17.2094	16.3075	17.8782	19.1697	109	146	146	154	517	444	522	599
Cmc2	chr8	116888685	116921436	32752	1440	-	66531	4	261.242	-1.21609	0.122786	-9.90418	3.99234e-23	6.02593e-22	-1	13.4217	14.8616	14.2777	12.4419	6.35452	6.5173	5.35734	5.46343	236	323	286	282	227	211	186	203
Gtpbp4	chr13	8972464	8996012	23549	2579	-	69237	17	1394.71	0.984514	0.0995495	9.88969	4.61444e-23	6.95743e-22	1	21.4025	17.9835	20.0974	19.3136	37.9817	35.4067	44.2905	38.1092	674	700	721	784	2430	2053	2754	2536
Abhd16a	chr17	35089291	35102987	13697	1945	+	193742	20	1530.14	-1.05992	0.107273	-9.88058	5.05404e-23	7.61203e-22	-1	65.2211	53.6522	60.1715	51.6103	28.9739	29.6369	27.7005	24.2894	1549	1575	1628	1580	1398	1296	1299	1219
Iars	chr13	49682130	49734267	52138	4396	+	105148	34	3315.34	0.929269	0.0940536	9.8802	5.07293e-23	7.63228e-22	1	28.6148	28.29	30.3022	25.4507	50.8926	50.4782	60.9782	52.1381	1536	1877	1853	1761	5550	4989	6463	5914
Fopnl	chr16	14299244	14317332	18089	1422	-		5	872.655	-0.934816	0.0946396	-9.87764	5.20452e-23	7.82186e-22	-1	45.8427	43.798	43.6787	41.5064	23.8122	19.7368	24.8799	22.948	796	940	864	929	840	631	853	842
Cgref1	chr5	30933143	30945480	12338	1331	-	68567	6	87.7839	2.49589	0.252691	9.87722	5.22639e-23	7.84631e-22	1	1.2921	0.64713	1.35026	1.05013	5.33033	7.45203	5.11051	6.37673	21	13	25	22	176	223	164	219
8430426J06Rik	chr15	81242654	81251862	9209	1225	-	78102	2	33.1866	-4.37449	0.442915	-9.8766	5.25853e-23	7.8861e-22	-1	3.61006	2.54207	2.9342	2.12641	0.131626	0.145235	0.135432	0.126548	54	47	50	41	4	4	4	4
Eif3d	chr15	77958998	77970824	11827	1910	-	55944	15	1452.69	0.821176	0.0831863	9.87153	5.53169e-23	8.28689e-22	1	31.7718	30.6999	30.2607	26.5774	49.7445	51.6507	54.6139	54.6025	741	885	804	799	2357	2218	2515	2691
Rrp12	chr19	41862851	41896153	33303	4320	-	107094	34	2022.55	0.951717	0.0964115	9.87141	5.53809e-23	8.28761e-22	1	18.6728	16.8708	18.4379	15.2655	32.1458	31.5157	37.1653	33.0138	985	1100	1108	1038	3445	3061	3871	3680
Zfp970	chr2	177464742	177479194	14453	4664	+	628308	4	316.707	-1.22581	0.124181	-9.87123	5.54819e-23	8.29387e-22	-1	5.44327	4.74476	4.99393	5.44879	2.47188	2.37459	2.12539	1.85301	310	334	324	400	286	249	239	223
Tob1	chr11	94211454	94215495	4042	2288	+	22057	2	4101.35	-1.00158	0.101488	-9.8689	5.67855e-23	8.47969e-22	-1	146.358	122.493	135.984	113.765	65.628	70.2166	59.1325	63.9938	4089	4230	4328	4097	3725	3612	3262	3778
Sparcl1	chr5	104079108	104114088	34981	3117	-	13602	11	2663.69	-1.17924	0.119591	-9.86056	6.17015e-23	9.20398e-22	-1	51.1284	65.0871	71.4497	69.4643	26.6021	27.0123	28.5556	31.3947	1946	3062	3098	3408	2057	1893	2146	2525
Plbd2	chr5	120483893	120503623	19731	3595	-	71772	12	1302.68	1.05964	0.107618	9.84631	7.11072e-23	1.05957e-21	1	13.2125	13.712	12.9178	11.1337	25.9692	25.1157	30.6081	24.5145	580	744	646	630	2316	2030	2653	2274
Rack1	chr11	48800360	48806241	5882	1254	+	14694	8	6860.06	0.950114	0.0965044	9.8453	7.18257e-23	1.06914e-21	1	224.721	196.391	212.969	175.399	370.896	377.711	426.04	388.883	3441	3717	3715	3462	11538	10649	12881	12583
Ssrp1	chr2	85037120	85047114	9995	2938	+	20833	17	994.341	0.758599	0.0770615	9.84406	7.27125e-23	1.08119e-21	1	13.4076	14.8389	13.2618	13.018	22.6661	23.1626	24.0556	22.3984	481	658	542	602	1652	1530	1704	1698
Fam149b	chr14	20348162	20383491	35330	3149	+	105428	14	382.306	-0.882321	0.0896391	-9.84304	7.34597e-23	1.09115e-21	-1	8.40014	8.7528	8.28686	8.69567	4.8004	4.67523	4.41236	4.63981	323	416	363	431	375	331	335	377
Slc25a39	chr11	102402969	102407517	4549	1674	-	68066	12	1604.75	0.915919	0.093075	9.84066	7.52184e-23	1.11609e-21	1	38.3546	37.7589	34.0974	33.8918	72.1208	60.7923	65.7077	73.112	784	954	794	893	2995	2288	2652	3158
Gbp7	chr3	142530336	142550151	19816	5622	+	229900	11	416.013	-2.04718	0.208104	-9.8373	7.77719e-23	1.15275e-21	-1	6.36571	7.18895	8.08132	4.21519	1.62045	1.28957	1.37959	1.95776	437	610	632	373	226	163	187	284
Unc45b	chr11	82911253	82943406	32154	3552	+	217012	20	9090.91	-1.18625	0.120763	-9.82298	8.9649e-23	1.32739e-21	-1	207.481	196.138	210.604	157.061	80.1786	84.098	98.0621	76.5833	8999	10515	10406	8781	7065	6716	8398	7019
Abcb6	chr1	75171640	75180392	8753	3043	-	74104	19	575.794	-0.863929	0.0879672	-9.82103	9.14012e-23	1.35191e-21	-1	12.0568	13.9349	13.4657	13.4874	7.45806	7.61524	7.19665	6.86465	448	640	570	646	563	521	528	539
Rpl27a	chr7	109519195	109522369	3175	1112	+	26451	5	2861.91	1.13171	0.115266	9.81826	9.39479e-23	1.38811e-21	1	103.621	84.1311	90.9589	71.3031	183.681	185.953	196.005	200.747	1407	1412	1407	1248	5067	4649	5255	5760
Mapkapk3	chr9	107254927	107289877	34951	2816	-	102626	11	807.133	-1.08173	0.110185	-9.81734	9.48098e-23	1.39937e-21	-1	23.7018	18.7051	22.3373	19.7187	11.2228	9.69803	9.60314	9.34478	815	795	875	874	784	614	652	679
Elmsan1	chr12	84149168	84218881	69714	7373	-		13	604.793	1.28272	0.130662	9.81708	9.50601e-23	1.40159e-21	1	2.46584	2.63299	2.57404	2.68849	5.64228	6.32819	5.5129	7.73741	222	293	264	312	1032	1049	980	1472
Pld2	chr11	70540272	70558110	17839	5847	+	18806	25	344.432	-1.07558	0.10957	-9.81637	9.57311e-23	1.41e-21	-1	4.11785	4.62332	4.61057	3.97692	2.2682	2.03868	2.02167	1.89568	294	408	375	366	329	268	285	286
Pde7b	chr10	20398004	20725068	327065	4127	-	29863	13	657.764	-1.34804	0.137344	-9.81507	9.69751e-23	1.42682e-21	-1	12.2634	12.7311	10.3991	14.2399	4.49306	4.31096	5.90937	4.78925	618	793	597	925	460	400	588	510
Mtmr6	chr14	60265205	60302371	37167	3837	+	219135	14	1498.43	-0.76545	0.0780147	-9.81162	1.00348e-22	1.4749e-21	-1	27.7678	24.3993	26.8479	27.6518	16.4625	15.2086	16.2251	14.8375	1301	1413	1433	1670	1567	1312	1501	1469
Auh	chr13	52835110	52929677	94568	1345	-	11992	10	676.162	-1.02691	0.104672	-9.81072	1.01246e-22	1.48498e-21	-1	34.5846	39.6059	38.3224	33.774	18.9415	15.9064	19.705	17.231	568	804	717	715	632	481	639	598
Ric8a	chr7	140857397	140863731	6335	2967	+	101489	10	532.973	1.00672	0.102613	9.8108	1.01167e-22	1.48498e-21	1	7.14889	6.38668	6.17844	6.20982	11.888	12.9372	12.7909	14.3814	259	286	255	290	875	863	915	1101
Ddt	chr10	75771233	75773374	2142	609	-	13202	3	380.137	1.27596	0.130101	9.8075	1.04521e-22	1.53141e-21	1	15.868	23.4997	20.1853	19.4041	52.2912	48.9334	44.0642	46.5192	118	216	171	186	790	670	647	731
Pvalb	chr15	78191117	78206351	15235	904	-	19293	5	126180	-2.33766	0.238373	-9.80672	1.05337e-22	1.54174e-21	-1	12017.5	12808.7	15582.5	10138.2	2779.91	1312.26	3372.14	2535.39	132656	174762	195952	144255	62342	26671	73498	59140
Map3k10	chr7	27656375	27674581	18207	3669	-	269881	10	938.013	-1.04334	0.106413	-9.80461	1.07558e-22	1.57262e-21	-1	18.8834	17.3722	20.2987	18.13	9.14102	7.69793	10.2079	9.16862	846	962	1036	1047	832	635	903	868
Mlf2	chr6	124931388	124936149	4762	1544	+	30853	9	3206.45	-0.814156	0.0830401	-9.80437	1.07819e-22	1.57478e-21	-1	152.863	140.194	150.713	130.522	88.3752	81.0058	80.857	76.3059	2882	3267	3237	3172	3385	2812	3010	3040
Map3k4	chr17	12227621	12318660	91040	5305	-	26407	27	1143.2	-1.00543	0.102583	-9.80112	1.11345e-22	1.62459e-21	-1	15.1285	14.8749	16.6813	15.7006	7.46943	9.06334	7.67758	6.88173	980	1191	1231	1311	983	1081	982	942
Trp53inp2	chr2	155381856	155389847	7992	3934	+	68728	4	11249.1	-0.817971	0.0834742	-9.79908	1.13612e-22	1.65595e-21	-1	193.704	206.667	196.568	194.507	114.538	97.764	122.341	114.286	9305	12271	10757	12044	11178	8647	11604	11601
Trim44	chr2	102300119	102400900	100782	5612	-	80985	5	935.551	0.758214	0.0773781	9.79882	1.13913e-22	1.65861e-21	1	6.43543	6.81216	6.59699	7.00764	11.8087	11.2305	11.7733	10.6487	441	577	515	619	1644	1417	1593	1542
Clu	chr14	65968483	65981548	13066	1811	+	12759	9	1688.18	-2.56814	0.262231	-9.79342	1.20159e-22	1.74774e-21	-1	102.561	96.7318	103.287	43.4311	15.9595	18.8376	13.5811	9.97239	2268	2644	2602	1238	717	767	593	466
Atg9a	chr1	75180861	75192010	11150	4107	-	245860	16	3180.5	-1.08089	0.110389	-9.79161	1.22328e-22	1.77743e-21	-1	55.3543	59.8516	62.3484	50.5386	26.8934	26.479	31.0844	23.374	2776	3710	3562	3267	2740	2445	3078	2477
Ndufv2	chr17	66078795	66101559	22765	1637	-	72900	9	5847.68	-0.697433	0.0712416	-9.7897	1.24671e-22	1.8096e-21	-1	234.979	249.199	253.255	221.065	155.997	142.809	148.701	143.539	4697	6157	5767	5696	6335	5256	5869	6063
1700029J07Rik	chr8	45953606	45975252	21647	2740	-	69479	7	79.7514	2.29877	0.234828	9.78918	1.25308e-22	1.81697e-21	1	0.537995	0.556165	0.629675	0.417369	2.70699	2.07782	3.01232	2.68742	18	23	24	18	184	128	199	190
Them6	chr15	74721234	74724373	3140	1488	+	223626	2	124.921	-1.60054	0.163511	-9.78857	1.26071e-22	1.82458e-21	-1	6.16413	6.45642	8.30963	6.44722	2.30269	2.45109	2.20203	2.08362	112	145	172	151	85	82	79	80
Zfp467	chr6	48427692	48445825	18134	3927	-	68910	5	314.731	-2.10748	0.215301	-9.78855	1.26094e-22	1.82458e-21	-1	7.82036	6.58007	8.38418	5.43597	2.12485	1.83486	1.04562	1.53956	375	390	458	336	207	162	99	156
Nptn	chr9	58582240	58652879	70640	2077	+	20320	8	1570.9	-0.954837	0.0975864	-9.78453	1.31206e-22	1.89659e-21	-1	55.5166	56.9414	58.6664	45.3326	28.4717	27.2609	27.1382	28.754	1408	1785	1695	1482	1467	1273	1359	1541
Vdac1	chr11	52360862	52389397	28536	2020	+	22333	9	23002.5	-1.02387	0.104659	-9.78293	1.33293e-22	1.92478e-21	-1	721.485	861.626	909.062	819.008	419.529	354.593	451.412	402.902	17796	26269	25544	26040	21023	16104	21985	21000
Mpc2	chr1	165461208	165481214	20007	854	+	70456	5	3299.08	-0.968361	0.099042	-9.77727	1.4096e-22	2.0334e-21	-1	283.947	279.921	274.757	270.35	167.473	141.247	128.702	129.336	2961	3608	3264	3634	3548	2712	2650	2850
Acvr1b	chr15	101174125	101212601	38477	3277	+	11479	9	662.957	-1.31894	0.134954	-9.77327	1.4664e-22	2.11315e-21	-1	15.7442	14.3956	15.6631	16.8478	6.28584	5.06268	7.79655	5.96054	630	712	714	869	511	373	616	504
Fndc5	chr4	129137060	129144593	7534	2702	+	384061	6	1075.5	-1.70533	0.174564	-9.76908	1.52829e-22	2.20007e-21	-1	26.6113	42.2009	29.9843	33.3418	8.75733	9.25122	9.3329	13.1814	878	1721	1127	1418	587	562	608	919
Myl12a	chr17	70993793	71002533	8741	1779	-	67268	4	5246.66	1.36223	0.139447	9.7688	1.5325e-22	2.20388e-21	1	78.3502	95.4179	85.3846	99.067	186.258	208.265	247.808	278.76	1702	2562	2113	2774	8220	8330	10629	12796
Tmem176a	chr6	48841483	48845364	3882	1119	+	66058	7	177.267	1.98827	0.203598	9.76566	1.5808e-22	2.271e-21	1	4.75707	2.72367	2.31275	4.08791	12.3922	13.0374	15.3451	14.0614	65	46	36	72	344	328	414	406
Clasp2	chr9	113741473	113919697	178225	7857	+	76499	40	1088.31	-0.727181	0.0744682	-9.765	1.59118e-22	2.28358e-21	-1	9.37043	9.2676	9.9181	8.90285	5.8642	5.76287	5.70119	5.2976	899	1099	1084	1101	1143	1018	1080	1074
Gapdh	chr6	125161852	125166467	4616	1496	-	14433	7	80725.9	-1.2444	0.127453	-9.76361	1.61316e-22	2.31275e-21	-1	4968.54	3661.76	4217.89	3611.69	1738.23	1618.49	2011.37	1579.28	90762	82679	87775	85044	64509	54437	72548	60962
Adgrl1	chr8	83900098	83941954	41857	8188	+	330814	23	735.663	-2.1076	0.215885	-9.76261	1.62901e-22	2.33308e-21	-1	6.38116	6.4654	6.68133	12.1045	1.63448	1.57532	2.011	2.12047	638	799	761	1560	332	290	397	448
Cd24a	chr10	43579169	43584265	5097	1816	+	12484	2	4223.23	-1.67249	0.171464	-9.7542	1.76996e-22	2.53236e-21	-1	268.999	177.279	175.365	146.273	64.2617	60.4474	62.4655	53.6941	5965	4859	4430	4181	2895	2468	2735	2516
Aars	chr8	111033842	111055569	21728	3715	+	234734	21	3691.94	0.73416	0.0752686	9.75387	1.77572e-22	2.53801e-21	1	39.8121	39.9677	43.6552	38.4276	66.5043	65.6938	72.9936	64.0324	1806	2241	2256	2247	6129	5487	6538	6138
Ryk	chr9	102834920	102908307	73388	3267	+	20187	15	1270.55	-0.704113	0.0721911	-9.75345	1.78297e-22	2.54577e-21	-1	26.1702	24.4582	27.4393	26.4672	15.1519	16.5143	16.3645	16.1332	1044	1206	1247	1361	1228	1213	1289	1360
Dip2c	chr13	9276525	9668928	392404	8026	+	208440	37	594.49	1.19378	0.122405	9.75268	1.7966e-22	2.56262e-21	1	2.31624	2.14635	2.87516	2.43809	5.1782	5.05964	6.05657	6.06005	227	260	321	308	1031	913	1172	1255
Ppm1j	chr3	104781056	104786018	4963	1721	+	71887	10	819.546	-1.3583	0.139335	-9.74842	1.8736e-22	2.66973e-21	-1	44.4925	34.4948	37.4268	32.2279	14.5455	12.4053	17.3279	13.6466	935	896	896	873	621	480	719	606
Fam168a	chr7	100706702	100841646	134945	6599	+	319604	9	1002.07	-0.880473	0.0903819	-9.74169	2.00195e-22	2.84973e-21	-1	10.5487	11.0243	11.2424	9.86835	5.9742	5.80327	6.24122	5.16817	850	1098	1032	1025	978	861	993	880
Sgpl1	chr10	61098642	61147684	49043	4142	-	20397	15	611.132	1.77269	0.18201	9.73954	2.04475e-22	2.90769e-21	1	4.03345	3.50316	2.53395	4.41755	15.0654	10.2337	12.9776	11.2374	204	219	146	288	1548	953	1296	1201
Eif4a3	chr11	119288363	119300043	11681	1463	-	192170	12	800.705	0.757726	0.0778337	9.73519	2.13412e-22	3.03171e-21	1	21.6072	21.6476	23.4876	21.4961	35.351	37.729	37.3087	38.7819	386	478	478	495	1283	1241	1316	1464
Tmem56	chr3	121202008	121263316	61309	6224	-		8	883.751	-1.76818	0.181695	-9.73157	2.21155e-22	3.13852e-21	-1	14.9079	10.9114	13.5252	8.27847	3.84712	2.87994	3.81175	3.43095	1133	1025	1171	811	594	403	572	551
Hspa2	chr12	76404176	76406938	2763	2683	+	15512	2	193.19	1.54301	0.158626	9.72737	2.30466e-22	3.26735e-21	1	2.13665	2.19784	1.63443	2.01278	4.92802	5.52041	6.26084	6.54349	70	89	61	85	328	333	405	453
Nt5c2	chr19	46886831	47015189	128359	4469	-	76952	19	254.907	1.77985	0.182976	9.72721	2.30836e-22	3.26928e-21	1	1.20946	1.79391	1.28687	1.27947	3.71626	5.3147	4.5569	5.5848	66	121	80	90	412	534	491	644
Strn4	chr7	16815889	16840931	25043	3535	+	97387	18	592.073	1.26388	0.130038	9.71936	2.49332e-22	3.52768e-21	1	4.4017	5.82905	4.98233	6.11066	12.9541	11.0598	13.9623	13.3533	190	311	245	340	1136	879	1190	1218
Pnpla8	chr12	44269154	44313437	44284	4406	+	67452	10	2800.86	-0.890398	0.0916202	-9.71835	2.51822e-22	3.5593e-21	-1	50.464	40.8575	43.6288	44.1818	24.7024	25.7724	24.1364	22.0077	2715	2717	2674	3064	2700	2553	2564	2502
Cxcl10	chr5	92346638	92348889	2252	1101	-	15945	4	52.0098	4.33371	0.445993	9.71699	2.55215e-22	3.60363e-21	1	0.595058	0.240713	0.0652933	0.115409	4.43014	3.83782	6.10276	5.10402	8	4	1	2	121	95	162	145
Rnf4	chr5	34336250	34353445	17196	3257	+	19822	8	629.6	0.767173	0.0789805	9.71344	2.64267e-22	3.72769e-21	1	7.74443	7.70989	7.90171	7.68559	13.144	12.9461	12.8109	13.91	308	379	358	394	1062	948	1006	1169
Faap20	chr4	155249966	155256687	6722	1519	+	67513	4	113.144	1.79489	0.184891	9.70786	2.79139e-22	3.93351e-21	1	1.45567	2.00644	1.94036	1.7985	6.07711	5.73913	7.39963	5.89367	27	46	41	43	229	196	271	231
Etl4	chr2	20289913	20810535	520623	8041	+	208618	22	1272.01	-1.20663	0.124298	-9.70757	2.79944e-22	3.94087e-21	-1	9.59395	11.8818	12.999	13.3924	4.80258	5.24933	5.82348	4.87756	942	1442	1454	1695	958	949	1129	1012
Rhbdl1	chr17	25834465	25837127	2663	1543	-	214951	8	493.544	-1.78166	0.183557	-9.70633	2.83351e-22	3.98484e-21	-1	37.0995	23.7457	26.3698	20.2992	8.93469	7.92711	7.36518	7.00761	699	553	566	493	342	275	274	279
Rpl18a	chr8	70894722	70897443	2722	1291	-	76808	5	5626.43	1.06808	0.110044	9.70591	2.84521e-22	3.99728e-21	1	174.827	147.036	160.036	128.739	311.244	292.675	350.828	325.113	2756	2865	2874	2616	9968	8495	10920	10830
Mea1	chr17	46680453	46683126	2674	1195	+	17256	4	514.499	1.04106	0.107273	9.70475	2.87774e-22	4.03892e-21	1	16.8587	14.471	14.6182	15.2054	30.7305	27.7664	33.285	33.8258	246	261	243	286	911	746	959	1043
0610011F06Rik	chr17	25875500	25877163	1664	811	+		6	335.956	-1.13104	0.1166	-9.70018	3.00968e-22	4.21988e-21	-1	29.5872	32.7605	32.9745	28.0453	15.5079	13.2173	14.9846	12.6158	293	401	372	358	312	241	293	264
Dlg1	chr16	31663443	31873356	209914	5565	+	13383	26	1407.35	-0.858835	0.0885766	-9.69596	3.13681e-22	4.39372e-21	-1	18.6305	17.0016	19.2347	15.8575	9.86577	9.39119	10.3448	9.37372	1266	1428	1489	1389	1362	1175	1388	1346
Taf9	chr13	100651343	100656060	4718	1334	+	108143	3	419.985	1.08843	0.112308	9.69156	3.27499e-22	4.5827e-21	1	11.6642	10.1818	12.3406	9.5728	21.8777	22.6059	24.9665	23.3578	190	205	229	201	724	678	803	804
Tmsb10	chr6	72957347	72958748	1402	943	-	19240	4	1275.95	2.54524	0.262637	9.69109	3.29009e-22	4.59924e-21	1	16.24	24.9427	20.3543	24.2543	88.2302	121.926	84.8436	206.147	187	355	267	360	2064	2585	1929	5016
Cpeb1	chr7	81347026	81454758	107733	3114	-	12877	12	1609.37	-1.1982	0.123651	-9.69018	3.31955e-22	4.63579e-21	-1	42.0783	36.426	42.8927	34.7656	17.4627	13.7548	19.0332	17.7722	1600	1712	1858	1704	1349	963	1429	1428
Aurka	chr2	172356190	172370570	14381	1975	-	20878	9	129.26	-2.5853	0.266847	-9.68832	3.3804e-22	4.71606e-21	-1	7.96142	4.83083	6.9158	4.63227	0.93888	1.3062	0.588016	1.21662	192	144	190	144	46	58	28	62
Ttc25	chr11	100545632	100572566	26935	2818	+	74407	12	80.2446	3.13448	0.323884	9.6778	3.74692e-22	5.2222e-21	1	0.552165	0.164582	0.204082	0.360726	3.21855	3.31456	2.50211	2.03541	19	7	8	16	225	210	170	148
Ube3b	chr5	114380607	114421166	40560	5191	+	117146	28	4873.23	-0.726332	0.0750688	-9.67555	3.83029e-22	5.33308e-21	-1	63.0106	63.7928	67.7334	59.2737	38.4003	39.7571	40.0859	35.1717	3994	4998	4891	4843	4945	4640	5017	4711
Ano8	chr8	71476019	71486067	10049	3757	-	382014	17	570.499	-1.09602	0.113313	-9.67253	3.94512e-22	5.48752e-21	-1	9.5257	11.7275	11.4806	12.1249	5.65443	5.48135	4.60355	5.27123	437	665	600	717	527	463	417	511
B230118H07Rik	chr2	101560781	101628986	68206	2269	-		7	851.632	-1.16741	0.120793	-9.66456	4.26454e-22	5.92593e-21	-1	27.6472	26.6602	33.1401	25.2284	12.9868	10.7226	13.8558	12.5712	766	913	1046	901	731	547	758	736
Herc2	chr7	56050155	56231800	181646	15348	+	15204	93	1681.61	-0.889826	0.0920851	-9.66309	4.32626e-22	6.00574e-21	-1	7.24077	7.51577	8.46374	7.64564	4.09199	4.14122	4.6481	3.78009	1357	1741	1807	1847	1558	1429	1720	1497
Musk	chr4	58285962	58374303	88342	3659	+	18198	16	424.476	2.29979	0.238281	9.65156	4.84115e-22	6.71386e-21	1	3.42441	1.84699	1.92539	1.33699	9.80498	8.65497	11.8681	11.4603	153	102	98	77	890	712	1047	1082
Rabl6	chr2	25583018	25608446	25429	3155	-	227624	15	2583.24	-0.919442	0.0952726	-9.65065	4.88472e-22	6.76759e-21	-1	63.8546	56.134	61.6573	50.7055	30.5747	32.0864	31.8663	28.2896	2460	2673	2706	2518	2393	2276	2424	2303
Linc-md1	chr1	20669882	20682958	13077	521	+		3	64.7465	5.81827	0.602925	9.65008	4.91184e-22	6.79843e-21	1	0	0.381514	0.275961	0.243888	9.74882	11.5251	13.1354	18.5966	0	3	2	2	126	135	165	250
Sppl2a	chr2	126890391	126933235	42845	5616	-	66552	15	1538.55	-0.758539	0.0786341	-9.64644	5.08911e-22	7.03684e-21	-1	19.2196	17.6376	17.8312	20.0011	11.0108	10.6285	11.8609	10.6481	1318	1495	1393	1768	1534	1342	1606	1543
Fam210a	chr18	68260184	68300333	40150	9654	-	108654	4	1795.85	-0.856351	0.0887957	-9.64406	5.20847e-22	7.19477e-21	-1	12.2155	14.0213	14.0216	11.7207	7.57859	7.2564	6.98143	6.8968	1440	2043	1883	1781	1815	1575	1625	1718
Kcnb1	chr2	167095969	167188818	92850	11153	-	16500	2	950.623	-1.03328	0.107177	-9.64086	5.37356e-22	7.41551e-21	-1	5.23545	6.808	6.58097	6.20917	3.33241	2.8275	2.95647	3.02315	713	1146	1021	1090	922	709	795	870
Egr1	chr18	34861207	34864956	3750	3072	+	13653	2	281.615	1.87286	0.194289	9.63959	5.4406e-22	7.50064e-21	1	1.83943	1.83326	3.25274	1.61314	7.93877	7.74606	7.68227	7.85957	69	85	139	78	605	535	569	623
Rps5	chr7	12922311	12926686	4376	740	+	20103	6	7313.89	1.13718	0.117999	9.63723	5.56676e-22	7.66702e-21	1	381.696	313.822	367.988	276.712	710.229	683.884	817.529	735.462	3449	3505	3788	3223	13038	11378	14586	14043
Sord	chr2	122234839	122265337	30499	2259	+	20322	9	859.572	-0.989977	0.10273	-9.63667	5.59746e-22	7.70174e-21	-1	29.7272	25.1064	27.495	27.4775	13.7045	12.5421	15.8634	13.1415	820	856	864	977	768	637	864	766
Capn7	chr14	31336724	31371984	35261	3562	+	12339	21	1079.24	-0.85994	0.0893188	-9.62775	6.10489e-22	8.39167e-21	-1	20.2783	19.1775	23.1083	22.1705	11.7129	11.4255	12.4475	11.1087	882	1031	1145	1243	1035	915	1069	1021
Egln2	chr7	27158658	27166802	8145	2107	-	112406	6	2025.26	-0.924345	0.0960455	-9.62403	6.33006e-22	8.69266e-21	-1	74.5877	63.8349	72.0244	62.6585	35.9868	33.7334	40.0982	34.0282	1919	2030	2111	2078	1881	1598	2037	1850
Ppia	chr11	6415870	6419810	3941	736	+	268373	5	1654.47	0.928062	0.0965321	9.61403	6.97632e-22	9.57074e-21	1	96.0261	79.4894	79.2135	81.4015	168.746	156.097	144.941	169.186	863	883	811	943	3081	2583	2572	3213
Eps15	chr4	109280275	109387817	107543	5411	+	13858	25	1628.59	-0.821925	0.0855556	-9.60691	7.47558e-22	1.02456e-20	-1	21.9607	19.114	22.4392	19.89	11.6291	11.0065	12.5862	11.9324	1451	1561	1689	1694	1561	1339	1642	1666
Rhoq	chr17	86963111	87000069	36959	4122	+	104215	5	4665.49	-0.922068	0.0960136	-9.60351	7.72646e-22	1.05791e-20	-1	71.7225	75.0164	82.4217	92.1859	40.3986	45.212	42.1302	41.8863	3610	4667	4726	5981	4131	4190	4187	4455
D430041D05Rik	chr2	104143073	104410334	267262	10124	-	241589	21	104.059	-2.51224	0.261732	-9.59852	8.11029e-22	1.10938e-20	-1	1.06777	0.890048	1.27813	0.558517	0.167231	0.184521	0.151582	0.160779	132	136	180	89	42	42	37	42
Hmgn2	chr4	133964739	133967991	3253	1254	-	15331	6	658.678	1.59615	0.166305	9.59775	8.17096e-22	1.11659e-20	1	13.5185	15.3224	14.1597	13.6287	38.7997	31.1774	48.455	52.7864	207	290	247	269	1207	879	1465	1708
Gpd2	chr2	57237678	57370719	133042	5931	+	14571	17	4938.14	-1.93951	0.202086	-9.59746	8.19409e-22	1.11866e-20	-1	79.3956	63.1618	73.8757	70.0458	25.9698	20.9155	12.0981	15.7021	5750	5654	6095	6539	3821	2789	1730	2403
Apoo	chrX	94367110	94417093	49984	1262	+	68316	9	882.756	-1.10214	0.11484	-9.59718	8.21583e-22	1.12054e-20	-1	55.4185	49.4034	57.6471	44.5536	24.8188	25.1644	25.5364	20.8824	854	941	1012	885	777	714	777	680
Macrod2	chr2	140395430	142390050	1994621	5041	+	72899	19	149.246	-1.46263	0.152429	-9.59548	8.35269e-22	1.13809e-20	-1	2.55058	2.35268	2.49561	2.02912	0.783662	0.811744	1.01201	0.807243	157	179	175	161	98	92	123	105
Rab11fip3	chr17	25989036	26069177	80142	5188	-	215445	15	2520.75	-1.16795	0.12175	-9.59299	8.55709e-22	1.16481e-20	-1	32.9758	35.3503	37.0525	40.4734	15.5244	13.28	18.7554	17.3533	2089	2768	2674	3305	1998	1549	2346	2323
Uaca	chr9	60794548	60880370	85823	4428	+	72565	19	4272.32	-1.47726	0.154017	-9.59159	8.67368e-22	1.17954e-20	-1	60.7923	69.7276	76.1577	101.239	26.7008	27.141	31.5193	25.2505	3287	4660	4691	7056	2933	2702	3365	2885
Tmem183a	chr1	134346097	134361999	15903	3169	-	57439	8	548.199	0.808412	0.0843385	9.58533	9.21634e-22	1.25212e-20	1	7.31342	6.54408	6.62394	6.8164	12.2369	11.6354	12.2505	11.618	283	313	292	340	962	829	936	950
Ube2d1	chr10	71254980	71285262	30283	1431	-	216080	7	2947.1	-1.3112	0.136798	-9.58492	9.2533e-22	1.25592e-20	-1	165.22	153.764	186.477	131.328	63.9167	53.2745	75.2425	64.1319	2887	3321	3712	2958	2269	1714	2596	2368
St8sia5	chr18	77185847	77255450	69604	2103	+	225742	8	350.239	-1.71365	0.178841	-9.58195	9.52252e-22	1.29121e-20	-1	12.7729	11.8146	14.8356	15.921	4.8112	5.07598	4.06281	2.94858	328	375	434	527	251	240	206	160
Clk3	chr9	57750711	57765860	15150	2494	-	102414	13	860.021	-0.69524	0.0725588	-9.58175	9.54149e-22	1.29253e-20	-1	24.4962	22.9001	22.2812	22.825	14.7084	13.7679	14.1524	14.4517	746	862	773	896	910	772	851	930
Polr1c	chr17	46243920	46248045	4126	1305	-	20016	9	352.479	0.976873	0.101987	9.57836	9.85957e-22	1.33433e-20	1	9.72697	10.2557	9.8054	9.68816	19.5221	17.7231	20.2772	20.1647	155	202	178	199	632	520	638	679
Nme2	chr11	93949814	93956256	6443	1168	-	18103	5	5923.34	0.742633	0.0775584	9.57515	1.01708e-21	1.37512e-20	1	213.291	204.101	215.91	189.728	348.162	316.413	368.989	343.257	3042	3598	3508	3488	10088	8309	10391	10345
Atp5j	chr16	84827871	84835625	7755	903	-	11957	6	4671.25	-0.871877	0.0911013	-9.57041	1.06482e-21	1.43828e-20	-1	351.159	387.338	382.129	330.47	207.267	174.514	209.494	201.588	3872	5279	4800	4697	4643	3543	4561	4697
Cdc37l1	chr19	28990352	29026678	36327	10345	+	67072	7	1505.64	-0.879805	0.0919357	-9.56979	1.07121e-21	1.44552e-20	-1	10.5921	10.1322	11.2922	8.89276	5.52152	5.67533	5.74532	5.28227	1338	1582	1625	1448	1417	1320	1433	1410
Ftsj3	chr11	106249144	106255802	6659	2865	-	56095	21	1176.84	0.889318	0.0929679	9.56586	1.11268e-21	1.50003e-20	1	16.1217	16.0495	16.4853	13.8375	27.4506	29.4038	31.6029	27.2302	564	694	657	624	1951	1894	2183	2013
Rplp0	chr5	115559467	115563729	4263	1360	+	11837	7	13362.3	0.989311	0.103435	9.56456	1.12678e-21	1.51758e-20	1	386.11	351.109	385.235	305.332	674.669	665.931	797.928	695.659	6412	7207	7288	6536	22762	20362	26164	24412
Kpna1	chr16	35983363	36036162	52800	4022	+	16646	14	3217.02	-1.02896	0.107638	-9.55946	1.18376e-21	1.59279e-20	-1	64.7095	55.532	61.128	51.4961	26.1989	27.6248	32.8963	27.3754	3178	3371	3420	3260	2614	2498	3190	2841
Kbtbd12	chr6	88547722	88627448	79727	2042	-	74589	6	389.545	-1.24711	0.130477	-9.55809	1.19954e-21	1.61247e-20	-1	12.593	14.3739	17.0039	14.2498	5.90248	5.3583	6.98717	6.28209	314	443	483	458	299	246	344	331
Ttll7	chr3	146852367	146984009	131643	7473	+	70892	22	3056.89	-2.04397	0.213895	-9.55597	1.22431e-21	1.64419e-20	-1	52.5363	25.3747	37.6803	27.2223	8.42568	8.88018	10.1179	7.20343	4794	2862	3917	3202	1562	1492	1823	1389
Ypel2	chr11	86936425	86993762	57338	4902	-	77864	5	538.098	1.29287	0.135302	9.55545	1.23048e-21	1.6509e-20	1	3.77565	3.35201	3.98889	2.70877	8.25619	7.80321	8.17339	9.55839	226	248	272	209	1004	860	966	1209
Ampd3	chr7	110768206	110812409	44204	4272	+	11717	15	512.541	1.77315	0.185606	9.55333	1.25593e-21	1.68182e-20	1	2.79884	3.33452	2.89436	2.75131	10.0871	6.63218	11.67	11.8752	146	215	172	185	1069	637	1202	1309
Eef1b2	chr1	63176831	63180486	3656	1933	+	55949	6	3863.36	1.13253	0.118548	9.55336	1.25555e-21	1.68182e-20	1	76.0482	66.0505	75.421	54.1328	142.974	139.901	152.966	159.472	1795	1927	2028	1647	6856	6080	7129	7954
Ehd4	chr2	120089487	120154575	65089	3387	-	98878	6	1583.06	0.963852	0.100918	9.55083	1.28656e-21	1.72119e-20	1	17.7475	18.0556	15.4091	17.5011	29.1588	34.6292	33.1246	37.1191	734	923	726	933	2450	2637	2705	3244
Rps23	chr13	90923122	90924732	1611	555	+	66475	4	3161.55	1.06311	0.111356	9.54695	1.3357e-21	1.78523e-20	1	223.551	191.486	220.715	164.384	412.839	387.722	430.605	439.716	1515	1604	1704	1436	5684	4838	5762	6297
Tmem266	chr9	55326949	55438344	111396	2407	+	244886	11	57.1673	-3.22538	0.337968	-9.54344	1.38171e-21	1.84496e-20	-1	2.75591	2.86275	2.44903	1.24057	0.284703	0.29566	0.172315	0.241517	81	104	82	47	17	16	10	15
Atmin	chr8	116943393	116960445	17053	4877	+	234776	4	720.624	-0.883469	0.0926303	-9.53758	1.462e-21	1.95031e-20	-1	11.0156	9.2381	10.7161	10.604	5.58744	5.40817	6.10619	5.41955	656	680	727	814	676	593	718	682
Oat	chr7	132557475	132576398	18924	2155	-	18242	10	2869.45	-1.06178	0.111328	-9.53736	1.4651e-21	1.95258e-20	-1	94.0936	98.877	108.949	88.5923	48.2418	46.3565	53.024	39.4567	2476	3216	3266	3005	2579	2246	2755	2194
Yrdc	chr4	124850759	124855242	4484	1554	+	230734	5	254.99	1.45523	0.152704	9.52976	1.57652e-21	2.09908e-20	1	5.11184	3.87987	5.82875	4.25188	12.3214	11.7349	14.7062	13.3424	97	91	126	104	475	410	551	535
2010107E04Rik	chr12	111961376	111966977	5602	365	-		4	1928	-0.738148	0.0774969	-9.52487	1.65254e-21	2.19821e-20	-1	363.703	360.869	370.666	337.508	225.85	193.389	217.835	221.49	1621	1988	1882	1939	2045	1587	1917	2086
Odf2	chr2	29889720	29931746	42027	4459	+	18286	21	383.158	1.0009	0.105176	9.5165	1.79102e-21	2.38016e-20	1	3.04879	3.10553	2.7891	3.46232	6.0389	6.01489	6.6786	6.13619	166	209	173	243	668	603	718	706
Fam160a1	chr3	85660063	85746209	86147	4388	-	229488	12	1072.55	-1.14947	0.120837	-9.51256	1.86019e-21	2.46973e-20	-1	19.018	18.2401	17.3986	18.417	8.00149	9.28489	9.14971	6.51811	1019	1208	1062	1272	871	916	968	738
Ndufs7	chr10	80249452	80256792	7341	758	+	75406	8	3532.33	-0.855282	0.0899178	-9.51183	1.87339e-21	2.4849e-20	-1	333.089	330.057	352.137	286.652	195.225	167.586	181.992	174.706	3083	3776	3713	3420	3671	2856	3326	3417
Maged1	chrX	94535474	94542074	6601	2752	-	94275	13	1078.4	1.30933	0.13767	9.51064	1.89502e-21	2.51122e-20	1	10.5047	12.9286	11.337	14.0594	28.1383	32.7607	25.2293	35.0235	353	537	434	609	1921	2027	1674	2487
Trim24	chr6	37870811	37968445	97635	6435	+	21848	19	1171	-1.37823	0.14492	-9.51026	1.90178e-21	2.51779e-20	-1	17.7534	11.8201	14.992	12.4499	5.47497	5.26689	6.26493	4.91443	1395	1148	1342	1261	874	762	972	816
Rp9	chr9	22448311	22468356	20046	1142	-	55934	6	597.151	-0.855902	0.0900502	-9.50472	2.00579e-21	2.65298e-20	-1	35.569	35.5648	40.6652	34.3256	21.1083	19.8633	19.4669	20.26	496	613	646	617	598	510	536	597
Rpl24	chr16	55966275	55971437	5163	679	+	68193	6	3498.5	0.829457	0.0873173	9.49935	2.11207e-21	2.79093e-20	1	223.251	197.11	206.876	177.873	354.306	340.301	379.027	356.275	1851	2020	1954	1901	5968	5195	6205	6242
Rbfox1	chr16	5884793	7412480	1527688	5481	+	268859	17	4826.13	-1.21352	0.127782	-9.49683	2.16381e-21	2.85659e-20	-1	67.2222	65.4825	76.3998	57.7719	26.7487	26.5928	35.324	26.4097	4499	5417	5825	4984	3637	3277	4668	3735
Cd68	chr11	69664213	69666170	1958	1247	-	12514	6	219.93	2.56426	0.270085	9.49429	2.21721e-21	2.92433e-20	1	4.79416	1.85964	1.78711	2.70028	13.8356	20.4736	15.7323	15.3219	73	35	31	53	428	574	473	493
Higd2a	chr13	54590231	54591147	917	613	+	67044	2	1073.63	-0.812868	0.0856588	-9.4896	2.31919e-21	3.05596e-20	-1	116.363	119.326	130.055	118.463	71.2833	61.5295	69.7584	72.9587	871	1104	1109	1143	1084	848	1031	1154
Dhrs7c	chr11	67798271	67816002	17732	1124	+	68460	7	2897.69	-1.4664	0.154604	-9.48488	2.42662e-21	3.19452e-20	-1	212.242	212.091	245.34	151.484	79.6529	69.1709	84.8342	63.4774	2913	3598	3836	2680	2221	1748	2299	1841
Gm15179	chr1	75368210	75375015	6806	676	-	100503248	4	170.335	-2.41522	0.254656	-9.48425	2.44132e-21	3.21086e-20	-1	25.1984	24.013	24.5653	18.2328	3.63749	7.106	2.82234	3.72648	208	245	231	194	61	108	46	65
Chka	chr19	3851773	3894369	42597	2687	+	12660	13	120.499	1.96447	0.207281	9.47734	2.60853e-21	3.42755e-20	1	0.640041	1.35619	0.749111	1.18223	3.6305	3.98931	3.98245	3.92313	21	55	28	50	242	241	258	272
Tuba1b	chr15	98931429	98934390	2962	1564	-	22143	4	677.47	1.73978	0.183588	9.4765	2.62943e-21	3.45178e-20	1	9.52996	11.2263	10.1581	12.3491	30.0268	35.4632	29.0651	50.0797	182	265	221	304	1165	1247	1096	2021
Rom1	chr19	8927382	8929356	1975	1526	-	19881	3	146.701	-1.73885	0.183519	-9.47502	2.66701e-21	3.49783e-20	-1	9.98194	7.42451	6.50101	8.20182	2.06044	2.27346	2.33745	2.92062	186	171	138	197	78	78	86	115
Rpl22	chr4	152324436	152334082	9647	2497	+	19934	5	3020.45	0.931476	0.0984087	9.46539	2.92471e-21	3.83222e-20	1	47.4249	42.6672	49.6335	40.8117	83.9791	76.7371	92.8189	90.6413	1446	1608	1724	1604	5202	4308	5588	5840
Sema3c	chr5	17574816	17730268	155453	4956	+	20348	18	957.819	-1.27647	0.134867	-9.46461	2.94659e-21	3.85728e-20	-1	14.8389	14.532	16.6085	13.3578	5.49838	6.26429	7.56546	5.16895	898	1087	1145	1042	676	698	904	661
Rnaset2b	chr17	6978860	6998193	19334	1013	+	68195	9	292.292	1.32242	0.139761	9.46207	3.01916e-21	3.94858e-20	1	9.86295	7.58709	9.79322	8.59231	23.6372	18.5729	23.6656	23.4522	122	116	138	137	594	423	578	613
Arpp19	chr9	75037614	75060313	22700	4138	+	59046	4	2115.94	1.31733	0.139224	9.46193	3.02317e-21	3.95014e-20	1	16.7035	15.5633	15.34	15.9216	38.7909	29.3548	46.4176	43.7192	844	972	883	1037	3982	2731	4631	4668
Rps17	chr7	81342733	81345234	2502	474	-	20068	5	4563.82	1.01468	0.10734	9.4529	3.29585e-21	4.30243e-20	1	368.181	358.398	374.303	282.145	687.916	646.343	755.146	704.138	2131	2564	2468	2105	8089	6888	8630	8612
Zfp521	chr18	13687013	13972733	285721	6152	-	225207	8	230.189	-1.2673	0.134122	-9.44883	3.42645e-21	4.46874e-20	-1	2.55589	3.08018	3.01481	2.809	1.01563	1.27246	1.35512	1.12764	192	286	258	272	155	176	201	179
ND6	chrM	13552	14070	519	519	-	17722	1	49395.8	-1.34721	0.142598	-9.4476	3.46677e-21	4.51713e-20	-1	7934.8	7486.57	7186.72	7028.4	2995.33	2091.59	3437.09	3124.47	50286	58644	51885	57415	38565	24406	43009	41842
Arl8a	chr1	135146834	135156268	9435	1702	+	68724	7	589.948	1.13259	0.11992	9.44455	3.56926e-21	4.64635e-20	1	11.0669	11.951	10.5593	13.4755	24.9869	22.5527	28.8042	26.9603	230	307	250	361	1055	863	1182	1184
Zfp654	chr16	64780347	64786321	5975	4745	-	72020	2	308.384	-1.21476	0.128655	-9.44203	3.65627e-21	4.75519e-20	-1	5.26405	4.85925	5.07533	4.51224	2.05588	1.84662	2.56112	2.0174	305	348	335	337	242	197	293	247
Ubac1	chr2	25996958	26021760	24803	3450	-	98766	10	3675.13	-0.718555	0.0761334	-9.4381	3.79589e-21	4.93219e-20	-1	75.4382	68.5031	75.9512	67.5474	45.1362	43.4856	45.5396	40.4853	3178	3567	3645	3668	3863	3373	3788	3604
Riok2	chr17	17374332	17394899	20568	3197	+	67045	10	509.973	0.946556	0.100344	9.4331	3.9816e-21	5.1687e-20	1	6.5065	5.40909	5.46411	6.27976	11.4236	10.6152	11.5075	11.9891	254	261	243	316	906	763	887	989
Tacc2	chr7	130577484	130764784	187301	9537	+	57752	22	9594.01	-1.35889	0.144067	-9.43238	4.0087e-21	5.19907e-20	-1	75.3601	87.89	84.0615	66.6506	26.7554	31.0746	38.5406	26.0401	8776	12651	11152	10005	6330	6663	8862	6408
Nop58	chr1	59685006	59711510	26505	1976	+	55989	15	565.052	1.18073	0.125232	9.42835	4.16585e-21	5.39788e-20	1	10.4026	9.25441	10.3321	8.03807	20.1757	19.1329	22.2494	24.4575	251	276	284	250	989	850	1060	1247
Gm13490	chr2	51656966	51732009	75044	2409	-	433426	7	31.4511	-4.6144	0.489546	-9.42588	4.26503e-21	5.52128e-20	-1	1.08785	1.62271	1.70096	1.02855	0.0334667	0.0553901	0.0860858	0.0482632	32	59	57	39	2	3	5	3
Clip1	chr5	123577794	123684361	106568	5877	-	56430	24	7777.3	-1.01868	0.108115	-9.42213	4.42041e-21	5.71714e-20	-1	89.8934	91.2953	93.6733	109.466	42.0939	50.0712	53.7136	43.8331	6451	8098	7658	10126	6137	6616	7611	6647
Vat1l	chr8	114205640	114374070	168431	3655	+	270097	9	160.914	3.39929	0.36091	9.41866	4.56893e-21	5.90378e-20	1	0.336094	0.543826	0.0983419	0.660534	5.63576	2.9206	4.61855	4.28377	15	30	5	38	511	240	407	404
Gpam	chr19	55069734	55099447	29714	3828	-	14732	21	2105.25	-1.10646	0.117509	-9.41588	4.69128e-21	6.05629e-20	-1	37.7384	47.5632	36.62	40.9611	17.1962	21.6698	19.4704	17.3427	1764	2748	1950	2468	1633	1865	1797	1713
Capza2	chr6	17637098	17666534	29437	1984	+	12343	10	6060.03	-0.951749	0.101083	-9.41553	4.70694e-21	6.07091e-20	-1	226.779	210.123	238.093	198.444	108.03	100.166	128.171	115.153	5494	6292	6571	6197	5317	4468	6131	5895
2310016D03Rik	chr12	30410559	30467358	56800	1547	-	69566	3	33.4102	-4.21619	0.448422	-9.40227	5.33999e-21	6.88107e-20	-1	1.64107	3.25499	1.8123	2.17663	0.130286	0.143757	0.134053	0.0751559	31	76	39	53	5	5	5	3
Ddost	chr4	138304738	138312611	7874	2095	+	13200	11	1032.64	0.699046	0.0743624	9.40053	5.42871e-21	6.98897e-20	1	20.3271	20.4619	21.4463	19.2873	32.21	32.3343	35.0221	32.7247	520	647	625	636	1674	1523	1769	1769
Ralgapa1	chr12	55602890	55821516	218627	8403	-	56784	43	794.368	-0.93009	0.0989461	-9.39997	5.45771e-21	7.01985e-20	-1	6.38357	6.73364	6.76703	7.00881	3.70341	3.0118	3.8796	3.51902	655	854	791	927	772	569	786	763
C7	chr15	4988762	5063773	75012	2709	-	109828	18	107.697	-3.55343	0.378215	-9.39528	5.7065e-21	7.33311e-20	-1	6.8019	4.06	1.72489	3.30681	0.223204	0.361212	0.352142	0.414878	225	166	65	141	15	22	23	29
Pgls	chr8	71592184	71596267	4084	1167	+	66171	5	438.198	1.14676	0.122064	9.39478	5.73375e-21	7.36138e-20	1	12.4912	13.3989	12.1969	12.5759	32.9186	28.0514	24.381	26.8664	178	236	198	231	953	736	686	809
Sqstm1	chr11	50200152	50210820	10669	2030	-	18412	8	18452.9	0.986258	0.105001	9.39288	5.83812e-21	7.48851e-20	1	311.967	319.792	327.108	363.828	673.048	554.007	746.571	646.776	7733	9798	9237	11625	33894	25285	36540	33878
Lpin1	chr12	16535669	16589770	54102	5725	-	14245	21	7925.29	-1.81186	0.192948	-9.39039	5.97774e-21	7.66059e-20	-1	151.416	107.769	118.235	89.9559	38.1701	40.8656	30.1526	23.9302	10585	9312	9416	8106	5421	5260	4162	3535
Kmt5a	chr5	124439930	124462311	22382	3178	+	67956	8	2732.37	-1.0819	0.115254	-9.38706	6.16962e-21	7.89926e-20	-1	75.4267	56.8536	66.9114	54.1369	30.531	28.1593	30.435	30.4994	2927	2727	2958	2708	2407	2012	2332	2501
Laptm4b	chr15	34238026	34284295	46270	1897	+	114128	7	707.525	-1.17876	0.125617	-9.38376	6.36599e-21	8.14324e-20	-1	33.2414	26.9635	28.8385	23.2094	13.6423	12.3095	12.2439	11.3385	770	772	761	693	642	525	560	555
Eif3g	chr9	20894349	20898590	4242	1068	-	53356	11	1513.42	0.732854	0.0781004	9.38349	6.38264e-21	8.15709e-20	1	60.1942	60.983	58.0219	51.8138	93.3032	93.9541	100.04	96.3804	785	983	862	871	2472	2256	2576	2656
Kpna6	chr4	129643979	129672767	28789	5711	-	16650	14	2051.38	-0.653383	0.0697134	-9.37241	7.08931e-21	9.05196e-20	-1	23.4743	24.1775	25.0242	22.5719	14.6603	15.9813	15.4619	14.4612	1637	2084	1988	2029	2077	2052	2129	2131
Rps3a1	chr3	86137940	86142668	4729	943	-	20091	6	5187.53	0.905763	0.0966684	9.36979	7.26744e-21	9.27095e-20	1	228.576	207.551	217.493	176.989	376.389	363.656	408.78	406.829	2632	2954	2853	2627	8805	7710	9294	9899
Klhl29	chr12	5077465	5375682	298218	7048	-	208439	14	100.923	-1.65448	0.176716	-9.36239	7.79533e-21	9.93532e-20	-1	1.09224	1.17509	1.36677	1.08172	0.331727	0.32816	0.417822	0.417907	94	125	134	120	58	52	71	76
Gls	chr1	52163449	52233232	69784	7488	-	14660	18	1223.76	-0.798841	0.0853553	-9.35901	8.04847e-21	1.02486e-19	-1	11.8883	10.2287	11.2325	11.6748	6.4062	5.98746	6.97362	6.50063	1087	1156	1170	1376	1190	1008	1259	1256
Selt	chr3	58576658	58593544	16887	3546	+		6	3602.99	-0.676113	0.0722641	-9.35614	8.27009e-21	1.05213e-19	-1	69.8162	62.7995	72.1515	66.3458	42.9366	40.3516	44.6108	41.7391	3023	3361	3559	3703	3777	3217	3814	3819
Rabep1	chr11	70844761	70943105	98345	5496	+	54189	19	1169.22	-0.675486	0.0721994	-9.35584	8.29393e-21	1.0542e-19	-1	14.3793	13.6587	14.5581	14.1608	8.81611	8.43275	9.54646	8.72983	965	1133	1113	1225	1202	1042	1265	1238
Pdpr	chr8	111094745	111135144	40400	2904	+	319518	18	530.045	-1.72475	0.184397	-9.35345	8.48341e-21	1.07731e-19	-1	17.7382	14.2141	17.6749	11.1576	3.85893	5.55979	5.12739	3.84351	629	623	714	510	278	363	359	288
Abhd17a	chr10	80583649	80590341	6693	1473	-	216169	5	976.752	-0.749297	0.0801901	-9.34401	9.27559e-21	1.17684e-19	-1	48.2585	42.3266	46.4124	43.3904	25.478	28.1424	27.4537	26.1789	868	941	951	1006	931	932	975	995
Ube3c	chr5	29569242	29676077	106836	5033	+	100763	23	1457.04	-0.728187	0.0779723	-9.33905	9.72049e-21	1.23217e-19	-1	19.3794	19.2068	20.7251	18.998	11.7416	11.3913	12.9628	11.1731	1191	1459	1451	1505	1466	1289	1573	1451
Zpr1	chr9	46273064	46282643	9580	2984	+	22687	14	887.874	1.08956	0.116699	9.33646	9.96058e-21	1.26146e-19	1	11.3346	9.10357	10.9374	9.92169	21.5467	18.9003	24.9079	22.4168	413	410	454	466	1595	1268	1792	1726
Neb	chr2	52136647	52338798	202152	22489	-	17996	157	82933.4	-1.04322	0.111889	-9.32365	1.12408e-20	1.42231e-19	-1	275.56	258.396	288.651	254.431	125.201	116.135	159.304	121.984	75671	87706	90300	90062	69849	58720	86377	70785
Nab2	chr10	127660918	127666703	5786	2575	-	17937	7	210.507	1.62747	0.174566	9.32293	1.13167e-20	1.43063e-19	1	1.90823	2.13564	2.373	2.24524	5.36953	6.06286	7.1194	8.24774	60	83	85	91	343	351	442	548
5730455P16Rik	chr11	80360492	80378015	17524	4536	-	70591	10	1483.16	-1.14995	0.123419	-9.31743	1.19188e-20	1.50403e-19	-1	26.6664	22.2461	27.1006	21.7659	10.2554	11.5118	12.7281	9.56068	1477	1523	1710	1554	1154	1174	1392	1119
Sucla2	chr14	73552786	73596142	43357	2108	+	20916	11	8643	-0.974657	0.104605	-9.31752	1.19089e-20	1.50403e-19	-1	274.55	304.628	319.54	280.021	158.202	126.155	166.967	148.476	7067	9692	9370	9291	8273	5979	8486	8076
Ube2g1	chr11	72607261	72686481	79221	3837	+	67128	6	2464.92	-1.09095	0.117091	-9.31717	1.19481e-20	1.50637e-19	-1	51.6512	46.761	47.5131	43.7296	21.2111	18.6283	26.4941	22.6755	2420	2708	2536	2641	2019	1607	2451	2245
Phyhd1	chr2	30266203	30282149	15947	1793	+	227696	12	849.106	1.78274	0.191401	9.3142	1.22879e-20	1.54782e-19	1	15.164	9.09036	9.86304	12.1892	38.9392	29.5199	49.1792	41.4788	332	246	246	344	1732	1190	2126	1919
Sun2	chr15	79724068	79742536	18469	3809	-	223697	18	3588.54	-0.861004	0.0924474	-9.31344	1.23761e-20	1.55752e-19	-1	71.3167	61.2291	62.8288	68.2032	37.813	32.7661	39.9626	34.5532	3317	3520	3329	4089	3573	2806	3670	3396
Parp3	chr9	106470322	106476949	6628	2977	-	235587	11	2037.89	-1.22404	0.131438	-9.31264	1.24692e-20	1.56783e-19	-1	65.3618	45.6249	48.5129	48.4446	22.139	25.1302	21.4974	20.2304	2376	2050	2009	2270	1635	1682	1543	1554
Psmb5	chr14	54614120	54617995	3876	871	-	19173	3	1993.81	0.737887	0.0792741	9.30805	1.30199e-20	1.6356e-19	1	94.5881	91.5872	94.42	91.6887	158.327	138.644	167	156.712	1006	1204	1144	1257	3421	2715	3507	3522
COX2	chrM	7013	7696	684	684	+	17709	1	98.617	-1.81093	0.19458	-9.30685	1.31681e-20	1.65273e-19	-1	10.6559	14.6267	13.1374	10.2173	3.35922	4.16171	3.15316	3.22961	89	151	125	110	57	64	52	57
Fgf7	chr2	126034658	126091185	56528	2672	+	14178	4	106.074	2.06355	0.221758	9.30543	1.33453e-20	1.67348e-19	1	0.766232	0.942266	0.753317	0.855982	3.69614	2.49691	4.09794	3.61156	25	38	28	36	245	150	264	249
Cnep1r1	chr8	88118759	88135197	16439	1832	+	382030	6	722.278	-0.898702	0.096677	-9.29593	1.45929e-20	1.82829e-19	-1	27.7155	28.318	30.0187	25.2814	15.6446	13.7659	16.1875	14.089	620	783	765	729	711	567	715	666
Capn6	chrX	143802236	143827412	25177	3554	-	12338	13	247.683	1.95794	0.210633	9.29548	1.46537e-20	1.83427e-19	1	1.24432	1.60327	1.51705	1.80552	4.70706	8.18481	4.85483	6.31383	54	86	75	101	415	654	416	579
Hnrnpf	chr6	117900340	117925622	25283	2990	+	98758	4	679.477	0.886378	0.0954229	9.28895	1.55821e-20	1.94873e-19	1	8.1347	9.35121	7.88603	9.20058	14.8839	15.7385	16.4795	16.902	297	422	328	433	1104	1058	1188	1304
Cntnap2	chr6	45060061	47301388	2241328	7156	+	66797	24	43.0022	-4.52511	0.487248	-9.28708	1.58579e-20	1.98146e-19	-1	0.377659	0.805518	0.934262	0.381766	0.0281656	0.012431	0.02898	0.0379105	33	87	93	43	5	2	5	7
Zhx1	chr15	58047003	58076508	29506	5231	-	22770	5	737.013	-0.762228	0.0820763	-9.28683	1.58956e-20	1.98441e-19	-1	9.20554	9.03091	9.9497	10.2508	5.50986	5.96898	5.62953	5.57141	588	713	724	844	715	702	710	752
Cul7	chr17	46650338	46664364	14027	5529	+	66515	26	428.272	1.57404	0.169506	9.28602	1.60168e-20	1.99775e-19	1	1.82186	2.12106	1.61225	2.87271	5.94197	6.68502	5.7462	6.79919	123	177	124	250	815	831	766	970
Metrn	chr17	25794571	25797045	2475	1363	-	70083	4	417.426	-1.35649	0.146083	-9.2857	1.60644e-20	2.00191e-19	-1	22.7719	23.3331	24.367	25.0775	9.61184	6.91812	11.4417	9.32631	379	480	462	538	325	212	376	328
Tmem205	chr9	21921009	21927535	6527	1102	-	235043	5	303.167	1.83235	0.197367	9.28398	1.63262e-20	2.03272e-19	1	6.83696	7.45532	4.69685	7.14889	27.398	27.9301	19.195	18.6743	92	124	72	124	749	692	510	531
Stab2	chr10	86841210	87007942	166733	8133	-	192188	69	257.911	-2.53579	0.273144	-9.28371	1.63676e-20	2.03607e-19	-1	3.63507	1.82484	3.27045	2.99971	0.460947	0.754703	0.509974	0.300208	361	224	370	384	93	138	100	63
Lppos	chr16	24392556	24393655	1100	854	-	68841	2	136.474	-1.38753	0.149503	-9.28091	1.68039e-20	2.08849e-19	-1	12.3705	13.3443	12.7109	11.7543	5.09783	3.85409	5.19666	4.99191	129	172	151	158	108	74	107	110
Rcc2	chr4	140701473	140723220	21748	3767	+	108911	13	589.142	1.42991	0.154113	9.27832	1.72179e-20	2.13804e-19	1	4.47845	5.03033	4.6564	4.19955	10.6154	12.9527	10.2397	15.6688	206	286	244	249	992	1097	930	1523
Xbp1	chr11	5520641	5525993	5353	2247	+	22433	6	1555.8	0.786696	0.0848723	9.26917	1.87603e-20	2.32751e-19	1	30.214	26.6263	27.7378	25.7016	44.0241	46.7349	50.9269	48.3795	829	903	867	909	2454	2361	2759	2805
Rps8	chr4	117153836	117156132	2297	740	-	20116	6	6849.64	1.02427	0.110583	9.26247	1.99755e-20	2.47607e-19	1	370.74	326.446	357.4	269.07	671.498	621.434	708.906	689.688	3350	3646	3679	3134	12327	10339	12648	13169
Trmt6	chr2	132804215	132816054	11840	2820	-	66926	11	354.678	1.12765	0.121763	9.26101	2.025e-20	2.50788e-19	1	4.76268	4.41708	4.35916	3.62723	9.09132	8.37517	10.016	9.90873	164	188	171	161	636	531	681	721
P4ha2	chr11	54100924	54131667	30744	2344	+	18452	16	526.859	-1.11127	0.120061	-9.25584	2.12562e-20	2.63017e-19	-1	16.8052	17.8926	15.8865	16.073	6.75856	6.81216	8.98886	8.28346	481	633	518	593	393	359	508	501
Trim66	chr7	109449001	109508134	59134	9649	-	330627	20	41.7091	3.41821	0.369451	9.25211	2.201e-20	2.72104e-19	1	0.0339496	0.0343332	0.0596024	0.032922	0.442836	0.48862	0.361073	0.421734	4	5	8	5	106	106	84	105
Rpl36a	chrX	134585654	134588062	2409	489	+	19982	5	1306	1.15794	0.125176	9.25049	2.23459e-20	2.76014e-19	1	97.3024	86.1737	104.377	70.9386	195.453	184.371	206.787	213.115	581	636	710	546	2371	2027	2438	2689
Gatad1	chr5	3639961	3647936	7976	2547	-	67210	5	1257.93	-0.733468	0.0793159	-9.24743	2.29959e-20	2.83791e-19	-1	34.3399	32.6468	34.9702	31.8288	20.5747	20.4492	21.1696	18.2593	1068	1255	1239	1276	1300	1171	1300	1200
Des	chr1	75360292	75368579	8288	3065	+	13346	9	86420	0.77808	0.084156	9.24569	2.33732e-20	2.88194e-19	1	1155.69	1083.99	1126.33	1139.14	1769.8	1895.81	2208.53	1851.47	43253	50145	48022	54955	134566	130640	163206	146425
Gpnmb	chr6	49036518	49058182	21665	3798	+	93695	11	246.124	2.64844	0.286607	9.24066	2.4497e-20	3.01785e-19	1	1.40157	0.540796	1.0221	0.920039	4.26668	9.06429	5.24185	5.6531	65	31	54	55	402	774	480	554
Syt3	chr7	44384126	44400030	15905	2498	+	20981	11	44.0274	-2.62389	0.284077	-9.23653	2.5461e-20	3.13385e-19	-1	1.60642	1.72404	1.23746	2.00925	0.322743	0.249278	0.232452	0.263747	49	65	43	79	20	14	14	17
Tcea1	chr1	4857694	4897909	40216	2847	+	21399	10	666.078	0.885796	0.0959422	9.23261	2.64117e-20	3.24801e-19	1	8.97478	7.95912	9.99916	8.72545	15.9005	15.8103	17.482	16.6347	312	342	396	391	1123	1012	1200	1222
Rpl36	chr17	56613395	56614246	852	407	+	54217	4	2930.98	0.962298	0.104279	9.22812	2.75424e-20	3.38409e-19	1	288.141	246.141	300.799	224.785	512.152	532.1	523.7	496.012	1432	1512	1703	1440	5171	4869	5139	5209
Rap1gds1	chr3	138925897	139075201	149305	3674	-	229877	15	1440.08	-0.81352	0.0881723	-9.22648	2.79667e-20	3.43322e-19	-1	28.2419	24.8145	29.1152	26.2155	15.9092	14.128	16.5385	15.0633	1267	1376	1488	1516	1450	1167	1465	1428
Adam9	chr8	24949611	25016922	67312	4039	-	11502	23	1738.54	-0.756988	0.0820866	-9.22183	2.92083e-20	3.58249e-19	-1	28.65	28.7072	32.3754	27.5744	17.1263	16.9808	18.7202	16.5807	1413	1750	1819	1753	1716	1542	1823	1728
Eya1	chr1	14168958	14310199	141242	4345	-	14048	18	515.533	-1.22992	0.133404	-9.21953	2.98412e-20	3.65692e-19	-1	8.16121	7.74641	10.7708	9.40199	4.01714	3.70567	4.25739	3.40726	433	508	651	643	433	362	446	382
Zcrb1	chr15	93386113	93398290	12178	826	-	67197	8	1460.5	-0.806766	0.0875198	-9.21809	3.02438e-20	3.70302e-19	-1	122.743	121.443	133.767	110.144	72.4224	64.1866	72.6586	69.6283	1238	1514	1537	1432	1484	1192	1447	1484
Inpp5a	chr7	139389109	139579652	190544	2826	+	212111	16	1896.99	-0.655535	0.0711211	-9.21717	3.05046e-20	3.73168e-19	-1	44.9465	44.0301	46.3481	42.8049	28.3001	26.4887	30.3953	27.8666	1551	1878	1822	1904	1984	1683	2071	2032
Mpst	chr15	78406712	78414015	7304	1522	+	246221	3	769.834	-1.22408	0.132883	-9.21174	3.20878e-20	3.92194e-19	-1	31.854	40.1368	45.5322	36.1077	18.937	14.904	16.3779	15.5582	592	922	964	865	715	510	601	611
Dpf3	chr12	83213751	83487736	273986	3773	-	70127	11	180.281	-1.3174	0.143069	-9.20816	3.31749e-20	4.05127e-19	-1	3.538	3.98626	3.92497	3.33409	1.48507	1.74471	1.44007	1.2737	163	227	206	198	139	148	131	124
Atr	chr9	95857597	95951644	94048	8074	+	245000	47	199.194	1.12877	0.122659	9.20252	3.49657e-20	4.26625e-19	1	0.892587	0.828818	0.854749	0.786883	1.73744	1.91156	1.88014	1.80961	88	101	96	100	348	347	366	377
Ticam2	chr18	46558231	46574533	16303	3264	-	225471	3	47.4909	3.03151	0.329429	9.20233	3.50282e-20	4.27014e-19	1	0.225813	0.121794	0.088098	0.253042	1.55611	1.17192	1.41049	1.4842	9	6	4	13	126	86	111	125
Rnf170	chr8	26119380	26143871	24492	3917	+	77733	8	449.306	-0.882241	0.095965	-9.19336	3.80745e-20	4.63747e-19	-1	7.50581	7.66251	8.479	8.59649	4.49725	4.41717	4.54258	4.0566	359	453	462	530	437	389	429	410
Mfap3l	chr8	60632825	60676731	43907	6824	+	71306	3	120.492	-1.85621	0.202009	-9.18875	3.97442e-20	4.83664e-19	-1	1.29611	1.33017	1.36949	2.0017	0.383967	0.482326	0.352523	0.442983	108	137	130	215	65	74	58	78
Tnfrsf10b	chr14	69767472	69784411	16940	3179	+	21933	8	98.0298	2.07198	0.225693	9.18051	4.2905e-20	5.21675e-19	1	0.43794	0.500204	0.881922	0.739452	2.77698	2.22461	2.9747	2.84052	17	24	39	37	219	159	228	233
Mchr1	chr15	81235499	81238964	3466	2189	+	207911	2	34.9331	-2.87377	0.313058	-9.17967	4.32404e-20	5.25298e-19	-1	1.60872	1.33178	1.60919	1.53826	0.239396	0.243828	0.22737	0.123932	43	44	49	53	13	12	12	7
Celsr2	chr3	108390848	108415494	24647	10543	-	53883	34	208.984	-1.83637	0.200068	-9.17873	4.3619e-20	5.29438e-19	-1	1.42149	1.69678	1.28189	2.31401	0.516165	0.510469	0.409136	0.448464	183	270	188	384	135	121	104	122
L2hgdh	chr12	69690436	69724874	34439	3338	-	217666	10	874.954	-1.02421	0.111631	-9.17489	4.52029e-20	5.48188e-19	-1	18.4006	18.7574	21.2993	17.777	9.81801	7.9416	10.5244	9.18379	750	945	989	934	813	596	847	791
Cdk5rap3	chr11	96907425	96916514	9090	2269	-	80280	14	675.68	0.903977	0.0985767	9.17028	4.71783e-20	5.7165e-19	1	11.5497	11.0962	10.3285	12.0122	20.5373	19.2301	23.3429	21.0772	320	380	326	429	1156	981	1277	1234
Ndufa9	chr6	126821863	126849144	27282	1322	-	66108	11	4331.81	-0.655779	0.0715633	-9.16362	5.01836e-20	6.07538e-19	-1	208.144	229.992	218.328	212.994	149.533	131.854	138.547	131.979	3360	4589	4015	4432	4904	3919	4416	4502
Bmpr2	chr1	59764279	59878081	113803	11087	+	12168	13	1365.75	-0.970927	0.106025	-9.15749	5.31184e-20	6.42512e-19	-1	10.4963	8.0258	8.66909	8.2002	4.41755	4.41694	4.87823	4.33101	1421	1343	1337	1431	1215	1101	1304	1239
Prmt1	chr7	44976755	44986420	9666	1508	-	15469	12	1656.45	0.742614	0.0811177	9.15477	5.44717e-20	6.58313e-19	1	49.7451	42.0472	43.7143	42.8468	71.9603	77.0111	71.6206	77.5364	916	957	917	1017	2692	2611	2604	3017
Glrx	chr13	75839886	75850151	10266	1327	+	93692	3	263.759	-1.17104	0.127934	-9.15346	5.51366e-20	6.65775e-19	-1	15.0583	14.1799	14.681	15.7516	6.43997	7.94375	6.4699	5.69502	244	284	271	329	212	237	207	195
Txn1	chr4	57943373	57956411	13039	1051	-	22166	5	1092.74	0.697055	0.0762107	9.14642	5.88524e-20	7.10031e-19	1	43.9474	43.8136	41.7921	42.5568	70.8791	64.1571	70.4818	73.3808	564	695	611	704	1848	1516	1786	1990
Ppp1r3a	chr6	14713822	14755274	41453	7120	-	140491	4	4040.84	-1.0304	0.11267	-9.14528	5.94745e-20	7.16919e-19	-1	46.4799	37.5018	41.3659	39.9311	19.3061	19.0532	24.1109	18.436	4041	4030	4097	4475	3410	3050	4139	3387
Tomm40l	chr1	171217803	171222514	4712	2920	-	641376	10	782.847	-0.936038	0.102423	-9.13893	6.30743e-20	7.59658e-19	-1	16.407	20.3987	21.1232	18.4289	10.6022	10.0381	9.70144	9.59594	585	899	858	847	768	659	683	723
Chm	chrX	113040592	113185515	144924	4867	-	12662	15	432.482	-0.891793	0.0975942	-9.13776	6.37584e-20	7.67237e-19	-1	6.64649	6.41189	6.17406	5.822	3.37923	3.24426	3.69851	3.16923	395	471	418	446	408	355	434	398
Rpl30	chr15	34440505	34443276	2772	629	-	19946	5	2985.33	1.07999	0.118192	9.13758	6.38662e-20	7.67874e-19	1	193.475	151.894	179.091	136.964	345.876	324.925	374.802	351.756	1486	1442	1567	1356	5397	4595	5684	5709
Eif4g1	chr16	20672727	20692883	20157	5439	+	208643	33	15677.7	-0.61552	0.0673695	-9.13648	6.45185e-20	7.75052e-19	-1	189.251	183.785	194.556	188.963	124.704	120.285	133.869	114.941	12569	15087	14720	16177	16826	14709	17555	16131
Ivns1abp	chr1	151344498	151364445	19948	5037	+	117198	15	5645.4	0.996739	0.109131	9.1334	6.63782e-20	7.96709e-19	1	35.1024	38.7777	42.2736	46.1266	87.7198	72.6911	76.9166	86.5667	2159	2948	2962	3657	10961	8232	9341	11251
Relb	chr7	19606222	19629438	23217	2204	-	19698	12	371.893	1.41712	0.15519	9.13148	6.75675e-20	8.10289e-19	1	6.13097	5.26081	3.91404	4.66984	13.004	11.2407	15.2054	13.7684	165	175	120	162	711	557	808	783
Sema6c	chr3	95160420	95174050	13631	4186	+	20360	21	2063.97	-0.948835	0.103914	-9.13094	6.79068e-20	8.13661e-19	-1	32.8479	35.6131	38.5715	33.8609	16.9871	16.2995	21.0551	18.6463	1679	2250	2246	2231	1764	1534	2125	2014
Osgepl1	chr1	53313624	53326343	12720	1948	+	72085	9	490.072	-0.908258	0.0994861	-9.12949	6.88199e-20	8.23898e-19	-1	18.5398	18.1286	18.9315	15.6223	9.9121	9.06462	9.85804	9.0721	441	533	513	479	479	397	463	456
Dusp28	chr1	92906989	92908620	1632	1491	+	67446	2	295.392	-0.996374	0.109167	-9.12704	7.04009e-20	8.42105e-19	-1	15.2145	14.531	13.934	13.5929	7.57006	6.47337	7.76113	6.86212	277	327	289	319	280	217	279	264
Arl14ep	chr2	106962529	106974397	11869	3389	-	212772	5	266.927	1.18509	0.129919	9.12177	7.39096e-20	8.8332e-19	1	2.85146	2.4829	2.82121	2.30586	5.36444	5.78782	5.86222	6.68985	118	127	133	123	451	441	479	585
B3gnt5	chr16	19760234	19772753	12520	4872	+	108105	6	52.6335	5.50615	0.603712	9.1205	7.47753e-20	8.92905e-19	1	0.0336186	0.0543975	0	0.0130404	0.794297	1.04075	1.4217	1.32844	2	4	0	1	96	114	167	167
Fbln5	chr12	101746565	101819119	72555	5893	-	23876	11	209.892	-1.16531	0.127849	-9.11473	7.88695e-20	9.40993e-19	-1	2.3069	2.68713	2.69595	2.98636	1.09447	1.25291	1.1965	1.22981	166	239	221	277	160	166	170	187
Zfand6	chr7	84615054	84679351	64298	1658	-	65098	8	1376.3	-0.767721	0.0842316	-9.1144	7.91048e-20	9.42996e-19	-1	59.717	57.7044	57.3629	52.1138	34.5971	30.0993	35.2222	33.2623	1209	1444	1323	1360	1423	1122	1408	1423
Hipk2	chr6	38697840	38876190	178351	4575	-	15258	15	252.256	-2.34398	0.257178	-9.11425	7.92129e-20	9.43483e-19	-1	7.60772	4.92396	4.6354	2.81906	0.837051	1.0597	1.0607	0.974179	425	340	295	203	95	109	117	115
Mknk1	chr4	115839198	115879256	40059	2699	+	17346	15	1088.79	1.04499	0.114685	9.11181	8.10188e-20	9.64172e-19	1	13.9273	14.6063	16.274	12.3347	29.5721	25.774	32.7629	29.7378	459	595	611	524	1980	1564	2132	2071
Myadml2	chr11	120646031	120648337	2307	2307	-	68515	2	1596.78	-0.900067	0.0988197	-9.10817	8.37806e-20	9.96192e-19	-1	46.8934	51.0061	49.3275	48.2487	24.3925	24.6009	30.9408	24.829	1321	1776	1583	1752	1396	1276	1721	1478
Cacna1s	chr1	136052901	136119822	66922	6260	+	12292	44	21389.4	-1.25337	0.137648	-9.10564	8.57629e-20	1.0189e-18	-1	225.42	292.067	299.495	227.176	103.5	103.508	132.638	98.3495	17231	27595	26080	22384	16073	14568	20019	15886
Rfwd2	chr1	159232326	159347580	115255	5056	+		20	1244.86	-0.772249	0.0848355	-9.1029	8.79512e-20	1.04401e-18	-1	15.8898	17.0096	17.7587	16.7	9.75076	9.16661	10.9761	9.55087	981	1298	1249	1329	1223	1042	1338	1246
Kif3c	chr12	3365132	3406494	41363	6849	+	16570	8	1286.84	-1.48087	0.162704	-9.10159	8.90148e-20	1.05574e-18	-1	19.0717	11.2991	15.2089	14.4338	5.4442	4.39003	5.99524	5.65854	1595	1168	1449	1556	925	676	990	1000
Me2	chr18	73770040	73815392	45353	2455	-	107029	16	143.983	1.44656	0.158951	9.10068	8.9767e-20	1.06376e-18	1	1.93479	1.59231	1.61052	1.70801	4.07211	4.63806	4.61222	5.27262	58	59	55	66	248	256	273	334
Tlr4	chr4	66827551	66846581	19031	7891	+	21898	3	201.37	1.45307	0.159755	9.0956	9.40651e-20	1.11375e-18	1	0.570804	0.789264	0.819911	0.772926	1.78795	1.83189	2.29167	2.20519	55	94	90	96	350	325	436	449
Zc3h11a	chr1	133619871	133661399	41529	4468	-	70579	18	2621.6	-0.671618	0.0738878	-9.08969	9.93185e-20	1.17496e-18	-1	37.08	37.7399	43.4578	38.0799	24.3235	24.1903	25.1103	24.5387	2023	2545	2701	2678	2696	2430	2705	2829
Mia3	chr1	183326236	183369565	43330	6678	-	338366	26	2813.35	-0.850132	0.0935854	-9.08402	1.04635e-19	1.23682e-18	-1	32.0565	28.1376	29.0975	28.2559	15.0546	16.4046	18.5456	15.1934	2614	2836	2703	2970	2494	2463	2986	2618
Stk38l	chr6	146724930	146778814	53885	4617	+	232533	14	231.955	-1.16343	0.128104	-9.08195	1.06652e-19	1.25959e-18	-1	3.60075	3.74548	4.26625	3.45392	1.83349	1.78221	1.48225	1.62845	203	261	274	251	210	185	165	194
Micall2	chr5	139706693	139736333	29641	3346	-	231830	17	55.5271	2.33673	0.257573	9.07209	1.16752e-19	1.37771e-18	1	0.171328	0.356429	0.365241	0.284816	1.49388	1.5154	1.41311	1.5984	7	18	17	15	124	114	114	138
Fau	chr19	6057888	6059524	1637	815	+	14109	5	1780.9	0.86776	0.0957629	9.06155	1.28608e-19	1.51634e-18	1	95.4602	80.6456	87.5004	72.1858	152.142	154.009	149.009	156.924	950	992	992	926	3076	2822	2928	3300
Bin3	chr14	70100145	70138206	38062	1727	+	57784	9	169.062	1.23905	0.13676	9.06009	1.30347e-19	1.53555e-18	1	3.17716	2.9541	3.08032	3.42129	6.83903	7.41734	7.54112	8.03383	67	77	74	93	293	288	314	358
Ciart	chr3	95878505	95882228	3724	1395	-	229599	6	159.931	2.14242	0.23653	9.05772	1.33209e-19	1.56794e-18	1	2.9353	1.66234	1.54598	3.0514	7.68646	11.4145	10.8225	10.6126	50	35	30	67	266	358	364	382
Unc119b	chr5	115122566	115134975	12410	3643	-	106840	5	391.499	-0.90409	0.0998205	-9.05716	1.3389e-19	1.57464e-18	-1	7.4409	7.23853	7.45914	8.23155	4.19372	4.37091	3.74572	3.93618	331	398	378	472	379	358	329	370
Fbp2	chr13	62836885	62858370	21486	1294	-	14120	7	519.89	-2.46892	0.272601	-9.05691	1.34198e-19	1.57694e-18	-1	55.2505	24.1676	34.4995	33.7304	8.72254	4.22784	5.38485	8.29616	873	472	621	687	280	123	168	277
Capzb	chr4	139192899	139291820	98922	1898	+	12345	10	5895.12	-0.831	0.0917558	-9.05665	1.34515e-19	1.57934e-18	-1	231.057	212.069	234.45	184.942	124.266	120.077	124.953	115.49	5355	6075	6190	5525	5851	5124	5718	5656
Uqcc1	chr2	155846886	155930310	83425	2671	-	56046	10	2153.35	-0.833731	0.092061	-9.05629	1.34968e-19	1.58333e-18	-1	56.2625	59.6082	59.6958	48.4762	32.0402	28.975	32.5008	32.1535	1835	2403	2218	2038	2123	1740	2093	2216
Plk3	chr4	117128655	117133963	5309	2378	-	12795	15	72.0737	2.40991	0.266385	9.04671	1.47342e-19	1.72705e-18	1	0.378824	0.417932	0.544148	0.721358	2.88175	3.42285	2.56392	2.21645	11	15	18	27	170	183	147	136
Ndufa4	chr6	11900373	11907446	7074	492	-	17992	4	6037.66	-0.801399	0.0886402	-9.04103	1.552e-19	1.81763e-18	-1	862.725	854.732	870.545	794.549	546.897	428.781	481.949	483.024	5183	6347	5958	6153	6675	4743	5717	6132
Atp13a5	chr16	29231914	29378732	146819	4535	-	268878	30	55.5988	-2.65959	0.294174	-9.04086	1.55449e-19	1.81902e-18	-1	1.15574	0.876598	0.903553	1.65312	0.195553	0.205963	0.17377	0.153825	64	60	57	118	22	21	19	18
Cetn3	chr13	81783292	81797157	13866	1013	+	12626	5	510.132	1.0305	0.113992	9.0401	1.56524e-19	1.83007e-18	1	18.3516	17.2672	17.2446	18.9407	32.7499	33.5014	39.2242	41.1656	227	264	243	302	823	763	958	1076
Thoc5	chr11	4895343	4928865	33523	2235	+	107829	20	459.489	0.90788	0.100455	9.03765	1.6007e-19	1.86998e-18	1	7.7681	8.06339	8.16981	7.02131	13.9779	13.8311	15.9038	14.4444	212	272	254	247	775	695	857	833
Tpcn1	chr5	120534157	120588613	54457	4648	-	252972	28	1486.54	-0.746338	0.0826594	-9.02908	1.7312e-19	2.02074e-18	-1	20.2623	22.0806	21.4365	23.1141	12.7575	14.1052	13.0371	11.9401	1150	1549	1386	1691	1471	1474	1461	1432
Pacs2	chr12	113014508	113074401	59894	5486	+	217893	24	1307.58	-0.60994	0.0675667	-9.02722	1.76088e-19	2.05367e-18	-1	15.7938	15.6764	16.2095	14.7888	9.79475	10.5885	10.2745	10.2646	1058	1298	1237	1277	1333	1306	1359	1453
Zbtb38	chr9	96685423	96731675	46253	4091	-	245007	3	265.319	-1.28233	0.142064	-9.02641	1.77391e-19	2.06715e-18	-1	5.82532	4.82629	5.11351	4.17755	1.80319	2.28317	2.18989	1.91361	291	298	291	269	183	210	216	202
Uckl1os	chr2	181578480	181585115	6636	2270	+	100271841	3	612.745	-1.81639	0.201236	-9.02616	1.77795e-19	2.07014e-18	-1	28.2483	20.2271	23.2765	19.4517	6.17977	5.85859	9.15399	4.69503	783	693	735	695	348	299	501	275
Crim1	chr17	78200248	78376592	176345	5995	+	50766	17	775.902	-1.30927	0.145222	-9.01564	1.95721e-19	2.27696e-18	-1	7.60891	9.94672	11.1519	11.2865	3.84615	3.59091	4.67688	4.03392	557	900	930	1065	572	484	676	624
Triobp	chr15	78947724	79005869	58146	7736	+	110253	25	748.104	-0.959739	0.106533	-9.00883	2.08269e-19	2.42094e-18	-1	7.75968	6.46632	7.43412	6.05271	3.69965	3.74869	3.4206	3.36655	733	755	800	737	710	652	638	672
Akip1	chr7	109703737	109712181	8445	973	+	57373	6	279.873	1.36016	0.150988	9.00842	2.09054e-19	2.42805e-18	1	9.09007	8.64803	8.71817	8.55376	23.2418	17.2336	25.7468	23.54	108	127	118	131	561	377	604	591
Sec61a1	chr6	88503607	88518800	15194	3039	-	53421	12	592.848	0.781567	0.0867632	9.00805	2.09745e-19	2.43405e-18	1	7.41069	8.02313	7.14385	8.50868	13.291	13.3625	13.4023	13.4796	275	368	302	407	1002	913	982	1057
Trmt61a	chr12	111678105	111683902	5798	2433	+	328162	4	150.597	1.79544	0.199366	9.00575	2.14194e-19	2.48362e-18	1	1.38006	1.79733	1.65463	1.17508	4.95391	4.11328	6.3757	5.39995	41	66	56	45	299	225	374	339
Wdr74	chr19	8735839	8740624	4786	1204	+	107071	11	290.272	1.06054	0.117805	9.00255	2.20531e-19	2.55498e-18	1	9.52265	8.47463	8.47848	7.49308	18.113	16.7717	19.0845	16.6416	140	154	142	142	541	454	554	517
Rusc2	chr4	43381982	43427092	45111	5480	+	100213	12	997.216	1.23255	0.136963	8.99915	2.27473e-19	2.63323e-18	1	4.79712	6.10573	6.36234	6.28373	13.3584	11.3387	16.0228	14.6676	321	505	485	542	1816	1397	2117	2074
Fbxo34	chr14	47472561	47531962	59402	3634	+	78938	6	242.665	-1.04635	0.116377	-8.99102	2.44948e-19	2.83319e-18	-1	5.2959	4.97742	4.70813	4.54556	2.5624	2.21535	2.45387	2.20758	235	273	238	260	231	181	215	207
1110012L19Rik	chrX	70385913	70389416	3504	1057	+		3	252.811	-1.33828	0.148933	-8.98581	2.56838e-19	2.96826e-18	-1	22.5463	18.4916	18.7031	14.6661	7.85618	6.73276	7.49474	7.25976	291	295	275	244	206	160	191	198
Nfe2l2	chr2	75675513	75704663	29151	3818	-	18024	5	1118.34	0.811138	0.0902731	8.98537	2.57854e-19	2.97754e-18	1	10.8106	12.0608	11.5232	11.7148	18.2337	19.5481	21.1617	22.0067	504	695	612	704	1727	1678	1948	2168
Map2k3	chr11	60932057	60952803	20747	2166	+	26397	12	3363.33	-0.831575	0.0926663	-8.97388	2.86261e-19	3.30285e-18	-1	106.168	118.411	110.918	95.7393	62.4386	62.0355	63.4972	54.3577	2808	3871	3342	3264	3355	3021	3316	3038
Arf6	chr12	69372150	69375980	3831	3731	+	11845	2	667.053	0.79877	0.0890279	8.97213	2.90824e-19	3.35273e-18	1	7.1776	6.80143	7.18687	7.15192	11.9819	12.1597	11.5391	13.5555	327	383	373	420	1109	1020	1038	1305
Pdlim5	chr3	142239585	142395696	156112	6812	-	56376	16	6301.52	-1.32389	0.147563	-8.97167	2.92056e-19	3.36417e-18	-1	93.6765	66.8592	64.7329	61.4717	25.6172	32.6666	29.8163	26.4324	7792	6874	6134	6591	4329	5003	4897	4646
Atp2a1	chr7	126445860	126463073	17214	3440	-	11937	23	648683	-1.42664	0.159097	-8.96706	3.04527e-19	3.50494e-18	-1	14844.7	15010.1	17482.5	12282.5	5866.43	4654.26	7061	4596.67	623554	779318	836576	665036	500626	359966	585634	408009
Bdh1	chr16	31422297	31458901	36605	3333	+	71911	7	177.644	-3.34039	0.372824	-8.9597	3.25575e-19	3.74411e-18	-1	2.77651	6.46062	3.68822	8.12032	0.399115	0.293586	0.497764	0.883711	113	325	171	426	33	22	40	76
BC005537	chr13	24801657	24812899	11243	2551	+	79555	5	1864.17	0.944974	0.105562	8.95184	3.4959e-19	4.01699e-18	1	25.8429	25.3493	25.5877	31.5548	48.1325	48.8023	57.361	54.3578	805	976	908	1267	3046	2799	3528	3578
Tmbim6	chr15	99392947	99410049	17103	2803	+	110213	11	8001.36	0.899222	0.100466	8.95056	3.53697e-19	4.06084e-18	1	107.869	109.726	113.41	101.204	207.737	169.662	227.46	201.188	3692	4642	4422	4465	14445	10692	15372	14551
Faap100	chr11	120369562	120378746	9185	3175	-	71885	10	398.836	-1.23845	0.138377	-8.9498	3.5613e-19	4.08543e-18	-1	10.6786	9.84974	10.3473	7.40383	4.15167	4.44082	3.93207	3.68634	414	472	457	370	327	317	301	302
Golm1	chr13	59634996	59675784	40789	3693	-	105348	11	308.258	-1.88405	0.210525	-8.94926	3.57862e-19	4.10195e-18	-1	10.6222	5.05937	6.52111	6.29652	1.88837	1.96316	2.01035	1.84699	479	282	335	366	173	163	179	176
Wwox	chr8	114439652	115352712	913061	2251	+	80707	9	160.328	-1.26634	0.141506	-8.94899	3.58742e-19	4.10867e-18	-1	5.38447	5.65135	6.19558	4.60056	2.29221	2.25257	2.2295	2.28986	148	192	194	163	128	114	121	133
Hivep2	chr10	13966379	14151378	185000	9768	+	15273	9	1070.4	-0.919452	0.102757	-8.94786	3.6243e-19	4.14751e-18	-1	7.83903	6.76942	7.82319	8.66358	3.8338	3.88411	4.48815	4.23341	935	998	1063	1332	929	853	1057	1067
Avpi1	chr19	42123275	42128993	5719	976	-	69534	3	262.529	1.41364	0.158013	8.94633	3.67507e-19	4.20218e-18	1	9.39777	6.72066	8.4704	7.35576	21.353	16.9528	23.1604	23.2691	112	99	115	113	517	372	545	586
Igfbp6	chr15	102144186	102149512	5327	1289	+	16012	4	557.323	-1.10618	0.123736	-8.93989	3.89542e-19	4.4505e-18	-1	27.5736	32.1772	37.0873	31.1996	13.416	14.6996	17.1182	14.2815	434	626	665	633	429	426	532	475
Endog	chr2	30171524	30174069	2546	1032	+	13804	3	369.839	-0.941111	0.10528	-8.93912	3.92297e-19	4.47832e-18	-1	23.3305	24.1399	28.4905	26.2258	14.0618	13.6193	12.7804	12.8058	294	376	409	426	360	316	318	341
Ttn	chr2	76703984	76982547	278564	104320	-	22138	313	167890	-1.13668	0.127191	-8.93678	4.0069e-19	4.57041e-18	-1	126.566	116.793	135.738	100.771	53.1495	48.4256	65.6788	50.9916	161223	183890	196976	165464	137546	113578	165194	137257
Man2c1	chr9	57130777	57142210	11434	3221	+	73744	26	666.867	0.767852	0.085969	8.93173	4.19405e-19	4.77998e-18	1	8.03439	8.68057	7.99003	8.5013	14.8427	14.306	14.4349	13.0187	316	422	358	431	1186	1036	1121	1082
Gfm2	chr13	97137937	97181196	43260	5367	+	320806	21	1634.58	-0.808076	0.0904995	-8.92907	4.29622e-19	4.89245e-18	-1	22.8274	21.0484	20.9087	19.3191	12.3403	10.8482	13.1221	11.6981	1496	1705	1561	1632	1643	1309	1698	1620
Il12a	chr3	68690644	68698550	7907	1373	+	16159	8	59.2643	-2.27746	0.255132	-8.92658	4.39365e-19	4.99934e-18	-1	4.29456	3.13667	4.45045	3.65557	0.616549	0.583109	1.02709	0.95971	72	65	85	79	21	18	34	34
Ranbp1	chr16	18239979	18248694	8716	852	-	19385	6	425.118	0.907657	0.101712	8.92376	4.50719e-19	5.12436e-18	1	20.2815	18.1971	19.0689	17.822	34.775	33.6197	33.7846	38.8918	211	234	226	239	735	644	694	855
Plxnd1	chr6	115954811	115995005	40195	6907	-	67784	36	1123.7	-0.959634	0.107611	-8.91761	4.76461e-19	5.41265e-18	-1	10.0427	13.209	12.5312	10.8172	5.57357	5.9695	6.23914	6.18896	847	1377	1204	1176	955	927	1039	1103
Pmepa1	chr2	173224465	173276533	52069	4531	-	65112	4	552.417	-1.7291	0.193961	-8.91468	4.89213e-19	5.55301e-18	-1	12.2183	9.09542	7.12374	12.199	3.56755	2.59154	2.618	3.47267	676	622	449	870	401	264	286	406
Snx1	chr9	66088127	66124886	36760	2079	-	56440	15	400.052	0.910546	0.10216	8.91298	4.96799e-19	5.63454e-18	1	6.65716	7.26619	7.22683	7.79264	13.0103	14.6335	12.8279	14.0556	169	228	209	255	671	684	643	754
Aen	chr7	78895927	78908833	12907	2580	+	68048	4	971.767	0.883457	0.0991439	8.91085	5.06415e-19	5.73896e-18	1	13.3635	14.8178	14.3497	14.8736	24.452	25.0492	30.4319	26.0472	421	577	515	604	1565	1453	1893	1734
Slc9a6	chrX	56609835	56664230	54396	4916	+	236794	16	710.298	-0.820509	0.0921037	-8.90853	5.17141e-19	5.85577e-18	-1	10.6783	9.97347	10.3825	8.99489	6.00231	5.55526	5.83838	5.25042	641	740	710	696	732	614	692	666
Aspscr1	chr11	120672973	120709447	36475	1872	+	68938	16	607.644	0.772618	0.0867856	8.9026	5.45539e-19	6.17235e-18	1	11.8555	13.3433	13.3638	13.3718	22.3732	21.9778	23.4633	21.0546	271	377	348	394	1039	925	1059	1017
Ccnyl1	chr1	64691345	64725644	34300	2927	+	227210	10	280.724	-1.19231	0.133968	-8.9	5.58472e-19	6.31357e-18	-1	6.51913	6.42868	7.44176	8.53038	2.96098	3.54064	3.20246	2.97915	233	284	303	393	215	233	226	225
Acsl3	chr1	78657825	78707743	49919	3950	+	74205	16	795.939	-1.60944	0.180861	-8.89881	5.64499e-19	6.37657e-18	-1	15.8606	13.4357	23.3681	13.173	5.95984	5.40496	5.11364	5.09216	765	801	1284	819	584	480	487	519
Rps3	chr7	99477896	99483709	5814	1879	-	27050	7	5888.18	0.848347	0.0953815	8.89425	5.88148e-19	6.63835e-18	1	133.934	117.879	130.079	103.6	216.849	210.579	231.198	215.207	3073	3343	3400	3064	10108	8896	10474	10434
Stam	chr2	14074112	14148338	74227	3690	+	20844	14	440.239	0.978517	0.11003	8.8932	5.93738e-19	6.69605e-18	1	4.03926	4.18366	4.69512	4.49379	7.58145	8.55815	9.44173	8.75934	182	233	241	261	694	710	840	834
Slc43a2	chr11	75531694	75577572	45879	7232	+	215113	14	746.877	1.91013	0.214815	8.89195	6.00446e-19	6.76625e-18	1	1.81183	2.56523	2.21668	2.81119	8.1435	5.69509	11.6193	9.93535	160	280	223	320	1461	926	2026	1854
Sdccag8	chr1	176814660	177020432	205773	2771	+	76816	18	216.843	-1.10624	0.12442	-8.89117	6.04673e-19	6.8084e-18	-1	5.5562	5.81027	6.58951	5.22754	2.72035	2.55216	2.87384	2.61539	188	243	254	228	187	159	192	187
Cbfb	chr8	105170674	105217989	47316	2914	+	12400	6	1889.8	-1.29315	0.145495	-8.88788	6.22856e-19	7.00751e-18	-1	43.5611	49.4534	60.7125	46.069	19.768	16.3321	24.1683	21.2529	1550	2175	2461	2113	1429	1070	1698	1598
Dennd4c	chr4	86748555	86850603	102049	7793	+	329877	32	334.832	-0.933735	0.105061	-8.88752	6.24904e-19	7.02491e-18	-1	3.29975	2.87368	3.14562	2.91862	1.58801	1.61521	1.72973	1.46706	314	338	341	358	307	283	325	295
Usp20	chr2	30982279	31022655	40377	4157	+	74270	25	465.767	0.794358	0.0893929	8.88614	6.32687e-19	7.10669e-18	1	4.55081	4.23963	4.53082	4.46274	7.27278	7.67162	7.77241	8.10162	231	266	262	292	750	717	779	869
4632428C04Rik	chr16	30008667	30021430	12764	2428	+	100043102	3	32.6411	-3.24587	0.365495	-8.88077	6.6401e-19	7.44712e-18	-1	1.28171	1.36442	1.27314	1.36067	0.116217	0.0366378	0.239154	0.159618	38	50	43	52	7	2	14	10
Tmem8c	chr2	27061636	27072161	10526	1493	-		5	319.791	5.96698	0.6719	8.88076	6.64057e-19	7.44712e-18	1	0.164558	0.887558	0.0963	0.297877	14.6879	26.8419	15.3348	34.6021	3	20	2	7	544	901	552	1333
Efcab6	chr15	83866712	84065349	198638	5111	-	77627	32	179.322	-2.21625	0.249565	-8.88046	6.6586e-19	7.46136e-18	-1	1.76256	3.86311	3.47414	3.41842	0.544205	0.852841	0.57617	0.727943	110	298	247	275	69	98	71	96
Ar	chrX	98148757	98323218	174462	10063	+	11835	8	806.554	-1.88288	0.212104	-8.87715	6.85983e-19	7.68071e-18	-1	10.1239	6.51171	6.30082	4.41946	2.05098	1.70169	1.88359	1.77544	1244	989	882	700	512	385	457	461
Tmem38a	chr8	72572103	72587284	15182	2096	+	74166	6	21703.7	-1.05325	0.118696	-8.8735	7.08802e-19	7.92987e-18	-1	766.826	751.357	840.396	672.521	362.584	353.089	435.44	309.507	19626	23769	24503	22187	18853	16639	22005	16739
Gar1	chr3	129824912	129831396	6485	1271	-	68147	7	258.879	1.20347	0.135635	8.8728	7.13321e-19	7.97405e-18	1	7.28097	6.35976	6.50442	6.64821	15.5407	12.7381	16.4795	16.8011	113	122	115	133	490	364	505	551
Ttc7	chr17	87282886	87381770	98885	4615	+	225049	20	288.768	-1.0723	0.120895	-8.8697	7.33456e-19	8.19259e-18	-1	4.20565	5.34069	4.67311	4.17128	2.32343	2.10103	2.21086	2.11622	237	372	300	303	266	218	246	252
Gdpd5	chr7	99381549	99460984	79436	3583	+	233552	18	112.52	-1.3986	0.157764	-8.86511	7.64314e-19	8.53047e-18	-1	2.39993	2.40394	2.58821	2.48245	1.10255	0.955855	0.85661	0.832867	105	130	129	140	98	77	74	77
Aktip	chr8	91111781	91135494	23714	3226	-	14339	11	984.761	-0.786598	0.0887609	-8.86198	7.86025e-19	8.76581e-18	-1	20.7403	19.5524	22.7073	20.8363	13.0203	10.9748	12.5097	12.0735	817	952	1019	1058	1042	796	973	1005
Ccdc130	chr8	84257767	84270402	12636	2169	-	67736	10	158.801	1.25175	0.141348	8.85579	8.30958e-19	9.25953e-18	1	2.52972	2.4743	2.45261	1.96252	5.92857	5.31115	5.50721	5.59264	67	81	74	67	319	259	288	313
Nsmaf	chr4	6396207	6454271	58065	3507	-	18201	31	998.169	-0.735806	0.0831514	-8.84899	8.83152e-19	9.83331e-18	-1	18.8216	19.1004	20.5599	18.6595	11.8047	11.1354	12.6072	10.7746	806	1011	1003	1030	1027	878	1066	975
Rps26	chr10	128624529	128626506	1978	448	-	27370	4	3633.88	1.03669	0.117161	8.84849	8.87147e-19	9.86995e-18	1	326.848	269.757	321.249	235.554	559.309	571.963	638.251	595.604	1788	1824	2002	1661	6216	5761	6894	6885
Adal	chr2	121140428	121156680	16253	2727	+	75894	10	308.16	-0.970605	0.109698	-8.84794	8.91513e-19	9.91065e-18	-1	8.5889	8.0178	8.46206	7.40868	4.27201	3.71876	4.47158	4.07876	286	330	321	318	289	228	294	287
Tmem62	chr2	120977062	121007843	30782	2867	+	96957	14	171.908	1.64088	0.185456	8.8478	8.92619e-19	9.91507e-18	1	1.71388	1.75636	1.52953	1.3296	4.73829	3.78539	5.22249	5.93429	60	76	61	60	337	244	361	439
Hhatl	chr9	121784016	121792507	8492	1995	-	74770	12	2224.72	-1.38324	0.156349	-8.84714	8.97941e-19	9.96629e-18	-1	73.2743	97.4414	105.868	73.0867	32.8951	30.9007	40.8317	29.4308	1785	2934	2938	2295	1628	1386	1964	1515
P2rx6	chr16	17561885	17572012	10128	2346	+	18440	12	285.562	-1.19248	0.134838	-8.84379	9.25222e-19	1.0261e-17	-1	8.02891	10.0825	8.4574	10.1284	4.12385	4.58813	3.88949	3.50219	230	357	276	374	240	242	220	212
Rps15	chr10	80292431	80294114	1684	631	+	20054	4	5307.01	0.883396	0.0998913	8.84357	9.27063e-19	1.02732e-17	1	362.621	303.56	344.857	271.752	593.479	577.301	606.696	588.025	2794	2891	3027	2699	9290	8190	9230	9574
Pdhx	chr2	103021055	103073513	52459	2526	-	27402	11	1576.71	-0.790087	0.089357	-8.84191	9.40919e-19	1.04185e-17	-1	43.8977	44.9577	43.9695	38.7334	26.5705	26.3418	22.9712	23.3207	1354	1714	1545	1540	1665	1496	1399	1520
Minos1	chr4	139101814	139131113	29300	2683	-		4	1731.57	-0.641601	0.0725915	-8.83852	9.69964e-19	1.07317e-17	-1	43.954	42.1787	44.1563	40.3504	27.66	25.1983	28.0733	28.384	1440	1708	1648	1704	1841	1520	1816	1965
Cited4	chr4	120666563	120667820	1258	1258	+	56222	1	432.34	-2.00773	0.227191	-8.8372	9.81498e-19	1.08507e-17	-1	36.9113	27.756	38.2298	16.5145	7.14568	7.49555	7.38526	7.64017	567	527	669	327	223	212	224	248
Hmgb2	chr8	57511843	57515999	4157	2692	+	97165	5	240.787	2.46127	0.27859	8.83473	1.00342e-18	1.10843e-17	1	1.06475	1.96898	1.28181	1.62844	7.17265	4.65931	10.1687	10.855	35	80	48	69	479	282	660	754
Pcp4l1	chr1	171173264	171196268	23005	1575	-	66425	3	280.799	-1.77158	0.200527	-8.83462	1.00442e-18	1.10866e-17	-1	11.5953	13.1671	18.4398	16.6194	3.81351	3.27586	5.13514	5.29042	223	313	404	412	149	116	195	215
Rnf123	chr9	108051672	108079375	27704	4801	-	84585	39	2868.7	-1.03501	0.117196	-8.83147	1.03309e-18	1.13941e-17	-1	44.4528	44.2168	49.1431	36.3782	21.0747	21.2617	24.0339	18.631	2606	3204	3282	2749	2510	2295	2782	2308
Srpr	chr9	35211203	35217003	5801	2934	+	67398	14	5176.38	-1.07354	0.121615	-8.82743	1.07112e-18	1.18043e-17	-1	145.954	125.309	136.058	111.497	62.6229	57.9552	72.3359	53.5759	5229	5549	5553	5149	4558	3823	5117	4056
Pdha1	chrX	160122219	160138430	16212	2855	-	18597	11	12122.8	-0.811657	0.0919688	-8.82535	1.09116e-18	1.20156e-17	-1	297.288	292.015	292.512	291.584	196.399	161.882	153.832	156.393	10364	12583	11617	13103	13910	10391	10589	11521
Fam195b	chr11	120542888	120549727	6840	1205	-		5	542.938	0.986951	0.111909	8.81923	1.15248e-18	1.26809e-17	1	15.6314	14.7908	17.1219	17.979	30.8769	29.1231	35.8657	34.0597	230	269	287	341	923	789	1042	1059
Cep68	chr11	20227037	20249424	22388	4810	-	216543	7	800.156	-0.641108	0.0727199	-8.81613	1.18486e-18	1.30211e-17	-1	10.6582	11.3228	11.3885	10.5932	7.01455	7.07399	7.26048	6.84866	626	822	762	802	837	765	842	850
Fcf1	chr12	84970930	84983303	12374	716	+	73736	8	360.496	0.952908	0.108087	8.81609	1.18526e-18	1.30211e-17	1	18.9868	19.7103	17.1688	18.5452	37.383	32.0542	36.6102	37.9435	166	213	171	209	664	516	632	701
Prep	chr10	45067214	45158995	91782	2719	+	19072	15	835.976	0.757574	0.0859665	8.81244	1.22454e-18	1.34422e-17	1	12.6201	12.6225	12.3471	11.9869	19.6735	20.4643	23.1864	20.4681	419	518	467	513	1327	1251	1520	1436
Arpp21	chr9	112065091	112234841	169751	10727	-	74100	19	382.538	2.18167	0.247593	8.8115	1.23477e-18	1.35438e-17	1	0.442799	1.01914	0.877908	0.450126	2.65681	3.4415	3.16668	3.41417	58	165	131	76	707	830	819	945
Cars	chr7	143557230	143600090	42861	3222	-	27267	23	1314.26	0.777956	0.0882921	8.81116	1.23854e-18	1.35639e-17	1	15.2504	16.307	17.3361	16.2677	27.9247	27.0155	31.0492	25.7888	600	793	777	825	2232	1957	2412	2144
Noc4l	chr5	110648419	110653382	4964	2039	-	100608	15	572.192	1.39616	0.158452	8.81125	1.23762e-18	1.35639e-17	1	8.95662	8.09112	9.5545	6.94842	21.0746	17.7564	27.6033	21.7441	223	249	271	223	1066	814	1357	1144
Cttn	chr7	144435724	144470935	35212	3223	-	13043	18	814.602	0.950281	0.107933	8.80433	1.31632e-18	1.44044e-17	1	7.7499	9.97029	9.16722	10.4475	17.535	18.7546	19.033	16.9788	305	485	411	530	1402	1359	1479	1412
Rpl8	chr15	76904071	76906318	2248	862	+	26961	6	6521.19	0.871954	0.0990962	8.79906	1.37961e-18	1.50853e-17	1	321.214	285.163	309.985	243.371	519.642	504.999	555.261	541.991	3381	3710	3717	3302	11112	9787	11540	12055
Hnrnpk	chr13	58391132	58403343	12212	3032	-	15387	18	3252.09	0.780308	0.0886929	8.79786	1.3945e-18	1.52362e-17	1	47.5649	40.8857	41.8477	40.9653	69.5331	67.847	78.0003	78.6228	1761	1871	1765	1955	5230	4625	5702	6151
Thoc7	chr14	13949012	13961313	12302	1051	-	66231	9	1236.31	-0.740815	0.0842073	-8.79752	1.39875e-18	1.52707e-17	-1	82.9857	77.6666	85.089	73.5676	47.6747	44.6476	51.5788	47.0522	1065	1232	1244	1217	1243	1055	1307	1276
Gbp10	chr5	105215699	105239533	23835	3528	-	626578	11	47.5394	-3.83755	0.436217	-8.79733	1.40109e-18	1.52843e-17	-1	0.673172	1.08925	1.63011	2.07094	0.148537	0.0504289	0.105807	0.0768956	29	58	80	115	13	4	9	7
Slc25a24	chr3	109123149	109168409	45261	3383	+	229731	10	229.199	1.74785	0.198704	8.79626	1.41453e-18	1.5419e-17	1	1.52509	1.60597	1.55123	2.04703	4.21813	6.5475	4.92859	6.9652	63	82	73	109	354	498	402	608
Palmd	chr3	116918262	116968952	50691	2394	-	114301	8	654.671	-1.13062	0.128584	-8.79288	1.4578e-18	1.58782e-17	-1	22.0302	20.9507	20.4193	18.0461	10.4397	9.80975	7.31117	9.61599	644	757	680	680	620	528	422	594
Prkaa2	chr4	105029650	105109898	80249	8201	-	108079	9	3931.24	-1.06411	0.121029	-8.79222	1.46627e-18	1.59581e-17	-1	37.8268	31.0073	38.4554	33.3739	15.6799	18.1905	19.193	14.2101	3788	3838	4387	4308	3190	3354	3795	3007
Prmt3	chr7	49778358	49858265	79908	2495	+	71974	16	577.399	0.923308	0.105088	8.78602	1.54946e-18	1.68503e-17	1	8.27154	9.10857	9.62347	7.66469	15.7526	15.2777	17.5546	17.1331	252	343	334	301	975	857	1056	1103
Cdt1	chr8	122568015	122573130	5116	2191	+	67177	10	42.9178	2.72764	0.310513	8.78431	1.57332e-18	1.70966e-17	1	0.149511	0.302402	0.295295	0.347967	1.91342	1.98944	1.83623	1.66271	4	10	9	12	104	98	97	94
Eprs	chr1	185363095	185428355	65261	4850	+	107508	32	10233	1.05783	0.120433	8.78351	1.58446e-18	1.72043e-17	1	70.9868	76.6796	77.9206	71.3926	152.632	124.915	186.617	154.087	4204	5613	5257	5450	18364	13621	21822	19283
Mcu	chr10	59446984	59616692	169709	2872	-	215999	8	957.648	0.652766	0.0743828	8.77576	1.69755e-18	1.8418e-17	1	13.6016	13.9341	14.8432	13.848	21.1378	21.9449	23.3087	22.0225	477	604	593	626	1506	1417	1614	1632
Dnajb5	chr4	42953094	42958732	5639	2309	+	56323	3	3499.77	-1.29129	0.147158	-8.77487	1.71096e-18	1.85491e-17	-1	104.417	123.703	131.976	106.677	42.7023	38.6223	60.1575	49.2289	2944	4311	4239	3877	2446	2005	3349	2933
Mrpl24	chr3	87919544	87923433	3890	949	+	67707	6	663.837	0.817583	0.0932113	8.77129	1.76626e-18	1.91338e-17	1	28.3914	28.3456	28.5582	24.6366	49.3157	44.2908	51.135	48.7607	329	406	377	368	1161	945	1170	1194
Bbc3	chr7	16309583	16318334	8752	1976	+	170770	4	82.0389	2.11735	0.241436	8.76982	1.78952e-18	1.93708e-17	1	0.621671	0.905322	0.69123	1.12533	3.38642	2.94871	4.11403	4.2168	15	27	19	35	166	131	196	215
Atp2a2	chr5	122453513	122502225	48713	5725	-	11938	21	3663.28	1.90987	0.218115	8.75624	2.0187e-18	2.18347e-17	1	11.2436	14.478	16.0853	16.5241	42.4722	38.3174	58.9432	79.501	786	1251	1281	1489	6032	4932	8136	11744
Slc12a4	chr8	105943590	105966115	22526	3832	-	20498	24	659.09	1.86248	0.21284	8.7506	2.12224e-18	2.29369e-17	1	2.39359	4.54733	4.01462	5.10651	13.4754	11.5026	16.5169	17.0516	112	263	214	308	1281	991	1526	1686
Cab39	chr1	85793447	85851577	58131	3800	+	12283	9	3880.06	-0.850888	0.097265	-8.74814	2.16901e-18	2.34243e-17	-1	82.9293	66.8839	69.4097	65.7398	38.2526	38.8717	43.0151	37.8171	3848	3836	3669	3932	3606	3321	3941	3708
Map2k7	chr8	4238740	4247897	9158	3731	+	26400	13	1871.51	-0.783211	0.089536	-8.74744	2.1825e-18	2.35518e-17	-1	34.4612	32.7818	37.3216	33.0691	19.5449	18.1442	22.3111	19.9542	1570	1846	1937	1942	1809	1522	2007	1921
Mpeg1	chr19	12460779	12465285	4507	4336	+	17476	2	297.282	2.26729	0.259233	8.74615	2.20757e-18	2.3804e-17	1	1.43543	1.20716	0.828966	1.64107	4.23001	7.53956	4.71581	8.14256	76	79	50	112	455	735	493	911
Catsper2	chr2	121394355	121413792	19438	2247	-	212670	13	95.9513	1.52438	0.174307	8.74538	2.22265e-18	2.39483e-17	1	1.12984	1.06151	1.27971	1.30063	3.44443	3.64219	3.26715	3.39778	31	36	40	46	192	184	177	197
Mdga1	chr17	29827958	29887882	59925	7566	-	74762	16	571.003	-1.88928	0.216036	-8.74521	2.22595e-18	2.39653e-17	-1	3.78842	8.52066	7.40163	6.06275	1.75819	1.92822	1.78162	1.49571	350	973	779	722	330	328	325	292
Zfp52	chr17	21535539	21562601	27063	3164	+	22710	5	183.095	1.80927	0.206892	8.74501	2.23e-18	2.39905e-17	1	1.60477	1.52867	0.727059	1.70679	4.99423	4.6109	5.16486	4.7648	62	73	32	85	392	328	394	389
Abcc9	chr6	142587862	142702274	114413	7538	-	20928	41	4310.44	-0.94579	0.108182	-8.74257	2.27872e-18	2.44958e-17	-1	39.7958	41.4695	44.5843	37.4303	20.1874	20.8348	25.0464	18.699	3663	4718	4675	4441	3775	3531	4552	3637
Zbtb40	chr4	136979732	137048695	68964	7192	-	230848	19	321.055	-0.974847	0.11151	-8.74225	2.28519e-18	2.45465e-17	-1	3.02892	3.24279	3.32852	3.23318	1.49091	1.49663	1.8512	1.69204	266	352	333	366	266	242	321	314
Gramd4	chr15	86057695	86137636	79942	4447	+	223752	19	328.822	-0.929462	0.106362	-8.73867	2.35877e-18	2.53175e-17	-1	5.15641	5.24448	5.26995	5.35751	3.00041	2.64049	2.95659	2.4489	280	352	326	375	331	264	317	281
Otub2	chr12	103376894	103406350	29457	3715	+	68149	7	250.337	-1.85882	0.212718	-8.7384	2.36426e-18	2.5357e-17	-1	4.5191	4.13767	6.36639	7.88389	1.79038	1.58039	1.59652	1.35618	205	232	329	461	165	132	143	130
Dot1l	chr10	80755206	80794347	39142	5694	+	208266	28	1291.62	0.871493	0.0998044	8.73201	2.50193e-18	2.68129e-17	1	7.68034	10.0071	8.26951	8.7924	14.9448	16.8649	16.3821	15.4572	534	860	655	788	2111	2159	2249	2271
Vash2	chr1	190947646	190979296	31651	4190	-	226841	8	122.711	3.0129	0.345137	8.72955	2.55677e-18	2.73797e-17	1	0.527723	0.173942	0.188727	0.515541	2.11655	3.41814	2.12825	3.63505	27	11	11	34	220	322	215	393
Tep1	chr14	50824061	50870554	46494	8163	-	21745	55	677.417	0.923483	0.105827	8.72635	2.63018e-18	2.81444e-17	1	3.54145	3.23854	2.83571	2.82524	6.18264	5.43242	6.24454	5.69722	353	399	322	363	1252	997	1229	1200
Tmem132b	chr5	125532418	125792583	260166	7964	+	208151	9	61.5936	-4.22769	0.484505	-8.72579	2.64329e-18	2.8263e-17	-1	1.5219	0.424293	0.785315	0.454718	0.0708624	0.0279246	0.0260398	0.0437969	148	51	87	57	14	5	5	9
Prss23	chr7	89507785	89517586	9802	3226	-	76453	2	1549.56	-1.02482	0.117477	-8.72364	2.694e-18	2.87832e-17	-1	36.581	37.092	37.0582	28.9699	15.7944	19.8953	16.9067	16.062	1441	1806	1663	1471	1264	1443	1315	1337
2310001H17Rik	chr6	129232623	129238482	5860	769	-	76432	4	294.199	-1.26015	0.144462	-8.72308	2.70732e-18	2.89035e-17	-1	28.7537	28.9494	30.0078	29.3292	13.8912	12.7824	13.2681	8.97068	270	336	321	355	265	221	246	178
Fam83h	chr15	76001092	76014336	13245	4628	-	105732	5	44.169	3.51023	0.402573	8.71951	2.79419e-18	2.98082e-17	1	0.123869	0.0572655	0.0310665	0.123551	0.984247	0.672748	1.20091	0.946274	7	4	2	9	113	70	134	113
Col23a1	chr11	51289920	51583925	294006	5665	+	237759	29	113.708	2.02578	0.232354	8.7185	2.81915e-18	3.00516e-17	1	0.332494	0.502916	0.482214	0.392525	1.83586	2.29261	1.48626	1.38192	23	43	38	35	258	292	203	202
Fem1a	chr17	56256793	56263608	6816	6816	+	14154	1	9844.74	-1.10926	0.127244	-8.7176	2.84164e-18	3.02683e-17	-1	118.781	101.037	115.573	92.7081	48.6909	53.3987	56.0987	40.2451	9886	10394	10958	9946	8233	8183	9219	7078
Myo1c	chr11	75651509	75674643	23135	5662	+	17913	32	2266.82	0.573444	0.0657923	8.71596	2.883e-18	3.06856e-17	1	16.7348	17.7752	17.7879	17.4934	25.0891	25.1536	25.9318	27.701	1157	1519	1401	1559	3524	3202	3540	4047
Rilpl1	chr5	124493080	124531391	38312	2249	-	75695	7	4176.96	-1.04667	0.120209	-8.70712	3.11684e-18	3.31493e-17	-1	145.91	123.321	137.191	136.445	64.2568	57.4322	80.9237	60.1578	4007	4186	4292	4830	3585	2904	4388	3491
Micu3	chr8	40308051	40386304	78254	3268	+	78506	15	336.058	-1.0023	0.115245	-8.69708	3.40525e-18	3.61892e-17	-1	7.29235	7.13653	8.66703	6.66823	3.73749	3.49783	3.88363	3.72374	291	352	394	343	303	257	306	314
Hnrnph1	chr11	50377719	50386528	8810	2226	+	59013	14	2378.65	-0.696743	0.0801357	-8.69453	3.48258e-18	3.69829e-17	-1	68.4296	72.0901	79.9939	66.1587	45.5984	44.0387	42.8736	44.3441	1860	2422	2477	2318	2518	2204	2301	2547
Rpl10a	chr17	28328471	28331033	2563	830	+	19896	6	2574.84	0.984143	0.113203	8.69359	3.51157e-18	3.72626e-17	1	129.552	111.518	120.737	90.2473	215.249	226.357	230.368	221.653	1313	1397	1394	1179	4432	4224	4610	4747
Gtf2b	chr3	142765247	142783606	18360	1253	+	229906	7	332.908	1.01438	0.116684	8.69341	3.51724e-18	3.72944e-17	1	10.4574	9.41229	9.69598	8.67049	18.2733	17.6067	19.7616	21.3727	160	178	169	171	568	496	597	691
Ctsz	chr2	174427494	174439039	11546	1440	-	64138	6	961.722	1.06438	0.122489	8.68963	3.63606e-18	3.85252e-17	1	27.6964	21.2112	20.0188	24.8396	51.228	53.6519	45.7102	45.3492	487	461	401	563	1830	1737	1587	1685
Thumpd3	chr6	113046327	113068273	21947	2061	+	14911	10	410.879	1.08618	0.12502	8.68808	3.68618e-18	3.90267e-17	1	7.31133	7.42609	7.25507	5.73368	14.2388	12.9701	16.1799	15.363	184	231	208	186	728	601	804	817
Baz1a	chr12	54892989	54986336	93348	6179	-	217578	27	175.981	1.25618	0.14459	8.68788	3.69255e-18	3.90646e-17	1	0.980776	0.825656	0.942373	0.904822	2.04847	2.00833	2.14127	2.50257	74	77	81	88	314	279	319	399
Wdr75	chr1	45795501	45823613	28113	2612	+	73674	21	441.701	0.933804	0.107521	8.68483	3.7932e-18	4.00992e-17	1	6.49013	6.44298	6.35762	5.93493	11.5438	10.7279	12.5921	13.2647	207	254	231	244	748	630	793	894
Cdadc1	chr14	59559388	59597959	38572	4128	-	71891	11	572.39	-0.903846	0.104099	-8.68259	3.86872e-18	4.08667e-17	-1	9.18539	9.93522	9.28204	10.7889	5.1853	4.63315	5.77732	5.36078	463	619	533	701	531	430	575	571
Ass1	chr2	31470270	31520670	50401	1631	+	11898	16	68.4492	2.36775	0.272717	8.68208	3.88613e-18	4.10196e-17	1	0.552326	1.21869	0.617064	0.545347	3.26241	4.1724	4.27222	3.56426	11	30	14	14	132	153	168	150
Ndrg2	chr14	51905271	51913488	8218	2157	-	29811	16	28594.6	-0.881322	0.101591	-8.67522	4.12756e-18	4.35352e-17	-1	852.663	901.846	965.871	1006.72	498.809	475.28	590.088	459.189	22458	29360	28981	34179	26691	23049	30688	25557
B3galnt2	chr13	13954674	13999068	44395	3681	+	97884	12	2376.92	-0.889476	0.102622	-8.6675	4.41698e-18	4.65528e-17	-1	49.0123	43.4508	50.054	39.4039	25.4501	25.9668	24.6874	22.0782	2203	2414	2563	2283	2324	2149	2191	2097
Sh3bp2	chr5	34525784	34563639	37856	3384	+	24055	13	166.4	1.79159	0.206781	8.6642	4.54713e-18	4.78885e-17	1	1.40363	1.17476	1.35958	0.863627	4.45513	3.08877	4.97616	4.00839	58	60	64	46	374	235	406	350
Erc1	chr6	119570796	119848150	277355	9854	-	111173	21	694.984	-1.0171	0.117426	-8.66164	4.65008e-18	4.89358e-17	-1	5.01974	5.23783	5.84354	4.3778	2.42993	2.35165	2.879	2.45417	604	779	801	679	594	521	684	624
Abcc5	chr16	20331303	20426394	95092	6197	-	27416	30	1525.67	-1.04646	0.12084	-8.65985	4.72378e-18	4.96742e-17	-1	18.3428	19.7154	19.6395	14.2608	8.91816	9.14399	8.97523	7.7986	1388	1844	1693	1391	1371	1274	1341	1247
Plppr2	chr9	21937010	21948907	11898	2773	+	235044	10	57.6546	2.21663	0.256088	8.65573	4.89782e-18	5.14657e-17	1	0.413461	0.382293	0.414788	0.389491	2.19506	1.79645	1.54059	1.88676	14	16	16	17	151	112	103	135
Fbxw8	chr5	118064981	118155458	90478	4978	-	231672	11	1042.01	0.701182	0.0810844	8.64756	5.26122e-18	5.52429e-17	1	7.946	8.65137	8.41918	9.53376	14.2844	13.6258	14.4975	13.8423	483	650	583	747	1764	1525	1740	1778
Ppan	chr9	20888175	20892179	4005	1671	+	235036	11	238.952	1.14564	0.132563	8.64226	5.5114e-18	5.77831e-17	1	4.41085	4.67877	5.37761	4.82865	9.14286	10.9399	11.1943	11.4573	90	118	125	127	379	411	451	494
Tnfrsf1a	chr6	125349723	125362483	12761	2155	+	21937	10	610.036	0.81946	0.0948195	8.64231	5.50862e-18	5.77831e-17	1	11.5527	10.9761	10.1744	11.7042	20.1459	21.1556	18.1302	18.9551	304	357	305	397	1077	1025	942	1054
Nap1l4	chr7	143513579	143549120	35542	2405	-	17955	16	4315.44	-0.732675	0.0847826	-8.64181	5.5328e-18	5.7964e-17	-1	128.137	120.253	131.64	105.932	72.5423	74.8641	74.2949	70.6943	3763	4365	4404	4010	4328	4048	4308	4387
Cacna2d1	chr5	15934691	16374511	439821	7493	+	12293	39	6304.46	-0.961624	0.111311	-8.63911	5.66532e-18	5.9308e-17	-1	58.2543	58.6075	67.8968	56.3936	31.2349	26.9612	36.356	29.2695	5330	6628	7077	6651	5806	4542	6568	5659
Cyc1	chr15	76343523	76345934	2412	1194	+	66445	7	6729.87	-0.689251	0.0798167	-8.63542	5.85094e-18	6.12055e-17	-1	364	414.85	374.492	355.71	255.098	229.432	226.764	224.612	5307	7476	6220	6685	7556	6159	6528	6920
Prkab1	chr5	116013590	116024428	10839	2051	-	19079	7	272.129	1.00998	0.116964	8.63496	5.87455e-18	6.14066e-17	1	5.15087	4.4903	4.76683	4.70844	9.90567	9.78045	10.1921	8.55982	129	139	136	152	504	451	504	453
Rpl7a	chr2	26910807	26913311	2505	864	+	27176	8	5522.33	0.808465	0.0936646	8.63149	6.0557e-18	6.32529e-17	1	270.234	244.933	274.988	217.733	432.126	415.182	467.039	450.307	2851	3194	3305	2961	9262	8065	9729	10039
Fam129a	chr1	151571373	151719347	147975	3939	+		14	478.264	1.70753	0.198041	8.62206	6.57575e-18	6.86338e-17	1	2.45331	2.92678	2.8653	4.08069	9.61969	7.37353	12.7724	10.5768	118	174	157	253	940	653	1213	1075
Pgm5	chr19	24678261	24861842	183582	7981	-	226041	11	767.477	1.58019	0.183349	8.61851	6.78285e-18	7.07426e-17	1	1.71362	3.29579	2.6842	2.74638	6.63173	7.23935	8.34616	9.05635	167	397	298	345	1313	1299	1606	1865
Lmo2	chr2	103957995	103981878	23884	1900	+	16909	4	193.642	1.46494	0.170155	8.60947	7.34022e-18	7.64988e-17	1	3.18959	2.92922	2.535	3.10977	9.29265	6.43765	9.16841	7.5471	74	84	67	93	438	275	420	370
Abhd8	chr8	71456700	71463657	6958	1985	-	64296	5	339.221	-1.13488	0.131831	-8.60854	7.39958e-18	7.70602e-17	-1	12.212	13.8521	13.943	10.9142	5.56428	6.81179	5.5998	5.23246	296	415	385	341	274	304	268	268
Hnrnpr	chr4	136310942	136345981	35040	8017	+	74326	11	714.949	0.713082	0.0828683	8.60501	7.63098e-18	7.94109e-17	1	3.55487	3.91736	3.67644	3.50275	5.72202	6.34691	6.10476	5.85899	348	474	410	442	1138	1144	1180	1212
Lypla1	chr1	4807893	4846735	38843	2433	+	18777	9	1709.28	-0.671653	0.0780684	-8.60339	7.73936e-18	8.04193e-17	-1	47.2587	47.6838	47.2457	45.0449	30.8335	26.8186	31.5717	28.29	1404	1751	1599	1725	1861	1467	1852	1776
Ptpmt1	chr2	90910713	90918050	7338	1319	-	66461	5	553.668	-0.877239	0.101964	-8.60343	7.73714e-18	8.04193e-17	-1	31.1685	27.6779	32.7556	26.3476	17.0839	15.7815	15.7855	15.4845	502	551	601	547	559	468	502	527
Klhdc10	chr6	30401855	30455174	53320	5937	+	76788	10	1228.22	-0.574725	0.0668099	-8.6024	7.80679e-18	8.10598e-17	-1	13.4077	13.6151	14.0458	12.6274	9.0507	8.99005	9.13076	8.87124	972	1220	1160	1180	1333	1200	1307	1359
Khdrbs1	chr4	129703169	129742303	39135	4783	-	20218	12	1000.67	0.654309	0.0760901	8.59913	8.03208e-18	8.33373e-17	1	9.1603	8.75474	9.16823	8.19565	13.1391	14.2929	13.9266	14.115	535	632	610	617	1559	1537	1606	1742
Best3	chr10	116986314	117025040	38727	2719	+	382427	10	304.657	-2.08566	0.242573	-8.59811	8.10404e-18	8.40217e-17	-1	10.0298	12.0377	11.6332	5.63127	2.17935	3.10808	2.07457	1.90997	333	494	440	241	147	190	136	134
Wbscr27	chr5	134932373	134942637	10265	2803	+		6	96.7396	1.95846	0.227909	8.59314	8.4621e-18	8.76691e-17	1	0.642771	0.874591	0.743757	0.793311	2.94815	2.14219	3.5217	3.30451	22	37	29	35	205	135	238	239
Nmt1	chr11	103028562	103066105	37544	1838	+	18107	12	1275.49	0.679667	0.0790958	8.59297	8.4753e-18	8.7741e-17	1	30.8776	27.4325	27.8869	29.5542	48.0964	42.6633	47.3433	47.1685	693	761	713	855	2193	1763	2098	2237
Gm867	chr10	75937723	75940672	2950	1228	-	333670	7	48.5052	3.73917	0.435495	8.58601	9.004e-18	9.31455e-17	1	0.133379	0.215818	0.468325	0.362158	4.53002	2.53541	5.60671	3.28221	2	4	8	7	138	70	166	104
Eif5	chr12	111538101	111546753	8653	3966	+	217869	12	5061.13	0.671636	0.0782258	8.58587	9.01534e-18	9.3194e-17	1	56.3724	48.5144	54.6319	54.0014	86.2927	79.2669	91.0467	83.4325	2730	2904	3014	3371	8490	7068	8706	8538
Rph3al	chr11	75830992	75925891	94900	3437	-	380714	8	169.777	-1.39795	0.162881	-8.5826	9.27521e-18	9.58096e-17	-1	4.12214	3.4892	4.55967	3.36427	1.47778	1.56586	1.65325	1.19525	173	181	218	182	126	121	137	106
Asrgl1	chr19	9111719	9135566	23848	2274	-	66514	7	906.912	-0.96854	0.112888	-8.57968	9.514e-18	9.82038e-17	-1	29.279	28.0292	31.7711	25.4243	15.5286	13.9459	16.3242	12.6969	813	962	1005	910	876	713	895	745
Ddit4l	chr3	137623672	137628332	4661	2721	+	73284	3	3556.45	-1.69824	0.197982	-8.57776	9.67393e-18	9.97811e-17	-1	114.701	79.9165	147.105	91.6919	40.118	30.1589	37.2386	26.0363	3811	3282	5568	3927	2708	1845	2443	1828
Gss	chr2	155563181	155592810	29630	1963	-	14854	13	277.817	0.992925	0.11576	8.57746	9.69889e-18	9.99649e-17	1	4.67255	5.36665	5.52984	4.95188	10.7399	9.42586	9.8461	10.8586	112	159	151	153	523	416	466	550
Fam83g	chr11	61684410	61709950	25541	4786	+	69640	5	90.1446	2.14581	0.250204	8.57624	9.8022e-18	1.00955e-16	1	0.581785	0.373781	0.31543	0.25222	1.82771	1.63564	1.87189	1.31182	34	27	21	19	217	176	216	162
Lrtm2	chr6	119315133	119330766	15634	3679	-	211187	5	100.318	-2.76668	0.32265	-8.57485	9.92125e-18	1.02107e-16	-1	2.33731	2.55732	1.28964	4.12731	0.339665	0.326424	0.439677	0.410834	105	142	66	239	31	27	39	39
Ndufaf6	chr4	11051045	11076205	25161	1083	-	76947	9	331.603	-1.13406	0.132266	-8.5741	9.98611e-18	1.02699e-16	-1	22.5343	24.349	25.0911	19.3004	11.7991	8.99422	10.8382	9.9125	298	398	378	329	317	219	283	277
Smpdl3a	chr10	57794544	57811830	17287	1791	+	57319	8	1099.86	-0.843124	0.0983592	-8.57189	1.018e-17	1.04616e-16	-1	40.01	43.209	48.126	39.6948	24.7805	22.6489	25.8676	22.0501	875	1168	1199	1119	1101	912	1117	1019
Sbk2	chr7	4957081	4964348	7268	1139	-	381836	4	527.74	-1.90501	0.222302	-8.5695	1.03938e-17	1.06735e-16	-1	47.3825	33.5062	24.2361	53.4926	10.0511	12.2227	10.6695	9.42514	659	576	384	959	284	313	293	277
Ddx56	chr11	6257545	6267729	10185	3287	-	52513	14	574.348	0.867308	0.101225	8.56816	1.05148e-17	1.07899e-16	1	6.90139	7.29685	6.56111	6.08849	11.491	11.7725	13.552	12.1324	277	362	300	315	937	870	1074	1029
Clcn3	chr8	60910389	60983311	72923	6038	-	12725	14	1461.56	0.752102	0.0878321	8.56295	1.10018e-17	1.12813e-16	1	9.76553	10.1831	10.382	8.79654	16.5301	15.2705	17.8599	16.2133	720	928	872	836	2476	2073	2600	2526
Lyrm9	chr11	78826595	78843899	17305	5053	+	66274	4	302.624	-0.958818	0.112025	-8.559	1.13846e-17	1.16652e-16	-1	4.44076	4.11725	4.76597	3.83486	2.14596	2.30622	2.28189	2.08618	274	314	335	305	269	262	278	272
Lrp2bp	chr8	46010602	46029476	18875	3420	+	67620	9	169.402	-2.61692	0.305785	-8.55804	1.14799e-17	1.17543e-16	-1	3.78345	4.49457	7.35695	2.84226	0.660056	0.520214	1.10361	0.725247	158	232	350	153	56	40	91	64
Gfod2	chr8	105716113	105758607	42495	2036	-	70575	3	154.471	-1.16399	0.136213	-8.54536	1.28132e-17	1.31099e-16	-1	5.99329	5.59728	5.96712	5.2112	2.85104	2.4249	2.50568	2.36035	149	172	169	167	144	111	123	124
Rcsd1	chr1	165648945	165708094	59150	2670	-	226594	7	2026.77	-1.13349	0.132665	-8.54402	1.29626e-17	1.32531e-16	-1	60.0255	54.3946	54.7102	57.0368	24.9714	30.9016	27.511	19.726	1957	2192	2032	2397	1654	1855	1771	1359
Ncor2	chr5	125017153	125179214	162062	8908	-	20602	48	2158.55	-1.09786	0.128501	-8.54363	1.30072e-17	1.3289e-16	-1	18.966	17.7318	19.4649	15.4767	7.4847	10.3506	8.03635	7.60054	2063	2384	2412	2170	1654	2073	1726	1747
Ccar1	chr10	62743928	62792368	48441	4478	-	67500	25	999.17	0.73678	0.086243	8.54307	1.30704e-17	1.33438e-16	1	9.199	8.90715	8.79736	9.39231	13.4849	15.9021	15.19	15.9158	503	602	548	662	1498	1601	1640	1839
Fbxo40	chr16	36966073	36979136	13064	2518	-	207215	3	3443.13	-1.25314	0.146706	-8.54181	1.3213e-17	1.34796e-16	-1	100.076	107.147	106.604	104.029	40.7909	33.4029	56.9762	44.1269	3077	4072	3734	4123	2548	1891	3459	2867
Kazald1	chr19	45076139	45079289	3151	1380	+	107250	5	90.4021	-1.77548	0.208118	-8.53111	1.44945e-17	1.47762e-16	-1	5.04425	5.61737	6.4595	4.88006	2.10316	1.22476	1.68309	1.40418	85	117	124	106	72	38	56	50
A830082N09Rik	chr10	33987216	33995055	7840	7840	-	414093	1	81.5311	-1.56772	0.183807	-8.52915	1.47425e-17	1.50181e-16	-1	0.919228	0.853556	0.88026	0.721228	0.308499	0.306356	0.269807	0.252108	88	101	96	89	60	54	51	51
Rpl27	chr11	101442245	101445596	3352	734	+	19942	5	1449.79	1.00019	0.11728	8.52824	1.48594e-17	1.51261e-16	1	80.8907	71.8528	76.687	56.3487	138.945	138.04	152.795	141.241	725	796	783	651	2530	2278	2704	2675
Ebag9	chr15	44619641	44641027	21387	1564	+	55960	7	372.683	-0.954936	0.111986	-8.52727	1.49837e-17	1.52416e-16	-1	19.0076	16.1828	16.2253	16.8175	9.25288	7.59316	9.41434	8.87111	363	382	353	414	359	267	355	358
Nmnat1	chr4	149468787	149485142	16356	954	-	66454	5	244.771	-1.06112	0.124457	-8.52594	1.51575e-17	1.54071e-16	-1	20.2591	19.6546	18.0097	17.315	9.12693	9.5577	9.69516	7.67795	236	283	239	260	216	205	223	189
Rrp9	chr9	106477309	106485415	8107	1537	+	27966	15	493.839	1.00057	0.117361	8.52562	1.51991e-17	1.54382e-16	1	12.6812	11.6821	12.4412	9.71388	21.742	21.4144	24.9882	24.7106	238	271	266	235	829	740	926	980
Rnf114	chr2	167492645	167516166	23522	3001	+	81018	8	939.665	-0.85568	0.100438	-8.51949	1.60253e-17	1.62656e-16	-1	22.9502	21.1508	20.3375	23.0548	12.0623	10.5082	13.5305	12.2297	841	958	849	1089	898	709	979	947
Tbc1d9b	chr11	50131360	50172785	41426	5249	+	76795	22	962.125	-0.690753	0.081141	-8.51299	1.69498e-17	1.71916e-16	-1	12.9809	11.7769	12.189	12.1522	7.9715	8.08388	7.24588	7.1102	832	933	890	1004	1038	954	917	963
Tnrc18	chr5	142724605	142817387	92783	11020	-	231861	28	811.029	-0.925233	0.108686	-8.51291	1.69624e-17	1.71919e-16	-1	5.09799	4.99026	6.18419	4.64101	2.58251	2.91006	2.79644	2.72202	686	830	948	805	706	721	743	774
Micu2	chr14	57916280	57999262	82983	2310	-	68514	12	1233.19	0.631061	0.0741389	8.51188	1.71133e-17	1.73323e-16	1	23.1149	21.4544	23.0913	23.2129	32.929	34.8317	36.9515	35.9871	652	748	742	844	1887	1809	2058	2145
Rnf130	chr11	50025331	50125719	100389	8200	+	59044	9	932.867	-0.710836	0.0835444	-8.50848	1.76233e-17	1.78359e-16	-1	7.36055	7.50634	8.43368	7.32953	4.54232	4.89804	4.83551	4.44269	737	929	962	946	924	903	956	940
Asb12	chrX	95470199	95557987	87789	1596	-	70392	5	563.642	-0.947282	0.111422	-8.50174	1.86762e-17	1.88879e-16	-1	23.6551	27.1086	25.8995	24.203	10.9364	13.1261	14.0593	14.2054	461	653	575	608	433	471	541	585
Nol3	chr8	105276447	105281939	5493	2869	+	78688	4	1358.6	0.832677	0.0979478	8.50124	1.87584e-17	1.89574e-16	1	20.0669	16.1657	19.845	17.8264	32.611	32.4789	35.8236	30.5963	703	700	792	805	2321	2095	2478	2265
Dirc2	chr16	35694903	35769356	74454	4554	-		9	1282.09	-0.974943	0.114718	-8.49864	1.91824e-17	1.93719e-16	-1	20.1051	20.1649	22.021	18.6525	10.4096	9.67896	12.2224	8.86761	1118	1386	1395	1337	1176	991	1342	1042
Kif16b	chr2	142618345	142901464	283120	5445	-	16558	26	1260.21	-0.983035	0.115715	-8.49531	1.974e-17	1.99206e-16	-1	16.033	17.5223	18.5628	14.5501	7.86223	8.06245	9.89486	7.90766	1066	1440	1406	1247	1062	987	1299	1111
Aaas	chr15	102338247	102350759	12513	1816	-	223921	16	229.24	1.36315	0.160518	8.49217	2.02822e-17	2.0453e-16	1	5.00569	3.35659	3.60231	3.42854	9.45612	8.59685	11.2598	10.0516	111	92	91	98	426	351	493	471
Kank1	chr19	25237202	25434496	197295	5410	+	107351	14	583.147	-0.822432	0.0969109	-8.48648	2.12993e-17	2.14632e-16	-1	7.47801	7.64212	7.68045	7.06965	4.73892	4.03675	4.29328	3.81823	494	624	578	602	636	491	560	533
Sdhc	chr1	171129157	171150603	21447	1179	-	66052	6	4501.39	-0.612271	0.0721676	-8.48401	2.17569e-17	2.19086e-16	-1	233.251	270.532	248.955	248.42	172.286	154.825	163.337	164.554	3358	4814	4083	4610	5039	4104	4643	5006
Ttc19	chr11	62281473	62316441	34969	3436	+	72795	10	855.776	-0.78239	0.0922264	-8.48336	2.18786e-17	2.20153e-16	-1	18.8768	15.6192	17.5326	16.3085	9.4324	10.1617	10.5984	9.50837	792	810	838	882	804	785	878	843
Npm3	chr19	45747734	45749563	1830	860	-	18150	6	258.957	0.907794	0.107012	8.4831	2.19273e-17	2.20485e-16	1	11.7129	11.6334	11.6191	10.4903	20.999	21.8254	20.931	21.4056	123	151	139	142	448	422	434	475
Uck2	chr1	167226083	167285127	59045	1338	-	80914	7	335.988	1.34506	0.158767	8.47189	2.41437e-17	2.42598e-16	1	9.11983	7.37831	8.2741	6.07789	20.1252	15.6904	22.102	20.1597	149	149	154	128	668	472	713	696
Reep1	chr6	71707681	71810710	103030	3804	+	52250	7	2022.99	-0.811367	0.0957728	-8.47179	2.4166e-17	2.42647e-16	-1	33.3693	34.9395	36.0574	42.5557	20.0281	22.0638	21.4904	20.1825	1550	2006	1908	2548	1890	1887	1971	1981
Smarce1	chr11	99209047	99231017	21971	2919	-	57376	11	884.079	0.714068	0.0843101	8.46954	2.46356e-17	2.47185e-16	1	11.587	13.1196	13.1758	11.8621	19.9136	19.3212	21.5551	20.8448	413	578	535	545	1442	1268	1517	1570
Mtdh	chr15	34082719	34142385	59667	3680	+	67154	12	4645.12	0.741253	0.0875379	8.4678	2.50077e-17	2.5074e-16	1	54.2108	48.8459	54.795	47.1317	79.8544	81.4871	93.6707	87.5471	2436	2713	2805	2730	7290	6742	8311	8313
Smarcb1	chr10	75896769	75921614	24846	1657	-	20587	9	404.65	0.893755	0.105602	8.46344	2.59596e-17	2.60097e-16	1	8.84682	9.75649	10.0218	8.43527	17.9537	18.3604	16.0448	16.5125	179	244	231	220	738	684	641	706
Lsmem1	chr12	40176386	40199315	22930	1213	-	380755	4	416.12	-1.72004	0.203274	-8.46169	2.63539e-17	2.63859e-16	-1	24.1026	30.8067	37.9886	21.2649	7.77632	7.2236	11.1469	8.4987	357	564	641	406	234	197	326	266
Rpl11	chr4	136049948	136053371	3424	594	-	67025	6	3030.85	0.892587	0.1055	8.46058	2.66053e-17	2.66186e-16	1	222.936	190.18	202.351	159.688	357.638	349.162	371.819	359.564	1617	1705	1672	1493	5270	4663	5325	5511
Thrb	chr14	17660960	18038088	377129	6555	+	21834	10	285.077	-1.37333	0.162353	-8.45891	2.69893e-17	2.69836e-16	-1	3.03592	3.27491	3.2462	4.05137	1.70344	1.2078	1.14526	1.2002	243	324	296	418	277	178	181	203
Rnf217	chr10	31501887	31609725	107839	2860	-	268291	6	368.209	0.941679	0.111336	8.45796	2.72085e-17	2.71833e-16	1	4.98241	4.61013	4.32333	5.19815	8.25944	9.93763	9.26687	9.26877	174	199	172	234	586	639	639	684
Hnrnpu	chr1	178328300	178337784	9485	3670	-	51810	14	3562.07	0.603807	0.0713947	8.4573	2.73632e-17	2.73183e-16	1	44.4062	42.6242	40.7038	39.3835	59.8508	67.4688	62.9827	63.6032	1990	2361	2078	2275	5449	5567	5573	6023
Tirap	chr9	35184391	35200291	15901	4868	-	117149	7	404.93	-1.3507	0.15972	-8.45669	2.75069e-17	2.74422e-16	-1	7.90686	5.37617	5.56733	7.07371	2.79889	2.43041	2.81165	2.11769	470	395	377	542	338	266	330	266
Dkk3	chr7	112116019	112159057	43039	3357	-	50781	8	146.825	-3.46135	0.40931	-8.45654	2.75419e-17	2.74576e-16	-1	2.90303	4.36182	8.50149	1.62759	0.312206	0.384233	0.420074	0.461786	119	221	397	86	26	29	34	40
Xylt1	chr7	117380979	117667630	286652	3070	+	233781	12	34.2039	-2.82056	0.333608	-8.45471	2.79785e-17	2.7873e-16	-1	0.880303	1.31649	1.17081	0.86918	0.183827	0.0869282	0.148612	0.176735	33	61	50	42	14	6	11	14
Impad1	chr4	4764342	4793306	28965	4636	-		5	964.204	-0.796631	0.0942244	-8.45462	2.80009e-17	2.78756e-16	-1	14.5206	13.4913	15.8631	13.3891	8.09516	8.01108	9.09863	7.7494	822	944	1023	977	931	835	1017	927
Opa1	chr16	29579334	29654602	75269	6002	+	74143	30	2347.98	-0.672688	0.0796139	-8.44938	2.92851e-17	2.91333e-16	-1	26.2795	26.6151	26.0148	25.3623	17.1196	17.3556	16.5158	14.4316	1926	2411	2172	2396	2549	2342	2390	2235
Klc2	chr19	5107746	5118408	10663	3054	-	16594	16	1957.81	-0.680351	0.0805605	-8.44522	3.03482e-17	3.01694e-16	-1	44.9161	39.5281	45.9716	40.8366	26.1214	26.7103	28.452	25.545	1675	1822	1953	1963	1979	1834	2095	2013
Lrrc51	chr7	101912989	101933857	20869	1096	-	69358	6	121.191	1.37794	0.163186	8.44396	3.06776e-17	3.04752e-16	1	3.21303	2.90173	3.67311	3.53605	9.45239	8.44113	8.96884	7.77936	43	48	56	61	257	208	237	220
Pde4dip	chr3	97689828	97888707	198880	12942	-	83679	47	69929.2	-1.0805	0.127977	-8.44297	3.09375e-17	3.07116e-16	-1	363.597	394.747	421.818	411.177	164.363	178.865	239.323	169.94	57460	77107	75940	83759	52770	52045	74677	56750
Epb41	chr4	131923413	132075313	151901	6923	-	269587	21	2366.92	-0.968796	0.114759	-8.44202	3.119e-17	3.09404e-16	-1	24.5105	22.8064	27.7147	23.1262	13.1302	11.6416	14.5104	10.8658	2072	2383	2669	2520	2255	1812	2422	1941
H2afy	chr13	56073622	56135550	61929	2053	-		9	1080.36	-0.683579	0.0810192	-8.43725	3.24905e-17	3.22077e-16	-1	35.4226	34.0156	38.2375	33.0198	22.7766	21.99	22.3442	20.4631	888	1054	1092	1067	1160	1015	1106	1084
Npc1	chr18	12189694	12236386	46693	5209	-	18145	25	1794.62	-0.9911	0.117553	-8.43111	3.42395e-17	3.39175e-16	-1	29.6513	24.1036	24.3169	21.3687	13.3724	12.3556	13.1857	11.0932	1886	1895	1762	1752	1728	1447	1656	1491
Stim2	chr5	53998523	54121057	122535	4910	+	116873	12	816.243	-1.13155	0.13431	-8.4249	3.61073e-17	3.5719e-16	-1	14.3441	10.0261	13.6602	11.4903	5.51705	6.44075	5.19508	5.43838	860	743	933	888	672	711	615	689
Zfc3h1	chr10	115384959	115432771	47813	6956	+	216345	35	492.064	1.18456	0.140602	8.42489	3.61092e-17	3.5719e-16	1	2.71962	2.31459	1.87057	2.47519	4.80992	6.11928	4.788	5.58822	231	243	181	271	830	957	803	1003
Uqcrb	chr13	66900621	66905350	4730	503	-	67530	4	3804.66	-0.736032	0.0873716	-8.42415	3.63371e-17	3.59191e-16	-1	521.489	522.541	552.951	453.319	335.708	295.697	304.433	294.941	3203	3967	3869	3589	4189	3344	3692	3828
2610507I01Rik	chr11	59197793	59202431	4639	2905	-	72203	3	244.523	-1.06514	0.126459	-8.42279	3.67609e-17	3.63124e-16	-1	6.70946	5.40541	5.9886	6.6048	2.99728	3.24592	2.61278	2.94834	238	237	242	302	216	212	183	221
Fbxo3	chr2	104027799	104063237	35439	4760	+	57443	11	2124.8	-0.732997	0.0870403	-8.42135	3.72165e-17	3.67366e-16	-1	32.6891	28.1728	31.3981	28.6565	18.0466	16.8849	19.9713	17.8144	1900	2024	2079	2147	2131	1807	2292	2188
Sdf2l1	chr16	17130138	17132383	2246	1108	-	64136	3	128.373	1.33919	0.159033	8.42081	3.73891e-17	3.68809e-16	1	3.10432	4.00647	3.11428	3.95647	8.94982	8.26943	9.6578	9.19915	42	67	48	69	246	206	258	263
Atp13a3	chr16	30312423	30388530	76108	7310	-	224088	34	1153.77	0.782783	0.0930003	8.41699	3.86277e-17	3.80759e-16	1	6.52022	6.32651	6.88393	5.4494	10.2789	11.08	11.3762	10.5504	582	698	700	627	1864	1821	2005	1990
Hsf2	chr10	57486385	57513143	26759	2623	+	15500	12	762.381	0.886734	0.105366	8.41571	3.90509e-17	3.84659e-16	1	11.396	11.67	11.3464	9.85814	17.658	21.8067	20.9199	21.424	365	462	414	407	1149	1286	1323	1450
Nacc2	chr2	26055536	26122811	67276	7016	-	67991	6	838.706	-1.00294	0.119185	-8.41497	3.92985e-17	3.86827e-16	-1	9.09294	8.70699	9.70323	7.09946	4.72282	3.8798	4.45147	4.19813	779	922	947	784	822	612	753	760
Ppp2r3a	chr9	101104989	101251832	146844	7361	-	235542	14	5529.25	-0.90684	0.107782	-8.41367	3.97376e-17	3.90874e-16	-1	52.8573	52.9077	54.4458	52.2867	25.1743	27.6078	34.4949	26.0615	4751	5878	5575	6058	4597	4569	6122	4950
Rpl5	chr5	107900528	107909005	8478	2019	+	100503670	8	3854.83	1.01106	0.120234	8.4091	4.13178e-17	4.06132e-16	1	79.745	65.2717	73.2409	56.4842	135.047	126.187	154.216	138.014	1966	1989	2057	1795	6764	5728	7507	7190
Acot2	chr12	83987861	83993877	6017	2200	+	171210	3	1203.63	2.31681	0.275578	8.4071	4.20284e-17	4.12828e-16	1	8.45006	14.5462	9.73755	6.93086	44.4149	27.2126	67.493	58.5382	227	483	298	240	2424	1346	3580	3323
Taco1	chr11	106066107	106073612	7506	1337	+	70207	5	826.696	-1.22458	0.145764	-8.40111	4.42296e-17	4.34144e-16	-1	51.9423	50.547	50.9184	34.4513	20.6226	20.3595	21.8083	17.566	848	1020	947	725	684	612	703	606
Ndst1	chr18	60685963	60713389	27427	6085	-	15531	14	1261.79	-0.872389	0.103846	-8.40077	4.4357e-17	4.3509e-16	-1	14.1314	15.2003	15.0628	13.782	7.33341	6.96595	9.07227	8.40071	1050	1396	1275	1320	1107	953	1331	1319
Tead1	chr7	112679320	112906805	227486	9962	+	21676	14	3572.4	-0.868786	0.103457	-8.39757	4.55801e-17	4.46774e-16	-1	24.21	23.7703	23.0702	29.4578	12.7139	13.1801	15.0342	14.118	2945	3574	3197	4619	3142	2952	3611	3629
Nt5c	chr11	115490425	115491814	1390	805	-	50773	5	123.851	1.33111	0.158694	8.38789	4.94925e-17	4.84784e-16	1	3.86584	4.52682	4.73299	5.76137	11.7677	12.1556	11.7473	12.1803	38	55	53	73	235	220	228	253
Tpbgl	chr7	99624067	99627103	3037	3037	-	100503386	1	1637.41	-1.91854	0.228786	-8.38573	5.04129e-17	4.93454e-16	-1	72.2411	32.6154	40.8556	39.2452	13.4324	14.3379	11.4992	9.64737	2679	1495	1726	1876	1012	979	842	756
Fzd7	chr1	59482147	59486955	4809	4809	+	14369	1	1126.81	-1.16789	0.139296	-8.38424	5.10546e-17	4.99386e-16	-1	21.5764	15.486	16.0997	17.1878	6.94056	6.90898	8.98693	8.45381	1267	1124	1077	1301	828	747	1042	1049
Rbl2	chr8	91070057	91123844	53788	4925	+	19651	22	913.131	-0.812487	0.0969168	-8.38334	5.1445e-17	5.02855e-16	-1	12.2718	12.9822	13.9981	11.9971	7.17815	6.674	8.21101	7.11368	738	965	959	930	877	739	975	904
Cltb	chr13	54592939	54611272	18334	1576	-	74325	5	1909.99	-0.868208	0.103612	-8.37943	5.31848e-17	5.19136e-16	-1	98.5752	78.8684	81.6038	80.6255	45.375	50.913	47.845	41.903	1897	1876	1789	2000	1774	1804	1818	1704
Nvl	chr1	181087138	181144204	57067	9392	-	67459	23	457.959	0.802638	0.0957866	8.37944	5.31783e-17	5.19136e-16	1	1.84856	2.15163	1.89823	1.80614	3.2791	3.244	3.51523	3.40843	212	305	248	267	764	685	796	826
Rasef	chr4	73714579	73790602	76024	5183	-	242505	18	74.4001	7.2495	0.865447	8.37659	5.44836e-17	5.31442e-16	1	0.0158007	0.0127834	0	0.0122579	1.94437	1.31298	1.78452	1.14404	1	1	0	1	250	153	223	153
Arhgdig	chr17	26199183	26201350	2168	1032	-	14570	6	32.5484	3.73069	0.445376	8.3765	5.45272e-17	5.31498e-16	1	0.317422	0.256807	0.348294	0.0615629	2.96861	3.18933	2.93387	3.60515	4	4	5	1	76	74	73	96
Csde1	chr3	103020546	103058186	37641	4198	+	229663	20	19480.7	-0.973684	0.116249	-8.37584	5.48296e-17	5.34074e-16	-1	370.77	312.373	363.121	287.533	169.971	151.574	195.712	161.89	19006	19792	21205	18999	17701	14306	19809	17536
Orai2	chr5	136147459	136170656	23198	3851	-	269717	3	62.7026	2.17665	0.259954	8.37323	5.60611e-17	5.4569e-16	1	0.340254	0.361304	0.298677	0.280462	1.30845	1.45527	1.83094	1.18752	16	21	16	17	125	126	170	118
Nqo2	chr13	33964659	33988465	23807	4045	+	18105	8	448.346	-0.997816	0.119171	-8.37299	5.61734e-17	5.46403e-16	-1	7.69346	7.76401	9.11706	7.4606	3.93639	4.55229	3.45549	4.10069	380	474	513	475	395	414	337	428
Adrbk1	chr19	4285999	4306222	20224	3451	-		22	1365.69	-0.666923	0.0796739	-8.37065	5.72993e-17	5.56968e-16	-1	25.1071	26.5524	28.9343	24.7246	15.8392	17.3222	16.7419	16.441	1058	1383	1389	1343	1356	1344	1393	1464
Usp38	chr8	80980733	81014906	34174	4685	-	74841	10	666.736	-1.00236	0.119766	-8.36933	5.79477e-17	5.6288e-16	-1	11.5195	9.33385	9.85103	10.4826	4.47417	4.78486	5.97575	5.31077	659	660	642	773	520	504	675	642
Fyco1	chr9	123789500	123851899	62400	8068	-	17281	19	5063.75	-0.958577	0.114589	-8.36533	5.99458e-17	5.81886e-16	-1	41.2519	47.5077	48.5965	42.3973	20.3901	23.0275	27.6885	21.3952	4064	5785	5454	5384	4081	4177	5386	4454
Cd59a	chr2	104095801	104115410	19610	1867	+	12509	5	668.069	-1.01206	0.121001	-8.36409	6.05795e-17	5.87629e-16	-1	25.0904	28.6034	24.8739	25.2158	14.4013	10.6014	12.1518	14.2816	572	806	646	741	667	445	547	688
Rab4a	chr8	123805996	123835291	29296	1412	+	19341	8	294.294	-1.11034	0.132787	-8.36185	6.17401e-17	5.98473e-16	-1	15.5438	14.3586	18.1247	13.7685	7.65102	7.52855	7.31414	6.12071	268	306	356	306	268	239	249	223
Osbpl8	chr10	111164802	111297247	132446	7152	+	237542	24	474.383	1.22337	0.146333	8.36019	6.26192e-17	6.06575e-16	1	2.09546	1.91765	2.43245	2.18528	5.14028	3.862	5.58467	5.55429	183	207	242	246	912	621	963	1025
Ppp1cc	chr5	122158279	122175269	16991	2379	+	19047	7	1032.68	-0.812914	0.0972374	-8.3601	6.26645e-17	6.06594e-16	-1	30.6374	28.2125	33.7834	27.3734	17.2663	17.1818	18.2014	15.639	890	1013	1118	1025	1019	919	1044	960
Lgals8	chr13	12439402	12461738	22337	3020	-	56048	10	906.357	0.964769	0.115523	8.35133	6.74991e-17	6.52942e-16	1	10.847	11.6716	10.688	10.8974	22.291	17.5557	24.4187	21.8159	400	532	449	518	1670	1192	1778	1700
Xrcc6	chr15	82016369	82040084	23716	2113	+	14375	13	818.743	0.870714	0.104277	8.35004	6.82382e-17	6.59636e-16	1	15.8906	15.5528	14.7654	13.2598	28.3872	23.4916	28.2854	28.4475	410	496	434	441	1488	1116	1441	1551
1810032O08Rik	chr11	116671660	116675798	4139	1997	+		6	80.6468	1.62607	0.19476	8.34909	6.87934e-17	6.64544e-16	1	0.984214	1.06169	1.18793	1.04987	3.06821	3.36316	3.11538	3.68729	24	32	33	33	152	151	150	190
Fkrp	chr7	16809267	16816732	7466	2806	-	243853	3	1274.26	-1.05674	0.126662	-8.34305	7.23984e-17	6.98887e-16	-1	34.439	32.2072	37.02	29.3891	16.0467	13.0613	18.8165	16.0077	1180	1364	1445	1298	1117	824	1273	1159
Loxl2	chr14	69609476	69695834	86359	5180	+	94352	14	324.663	-1.8713	0.224307	-8.3426	7.26725e-17	7.0105e-16	-1	3.66788	4.78375	5.00995	7.88642	1.29181	1.23646	1.66545	1.64598	232	374	361	643	166	144	208	220
Socs7	chr11	97362551	97398542	35992	7015	+	192157	10	1923.98	-0.845621	0.101367	-8.34221	7.29137e-17	7.02892e-16	-1	18.8539	19.7966	19.6039	18.1859	9.60214	9.50434	12.2152	11.2095	1615	2096	1913	2008	1671	1499	2066	2029
Kcnn2	chr18	45268860	45685883	417024	3691	+	140492	11	50.8843	-2.48095	0.297587	-8.3369	7.62654e-17	7.34697e-16	-1	0.887508	1.36426	1.38283	1.42867	0.152898	0.349464	0.235979	0.178499	40	76	71	83	14	29	21	17
Gramd1b	chr9	40297907	40455764	157858	2814	-	235283	20	214.337	1.86786	0.224051	8.33677	7.63462e-17	7.3497e-16	1	1.68795	2.30743	2.17145	0.948252	7.09088	5.97469	6.86847	5.99097	58	98	85	42	495	378	466	435
Igfbp5	chr1	72858065	72874865	16801	5854	-	16011	4	14387.3	-1.6532	0.198485	-8.32908	8.14703e-17	7.8376e-16	-1	186.201	181.565	297.265	143.888	74.0175	56.3766	58.7992	67.9841	13310	16042	24207	13258	10749	7420	8299	10269
Zmiz2	chr11	6395125	6406162	11038	4053	+	52915	19	1685.34	-0.79512	0.0954745	-8.32809	8.21547e-17	7.89801e-16	-1	32.8549	26.1232	27.4568	28.0122	17.0969	17.3502	16.2405	15.2421	1626	1598	1548	1787	1719	1581	1587	1594
Gdf11	chr10	128884546	128891718	7173	1811	-	14561	3	114.873	-2.46834	0.296432	-8.32685	8.30229e-17	7.976e-16	-1	3.84377	6.03659	5.63671	7.78813	0.979385	0.540321	1.53446	1.1556	85	165	142	222	44	22	67	54
Chchd3	chr6	32792227	33060152	267926	1432	-	66075	8	4829.82	-0.678126	0.0814466	-8.32602	8.36033e-17	8.02626e-16	-1	241.224	227.594	230.624	200.98	147.449	133.124	146.325	135.725	4218	4919	4594	4530	5238	4286	5052	5015
Pld3	chr7	27532000	27553218	21219	2372	-	18807	14	447.543	0.857808	0.10305	8.32423	8.48769e-17	8.14295e-16	1	7.28491	7.01109	7.54641	7.25861	12.4229	14.7948	12.275	13.2507	211	251	249	271	731	789	702	811
Clcn1	chr6	42286685	42314656	27972	3545	+	12723	23	2721.01	-1.00725	0.121024	-8.32277	8.5934e-17	8.23872e-16	-1	58.031	54.9861	59.6802	49.6435	28.9281	29.2465	30.5952	21.8429	2512	2942	2943	2770	2544	2331	2615	1998
Stap2	chr17	55997076	56005606	8531	1636	-	106766	13	256.967	1.72498	0.20728	8.32197	8.65139e-17	8.28864e-16	1	3.25377	4.09039	4.30625	4.15527	15.1288	8.2921	14.9071	14.0003	65	101	98	107	614	305	588	591
Slc39a11	chr11	113244855	113565815	320961	2742	-	69806	10	124.793	1.32494	0.159283	8.31819	8.93148e-17	8.55115e-16	1	1.25441	1.42564	1.62547	1.32071	3.36657	3.56864	3.88744	3.29322	42	59	62	57	229	220	257	233
Cbr2	chr11	120729485	120732021	2537	1021	-	12409	8	522.117	-1.74309	0.209895	-8.3046	1.00157e-16	9.58268e-16	-1	54.5431	31.8627	48.3712	36.0289	9.94933	17.2947	11.7807	11.9948	680	491	687	579	252	397	290	316
Pgk1	chrX	106187100	106203699	16600	1825	+	18655	11	9686.92	-1.29064	0.155549	-8.29729	1.06511e-16	1.01836e-15	-1	521.524	368.493	424.474	319.927	173.855	140.649	189.427	164.11	11622	10150	10776	9190	7871	5771	8335	7728
P4hb	chr11	120560304	120572936	12633	2538	-	18453	11	4136.02	0.630301	0.0759678	8.29695	1.06814e-16	1.02056e-15	1	66.4387	68.2663	71.718	70.9926	105.843	109.548	116.323	97.7741	2059	2615	2532	2836	6664	6251	7118	6403
Ndufb9	chr15	58933810	58939489	5680	651	+	66218	4	5989.13	-0.64362	0.0776195	-8.29199	1.11366e-16	1.06333e-15	-1	584.46	636.304	625.127	587.313	431.961	368.466	387.047	370.051	4646	6252	5661	6018	6976	5393	6075	6216
Ppp1r3c	chr19	36731731	36736604	4874	2676	-	53412	2	7824.45	-1.65676	0.199918	-8.28719	1.15957e-16	1.10641e-15	-1	316.929	235.685	243.952	166.382	77.6386	99.9764	64.4771	63.3033	10356	9519	9081	7008	5154	6015	4160	4371
Slc2a12	chr10	22645011	22703880	58870	3762	+	353169	5	174.803	-1.21608	0.146902	-8.27819	1.25061e-16	1.19247e-15	-1	3.65719	3.69851	3.57338	3.15807	1.25368	1.74981	1.65375	1.41135	168	210	187	187	117	148	150	137
Mfn2	chr4	147873586	147904909	31324	4767	-	170731	20	12966.1	-0.726629	0.0877904	-8.27686	1.26462e-16	1.205e-15	-1	183.271	179.241	187.418	185.494	113.152	119.868	116.824	94.5998	10668	12896	12428	13918	13381	12847	13427	11636
Steap3	chr1	120226416	120271082	44667	3177	-	68428	6	600.092	-1.24184	0.150089	-8.27398	1.29564e-16	1.23372e-15	-1	11.6772	15.2867	15.1605	15.4383	5.53208	7.75605	5.32649	5.7578	453	733	670	772	436	554	408	472
Usp19	chr9	108490676	108502337	11662	5218	+	71472	27	3893.33	-0.556478	0.0672621	-8.27328	1.30326e-16	1.24013e-15	-1	45.9069	48.3906	49.7484	48.5933	32.3535	34.1898	34.0759	30.3997	2925	3811	3611	3991	4188	4011	4287	4093
Lrp6	chr6	134446476	134566913	120438	9368	-	16974	23	905.293	-0.743957	0.0899535	-8.27046	1.33445e-16	1.26895e-15	-1	6.32919	7.10797	6.30784	6.49707	4.27289	4.0642	3.60835	3.73157	724	1005	822	958	993	856	815	902
Stk11	chr10	80115803	80130685	14883	3879	+	20869	11	2466.04	-0.668862	0.080893	-8.26848	1.35678e-16	1.28931e-15	-1	40.7257	42.5823	42.9215	43.0595	28.4325	23.6438	28.2495	26.1566	1929	2493	2316	2629	2736	2062	2642	2618
G0s2	chr1	193272160	193273188	1029	843	-	14373	2	1046.55	3.6003	0.436069	8.25625	1.50315e-16	1.42743e-15	1	9.13181	9.74587	6.73683	15.3745	102.044	218.065	66.0273	111.393	94	124	79	204	2134	4133	1342	2423
Rnf34	chr5	122850188	122868945	18758	1954	+	80751	6	378.034	-0.751287	0.0910296	-8.25322	1.54178e-16	1.46313e-15	-1	12.783	13.0207	13.2812	13.5585	7.79806	7.35235	8.21457	7.91371	305	384	361	417	378	323	387	399
Csgalnact2	chr6	118107452	118139140	31689	3661	-	78752	8	875.924	-0.764238	0.0926043	-8.25273	1.54823e-16	1.46825e-15	-1	16.1061	16.0166	17.4173	15.7921	9.07291	8.83248	10.8194	9.72854	720	885	887	910	824	727	955	919
Rfk	chr19	17394043	17401349	7307	2482	+	54391	4	1458.94	-0.713497	0.0864667	-8.2517	1.56161e-16	1.47993e-15	-1	38.4398	36.9721	42.9532	40.0344	24.6379	21.8091	25.8683	24.265	1165	1385	1483	1564	1517	1217	1548	1554
Galns	chr8	122578237	122611487	33251	2586	-	50917	14	65.6013	1.85109	0.224458	8.2469	1.62551e-16	1.53946e-15	1	0.665039	0.538043	0.472581	0.712473	1.9485	2.04676	2.35769	2.26298	21	21	17	29	125	119	147	151
Ank	chr15	27466677	27594909	128233	3498	+	11732	12	4008.47	-0.761768	0.0923912	-8.24502	1.65132e-16	1.56284e-15	-1	82.3162	75.9351	78.9575	75.4657	46.6372	49.2593	49.3018	39.2096	3516	4009	3842	4155	4047	3874	4158	3539
Trappc6a	chr7	19508729	19516145	7417	768	+	67091	6	90.2852	1.95268	0.236838	8.24481	1.65427e-16	1.56457e-15	1	3.62555	2.15678	1.49767	3.22628	11.2324	10.6563	8.91089	9.68884	34	25	16	39	214	184	165	192
Car11	chr7	45699967	45704671	4705	1450	+	12348	9	103.575	-1.33241	0.16164	-8.2431	1.67804e-16	1.58599e-15	-1	5.53496	5.02633	5.65188	5.95895	2.41864	2.20858	2.28834	1.89768	98	110	114	136	87	72	80	71
Hnrnpa0	chr13	58125879	58128556	2678	2678	-	77134	1	1357.83	0.692381	0.0840109	8.24157	1.6997e-16	1.60537e-15	1	20.2444	21.4999	22.3878	19.9519	33.552	30.8591	35.7147	35.7308	662	869	834	841	2229	1858	2306	2469
Tmcc1	chr6	116018618	116193374	174757	5719	-	330401	6	1450.24	-0.782824	0.0950079	-8.23957	1.72836e-16	1.63135e-15	-1	17.3985	15.7676	19.0059	17.3968	8.88821	10.3049	10.6319	10.6054	1215	1361	1512	1566	1261	1325	1466	1565
Col4a3bp	chr13	96542735	96640167	97433	5363	+		18	1285.4	-0.710993	0.0862968	-8.23892	1.73769e-16	1.63856e-15	-1	18.3549	15.0599	15.4821	15.6611	9.72625	9.86932	10.2318	9.58225	1202	1219	1155	1322	1294	1190	1323	1326
Rpl9	chr5	65388364	65391431	3068	725	-	20005	8	4802.96	0.886064	0.107547	8.23888	1.73835e-16	1.63856e-15	1	296.968	250.129	252.351	209.79	458.318	448.218	485.528	472.388	2629	2737	2545	2394	8243	7306	8487	8837
Gpr157	chr4	150087503	150105927	18425	4762	+	269604	4	1224.57	-0.995961	0.120905	-8.23758	1.75727e-16	1.65528e-15	-1	19.0549	17.3223	17.4965	20.4261	9.41314	7.68703	11.0005	9.14763	1108	1245	1159	1531	1112	823	1263	1124
Dusp19	chr2	80617214	80631661	14448	1463	+	68082	4	126.57	-1.18841	0.144285	-8.23654	1.77263e-16	1.66863e-15	-1	6.32544	6.47617	7.07578	6.20998	3.16864	2.8274	2.63656	2.80798	113	143	144	143	115	93	93	106
Fitm2	chr2	163468703	163472629	3927	1643	-	228859	2	1021.96	-0.971005	0.117932	-8.23363	1.81625e-16	1.70764e-15	-1	48.7481	48.2706	46.2918	35.382	22.9645	23.4167	23.6285	21.1114	978	1197	1058	915	936	865	936	895
R3hdm4	chr10	79910053	79916930	6878	1821	-	109284	8	1980.07	-0.67208	0.0816264	-8.23361	1.81651e-16	1.70764e-15	-1	71.821	70.9134	80.0992	66.9869	45.6898	43.599	48.423	44.1398	1597	1949	2029	1920	2064	1785	2126	2074
Map1lc3a	chr2	155276364	155278073	1710	1045	+	66734	4	5235.41	0.913038	0.110896	8.23324	1.82211e-16	1.71175e-15	1	208.381	183.869	204.038	157.647	354.887	341.057	396.98	326.361	2659	2900	2966	2593	9200	8013	10002	8800
Mir22hg	chr11	75461539	75466690	5152	1766	+	100042498	3	610.384	1.5786	0.191741	8.23302	1.82547e-16	1.71377e-15	1	9.69197	9.52949	8.38557	10.0012	28.1215	17.8316	35.1819	31.1842	209	254	206	278	1232	708	1498	1421
Rdx	chr9	52047150	52088738	41589	4842	+	19684	14	4364.41	-0.648663	0.0788314	-8.22848	1.8961e-16	1.77888e-15	-1	60.3809	56.8008	64.9397	56.6049	39.0368	38.7187	39.6944	34.8174	3570	4151	4374	4314	4689	4215	4634	4350
Evc	chr5	37299171	37336881	37711	4312	-	59056	21	295.535	-1.57101	0.190973	-8.22638	1.92963e-16	1.80913e-15	-1	3.87443	6.62255	5.7517	5.98199	1.56119	2.14552	2.19308	1.59983	204	431	345	406	167	208	228	178
Rock2	chr12	16894978	16988274	93297	8012	+	19878	33	2435.79	-1.00013	0.1216	-8.22478	1.95547e-16	1.83212e-15	-1	24.2148	21.1206	24.0464	18.5476	9.86633	10.0537	12.6261	11.4012	2369	2554	2680	2339	1961	1811	2439	2357
Hexa	chr9	59539667	59565105	25439	1865	+	15211	14	1461.02	0.885042	0.107624	8.22348	1.97683e-16	1.8509e-15	1	31.748	27.5327	31.4534	28.6835	52.9333	47.674	62.9592	56.8343	723	775	816	842	2449	1999	2831	2735
Magohb	chr6	131284389	131293244	8856	966	-	66441	6	100.455	1.74566	0.212293	8.2229	1.98635e-16	1.85857e-15	1	3.13676	2.60635	2.15813	2.49922	8.01204	6.81448	10.1329	9.74902	37	38	29	38	192	148	236	243
Usp25	chr16	77014069	77116780	102712	4413	+	30940	24	2561.5	-0.905118	0.11009	-8.22159	2.00826e-16	1.87781e-15	-1	44.2228	38.7208	41.3115	39.879	19.7031	25.419	23.3744	19.1537	2383	2579	2536	2770	2157	2522	2487	2181
Nde1	chr16	14163275	14192928	29654	2415	+	67203	9	565.486	-0.705762	0.0858517	-8.22071	2.02295e-16	1.89029e-15	-1	15.3956	15.4735	16.9376	15.1532	9.21385	10.2954	9.63483	9.46819	454	564	569	576	552	559	561	590
Sparc	chr11	55394159	55420080	25922	2641	-	20692	10	8206.29	-1.31378	0.159831	-8.21977	2.03887e-16	1.9039e-15	-1	174.829	241.819	247.348	297.193	94.4193	102.295	80.6123	109.354	5638	9639	9087	12354	6186	6074	5133	7452
Synj2bp	chr12	81492194	81532911	40718	10825	-	24071	4	1002.81	-0.603488	0.0734568	-8.21554	2.11205e-16	1.97092e-15	-1	5.81018	6.17575	6.362	5.8867	4.08133	3.76781	4.1342	3.96683	768	1009	958	1003	1096	917	1079	1108
BC048679	chr7	81494274	81498330	4057	690	-	210321	6	29.6143	-4.31439	0.525194	-8.21486	2.1241e-16	1.98084e-15	-1	2.9672	7.39381	3.95905	3.40684	0.408948	0.128923	0.240441	0.112334	25	77	38	37	7	2	4	2
Rlim	chrX	103957167	103981284	24118	7435	-	19820	5	469.899	0.906846	0.11041	8.21342	2.14972e-16	2.0034e-15	1	2.22498	2.47737	2.53324	2.29863	4.191	4.00215	4.89234	4.79555	202	278	262	269	773	669	877	920
Qsox1	chr1	155778155	155812899	34745	3361	-	104009	13	506.356	0.847711	0.103238	8.21122	2.1896e-16	2.03921e-15	1	5.43366	5.77598	5.41138	6.69165	9.88275	10.2561	11.1187	10.7814	223	293	253	354	824	775	901	935
Sorbs3	chr14	70180468	70207671	27204	3453	-	20410	21	1258.83	-1.20618	0.147001	-8.20522	2.30165e-16	2.14214e-15	-1	23.4798	26.6138	27.377	32.8428	11.2655	10.176	15.0145	11.3696	990	1387	1315	1785	965	790	1250	1013
Mylpf	chr7	127211608	127214287	2680	755	+	17907	7	157818	-1.02899	0.125425	-8.20404	2.32445e-16	2.16192e-15	-1	15107.4	15083.6	17481.5	13179.8	7536.8	6415.3	8905.67	6963.03	139277	171880	183599	156624	141161	108897	162112	135648
Nkiras1	chr14	18271136	18284003	12868	4999	+	69721	5	639.087	-0.758729	0.0925232	-8.20042	2.39539e-16	2.22643e-15	-1	9.68191	8.81384	8.48447	7.89236	5.41883	5.01815	5.16896	4.97718	591	665	590	621	672	564	623	642
Hif1a	chr12	73901324	73947554	46231	4963	+	15251	15	590.728	0.746913	0.091098	8.19901	2.42371e-16	2.25125e-15	1	5.13183	4.33876	4.86688	4.95411	7.61864	8.01201	8.54093	8.16807	311	325	336	387	938	894	1022	1046
Ube2h	chr6	30211289	30304539	93251	4780	-	22214	7	1618.25	-0.653236	0.0797501	-8.19104	2.58981e-16	2.40311e-15	-1	20.5251	23.0926	23.6869	22.4625	14.8424	13.1388	14.3258	14.7806	1198	1666	1575	1690	1760	1412	1651	1823
Utp14a	chrX	48256934	48282449	25516	2431	+	72554	15	366.697	1.15612	0.141145	8.191	2.59063e-16	2.40311e-15	1	5.4911	4.9331	5.35241	4.52126	11.3254	8.96518	12.7278	12.116	163	181	181	173	683	490	746	760
Cdkl3	chr11	52004221	52084667	80447	3507	+	213084	14	84.7176	1.65893	0.20254	8.19061	2.59904e-16	2.40932e-15	1	0.607147	0.699025	0.573956	0.634061	2.06898	2.33362	1.73852	1.82339	26	37	28	35	180	184	147	165
Sox4	chr13	28950716	28953682	2967	2967	-	20677	1	133.281	1.50713	0.184084	8.18719	2.67389e-16	2.47706e-15	1	1.02127	1.33986	1.23569	1.4561	3.30147	3.01319	3.8862	4.23213	37	60	51	68	243	201	278	324
Ninl	chr2	150934519	151009398	74880	5093	-	78177	24	58.0435	2.28365	0.279246	8.17793	2.88773e-16	2.67339e-15	1	0.209038	0.286204	0.197611	0.149695	0.83898	1.24012	0.895813	1.12621	13	22	14	12	106	142	110	148
Rogdi	chr16	5008729	5013553	4825	1392	-	66049	11	160.314	1.24086	0.151745	8.17725	2.90403e-16	2.68671e-15	1	3.64761	4.3314	3.82163	3.05798	8.39804	9.55388	8.01515	9.13201	62	91	74	67	290	299	269	328
Slc20a1	chr2	129198773	129211615	12843	4165	+	20515	11	450.413	0.879691	0.107626	8.17356	2.99423e-16	2.76833e-15	1	3.61792	3.94515	4.38404	4.54569	6.97814	8.09473	7.80728	7.53706	184	248	254	298	721	758	784	810
Mir6338	chr11	72388756	72388864	109	109	+	102465172	1	23.1557	-3.57022	0.436829	-8.17303	3.00731e-16	2.77859e-15	-1	21.0372	23.7063	15.169	25.0634	1.47929	2.04029	1.52206	2.13332	28	39	23	43	4	5	4	6
Mrps36	chr13	100735940	100744659	8720	716	-	66128	4	412.151	-1.20222	0.147122	-8.17157	3.04395e-16	2.81058e-15	-1	46.7807	44.7877	48.7954	33.7186	20.9435	20.8104	16.9728	16.8878	409	484	486	380	372	335	293	312
Ubn1	chr16	5050068	5086285	36218	6455	+	170644	19	1138.84	-0.6806	0.0833005	-8.17042	3.07321e-16	2.83573e-15	-1	11.7736	11.3934	11.1145	12.8444	7.10041	6.9043	7.7812	7.61899	928	1110	998	1305	1137	1002	1211	1269
Pik3cd	chr4	149649168	149701629	52462	5404	-	18707	25	354.572	-1.17928	0.144377	-8.16803	3.13477e-16	2.89063e-15	-1	4.07656	5.33335	4.61605	5.70197	2.17814	2.55972	2.0953	1.90048	269	435	347	485	292	311	273	265
Gpx3	chr11	54902854	54910382	7529	1517	+	14778	5	5473.51	1.66079	0.203476	8.16209	3.29263e-16	3.0342e-15	1	102.085	90.671	91.2223	92.0955	420.405	334.481	196.116	238.05	1891	2076	1925	2199	15821	11408	7173	9318
Akr1b7	chr6	34412362	34423137	10776	1248	+	11997	10	43.4597	8.50381	1.04313	8.15224	3.57259e-16	3.29002e-15	1	0	0	0	0	3.29462	3.7778	4.58631	3.44699	0	0	0	0	102	106	138	111
Ecsit	chr9	22072246	22085427	13182	1673	-	26940	9	1258.19	-0.622787	0.076403	-8.15134	3.59911e-16	3.31227e-15	-1	48.6082	51.4446	50.4891	47.2414	33.564	30.7068	33.9643	30.2074	993	1299	1175	1244	1393	1155	1370	1304
Tcf12	chr9	71844252	72111819	267568	5061	-	21406	21	789.117	0.748944	0.0920566	8.13569	4.09588e-16	3.76697e-15	1	6.0519	5.93046	6.2783	6.9546	9.81281	11.425	10.7604	10.4221	374	453	442	554	1232	1300	1313	1361
Scn3b	chr9	40269216	40291618	22403	4241	+	235281	7	53.437	2.1909	0.269618	8.12594	4.43912e-16	4.07997e-15	1	0.308964	0.28121	0.186458	0.209729	1.05505	1.37389	1.02688	1.02349	16	18	11	14	111	131	105	112
Myd88	chr9	119335988	119340040	4053	1905	-	17874	6	183.555	1.31025	0.161387	8.11867	4.71327e-16	4.3291e-15	1	2.92328	2.64329	2.86797	3.56851	7.99864	6.23396	7.09776	8.46311	68	76	76	107	378	267	326	416
Kcnj12	chr11	61022564	61073267	50704	4886	+	16515	3	1521.88	-1.71298	0.211037	-8.11699	4.77892e-16	4.38652e-15	-1	33.12	24.463	27.9695	17.9832	9.232	8.34764	8.79437	5.20334	1976	1804	1901	1383	1119	917	1036	656
Ganc	chr2	120403896	120460866	56971	4818	+	76051	24	580.259	-1.07056	0.131971	-8.11211	4.97494e-16	4.56345e-15	-1	10.5046	7.97605	9.11655	7.80645	4.76063	4.15426	4.30429	3.61974	618	580	611	592	569	450	500	450
Lonp1	chr17	56614297	56626903	12607	2967	-	74142	18	4116.5	0.96241	0.118732	8.10575	5.24206e-16	4.80534e-15	1	51.9744	51.2721	50.857	50.0212	96.6123	78.5678	114.797	107.737	1883	2296	2099	2336	7111	5241	8212	8248
Os9	chr10	127094259	127121160	26902	4049	-	216440	15	678.99	0.982013	0.121183	8.10359	5.33625e-16	4.88848e-15	1	6.0071	6.3818	5.32635	6.71575	12.574	13.8521	11.2986	10.5862	297	390	300	428	1263	1261	1103	1106
Atp5g3	chr2	73908447	73911326	2880	724	-	228033	5	8624.85	-0.615765	0.0759888	-8.10337	5.34583e-16	4.89406e-15	-1	749.835	850.074	774.285	752.742	525.263	465.609	519.769	529.942	6629	9289	7798	8578	9434	7579	9073	9900
Fam65b	chr13	24582189	24733806	151618	7369	+		23	210.013	-2.62776	0.324336	-8.10197	5.40783e-16	4.94758e-15	-1	3.74522	2.52653	3.33636	1.0346	0.333688	0.458726	0.427763	0.499628	337	281	342	120	61	76	76	95
Sertad2	chr11	20543253	20653023	109771	6027	+	58172	2	570.454	1.10896	0.137019	8.0935	5.7976e-16	5.30072e-15	1	3.36982	3.05612	3.33974	3.24675	6.30041	5.71937	7.85205	8.1729	248	278	280	308	942	775	1141	1271
Tjap1	chr17	46257851	46283026	25176	2595	-	74094	11	948.33	0.802047	0.0991452	8.08963	5.98477e-16	5.46827e-15	1	15.2113	14.8087	13.8235	13.9552	22.2912	23.9103	27.7147	26.8077	482	580	499	570	1435	1395	1734	1795
Mir1a-1hg	chr2	180385604	180401802	16199	2019	+	622283	4	517.163	-1.74435	0.21584	-8.0817	6.38697e-16	5.83196e-15	-1	19.7132	20.5102	27.8081	17.5274	6.20931	7.97481	7.39545	3.97343	486	625	781	557	311	362	360	207
Dhx37	chr5	125414404	125434048	19645	4141	-	208144	27	283.753	0.982149	0.121669	8.07232	6.89748e-16	6.29401e-15	1	2.88738	2.25601	2.56929	2.30136	4.82832	4.99454	5.33851	4.54844	146	141	148	150	496	465	533	486
Arl4c	chr1	88698225	88702191	3967	3967	-	320982	1	83.101	1.87661	0.232521	8.07073	6.98767e-16	6.37215e-15	1	0.371592	0.651372	0.380551	0.528507	1.7681	1.52484	1.6833	2.17859	18	39	21	33	174	136	161	223
Sephs1	chr2	4881564	4910557	28994	5319	+	109079	9	467.03	-0.719954	0.0892076	-8.07055	6.99827e-16	6.37767e-15	-1	5.63518	5.6428	6.32516	6.0917	3.76657	3.62917	3.47779	3.51924	366	453	468	510	497	434	446	483
Adamts14	chr10	61197112	61273438	76327	5188	-	237360	22	101.345	2.0191	0.250202	8.06987	7.03741e-16	6.40917e-15	1	0.252567	0.459758	0.374128	0.575568	1.42967	1.44031	1.7828	2.15889	16	36	27	47	184	168	223	289
Galnt1	chr18	24205344	24286816	81473	4062	+	14423	13	1566.22	-0.643139	0.0797649	-8.06293	7.44856e-16	6.77921e-15	-1	27.7015	23.4882	26.1749	24.6186	15.8384	17.2789	16.327	15.8284	1374	1440	1479	1574	1596	1578	1599	1659
0610012G03Rik	chr16	31947051	31948521	1471	1471	-	106264	1	780.252	-0.665199	0.0825042	-8.0626	7.46887e-16	6.79328e-15	-1	35.5193	37.3395	35.2353	33.0406	23.6218	20.6819	22.3593	22.2889	638	829	721	765	862	684	793	846
Rpl4	chr9	64173387	64178562	5176	1422	+	67891	10	14769.6	0.885676	0.109895	8.05926	7.67604e-16	6.97718e-15	1	432.05	381.276	435.473	333.481	706.342	666.58	814.56	735.698	7502	8183	8614	7464	24917	21311	27927	26994
Numb	chr12	83794034	83921934	127901	3729	-	18222	13	385.631	-0.761523	0.0945586	-8.05345	8.04932e-16	7.31173e-15	-1	7.0936	7.58686	6.63166	6.90019	4.30239	4.09119	4.29332	3.95972	323	427	344	405	398	343	386	381
Pfdn1	chr18	36403679	36454495	50817	1077	-	67199	4	1272.76	-0.530258	0.0658504	-8.05247	8.11401e-16	7.36571e-15	-1	75.8117	76.5299	75.3588	75.213	51.8012	49.8884	55.3786	52.6454	997	1244	1129	1275	1384	1208	1438	1463
Rfxap	chr3	54803115	54807791	4677	2162	-	170767	3	345.919	-0.969466	0.120454	-8.04846	8.38408e-16	7.60595e-15	-1	12.0077	10.6647	12.868	10.4321	6.19016	5.04032	6.19648	6.00511	317	348	387	355	332	245	323	335
Ocrl	chrX	47912456	47965868	53413	5184	+	320634	24	402.847	-1.44447	0.179604	-8.04251	8.80137e-16	7.97934e-15	-1	7.80402	5.09958	6.40668	5.34343	2.27058	2.71983	2.36024	1.70452	494	399	462	436	292	317	295	228
Rorc	chr3	94372794	94398276	25483	3418	+	19885	11	2709.89	1.12939	0.140434	8.04215	8.82779e-16	7.99811e-15	1	32.9448	21.5362	26.3954	27.0452	60.3244	58.8706	66.8618	49.9352	1375	1111	1255	1455	5115	4524	5510	4404
Krcc1	chr6	71272019	71285319	13301	1749	+	57896	4	697.999	0.818686	0.101859	8.03743	9.17414e-16	8.30654e-15	1	15.2646	16.7061	14.2625	16.3827	28.5793	24.1846	28.2199	29.5152	326	441	347	451	1240	951	1190	1332
Rab10	chr12	3247428	3309969	62542	3513	-	19325	6	8457.9	-0.984917	0.122547	-8.03705	9.20307e-16	8.32735e-15	-1	208.525	160.275	181.592	143.451	87.6093	81.2713	95.7387	85.9061	8945	8498	8874	7932	7635	6419	8109	7787
Tfrc	chr16	32608896	32632794	23899	4914	+	22042	19	3331.07	-1.28735	0.160215	-8.03515	9.34669e-16	8.45185e-15	-1	71.2288	49.2405	46.1113	42.0191	21.6401	23.6421	19.4551	20.7105	4274	3652	3152	3250	2638	2612	2305	2626
Gpld1	chr13	24943152	24991936	48785	4659	+	14756	26	495.563	-0.84278	0.104894	-8.03462	9.38718e-16	8.48298e-15	-1	7.92757	7.0679	7.60694	7.02285	4.30879	4.56334	4.02387	3.6185	451	497	493	515	498	478	452	435
Eya3	chr4	132639046	132724765	85720	5199	+	14050	18	496.077	0.755328	0.0940668	8.0297	9.77152e-16	8.82461e-15	1	3.49695	4.30748	3.91311	3.66606	6.52072	6.45059	6.66937	6.36605	222	338	283	300	841	754	836	854
Kcnj11	chr7	46097123	46100764	3642	3252	-	16514	2	2638.18	-1.13876	0.141875	-8.02655	1.00249e-15	9.04181e-15	-1	66.4325	55.3357	57.9613	62.2826	25.4482	21.61	34.5762	28.2561	2638	2716	2622	3188	2053	1580	2711	2371
Ndufb6	chr4	40270591	40279421	8831	659	-	230075	4	1899.15	-0.647806	0.0807072	-8.02661	1.002e-15	9.04181e-15	-1	190.508	194.043	201.592	177.005	133.41	117.304	114.736	121.5	1533	1930	1848	1836	2181	1738	1823	2066
Enox2	chrX	49009707	49288242	278536	3977	-	209224	16	278.301	-1.05542	0.131498	-8.02617	1.00561e-15	9.06412e-15	-1	5.80698	4.61478	5.24202	4.84045	2.77724	2.38217	2.58639	2.10489	282	277	290	303	274	213	248	216
Tmod4	chr3	95124514	95129208	4695	1241	+	50874	10	6547.08	-1.1481	0.143046	-8.02608	1.00637e-15	9.06514e-15	-1	409.408	388.835	458.959	319.763	185.149	146.373	212.561	167.419	6204	7283	7923	6246	5700	4084	6360	5361
Zfhx3	chr8	108714644	108961636	246993	16439	+	11906	10	441.391	-0.891628	0.111098	-8.02558	1.01047e-15	9.09614e-15	-1	1.78844	1.85803	2.16901	1.7546	1.07403	0.911806	1.00669	1.08446	359	461	496	454	438	337	399	460
Cand2	chr6	115774557	115805555	30999	5453	+	67088	15	3005.99	-0.800559	0.0997878	-8.02261	1.0352e-15	9.31278e-15	-1	36.9751	36.5363	39.5496	38.8444	19.1019	21.1176	25.5413	21.4565	2462	3007	3000	3334	2584	2589	3358	3019
Rps25	chr9	44407714	44410406	2693	684	+	75617	5	4201.78	1.05107	0.131028	8.02177	1.04229e-15	9.37053e-15	1	263.045	205.937	231.008	167.656	431.63	441.271	473.58	450.559	2197	2126	2198	1805	7324	6786	7810	7952
Hint1	chr11	54866438	54870496	4059	576	+	15254	3	2049.82	0.697302	0.0869472	8.01983	1.05888e-15	9.51362e-15	1	148.15	143.785	163.745	133.353	232.136	224.013	250.441	248.075	1042	1250	1312	1209	3317	2901	3478	3687
Chrna10	chr7	102111266	102116713	5448	2513	-	504186	5	184.977	-2.12323	0.264763	-8.01937	1.0629e-15	9.54364e-15	-1	6.35475	6.43315	6.40784	6.77549	1.94094	0.867265	2.17861	0.971583	195	244	224	268	121	49	132	63
Fundc1	chrX	17555600	17572325	16726	3086	-	72018	5	510.233	-0.900639	0.11233	-8.01776	1.07691e-15	9.66318e-15	-1	10.1639	11.3361	12.9054	12.2907	6.83164	5.56339	6.43781	6.19131	383	528	554	597	523	386	479	493
Ttc28	chr5	110879803	111289780	409978	10688	+	209683	23	846.714	-0.683483	0.0852472	-8.01766	1.07781e-15	9.66512e-15	-1	4.7583	5.51722	5.58934	5.30828	3.3567	3.09617	3.446	3.29247	621	890	831	893	890	744	888	908
Atp5g1	chr11	96072793	96075694	2902	868	-	11951	5	6368.42	-0.782907	0.097652	-8.01732	1.08074e-15	9.68521e-15	-1	521.089	542.644	510.09	439.021	287.468	264.41	325.597	292.273	5523	7109	6159	5998	6190	5160	6814	6546
Pdk2	chr11	95026258	95041371	15114	2263	-	18604	11	8317.38	-0.749408	0.0934986	-8.01518	1.0998e-15	9.84964e-15	-1	239.894	244.852	269.318	245.597	152.692	134.653	169.369	137.93	6629	8363	8478	8748	8572	6851	9241	8054
Iqcg	chr16	33014270	33056186	41917	4027	-	69707	11	46.3638	-2.07189	0.25853	-8.01415	1.10904e-15	9.9261e-15	-1	0.833794	1.18462	0.874723	1.13592	0.190192	0.28717	0.247188	0.240597	41	72	49	72	19	26	24	25
Ndufa12	chr10	94199009	94220948	21940	561	+	66414	4	2589.78	-0.712182	0.0888944	-8.01155	1.13268e-15	1.01312e-14	-1	323.2	317.817	329.454	273.157	199.828	173.87	197.252	187.905	2214	2691	2571	2412	2781	2193	2668	2720
Gphn	chr12	78226655	78684772	458118	3402	+	268566	24	941.573	-0.923722	0.1153	-8.01146	1.13352e-15	1.01322e-14	-1	20.5098	18.8719	21.9341	17.3119	11.0078	9.7141	11.5943	9.11355	852	969	1038	927	929	743	951	800
Fdx1	chr9	51943023	51963602	20580	3441	-	14148	4	474.359	-0.815036	0.101737	-8.01121	1.13586e-15	1.01467e-14	-1	9.44849	9.64672	9.69369	9.34253	6.2557	5.20917	4.954	5.24847	397	501	464	506	534	403	411	466
Nlrx1	chr9	44252713	44268599	15887	3980	-	270151	10	439.978	-0.918833	0.114759	-8.00661	1.17912e-15	1.05264e-14	-1	7.71622	7.90746	8.57959	7.1674	4.41593	3.6432	4.64783	3.87554	375	475	475	449	436	326	446	398
Idh3b	chr2	130279309	130284451	5143	1520	-	170718	12	8104.49	-0.689866	0.0861687	-8.006	1.18504e-15	1.05725e-14	-1	330.758	380.363	378.121	338.522	243.746	206.648	222.934	211.778	6139	8726	7995	8099	9191	7062	8170	8306
Hfe2	chr3	96525185	96529216	4032	2021	+		4	12369.6	-1.52716	0.190801	-8.00394	1.20496e-15	1.07434e-14	-1	502.796	493.463	568.238	406.598	176.162	109.226	222.054	176.422	12408	15052	15975	12934	8832	4963	10820	9200
Osbp2	chr11	3703731	3863903	160173	4228	-	74309	14	47.0913	2.48114	0.310074	8.00176	1.22653e-15	1.09288e-14	1	0.232436	0.125366	0.170028	0.210374	1.0869	0.915234	1.27528	0.815806	12	8	10	14	114	87	130	89
Msh2	chr17	87672557	87723713	51157	3056	+	17685	16	318.818	-0.846299	0.105767	-8.00158	1.22837e-15	1.09382e-14	-1	8.06621	7.28471	6.96297	6.7774	4.10229	4.22078	4.09876	3.74111	301	336	296	326	311	290	302	295
Abcd1	chrX	73716597	73738534	21938	3648	+	11666	10	647.687	-0.72252	0.0902998	-8.00134	1.23073e-15	1.09523e-14	-1	11.9879	12.2777	11.9616	11.7208	7.51404	7.30331	7.83363	6.41673	534	676	607	673	680	599	689	604
Mipep	chr14	60784566	60905481	120916	3582	+	70478	20	955.183	-0.831168	0.103952	-7.99565	1.28894e-15	1.14629e-14	-1	17.7645	18.6635	19.4671	18.1624	10.5447	8.71685	11.718	10.6355	777	1009	970	1024	937	702	1012	983
Metap2	chr10	93858489	93891202	32714	4990	-	56307	12	3974.65	-0.597648	0.0747516	-7.99512	1.29449e-15	1.1505e-14	-1	54.6348	48.5171	53.2749	51.6284	34.4619	32.1064	37.154	33.7381	3329	3654	3698	4055	4266	3602	4470	4344
Trappc8	chr18	20817224	20896078	78855	5482	-	75964	29	787.192	-0.744171	0.0931092	-7.99245	1.3228e-15	1.17492e-14	-1	10.0389	9.25798	10.6612	9.05129	6.05174	5.93098	6.03001	5.26683	672	766	813	781	823	731	797	745
Ddi2	chr4	141683563	141723419	39857	3539	-	68817	10	274.819	-1.39009	0.173945	-7.99152	1.33286e-15	1.18311e-14	-1	6.34054	5.80374	6.76425	5.47543	2.10722	2.11143	3.18777	1.89451	274	310	333	305	185	168	272	173
Iqsec1	chr6	90659598	90810123	150526	6812	-	232227	14	1154.79	-0.856332	0.107178	-7.98979	1.3517e-15	1.19907e-14	-1	11.6254	11.2534	12.3999	12.0873	7.1011	7.36516	5.55288	6.15011	967	1157	1175	1296	1200	1128	912	1081
Med14	chrX	12675371	12761973	86603	7361	-	26896	31	561.821	-0.614987	0.0769766	-7.98927	1.35738e-15	1.20334e-14	-1	5.0176	4.90553	4.97092	5.13545	3.17074	3.25082	3.31877	3.33798	451	545	509	595	579	538	589	634
Fam175a	chr5	100804802	100820935	16134	2499	-		9	159.605	1.42849	0.178836	7.98773	1.37448e-15	1.21773e-14	1	1.83518	2.04151	1.2945	2.31352	4.79081	4.503	5.56003	5.36589	56	77	45	91	297	253	335	346
Hspb7	chr4	141420779	141425310	4532	2768	+	29818	3	10559.1	2.7448	0.343745	7.985	1.40528e-15	1.24423e-14	1	31.3319	63.3359	36.2556	83.8689	328.15	310.143	411.42	390.242	1059	2646	1396	3654	22533	19301	27457	27872
1700123M08Rik	chr4	11966574	11994295	27722	1066	+	100503636	5	114.735	-1.36687	0.171185	-7.98475	1.40803e-15	1.24588e-14	-1	9.37258	7.76925	8.22732	8.28431	2.98737	3.08761	4.12427	2.83576	122	125	122	139	79	74	106	78
Ankrd9	chr12	110975353	110979021	3669	2558	-	74251	3	1810.06	-1.7581	0.220289	-7.9809	1.45267e-15	1.28457e-14	-1	67.7441	59.3664	62.5577	47.2399	22.8658	17.9791	19.3761	9.81762	2116	2292	2226	1902	1451	1034	1195	648
Pes1	chr11	3963975	3980004	16030	2911	+	64934	15	1087.75	0.699043	0.0876315	7.97708	1.49841e-15	1.32418e-14	1	15.445	16.2966	15.3605	14.6883	24.5381	23.3622	27.969	24.4301	549	716	622	673	1772	1529	1963	1835
Tenm4	chr7	96171244	96911093	739850	14049	+	23966	33	849.585	3.87043	0.485204	7.97691	1.50037e-15	1.32508e-14	1	0.582923	0.311261	0.138157	0.64668	5.97959	4.17904	7.90612	6.48819	100	66	27	143	2084	1320	2678	2352
Slc41a1	chr1	131828012	131848863	20852	4660	+	98396	11	2517.41	1.43143	0.179504	7.97437	1.53163e-15	1.35183e-14	1	11.7219	20.5167	14.0382	17.083	42.3694	33.5305	50.074	45.0011	667	1443	910	1253	4898	3513	5626	5411
Vamp2	chr11	69088528	69092381	3854	2164	+	22318	5	1077.84	0.715897	0.0898019	7.97196	1.5618e-15	1.37759e-14	1	19.2627	21.1567	20.8621	20.4632	34.033	29.7413	36.4737	34.0632	509	691	628	697	1827	1447	1903	1902
Mpp3	chr11	101999652	102026955	27304	2848	-	13384	19	426.342	-1.43252	0.179733	-7.97025	1.5836e-15	1.39594e-14	-1	13.745	8.84036	12.7975	12.0017	4.74159	5.40361	3.37868	4.02795	478	380	507	538	335	346	232	296
Rpl13	chr8	123102350	123105244	2895	780	+	270106	6	5278.97	1.01486	0.127334	7.9701	1.58544e-15	1.39668e-14	1	276.238	234.02	273.911	187.911	474.683	462.802	522.546	503.671	2631	2755	2972	2307	9185	8116	9827	10137
Rassf7	chr7	141215860	141218658	2799	1525	+	66985	6	33.279	4.45215	0.558707	7.96867	1.60397e-15	1.41212e-14	1	0.107403	0.173787	0.0471396	0.0833218	1.71816	1.77913	2.58376	2.97336	2	4	1	2	65	61	95	117
Exosc5	chr7	25659153	25668032	8880	1110	+	27998	6	362.155	0.881283	0.110602	7.96809	1.61147e-15	1.41783e-14	1	12.8376	11.5202	14.0538	11.4474	23.3511	22.0789	24.6615	21.5773	174	193	217	200	643	551	660	618
Vwf	chr6	125552948	125686679	133732	8834	+	22371	52	578.085	-0.854032	0.107186	-7.96776	1.61572e-15	1.42067e-14	-1	4.57958	5.10759	4.2153	4.37265	2.87933	2.45199	2.371	2.4085	494	681	518	608	631	487	505	549
Obscn	chr11	58994256	59136375	142120	28034	-	380698	104	52079.2	-1.09733	0.137784	-7.96415	1.66367e-15	1.46192e-14	-1	126.973	143.266	149.261	129.67	60.0374	52.0748	81.9847	62.5735	43465	60618	58207	57217	41753	32822	55414	45263
Zfp768	chr7	127342795	127345314	2520	2247	-	233890	2	687.035	-0.829991	0.104266	-7.96033	1.71584e-15	1.50682e-14	-1	24.2003	19.1367	20.6994	20.8666	12.2349	13.0446	11.1858	11.2627	664	649	647	738	682	659	606	653
Uqcr11	chr10	80402997	80406821	3825	436	-	66594	3	2606.09	-0.766226	0.0962618	-7.95981	1.72305e-15	1.5122e-14	-1	391.442	437.96	437.428	366.043	267.104	220.453	232.304	240.088	2084	2882	2653	2512	2889	2161	2442	2701
Eif1ad	chr19	5366813	5371511	4699	2469	+	69860	6	655.782	0.828363	0.104077	7.95915	1.73222e-15	1.5193e-14	1	11.5761	8.9093	10.7439	10.3186	18.4165	20.0143	17.6555	17.5804	349	332	369	401	1128	1111	1051	1120
Cnpy3	chr17	46735711	46752214	16504	1902	-	72029	6	323.993	1.09968	0.138175	7.95858	1.74031e-15	1.52544e-14	1	5.55438	5.64327	6.16074	6.14619	12.907	10.1023	14.4796	12.8981	129	162	163	184	609	432	664	633
Rundc3a	chr11	102393403	102402939	9537	3046	+	51799	11	51.2163	2.62912	0.330389	7.95765	1.75335e-15	1.53591e-14	1	0.215088	0.413286	0.283209	0.104289	1.3631	1.3142	1.74292	1.85761	8	19	12	5	103	90	128	146
Oma1	chr4	103313846	103366428	52583	1866	+	67013	9	451.459	-0.929172	0.116826	-7.95347	1.81363e-15	1.58772e-14	-1	18.9596	17.3275	17.2978	15.2533	9.35396	8.36649	10.269	8.12077	432	488	449	448	433	351	462	391
Immt	chr6	71831320	71875266	43947	2761	+	76614	15	6252.87	-0.50306	0.0632514	-7.95334	1.81542e-15	1.58829e-14	-1	143.442	146.023	145.416	141.079	103.193	104.534	105.425	93.274	4836	6085	5585	6131	7068	6489	7018	6645
Pam	chr1	97821094	98095632	274539	4103	-	18484	26	1116.11	1.14158	0.143584	7.95056	1.85663e-15	1.62334e-14	1	7.9839	9.20449	8.28735	11.3037	19.217	16.8569	22.6739	22.4711	400	570	473	730	1956	1555	2243	2379
Sardh	chr2	27188393	27247303	58911	4558	-	192166	21	109.174	1.77922	0.223877	7.94733	1.90567e-15	1.66518e-14	1	0.449182	0.712276	0.441611	0.724816	2.38786	1.99069	2.10202	1.5815	25	49	28	52	270	204	231	186
Myot	chr18	44334074	44355722	21649	2207	+	58916	10	17710.4	-1.0607	0.133472	-7.94698	1.91111e-15	1.66889e-14	-1	594.637	641.217	564.322	552.739	244.932	308.889	342.709	231.479	16025	21359	17325	19201	13410	15327	18236	13182
Sav1	chr12	69965012	69987002	21991	2524	-	64010	5	1154.54	-0.925914	0.116591	-7.94159	1.99611e-15	1.74203e-14	-1	33.2576	30.1093	38.7637	27.89	17.3125	15.8599	18.3225	16.9056	1025	1147	1361	1108	1084	900	1115	1101
Msn	chrX	96096045	96168553	72509	3840	+	17698	13	1718.7	1.08321	0.136438	7.93924	2.03417e-15	1.77414e-14	1	12.2202	16.2535	16.1935	17.5543	29.3721	29.3974	37.3717	35.7882	573	942	865	1061	2798	2538	3460	3546
Telo2	chr17	25099569	25115967	16399	3531	-	71718	21	277.946	1.00969	0.12719	7.93843	2.04756e-15	1.78471e-14	1	2.43528	2.87091	2.80955	3.18474	5.31995	6.41162	5.77917	5.33421	105	153	138	177	466	509	492	486
Cln8	chr8	14888536	14901720	13185	6432	+	26889	3	569.821	0.787649	0.0992409	7.93673	2.0758e-15	1.80819e-14	1	3.71786	3.46114	3.80005	3.13121	5.74702	6.00927	6.60962	5.95309	292	336	340	317	917	869	1025	988
Fxyd7	chr7	31042515	31051454	8940	678	-	57780	6	41.965	2.37852	0.299931	7.93023	2.18748e-15	1.90429e-14	1	0.845522	1.46585	0.848235	1.12448	5.23205	6.56022	5.62803	5.14452	7	15	8	12	88	100	92	90
Slc11a1	chr1	74375203	74386051	10849	2304	+	18173	15	90.5269	1.73764	0.219165	7.92847	2.21856e-15	1.93015e-14	1	1.20852	0.920225	0.561624	1.24088	3.09678	3.53278	3.43834	3.04458	34	32	18	45	177	183	191	181
Kcmf1	chr6	72841114	72899979	58866	3251	-	74287	7	4970.46	-0.735681	0.0928199	-7.92589	2.26511e-15	1.96942e-14	-1	111.645	91.7315	105.366	105.628	60.5961	67.5862	64.5298	56.1244	4432	4501	4765	5405	4887	4940	5058	4708
Dpp9	chr17	56186682	56218889	32208	3509	-	224897	21	1222.86	-0.712459	0.0899294	-7.92243	2.32914e-15	2.02384e-14	-1	25.439	24.1309	23.232	21.0931	14.1759	14.1332	15.5787	13.386	1090	1278	1134	1165	1234	1115	1318	1212
Alkbh5	chr11	60537683	60558512	20830	6025	+	268420	4	3727.55	-0.891802	0.112587	-7.92099	2.35629e-15	2.04571e-14	-1	42.2727	42.283	48.9435	40.893	22.6341	20.2422	27.7081	23.3947	3110	3845	4102	3878	3383	2742	4025	3637
Tecr	chr8	83571698	83594491	22794	1174	-	106529	13	4912.64	-1.07418	0.135613	-7.92094	2.35723e-15	2.04571e-14	-1	390.989	272.079	293.063	274.588	152.006	163.857	136.935	131.649	5605	4821	4786	5074	4427	4325	3876	3988
Ccdc28b	chr4	129619274	129623908	4635	840	-	66264	6	273.607	-1.14451	0.144529	-7.91887	2.3967e-15	2.07868e-14	-1	22.4236	28.711	23.5347	22.6147	12.909	9.21336	11.5047	10.3809	230	364	275	299	269	174	233	225
Shc1	chr3	89418551	89430029	11479	3713	+	20416	13	650.175	0.878559	0.110979	7.91641	2.44457e-15	2.11888e-14	1	7.03594	6.76302	5.8277	7.13526	11.8446	10.853	13.4828	13.0159	319	379	301	417	1091	906	1207	1247
Rgmb	chr17	15806253	15826586	20334	2633	-	68799	3	492.32	-0.961547	0.121554	-7.91043	2.5651e-15	2.22197e-14	-1	13.7165	12.8587	15.5898	11.4374	6.96594	6.72326	7.56117	6.25561	441	511	571	474	455	398	480	425
Tbrg1	chr9	37649182	37657312	8131	1565	-	21376	9	864.385	0.788407	0.0996883	7.90872	2.60039e-15	2.25116e-14	1	22.7108	23.1579	22.7837	19.2426	37.6833	35.81	42.1917	36.0066	434	547	496	474	1463	1260	1592	1454
Pnck	chrX	73655992	73660070	4079	1676	-	93843	12	171.618	-1.55307	0.196383	-7.90835	2.60824e-15	2.25655e-14	-1	8.59993	7.86693	10.1655	6.52008	3.03051	1.96384	3.24187	3.02921	176	199	237	172	126	74	131	131
Psmg4	chr13	34162964	34178172	15209	554	+	69666	3	93.1707	1.60406	0.202837	7.90814	2.6126e-15	2.25893e-14	1	5.46951	4.78384	3.50356	4.35785	12.588	11.8823	16.0963	14.2709	37	40	27	38	173	148	215	204
Uba3	chr6	97183632	97205647	22016	2911	-	22200	18	1085.26	0.560473	0.0709196	7.90293	2.72423e-15	2.354e-14	1	17.0485	16.5242	16.2495	15.5613	24.1919	22.8732	24.7204	24.5499	606	726	658	713	1747	1497	1735	1844
Map3k1	chr13	111746433	111808983	62551	6963	-	26401	20	221.288	1.03829	0.131399	7.90183	2.74842e-15	2.37343e-14	1	1.04677	1.0467	1.15632	1.25916	2.17097	2.34432	2.16226	2.59928	89	110	112	138	375	367	363	467
D5Ertd579e	chr5	36600485	36696021	95537	6761	-	320661	9	2145.06	-0.739634	0.093643	-7.89845	2.824e-15	2.4372e-14	-1	23.0992	21.8437	22.8498	18.2959	12.7293	12.4731	13.6434	12.6911	1907	2229	2149	1947	2135	1896	2224	2214
Rab5b	chr10	128677179	128696268	19090	3180	-	19344	6	2065.7	-0.647788	0.0820353	-7.89645	2.86954e-15	2.47498e-14	-1	41.9518	41.4622	46.6367	41.9557	26.9878	25.6659	30.2593	26.8606	1629	1990	2063	2100	2129	1835	2320	2204
Irf2	chr8	46739745	46847458	107714	2484	+	16363	9	380.732	-0.81545	0.103315	-7.89283	2.95405e-15	2.5463e-14	-1	11.1765	9.97577	10.187	11.0748	6.52369	5.60455	5.6103	6.33441	339	374	352	433	402	313	336	406
Rpl23a	chr11	78180935	78183584	2650	560	-	268449	5	3259.12	0.851151	0.107844	7.89245	2.96314e-15	2.55257e-14	1	248.463	217.344	248.655	186.174	399.651	381.242	431.648	411.361	1699	1837	1937	1641	5552	4800	5828	5944
Stac2	chr11	98036624	98053462	16839	3049	-	217154	11	43.0751	5.6985	0.722107	7.89149	2.98602e-15	2.57069e-14	1	0.0537191	0.0217305	0.0235775	0.0208373	0.951906	2.10065	1.07465	1.88121	2	1	1	1	72	144	79	148
Col1a1	chr11	94936224	94953042	16819	5930	+	12842	51	5112.46	-1.97	0.249701	-7.88943	3.03566e-15	2.61182e-14	-1	50.4627	68.9601	93.3695	85.1319	13.3576	27.722	13.478	21.4952	3654	6172	7702	7946	1965	3696	1927	3289
Rpl37a	chr1	72711260	72713813	2554	588	+	19981	4	2532.19	0.854337	0.10832	7.88719	3.09062e-15	2.65748e-14	1	187.745	165.302	177.886	134.629	302.809	287.142	306.839	305.693	1348	1467	1455	1246	4417	3796	4350	4638
Irs1	chr1	82233105	82291439	58335	9163	-	16367	2	1979.85	-1.33991	0.169995	-7.88204	3.22079e-15	2.76771e-14	-1	13.0846	15.7126	22.7361	15.6492	6.03581	7.75688	5.85727	6.89417	1464	2173	2898	2257	1372	1598	1294	1630
Pde7a	chr3	19223108	19311322	88215	6487	-	18583	13	1341.13	-1.11604	0.141625	-7.88025	3.26739e-15	2.80603e-14	-1	16.8915	12.9612	15.6032	15.9151	6.4999	6.41771	9.04074	6.35069	1338	1269	1408	1625	1046	936	1414	1063
4930429F24Rik	chr9	79793641	79803235	9595	1520	+	74633	3	418.889	-1.17599	0.149281	-7.87765	3.33588e-15	2.86257e-14	-1	19.5578	18.7871	24.7824	19.7286	8.6986	9.59795	10.9966	7.39412	363	431	524	472	328	328	403	290
Arl6ip5	chr6	97210792	97233315	22524	1339	+	65106	3	3365.07	0.940004	0.119326	7.8776	3.33732e-15	2.86257e-14	1	100.732	94.9557	99.913	78.0045	162.416	159.311	199.265	195.542	1647	1919	1861	1644	5395	4796	6433	6756
P2rx4	chr5	122707544	122729738	22195	2702	+	18438	12	176.306	1.30329	0.16552	7.87393	3.43678e-15	2.94608e-14	1	2.24286	2.13334	1.64954	2.13971	5.81833	4.9713	4.11384	5.23527	74	87	62	91	390	302	268	365
Enah	chr1	181896384	182019980	123597	12349	-	13800	15	1605.87	1.15082	0.14616	7.87372	3.44245e-15	2.94913e-14	1	3.6607	5.01656	4.46498	4.36792	7.61883	9.3466	10.3749	11.5585	552	935	767	849	2334	2595	3089	3683
Dmxl2	chr9	54365158	54501626	136469	10614	-	235380	44	163.961	1.57898	0.200579	7.87212	3.48681e-15	2.98531e-14	1	0.47066	0.37454	0.34542	0.490833	1.30647	0.934488	1.55526	1.2232	61	60	51	82	344	223	398	335
Prmt2	chr10	76207226	76237865	30640	2200	-	15468	12	165.689	1.11746	0.142007	7.86905	3.57342e-15	3.0576e-14	1	2.34517	2.22862	3.10425	2.62795	5.44193	5.41826	5.63699	5.86615	63	74	95	91	297	268	299	333
Nfkbib	chr7	28758251	28766644	8394	2125	-	18036	7	506.391	0.867622	0.110261	7.86883	3.57984e-15	3.06122e-14	1	8.0546	10.1333	9.3708	8.99925	16.902	15.6773	18.6399	15.5933	209	325	277	301	891	749	955	855
Wdtc1	chr4	133292466	133339315	46850	4175	-	230796	16	3381.76	-0.670768	0.0852562	-7.86768	3.61292e-15	3.08763e-14	-1	51.7458	53.4334	59.2666	51.3589	33.0788	31.758	37.5819	33.1393	2638	3367	3442	3375	3426	2981	3783	3570
Cldnd1	chr16	58727910	58734247	6338	2194	+	224250	6	753.101	-0.772082	0.0981403	-7.86713	3.62879e-15	3.0993e-14	-1	24.5237	22.8303	25.6555	20.9363	13.1184	12.8732	14.1216	14.838	657	756	783	723	714	635	747	840
Ldlrad4	chr18	67933257	68255549	322293	2493	+	52662	6	86.9645	-1.48896	0.189386	-7.86205	3.77909e-15	3.2257e-14	-1	2.36519	3.455	2.62407	2.70136	0.937832	1.10616	0.931674	1.01047	72	130	91	106	58	62	56	65
Fam160b2	chr14	70583295	70599835	16541	4034	-	239170	17	785.392	-0.675866	0.0860475	-7.85457	4.01144e-15	3.42194e-14	-1	13.5003	12.8932	13.5258	12.0325	8.04413	8.02682	8.83193	7.59928	665	785	759	764	805	728	859	791
Ptrh2	chr11	86683983	86692457	8475	3133	+	217057	3	326.936	0.945166	0.120395	7.85054	4.14241e-15	3.53151e-14	1	3.97319	3.95465	3.9925	3.56904	7.33388	6.38852	8.07547	7.97868	152	187	174	176	570	450	610	645
2810474O19Rik	chr6	149309414	149335663	26250	6149	+		6	541.127	1.34952	0.171911	7.85007	4.15798e-15	3.54263e-14	1	2.09099	2.45673	3.71774	2.49007	7.36853	5.8229	6.9408	7.28593	157	228	318	241	1124	805	1029	1156
Pon3	chr6	5220852	5256233	35382	1784	-	269823	9	424.851	-1.40008	0.178354	-7.84999	4.16073e-15	3.54282e-14	-1	21.0246	17.2326	19.5435	17.1297	9.71612	7.03076	5.34726	6.2782	458	464	485	481	430	282	230	289
Ttc39b	chr4	83220301	83324189	103889	8764	-	69863	20	141.796	1.37716	0.175447	7.84943	4.17921e-15	3.55639e-14	1	0.373778	0.604803	0.516766	0.449457	1.17289	1.13175	1.4245	1.34432	40	80	63	62	255	223	301	304
Igf1	chr10	87858265	87937047	78783	8149	+	16000	5	501.314	-1.53579	0.19577	-7.84483	4.33529e-15	3.68697e-14	-1	6.70314	4.41491	4.4726	4.25684	1.91932	1.80664	1.18591	1.92612	667	543	507	546	388	331	233	405
Tuba1c	chr15	99029891	99038105	8215	1977	+	22146	4	97.7679	1.53649	0.195897	7.84336	4.38647e-15	3.72823e-14	1	1.15987	1.57513	1.16359	1.57466	3.89445	3.93713	3.46159	4.68515	28	47	32	49	191	175	165	239
4931406P16Rik	chr7	34236714	34285609	48896	5808	-		13	1022.96	-0.682105	0.0869794	-7.84214	4.42931e-15	3.76236e-14	-1	10.7586	12.1493	11.61	12.5359	7.49577	6.88464	7.93388	7.03308	763	1065	938	1146	1080	899	1111	1054
Cdk4	chr10	127063603	127067283	3681	1347	+	12567	8	516.229	0.733204	0.0935792	7.83511	4.68419e-15	3.97645e-14	1	16.0507	15.9861	14.9967	15.4234	24.33	26.7134	24.6332	28.1099	264	325	281	327	813	809	800	977
Rps21	chr2	180257379	180258444	1066	391	+	66481	6	2743.43	0.832658	0.106317	7.83183	4.80838e-15	4.0794e-14	1	297.837	260.619	307.592	228.783	494.758	455.135	506.943	491.926	1422	1538	1673	1408	4799	4001	4779	4963
ATP6	chrM	7927	8607	681	681	+	17705	1	44.1494	-1.8877	0.24112	-7.82888	4.92231e-15	4.17354e-14	-1	5.05078	5.54567	6.12261	5.41103	1.65741	1.63283	1.279	1.42274	42	57	58	58	28	25	21	25
Lonrf3	chrX	36328409	36366856	38448	7370	+	74365	11	99.439	1.43882	0.183794	7.82843	4.93985e-15	4.18587e-14	1	0.300022	0.377579	0.507215	0.387921	1.0775	1.04406	1.15931	0.999121	27	42	52	45	197	173	206	190
Tbcc	chr17	46890621	46892463	1843	1843	+	72726	1	213.894	0.987039	0.126147	7.82451	5.09637e-15	4.31589e-14	1	4.79905	3.88262	4.6027	3.65409	8.42082	8.2537	8.52928	8.20108	108	108	118	106	385	342	379	390
Def8	chr8	123442956	123463899	20944	4107	+	23854	14	883.997	-0.664625	0.0849736	-7.82154	5.21796e-15	4.41619e-14	-1	13.1805	14.487	15.3333	14.2319	9.29489	9.53029	8.96782	8.34179	661	898	876	920	947	880	888	884
Slc43a1	chr2	84839408	84863586	24179	2924	+	72401	15	394.139	-1.56277	0.199946	-7.81595	5.45512e-15	4.61412e-14	-1	11.5672	10.9898	11.7273	9.40826	4.43913	2.49468	4.82281	3.02196	413	485	477	433	322	164	340	228
A430046D13Rik	chr10	128499247	128504242	4996	2169	+	654440	3	347.366	-0.816605	0.104482	-7.81573	5.46448e-15	4.61925e-14	-1	11.025	10.2027	11.5007	11.5701	6.20735	6.66457	6.63542	5.66411	292	334	347	395	334	325	347	317
Maea	chr5	33335572	33373294	37723	2128	+	59003	9	1617.29	0.453017	0.0579639	7.8155	5.47459e-15	4.625e-14	1	33.7123	34.934	35.4372	35.0506	46.9975	47.9061	48.3758	47.2604	876	1122	1049	1174	2481	2292	2482	2595
Ppp1cb	chr5	32458970	32493712	34743	4024	+	19046	8	7139.75	-0.589714	0.075458	-7.81514	5.49022e-15	4.63542e-14	-1	120.807	112.26	119.23	110.125	76.0131	71.5035	84.3025	75.4112	5936	6818	6674	6975	7588	6469	8179	7830
Ebna1bp2	chr4	118620799	118627776	6978	2960	+	69072	9	639.253	0.684624	0.0876138	7.81411	5.53537e-15	4.67072e-14	1	8.68749	9.37883	9.6903	8.17771	13.918	14.4705	15.0211	14.3369	314	419	399	381	1022	963	1072	1095
Slc38a3	chr9	107651155	107668968	17814	2726	-	76257	16	1127.49	-1.31599	0.168466	-7.81158	5.64752e-15	4.76248e-14	-1	26.4671	40.4926	25.079	35.9383	11.5934	15.0436	13.0849	11.7148	881	1666	951	1542	784	922	860	824
Arhgef9	chrX	95048935	95166539	117605	5527	-	236915	11	301.614	-1.10711	0.141801	-7.8075	5.83324e-15	4.91614e-14	-1	3.92657	3.99191	4.56535	3.6899	1.97651	1.44854	2.12371	1.94934	265	333	351	321	271	180	283	278
Elmo2	chr2	165288031	165326479	38449	4793	-	140579	22	405.717	-0.833499	0.106775	-7.80612	5.89761e-15	4.9674e-14	-1	6.16817	5.39118	6.1044	5.85887	3.54074	3.58202	2.96815	3.10496	361	390	407	442	421	386	343	384
Fam227b	chr2	125983483	126152004	168522	1858	-	75823	17	38.2516	8.32202	1.06666	7.80192	6.09733e-15	5.13253e-14	1	0	0	0	0	2.21296	1.29269	2.56715	2.85763	0	0	0	0	102	54	115	137
Mtx2	chr2	74825812	74876748	50937	1258	+	53375	10	640.382	0.765029	0.0981419	7.79514	6.43396e-15	5.41264e-14	1	19.3996	21.2778	18.0577	22.9789	35.5682	35.3563	32.871	35.305	298	404	316	455	1110	1000	997	1146
Ticam1	chr17	56269462	56276767	7306	2830	-	106759	2	126.442	1.25908	0.161531	7.79469	6.45664e-15	5.42846e-14	1	1.36009	1.61543	1.49872	1.23474	3.03398	3.64628	3.66397	3.32776	47	69	59	55	213	232	250	243
Mrps21	chr3	95862652	95870619	7968	407	-	66292	2	966.05	-0.756412	0.097052	-7.79389	6.49785e-15	5.45983e-14	-1	176.466	165.885	164.618	140.022	96.5671	88.3009	101.296	96.4599	877	1019	932	897	975	808	994	1013
Mesdc1	chr7	83880495	83884341	3847	3847	-		1	253.373	1.19106	0.152831	7.79332	6.5271e-15	5.48112e-14	1	1.68175	2.23897	2.09292	2.6589	4.35903	5.01783	4.95946	5.56095	79	130	112	161	416	434	460	552
COX3	chrM	8607	9390	784	784	+	17710	1	75.6394	-1.65092	0.211845	-7.79307	6.53984e-15	5.48853e-14	-1	8.35662	8.8736	6.14348	8.3468	2.26233	2.72316	3.06839	2.07618	80	105	67	103	44	48	58	42
C130080G10Rik	chr2	114054396	114061505	7110	1909	+	100303644	3	183.912	-4.09431	0.525838	-7.78625	6.90268e-15	5.78957e-14	-1	4.59023	13.2235	15.2136	6.45646	0.570134	0.256292	0.586619	0.893261	107	381	404	194	27	11	27	44
Mob2	chr7	142008553	142061034	52482	1456	-	101513	5	705.533	-0.714704	0.0918034	-7.78516	6.96246e-15	5.83621e-14	-1	30.3731	33.7652	34.6109	31.8537	20.8198	18.0846	21.3648	19.3244	540	742	701	730	752	592	750	726
F830016B08Rik	chr18	60293380	60303016	9637	3297	+	240328	2	160.819	-2.79631	0.359486	-7.77863	7.33125e-15	6.14167e-14	-1	5.96141	3.9388	6.36678	2.23531	0.709134	0.296792	0.968657	0.681775	240	196	292	116	58	22	77	58
Nsa2	chr13	97129427	97137926	8500	2686	-	59050	6	1039.27	0.705497	0.0906989	7.77844	7.34218e-15	6.14716e-14	1	16.9827	14.899	16.5401	15.422	25.2129	23.6136	27.1772	27.9916	557	604	618	652	1680	1426	1760	1940
Tmco4	chr4	138972283	139059171	86889	3944	+	77056	17	314.717	1.02501	0.131778	7.77832	7.34943e-15	6.14955e-14	1	3.01084	2.58708	2.7523	3.06066	6.03024	4.97336	6.66731	5.53227	145	154	151	190	590	441	634	563
Tpgs2	chr18	25127223	25168877	41655	6807	-	66648	7	166.031	-1.07374	0.138072	-7.7767	7.44432e-15	6.22523e-14	-1	1.75652	1.60603	2.00657	1.80136	0.793539	0.967061	0.840856	0.808471	146	165	190	193	134	148	138	142
Slc6a6	chr6	91684067	91759063	74997	6169	+	21366	15	2030.99	-0.798541	0.102691	-7.77616	7.47575e-15	6.24778e-14	-1	25.3822	22.9518	21.2319	21.1227	11.3371	12.7761	14.0248	13.9843	1912	2137	1822	2051	1735	1772	2086	2226
Cenpb	chr2	131177289	131180067	2779	2779	-	12616	1	4516.25	-0.552813	0.0711515	-7.76952	7.87842e-15	6.58038e-14	-1	106.59	100.183	108.31	104.113	74.0357	72.0711	74.7586	64.8898	3617	4202	4187	4554	5104	4503	5009	4653
F2rl3	chr8	72761880	72763885	2006	1762	+	14065	2	42.6779	-2.06066	0.265404	-7.76423	8.21441e-15	6.85693e-14	-1	2.32392	2.44418	1.83596	1.87498	0.388922	0.530104	0.470785	0.637858	50	65	45	52	17	21	20	29
Pnpla7	chr2	24976033	25054072	78040	4589	+	241274	35	1003.88	-1.07263	0.138247	-7.75876	8.57625e-15	7.15471e-14	-1	14.3124	16.0407	18.579	15.3814	8.09901	6.43573	9.24605	6.79845	802	1111	1186	1111	922	664	1023	805
Ywhaz	chr15	36770261	36802984	32724	3926	-	22631	7	929.553	0.861764	0.111168	7.75191	9.05189e-15	7.54701e-14	1	8.30213	9.3157	8.58773	10.2274	15.0934	15.6796	16.4278	19.0717	398	552	469	632	1470	1384	1555	1932
Pip4k2c	chr10	127197067	127211622	14556	3374	-	117150	10	483.642	0.951384	0.122743	7.75105	9.1136e-15	7.59394e-14	1	4.92728	5.06642	5.39053	5.79968	10.7407	8.516	11.4815	10.2574	203	258	253	308	899	646	934	893
Akr1b8	chr6	34354164	34368454	14291	1304	+	14187	10	79.0277	2.48569	0.321025	7.74297	9.71218e-15	8.0879e-14	1	1.25606	1.06701	0.44103	1.21804	4.977	7.19702	3.59418	6.53848	20	21	8	25	161	211	113	220
Jak1	chr4	101151974	101265282	113309	5299	-	16451	25	3519.76	-0.840456	0.108561	-7.74179	9.80254e-15	8.1583e-14	-1	49.1771	48.9638	48.4182	38.3308	23.9855	25.072	29.0231	25.1592	3182	3916	3569	3197	3153	2987	3708	3440
Fez1	chr9	36843659	36878640	34982	1285	+	235180	9	101.207	1.40445	0.181443	7.74046	9.90582e-15	8.23936e-14	1	2.10314	2.32026	2.40559	2.52154	6.14854	5.26124	7.10098	6.3034	33	45	43	51	196	152	220	209
Ubac2	chr14	121878606	122021035	142430	2154	+	68889	9	619.067	-0.677215	0.0874985	-7.73974	9.96212e-15	8.28127e-14	-1	20.1125	19.6861	18.9899	17.9331	11.5467	11.6668	13.0937	11.641	529	640	569	608	617	565	680	647
Neurl1a	chr19	47178820	47259441	80622	4412	+	18011	6	4278.15	-0.972333	0.125641	-7.73895	1.00237e-14	8.32755e-14	-1	73.8204	68.1183	77.8514	58.8385	32.8369	30.9291	41.9556	36.2695	3977	4536	4778	4086	3594	3068	4463	4129
Mttp	chr3	138089855	138143388	53534	4410	-	17777	20	137.883	1.42945	0.184716	7.73863	1.00492e-14	8.34379e-14	1	1.02136	0.8113	0.700948	1.13812	2.65081	2.07767	2.73686	2.42551	55	54	43	79	290	206	291	276
Prdm15	chr16	97791467	97851227	59761	6346	-	114604	24	308.29	1.02269	0.132263	7.73226	1.05652e-14	8.767e-14	1	1.96155	1.60786	1.81249	1.58181	3.46191	3.90394	2.99993	3.74362	152	154	160	158	545	557	459	613
Tesk1	chr4	43442277	43448075	5799	3620	+	21754	10	1275.06	-0.794291	0.102737	-7.7313	1.06452e-14	8.82815e-14	-1	27.8714	22.1464	24.2671	22.6402	13.2401	15.2479	14.3792	12.997	1232	1210	1222	1290	1189	1241	1255	1214
Kera	chr10	97607205	97613688	6484	1950	+	16545	3	128.698	-3.14668	0.407044	-7.73056	1.07071e-14	8.87423e-14	-1	2.26786	4.3831	12.1288	6.93975	0.640835	0.889566	0.723174	0.65586	54	129	329	213	31	39	34	33
Fgfr1	chr8	25518759	25575718	56960	5025	+	14182	18	1601.97	-0.789644	0.102147	-7.73047	1.07146e-14	8.8752e-14	-1	20.3556	23.1666	24.5778	19.5087	13.132	11.9317	13.6933	11.9235	1249	1757	1718	1543	1637	1348	1659	1546
Igf1r	chr7	67952257	68233667	281411	11978	+	16001	21	610.433	1.11991	0.144978	7.72469	1.1213e-14	9.28254e-14	1	1.36742	1.73689	1.84851	2.00496	3.40241	3.38284	4.48419	3.87942	200	314	308	378	1011	911	1295	1199
Rpl29	chr9	106429411	106431568	2158	1169	+	19944	4	2819.07	0.899601	0.116494	7.72229	1.14257e-14	9.45304e-14	1	100.95	86.6035	103.927	73.696	166.622	163.683	181.445	169.144	1441	1528	1690	1356	4832	4302	5114	5102
Gabrr2	chr4	33063112	33095865	32754	1820	+	14409	9	71.0414	2.5525	0.330704	7.71839	1.1781e-14	9.7412e-14	1	0.62996	0.655281	0.513485	0.663256	4.05321	3.42141	5.03639	1.95906	14	18	13	19	183	140	221	92
Cldn2	chrX	139800808	139811386	10579	3064	+	12738	2	33.6245	8.13521	1.05429	7.71631	1.19747e-14	9.89551e-14	1	0	0	0	0	0.907778	1.04518	1.34012	1.46724	0	0	0	0	69	72	99	116
Itm2c	chr1	85894510	85908698	14189	2024	+	64294	6	645.71	-0.659593	0.0856105	-7.70458	1.31279e-14	1.08421e-13	-1	21.6066	19.1174	21.4172	22.6006	13.7622	13.6248	13.2379	13.0206	534	584	603	720	691	620	646	680
Emp2	chr16	10281749	10313968	32220	3440	-	13731	5	423.906	1.59443	0.207016	7.70198	1.33978e-14	1.10585e-13	1	2.19021	3.92915	3.38542	3.76765	9.37456	7.29237	12.057	11.4576	92	204	162	204	800	564	1000	1017
Ing2	chr8	47667178	47675159	7982	2813	-	69260	2	254.557	-0.881506	0.114535	-7.69638	1.39977e-14	1.15468e-13	-1	6.89978	6.02971	6.79779	5.73671	3.62552	3.44695	3.27327	3.44431	237	256	266	254	253	218	222	250
Tle2	chr10	81575287	81590845	15559	3115	+	21886	21	127.261	-1.29999	0.16892	-7.69592	1.40482e-14	1.15817e-13	-1	2.97082	3.06289	3.85402	2.71264	1.16467	1.48499	1.26492	1.20683	113	144	167	133	90	104	95	97
Ufc1	chr1	171288564	171294982	6419	964	-	66155	7	1041.93	-0.599213	0.077901	-7.69198	1.4487e-14	1.19364e-13	-1	72.9748	68.4556	73.3794	67.6849	46.0812	43.7862	50.2533	46.2331	859	996	984	1027	1102	949	1168	1150
Rhoc	chr3	104789034	104794459	5426	1074	+	11853	5	659.809	0.764431	0.0993969	7.69069	1.46339e-14	1.20504e-13	1	26.0782	24.9232	21.2853	26.4425	40.6109	45.4308	39.97	41.7504	342	404	318	447	1082	1097	1035	1157
A830052D11Rik	chr18	32359057	32378284	19228	1130	-	402767	3	58.8867	-1.88008	0.244503	-7.68938	1.47849e-14	1.21657e-13	-1	4.85571	4.63207	5.08941	3.20476	1.17721	1.18084	1.50489	0.96031	67	79	80	57	33	30	41	28
Inppl1	chr7	101822632	101838226	15595	5096	-	16332	29	3233.9	-0.689005	0.0896055	-7.68932	1.47913e-14	1.21657e-13	-1	38.1512	44.1015	41.4597	46.1661	25.0438	24.5434	28.3399	27.4695	2374	3392	2939	3703	3166	2812	3482	3612
Atp5o	chr16	91925223	91931630	6408	772	-	28080	7	7104.18	-0.552635	0.0718747	-7.68886	1.48451e-14	1.22028e-13	-1	599.254	612.698	620.825	540.853	419.554	387.802	419.919	390.867	5649	7139	6667	6572	8035	6731	7816	7786
Tcaim	chr9	122805547	122836332	30786	3039	+	382117	11	626.843	-0.746892	0.097179	-7.68573	1.52124e-14	1.24974e-13	-1	12.2344	15.632	13.9802	14.1951	8.19742	8.06434	8.63916	8.53154	454	717	591	679	618	551	633	669
Zfand3	chr17	30005087	30210020	204934	2617	+	21769	5	2716.71	-0.669525	0.0871435	-7.68302	1.55378e-14	1.27572e-13	-1	71.8497	67.2436	70.8441	66.5675	42.5903	39.1756	49.1786	42.8575	2296	2656	2579	2742	2765	2305	3103	2894
Atad3a	chr4	155740640	155761098	20459	2419	-	108888	16	992.046	0.692511	0.0901841	7.67885	1.60521e-14	1.31718e-13	1	18.5524	16.927	16.9987	15.5746	29.3456	27.507	25.0331	27.9571	548	618	572	593	1761	1496	1460	1745
Dnajc12	chr10	63382443	63408840	26398	1365	+	30045	5	169.482	-1.23641	0.161022	-7.67852	1.60931e-14	1.31977e-13	-1	9.83938	8.39731	8.42642	11.1241	3.54379	4.78997	4.13242	3.60581	164	173	160	239	120	147	136	127
Jup	chr11	100368856	100397790	28935	5009	-	16480	14	1379.58	-1.01701	0.132459	-7.67791	1.61701e-14	1.32531e-13	-1	15.5157	21.2168	19.8198	23.3888	9.28697	10.3981	10.7313	9.11436	949	1604	1381	1844	1154	1171	1296	1178
Sec23a	chr12	58958384	59012017	53634	4108	-	20334	20	2090.39	-0.829103	0.108009	-7.67627	1.63784e-14	1.34159e-13	-1	36.0034	33.9829	38.7789	32.4779	18.8306	18.3955	23.5651	18.6984	1806	2107	2216	2100	1919	1699	2334	1982
Ppat	chr5	76913249	76951578	38330	4008	-	231327	11	619.727	-0.868223	0.113121	-7.67516	1.65207e-14	1.35246e-13	-1	12.2393	10.6955	11.2818	9.13048	5.57187	6.3255	6.21935	5.60831	599	647	629	576	554	570	601	580
Srgap3	chr6	112717971	112947266	229296	8887	-	259302	22	77.094	1.96851	0.256738	7.66742	1.75493e-14	1.43583e-13	1	0.156657	0.17893	0.258852	0.171575	0.630491	0.605589	0.784066	0.976843	17	24	32	24	139	121	168	224
Car6	chr4	150187015	150201135	14121	1370	-	12353	8	55.8205	8.14105	1.06256	7.66172	1.83465e-14	1.50017e-13	1	0	0	0	0.0463744	4.29587	2.72714	6.41821	4.18671	0	0	0	1	146	84	212	148
Ifi30	chr8	70762773	70766663	3891	981	-	65972	8	237.626	1.50191	0.19606	7.66049	1.85226e-14	1.51369e-13	1	9.76727	5.20054	5.34946	7.18874	19.7649	22.3525	17.6728	17.7777	117	77	73	111	481	493	418	450
Pcbd1	chr10	61089331	61094329	4999	822	+	13180	4	37.6249	2.99632	0.391176	7.65978	1.86255e-14	1.52121e-13	1	0.398515	0.241811	0.787094	0.772906	4.65877	3.46303	3.73386	5.79916	4	3	9	10	95	64	74	123
Mlxip	chr5	123394798	123457932	63135	8075	+	208104	17	2735.82	-0.957861	0.125107	-7.65635	1.91298e-14	1.56149e-13	-1	25.2429	23.6881	27.9985	20.0945	12.2055	11.4845	14.6078	11.6434	2489	2887	3145	2554	2445	2085	2844	2426
Xrcc5	chr1	72307421	72394953	87533	2556	+	22596	21	792.593	-1.06961	0.139829	-7.64944	2.01851e-14	1.64667e-13	-1	24.3185	21.1004	25.847	19.8602	10.6454	8.89218	13.1276	10.7199	759	814	919	799	675	511	809	707
Eif4e3	chr6	99625137	99666771	41635	2513	-	66892	7	925.751	-0.973032	0.127208	-7.64915	2.02315e-14	1.64949e-13	-1	29.3622	23.2806	24.9162	28.3155	15.8163	14.0355	11.4872	12.5843	901	883	871	1120	986	793	696	816
Mvd	chr8	122433596	122443422	9827	1864	-	192156	11	222.299	1.85478	0.2425	7.64857	2.03231e-14	1.656e-13	1	2.72397	2.31044	2.93105	3.238	9.25587	6.27564	14.352	10.6453	62	65	76	95	428	263	645	512
Rps27l	chr9	66946076	66949522	3447	598	+	67941	5	1327.87	0.700508	0.0916553	7.64285	2.1246e-14	1.73019e-13	1	100.109	90.299	94.969	81.8066	147.154	137.303	159.732	151.846	731	815	790	770	2183	1846	2303	2343
Utp20	chr10	88746607	88826814	80208	8831	-	70683	62	421.471	0.999363	0.130782	7.64147	2.14761e-14	1.74791e-13	1	1.84544	1.6731	1.82345	1.56836	3.00812	3.12773	4.05791	3.59862	199	223	224	218	659	621	864	820
Bckdk	chr7	127904073	127909664	5592	2857	+	12041	12	3068.06	-0.742815	0.0973034	-7.63401	2.27571e-14	1.85109e-13	-1	73.3528	75.2774	77.9017	65.0673	44.2894	39.2941	49.0252	41.6176	2559	3246	3096	2926	3139	2524	3377	3068
Sergef	chr7	46443159	46639807	196649	1460	-	27414	11	65.5362	1.77494	0.232539	7.63286	2.29599e-14	1.8665e-13	1	0.897478	1.40681	1.08324	1.00086	3.92062	3.29017	3.46582	4.40643	16	31	22	23	142	108	122	166
Obfc1	chr19	47501048	47537020	35973	1878	-		10	144.991	1.25173	0.16404	7.63062	2.33634e-14	1.89821e-13	1	2.96531	2.11681	2.52641	2.33428	5.19444	5.58939	6.75809	6.00522	68	60	66	69	242	236	306	291
Sp1	chr15	102406316	102436404	30089	7818	+	20683	6	539.938	0.893021	0.117088	7.62689	2.40487e-14	1.95275e-13	1	2.33596	2.74584	2.82292	2.5761	5.0066	4.13606	5.42723	4.90763	223	324	307	317	971	727	1023	990
Ap1ar	chr3	127807264	127837492	30229	2391	-	211556	10	648.895	-0.883965	0.115938	-7.62444	2.45103e-14	1.98908e-13	-1	21.3386	17.7348	20.8658	16.4479	9.84583	9.58022	11.3101	10.6006	623	640	694	619	584	515	652	654
Fam101b	chr11	76019194	76027782	8589	3512	-		3	563.779	-1.60129	0.210126	-7.62062	2.5246e-14	2.0476e-13	-1	7.67181	15.8094	13.9395	14.9425	5.1536	4.21733	3.68467	4.21542	329	838	681	826	449	333	312	382
Ctps	chr4	120539868	120570276	30409	2705	-	51797	19	666.07	0.949978	0.124672	7.61982	2.54038e-14	2.05921e-13	1	10.0817	8.84232	10.1786	7.37498	16.6458	16.1306	19.3198	18.2387	333	361	383	314	1117	981	1260	1273
Rps13	chr7	116331507	116334190	2684	582	-	68052	6	2558.53	0.84842	0.111375	7.61767	2.58295e-14	2.09251e-13	1	197.139	159.038	181.943	143.113	292.702	290.561	322.616	319.832	1401	1397	1473	1311	4226	3802	4527	4803
Setd3	chr12	108106431	108179284	72854	2725	-	52690	13	2428.46	-0.612742	0.0804415	-7.61723	2.59171e-14	2.09839e-13	-1	58.3933	54.4638	60.3067	60.5486	38.6982	41.3281	38.2342	34.6025	1943	2240	2286	2597	2616	2532	2512	2433
Myo1e	chr9	70207350	70400067	192718	4944	+	71602	28	289.703	-0.971343	0.127526	-7.61683	2.59989e-14	2.10379e-13	-1	3.89265	4.32863	4.43483	4.17641	1.80191	2.02419	2.29025	2.46924	235	323	305	325	221	225	273	315
2510009E07Rik	chr16	21649045	21694665	45621	5164	-	72190	2	768.713	-0.89973	0.118138	-7.61591	2.61844e-14	2.11758e-13	-1	11.7355	9.60997	9.98134	10.7283	5.56573	4.71139	5.83108	6.4092	740	749	717	872	713	547	726	854
Tmem222	chr4	133266045	133277790	11746	1482	-	52174	6	574.916	0.969026	0.127286	7.61296	2.67893e-14	2.16525e-13	1	13.7044	13.5016	14.1642	15.5188	28.2065	22.2391	30.8692	30.0733	248	302	292	362	1037	741	1103	1150
Zranb3	chr1	127954179	128103047	148869	4304	-	226409	21	141.879	-1.31636	0.172993	-7.60933	2.75517e-14	2.22559e-13	-1	3.00636	2.32451	2.87284	2.00755	1.10517	1.01275	1.06967	0.90045	158	151	172	136	118	98	111	100
Dph5	chr3	115888183	115929323	41141	1567	+	69740	8	165.641	1.22464	0.160986	7.60715	2.80199e-14	2.26189e-13	1	4.18097	3.17116	3.02783	3.40572	8.56632	6.61355	8.60226	8.28529	80	75	66	84	333	233	325	335
Mfsd7a	chr5	108441054	108448891	7838	2508	-	243197	10	81.9211	1.6713	0.219703	7.60709	2.80334e-14	2.26189e-13	1	1.27348	0.660449	0.859903	0.633302	2.78059	2.55378	2.81138	2.59605	39	25	30	25	173	144	170	168
Ctss	chr3	95526786	95556405	29620	1360	+	13040	8	331.033	2.41003	0.316962	7.60352	2.88174e-14	2.32381e-13	1	7.46688	2.87435	2.32579	4.11095	15.0572	27.2102	19.1827	27.3567	124	59	44	88	508	832	629	960
Ddc	chr11	11814101	11898144	84044	2089	-	13195	15	35.5007	3.08508	0.40584	7.60172	2.9221e-14	2.35472e-13	1	0.196014	0.28545	0.240888	0.0608261	1.33147	1.98012	1.3104	1.96652	5	9	7	2	69	93	66	106
Gm7325	chr17	45600967	45602102	1136	976	-		2	54.9551	6.8115	0.896054	7.60167	2.92344e-14	2.35472e-13	1	0	0.135771	0.0736557	0	3.67586	8.33968	4.37709	7.82255	0	2	1	0	89	183	103	197
Sbno2	chr10	80057014	80102702	45689	4640	-	216161	32	438.476	0.869722	0.114475	7.59747	3.01974e-14	2.43089e-13	1	4.00649	3.29853	3.88877	3.32726	7.10648	6.78677	5.83705	6.74043	227	231	251	243	818	708	653	807
Ndufa10	chr1	92439708	92473758	34051	1220	-	67273	10	4658.33	-0.550963	0.0725233	-7.59705	3.02965e-14	2.43747e-13	-1	234.743	265.351	241.944	242.31	181.629	163.84	164.443	162.042	3497	4886	4106	4653	5497	4494	4837	5101
Cdnf	chr2	3513065	3526376	13312	3013	+	227526	4	1174.91	-0.956709	0.125958	-7.59548	3.06656e-14	2.46575e-13	-1	27.3708	29.9725	30.516	23.7853	14.4358	12.0754	16.7942	14.2004	1007	1363	1279	1128	1079	818	1220	1104
Gm11665	chr11	104556789	104562198	5410	1075	-	100415912	6	43.3088	3.00001	0.394994	7.59507	3.07617e-14	2.47205e-13	1	0.304725	0.431436	0.53498	0.650104	2.81237	2.68938	4.86139	5.19142	4	7	8	11	75	65	126	144
Ahsa2	chr11	23487882	23498039	10158	3716	-	268390	9	578.984	-0.979654	0.129233	-7.58053	3.44152e-14	2.76407e-13	-1	12.4738	12.4632	11.0656	8.85631	5.44562	5.41017	6.25044	5.62141	566	699	572	518	502	452	560	539
Vps13d	chr4	144972622	145195005	222384	15849	-	230895	70	1181.14	-0.594921	0.0784829	-7.58026	3.4486e-14	2.76817e-13	-1	4.73315	4.87024	5.10731	4.73821	3.39037	3.16559	3.37587	2.94657	916	1165	1126	1182	1333	1128	1290	1205
Ppp6r2	chr15	89211559	89286261	74703	4341	+	71474	25	1345.93	-0.592466	0.078213	-7.57503	3.59034e-14	2.88029e-13	-1	20.9218	18.7886	21.3461	19.8165	13.1954	13.5453	14.2649	12.6149	1109	1231	1289	1354	1421	1322	1493	1413
Ddx21	chr10	62580247	62602298	22052	4743	-	56200	15	1716.8	0.827588	0.109312	7.57089	3.70684e-14	2.97205e-13	1	14.9182	13.1171	15.0809	13.4889	23.9926	21.7374	29.1024	25.5754	864	939	995	1007	2823	2318	3328	3130
Tenm3	chr8	48225665	48674690	449026	10978	-	23965	29	214.932	-1.47519	0.19502	-7.56429	3.89981e-14	3.12498e-13	-1	1.52182	1.15275	1.7877	1.78249	0.403914	0.652305	0.623389	0.568374	204	191	273	308	110	161	165	161
Cxx1a	chrX	53642488	53643763	1276	1276	-		1	179.128	-0.968227	0.128038	-7.56202	3.96862e-14	3.17648e-13	-1	9.7555	10.0215	11.2114	9.31086	4.92825	5.12407	5.62333	4.92035	152	193	199	187	156	147	173	162
Mif4gd	chr11	115607918	115612969	5052	1841	-	69674	6	595.455	-1.07916	0.142707	-7.56207	3.96716e-14	3.17648e-13	-1	22.9982	24.9405	26.4748	20.8095	13.0062	12.8772	9.25948	9.93619	517	693	678	603	594	533	411	472
D17H6S56E-5	chr17	34996724	35000746	4023	3326	-	110956	2	111.917	1.58482	0.209676	7.55844	4.07944e-14	3.26332e-13	1	0.886414	0.956193	0.626804	1.16522	2.31489	3.30311	2.59382	2.74993	36	48	29	61	191	247	208	236
Snapc5	chr9	64179297	64182688	3392	761	+	330959	3	309.988	-0.730102	0.096598	-7.55815	4.08847e-14	3.26868e-13	-1	28.3027	28.9925	26.0724	26.8825	16.7387	16.599	16.4052	16.704	263	333	276	322	316	284	301	328
Spg7	chr8	123065508	123097751	32244	2558	+	234847	17	2012.88	-0.699362	0.0925472	-7.55682	4.13041e-14	3.30032e-13	-1	50.7761	51.4923	53.115	55.8583	32.384	28.7074	36.8875	32.1194	1586	1988	1890	2249	2055	1651	2275	2120
Ankrd13b	chr11	77470487	77489678	19192	3336	-	268445	16	521.767	1.04543	0.138372	7.55525	4.18067e-14	3.33858e-13	1	4.95886	5.32274	5.75362	6.09428	10.5852	9.4263	13.5643	12.1401	202	268	267	320	876	707	1091	1045
Dusp23	chr1	172630769	172632974	2206	1417	-	68440	2	655.124	-0.970854	0.128606	-7.54906	4.38419e-14	3.49911e-13	-1	37.6242	32.0293	34.904	28.2916	16.4997	14.5959	19.7575	16.8478	651	685	688	631	580	465	675	616
Ctu2	chr8	122476143	122483092	6950	3066	+	66965	15	194.429	1.06779	0.141491	7.54667	4.46526e-14	3.56178e-13	1	2.35054	1.88007	2.36813	2.30011	4.3913	4.16349	4.89705	5.15727	88	87	101	111	334	287	362	408
A930016O22Rik	chr7	19417466	19421417	3952	2560	-	100503495	4	877.602	-1.48436	0.19672	-7.54553	4.50435e-14	3.59092e-13	-1	35.4131	26.3213	29.9627	17.8686	7.69995	10.7026	10.1098	10.6274	1107	1017	1067	720	489	616	624	702
Psmd4	chr3	95032691	95042614	9924	1344	-	19185	10	3606.34	0.468579	0.0621113	7.54419	4.55119e-14	3.62619e-13	1	124.366	117.723	123.504	122.717	163.222	172.022	178.403	162	2041	2388	2309	2596	5442	5198	5781	5618
Cacng6	chr7	3424662	3435667	11006	1510	+	54378	4	1962.12	-0.943547	0.125097	-7.5425	4.61033e-14	3.67123e-13	-1	85.9625	90.2576	102.405	92.2279	46.3438	38.7344	56.8855	50.844	1585	2057	2151	2192	1736	1315	2071	1981
Tspan4	chr7	141475236	141493427	18192	1569	+	64540	8	271.329	1.43798	0.190666	7.54187	4.63272e-14	3.68696e-13	1	3.81028	4.81403	4.85667	6.68128	15.1839	15.5631	10.4946	13.6101	73	114	106	165	591	549	397	551
Slc25a3	chr10	91116578	91123963	7386	1512	-	18674	8	13387.9	-0.545034	0.0722718	-7.54144	4.6481e-14	3.6971e-13	-1	589.459	587.366	579.858	522.298	405.932	377.742	409.851	368.355	10883	13404	12196	12430	15226	12841	14941	14371
Phyh	chr2	4918996	4938743	19748	1474	+	16922	9	2647.59	-0.857775	0.113792	-7.53806	4.77001e-14	3.79191e-13	-1	112.008	133.906	124.658	131.505	82.0433	59.6262	68.9112	66.4941	2016	2979	2556	3051	3000	1976	2449	2529
Glo1	chr17	30592861	30612659	19799	1940	-	109801	7	1288.6	-0.80546	0.106938	-7.53202	4.99622e-14	3.96949e-13	-1	46.1819	45.2865	48.654	43.1631	26.3681	22.6977	30.765	25.0112	1094	1326	1313	1318	1269	990	1439	1252
Ppa2	chr3	133310110	133378235	68126	1383	+	74776	12	528.915	-0.781505	0.103762	-7.5317	5.00852e-14	3.97701e-13	-1	25.8179	27.8822	24.3785	26.7821	16.3516	16.0804	13.1056	15.4965	436	582	469	583	561	500	437	553
Rilp	chr11	75510094	75513168	3075	1489	+	280408	8	599.994	-1.05547	0.140164	-7.53024	5.06457e-14	4.01923e-13	-1	25.5749	29.9021	33.7955	28.7157	16.9472	14.8759	13.3983	11.5824	465	672	700	673	626	498	481	445
Sec31b	chr19	44516957	44545848	28892	3923	-	240667	26	717.614	-0.974744	0.129449	-7.52994	5.07653e-14	4.02644e-13	-1	12.6923	13.8491	14.4949	11.547	7.19282	7.50564	6.703	5.3643	608	820	791	713	700	662	634	543
Il12rb2	chr6	67292018	67376137	84120	3043	-	16162	16	96.2667	-1.35838	0.180466	-7.52707	5.18906e-14	4.11337e-13	-1	2.47595	2.30797	2.74039	2.35926	1.02002	0.716213	0.994991	1.10802	92	106	116	113	77	49	73	87
Arih1	chr9	59388554	59486374	97821	6435	-	23806	14	3118.27	-0.601125	0.0798631	-7.52693	5.19452e-14	4.11537e-13	-1	31.7525	30.3224	33.6259	30.9914	20.3213	19.2912	23.0939	20.802	2495	2945	3010	3139	3244	2791	3583	3454
Dnajc21	chr15	10446763	10470516	23754	2053	-	78244	12	1906.41	-0.694825	0.092313	-7.52683	5.19869e-14	4.11634e-13	-1	69.1698	56.3807	62.1885	61.2738	38.4256	39.8203	40.8701	34.6778	1734	1747	1776	1980	1957	1838	2023	1837
Dnajc27	chr12	4082574	4110612	28039	4713	+	217378	7	1821.6	-1.14651	0.152399	-7.52304	5.35157e-14	4.23499e-13	-1	24.883	31.7715	30.9028	27.9313	12.6671	10.0885	16.6767	12.7375	1432	2260	2026	2072	1481	1069	1895	1549
Frat2	chr19	41845972	41848132	2161	2161	-	212398	1	206.34	-1.26841	0.168835	-7.51274	5.79011e-14	4.57945e-13	-1	8.86783	6.71453	7.65119	6.05635	2.98459	2.67569	3.74264	2.72597	234	219	230	206	160	130	195	152
Pdf	chr8	107046289	107048614	2326	1537	-	68023	2	915.788	-0.803178	0.106936	-7.51083	5.87545e-14	4.64432e-13	-1	42.8922	40.909	45.9297	34.5979	24.3385	24.1057	24.1517	21.5336	805	949	982	837	928	833	895	854
Tmem181a	chr17	6270470	6308314	37845	4405	+	77106	17	193.738	1.07261	0.142866	7.50777	6.01434e-14	4.75143e-13	1	1.52449	1.59436	1.6646	1.37018	3.02901	2.87771	3.70979	3.30806	82	106	102	95	331	285	394	376
Cd99l2	chrX	71420060	71492849	72790	3600	-	171486	10	1913.74	-0.700847	0.0933957	-7.50406	6.18704e-14	4.88511e-13	-1	36.284	35.7231	39.119	31.6606	22.3388	19.7311	23.2497	22.4889	1595	1941	1959	1794	1995	1597	2018	2089
Dlst	chr12	85110833	85134091	23259	2767	+	78920	15	6405.23	-0.580085	0.0773171	-7.50268	6.25284e-14	4.93428e-13	-1	150.885	157.104	150.843	142.84	110.195	103.086	92.5306	96.6573	5098	6561	5806	6221	7564	6413	6173	6901
Ndufa13	chr8	69894180	69902558	8379	1251	-	67184	5	4299.04	-0.710019	0.0946418	-7.50217	6.27685e-14	4.95044e-13	-1	224.016	237.855	243.994	219.293	150.416	121.026	154.234	139.842	3422	4491	4246	4318	4668	3404	4652	4514
Pikfyve	chr1	65186685	65278696	92012	11423	+	18711	42	217.158	0.926582	0.123524	7.50126	6.32096e-14	4.98242e-13	1	0.781453	0.620626	0.698552	0.745287	1.35157	1.44458	1.32529	1.27907	109	107	111	134	383	371	365	377
Atp6v1a	chr16	44085404	44139019	53616	3946	-	11964	15	809.636	0.763941	0.101862	7.49974	6.39448e-14	5.03754e-13	1	6.99406	8.69759	8.16163	9.09683	14.2711	12.9174	14.6522	14.2116	337	518	448	565	1397	1146	1394	1447
Fbl	chr7	28169748	28179269	9522	1159	+	14113	9	300.299	0.821234	0.109519	7.49852	6.4541e-14	5.08165e-13	1	8.69117	11.0903	10.0482	10.6893	17.5641	18.7277	17.8931	17.689	123	194	162	195	505	488	500	529
Inadl	chr4	98395826	98719603	323778	8809	+		44	79.2739	1.79633	0.239566	7.49827	6.46648e-14	5.08854e-13	1	0.195231	0.188036	0.212179	0.274066	0.55828	0.848263	0.734508	0.893102	21	25	26	38	122	168	156	203
Ctdsp1	chr1	74391609	74397285	5677	2776	+	227292	7	1812.77	-0.608196	0.0811319	-7.49638	6.56032e-14	5.15948e-13	-1	43.75	42.3648	44.4379	40.532	28.4614	24.9469	29.3142	29.4574	1483	1775	1716	1771	1960	1557	1962	2110
Mafb	chr2	160363677	160367065	3389	3389	-	16658	1	707.533	-1.75586	0.234256	-7.4955	6.60481e-14	5.19156e-13	-1	20.2985	16.5592	23.1212	9.89831	6.00674	5.38097	5.39716	3.89955	840	847	1090	528	505	410	441	341
A930003A15Rik	chr16	19876567	19884274	7708	1126	-	68162	3	140.657	1.28275	0.171141	7.49528	6.61565e-14	5.19717e-13	1	5.30935	3.29516	3.83062	3.44184	9.16475	10.5863	9.02456	9.53396	73	56	60	61	256	268	245	277
Ostn	chr16	27307641	27351209	43569	1268	+	239790	5	154.375	1.89853	0.2535	7.48927	6.92552e-14	5.43754e-13	1	3.22929	3.03065	2.8347	2.1044	10.1412	6.94535	15.112	9.41376	50	58	50	42	319	198	462	308
Pnmal2	chr7	16944682	16948828	4147	4147	+	434128	1	109.319	2.68282	0.358296	7.48771	7.00875e-14	5.49981e-13	1	0.157984	0.655053	0.346698	0.367685	1.66219	3.02457	1.80027	3.42042	8	41	20	24	171	282	180	366
Dnaja1	chr4	40722468	40734965	12498	3604	+	15502	9	905.549	-1.04476	0.139553	-7.48649	7.07418e-14	5.54804e-13	-1	19.0421	19.432	21.1435	13.8031	8.75782	9.19432	7.95228	9.66734	838	1057	1060	783	783	745	691	899
Srl	chr16	4480228	4523053	42826	4978	-	106393	7	39295	-0.914374	0.12215	-7.48567	7.11846e-14	5.57965e-13	-1	562.538	575.489	617.402	481.742	279.178	254.638	355.055	298.1	34194	43238	42753	37746	34476	28499	42614	38290
Smg1	chr7	118131312	118243637	112326	15553	-	233789	63	1058.04	0.591119	0.0789788	7.48453	7.18011e-14	5.62482e-13	1	2.90131	2.8244	3.15229	2.89621	4.2791	4.42409	4.77084	4.26102	551	663	682	709	1651	1547	1789	1710
Tars	chr15	11383663	11399658	15996	2636	-	110960	19	1450.1	0.747087	0.0998465	7.48236	7.3002e-14	5.7157e-13	1	24.5125	21.1135	23.8081	19.7154	37.1604	34.6411	41.0828	36.5941	789	840	873	818	2430	2053	2611	2489
Ptpn23	chr9	110385089	110408210	23122	5336	-	104831	25	480.631	0.733492	0.0980561	7.48034	7.41333e-14	5.80104e-13	1	3.45321	3.82438	3.75876	3.63147	6.42884	5.58479	6.52923	5.86124	225	308	279	305	851	670	840	807
Sumf2	chr5	129846990	129863951	16962	2161	+	67902	9	225.205	-1.09436	0.146308	-7.47985	7.44069e-14	5.81919e-13	-1	7.65514	7.69565	8.88204	6.55615	4.10381	3.84888	3.39717	3.06671	202	251	267	223	220	187	177	171
Bhlhb9	chrX	135885851	135891081	5231	2825	+	70237	5	167.719	1.23194	0.164738	7.47819	7.53509e-14	5.88973e-13	1	1.33351	2.22808	2.13755	1.95659	4.40919	5.00676	4.56605	4.11561	46	95	84	87	309	318	311	300
Fnip1	chr11	54438179	54518241	80063	6281	+	216742	18	978.392	-1.15128	0.153994	-7.47613	7.6543e-14	5.97958e-13	-1	9.08784	12.9327	11.8917	12.6742	4.60802	4.53918	6.51759	5.31876	697	1226	1039	1253	718	641	987	862
Lrrfip1	chr1	90998727	91128944	130218	5848	+	16978	25	3404.29	-0.820643	0.109825	-7.47228	7.88148e-14	6.15362e-13	-1	42.6419	39.756	45.9257	32.918	21.8165	22.2391	24.1495	23.069	3045	3509	3736	3030	3165	2924	3405	3481
Zcchc3	chr2	152411956	152415044	3089	3089	-	67917	1	66.2988	2.14838	0.287528	7.47191	7.90377e-14	6.16758e-13	1	0.371165	0.407532	0.674895	0.267377	1.94441	1.3823	2.05434	2.20814	14	19	29	13	149	96	153	176
Ankrd28	chr14	31700015	31830415	130401	5229	-	105522	28	1112.17	-0.85942	0.115039	-7.4707	7.97695e-14	6.22122e-13	-1	15.8653	13.2284	16.745	13.6446	7.29276	9.20358	8.45546	7.82667	1013	1044	1218	1123	946	1082	1066	1056
Atp5j2	chr5	145183706	145191592	7887	477	-	57423	4	4843.1	-0.704035	0.0942466	-7.47014	8.01074e-14	6.2441e-13	-1	663.915	732.707	720.085	612.42	455.248	371.678	430.935	417.29	3867	5275	4778	4598	5387	3986	4956	5136
Ehbp1l1	chr19	5707369	5726317	18949	6447	-	114601	19	14510.5	-0.604455	0.0809199	-7.46979	8.03205e-14	6.25723e-13	-1	146.539	148.719	149.608	144.095	92.6575	87.7975	108.911	97.9975	11536	14471	13417	14622	14819	12726	16929	16302
Gdf5	chr2	155941023	155945364	4342	2317	-	14563	2	26.7415	4.50865	0.60362	7.46936	8.05861e-14	6.27443e-13	1	0	0	0.0620526	0.137102	1.11346	1.36295	1.10985	1.22104	0	0	2	5	64	71	62	73
Ndufs6	chr13	73319876	73328482	8607	567	-	407785	4	2199.09	-0.700974	0.0938518	-7.46894	8.08409e-14	6.29077e-13	-1	250.884	272.971	275.127	242.702	175.675	140.338	167.221	157.482	1737	2336	2170	2166	2471	1789	2286	2304
Pop4	chr7	38262820	38271348	8529	1214	-	66161	7	252.565	0.869	0.116397	7.46581	8.27913e-14	6.43897e-13	1	8.56725	7.47702	8.40864	7.53603	15.1414	13.3728	15.4084	14.3337	127	137	142	144	456	365	451	449
Ndufs8	chr19	3908863	3912774	3912	1027	-	225887	7	1922.07	-0.711698	0.0953337	-7.46533	8.30893e-14	6.45855e-13	-1	119.134	138.448	128.586	117.91	80.5819	67.5186	77.0156	82.6429	1494	2146	1837	1906	2053	1559	1907	2190
Asb15	chr6	24528144	24573164	45021	4268	+	78910	10	1051.84	-1.44613	0.193728	-7.46476	8.34502e-14	6.48301e-13	-1	14.276	22.2613	21.4923	20.1704	6.84751	5.20025	9.5916	7.06459	744	1434	1276	1355	725	499	987	778
Parvb	chr15	84232043	84315609	83567	3705	+	170736	13	1182.22	-0.75202	0.100762	-7.46334	8.43567e-14	6.54255e-13	-1	20.9987	21.996	23.2447	20.5946	12.7949	14.9461	12.2805	11.5586	950	1230	1198	1201	1176	1245	1097	1105
Vegfb	chr19	6982472	6987651	5180	1282	-	22340	7	1600.31	-0.659789	0.0884026	-7.46346	8.42826e-14	6.54255e-13	-1	80.6172	92.0455	84.1122	74.832	54.7117	48.7457	54.029	52.3893	1262	1781	1500	1510	1740	1405	1670	1733
Wdr61	chr9	54717153	54734549	17397	1331	-	66317	11	350.654	0.723625	0.0969564	7.46341	8.43124e-14	6.54255e-13	1	10.4599	10.8519	11.2882	10.5013	17.2024	17.2433	18.884	17.849	170	218	209	220	568	516	606	613
Nr3c1	chr18	39410545	39487245	76701	6329	-	14815	8	1461.9	-0.703833	0.0943224	-7.46199	8.52238e-14	6.60614e-13	-1	14.9582	13.9443	16.1745	17.005	9.20348	9.19223	9.16814	10.5507	1156	1332	1424	1694	1445	1308	1399	1723
Tuba8	chr6	121210734	121226098	15365	1469	+	53857	5	3672.08	-1.30653	0.175108	-7.46127	8.5692e-14	6.63876e-13	-1	215.524	191.462	216.594	148.604	77.4106	57.0133	99.4411	78.2758	3866	4245	4426	3436	2821	1883	3522	2967
Aldh2	chr5	121566027	121593824	27798	4155	-	11669	13	4100.72	1.06394	0.1426	7.46104	8.58392e-14	6.64648e-13	1	28.2641	40.9656	30.9871	38.2726	86.8303	66.9797	68.4881	67.3252	1434	2569	1791	2503	8950	6257	6861	7218
Ace	chr11	105967945	105989964	22020	5287	+	11421	25	832.409	-0.933302	0.125099	-7.46052	8.61812e-14	6.66929e-13	-1	12.5778	10.0757	10.0347	12.137	4.91016	6.29275	6.44069	5.8276	812	804	738	1010	644	748	821	795
Ppp2r5b	chr19	6227767	6235840	8074	2708	-	225849	14	830.639	-0.691461	0.0927203	-7.45749	8.81855e-14	6.82062e-13	-1	22.8326	19.0352	20.1222	20.2001	13.1441	13.6654	12.1917	11.8642	755	778	758	861	883	832	796	829
Bnip2	chr9	69989466	70011659	22194	5806	+	12175	11	1771.1	-0.496337	0.0665775	-7.45504	8.98438e-14	6.94504e-13	-1	18.6048	19.2059	20.8012	18.8213	13.7539	13.2761	13.9087	13.9509	1319	1683	1680	1720	1981	1733	1947	2090
Atpaf1	chr4	115784814	115812314	27501	2330	+	230649	9	582.504	-0.673799	0.0903826	-7.45496	8.98981e-14	6.94541e-13	-1	17.3983	16.3223	16.9384	16.0059	10.3804	10.8237	11.179	9.39776	495	574	549	587	600	567	628	565
Ndufb11	chrX	20615326	20617564	2239	853	-	104130	3	3200	-0.672228	0.0902318	-7.45001	9.33358e-14	7.20702e-13	-1	248.565	254.306	268.168	228.882	164.976	139.64	169.795	152.977	2589	3274	3182	3073	3491	2678	3492	3367
Galk1	chr11	116008357	116012719	4363	1506	-	14635	8	87.3652	1.61612	0.216933	7.44987	9.34305e-14	7.21037e-13	1	1.68575	1.45183	1.14562	1.89839	4.818	5.3752	3.74552	5.04386	31	33	24	45	180	182	136	196
Parp2	chr14	50807946	50821300	13355	1788	+	11546	16	261.739	0.930475	0.124937	7.44755	9.50878e-14	7.33422e-13	1	5.67951	5.29901	5.26696	5.6142	10.2806	9.50263	12.016	9.84057	124	143	131	158	456	382	518	454
Mafa	chr15	75746843	75747922	1080	1080	-	378435	1	819.797	-1.44962	0.194746	-7.44362	9.79643e-14	7.55193e-13	-1	60.2837	65.3973	78.4777	36.8844	20.6778	22.0744	23.6568	21.8178	795	1066	1179	627	554	536	616	608
Hdac3	chr18	37936971	37954988	18018	2005	-	15183	15	1043.4	-0.596184	0.0801228	-7.44087	1.00021e-13	7.70624e-13	-1	36.3115	30.7653	34.3484	34.4757	23.5631	22.0506	22.3826	21.8422	889	931	958	1088	1172	994	1082	1130
Mtbp	chr15	55557408	55626423	69016	4451	+	105837	22	61.5544	1.88478	0.253481	7.4356	1.04091e-13	8.01544e-13	1	0.367984	0.372142	0.209963	0.328299	0.923766	1.30907	1.15548	1.33219	20	25	13	23	102	131	124	153
Chrnb2	chr3	89753448	89764632	11185	5384	-	11444	6	34.8761	3.02456	0.406985	7.43162	1.07273e-13	8.25589e-13	1	0.167319	0.0246123	0.093465	0.0354009	0.56902	0.718724	0.647102	0.554265	11	2	7	3	76	87	84	77
Usp24	chr4	106316213	106441327	125115	10601	+	329908	68	2470.98	-0.663541	0.0893219	-7.42865	1.09715e-13	8.43918e-13	-1	16.6633	13.7562	15.9834	15.5821	9.29338	9.71717	10.7476	9.36622	2157	2201	2357	2600	2444	2316	2747	2562
Dach2	chrX	113297510	113836386	538877	7768	+	93837	16	19.2624	-5.03699	0.678198	-7.42702	1.11075e-13	8.53914e-13	-1	0.28465	0.230293	0.185087	0.343509	0	0.0114517	0.0106787	0.00997821	27	27	20	42	0	2	2	2
1500011K16Rik	chr2	127791377	127792488	1112	811	-		2	1060.1	-0.846757	0.114025	-7.42603	1.11903e-13	8.59805e-13	-1	94.3154	84.5563	103.356	82.2559	52.6871	43.4363	55.8982	50.511	934	1035	1166	1050	1060	792	1093	1057
Mak16	chr8	31159468	31168724	9257	1857	-	67920	10	442.315	1.01299	0.136431	7.42498	1.12796e-13	8.6619e-13	1	10.6282	7.92077	8.12949	7.62942	16.9752	14.874	19.0071	18.1568	241	222	210	223	782	621	851	870
Sepw1	chr7	15917208	15922371	5164	705	-		6	9975.18	-1.1251	0.151567	-7.4231	1.14408e-13	8.7809e-13	-1	1121.09	986.137	1243.92	857.198	504.483	382.324	578.96	463.525	9651	10493	12199	9512	8823	6060	9841	8432
Wwp2	chr8	107436398	107558595	122198	4281	+	66894	24	497.596	0.790213	0.106472	7.42177	1.15562e-13	8.8646e-13	1	4.20856	4.55018	4.65147	5.04583	7.64592	7.34551	8.94242	8.0299	220	294	277	340	812	707	923	887
Trnt1	chr6	106769138	106782474	13337	3539	+	70047	9	327.784	0.839807	0.113345	7.40927	1.26997e-13	9.73645e-13	1	3.79507	3.96901	3.2704	3.37502	6.31028	5.94468	6.99668	6.51581	164	212	161	188	554	473	597	595
Napepld	chr5	21662903	21701345	38443	3673	-	242864	5	263.539	-0.993931	0.134177	-7.40759	1.28613e-13	9.85491e-13	-1	5.26196	5.62808	4.81471	5.01621	2.94126	2.30081	2.91338	2.24745	236	312	246	290	268	190	258	213
Aldh1a1	chr19	20601982	20643462	41481	2032	+	11668	13	1275.59	-1.10562	0.149362	-7.40225	1.33897e-13	1.02542e-12	-1	38.7308	50.9638	43.6564	52.5272	22.397	22.1078	25.3307	16.5931	961	1563	1234	1680	1129	1010	1241	870
Pip4k2b	chr11	97715157	97744704	29548	5053	-	108083	10	1816.65	-0.669848	0.0905237	-7.3997	1.36496e-13	1.04476e-12	-1	23.1925	22.317	25.3948	24.8448	13.7852	16.478	15.8583	14.0817	1431	1702	1785	1976	1728	1872	1932	1836
Atp5c1	chr2	10056030	10080510	24481	1801	-	11949	10	8998.34	-0.510352	0.0690013	-7.39626	1.40069e-13	1.07152e-12	-1	311.846	330.214	329.463	301.825	228.233	212.068	238.908	214.736	6858	8976	8254	8556	10197	8587	10374	9979
Fbxw5	chr2	25500778	25505470	4693	2359	+	30839	9	1607.18	-0.632945	0.085598	-7.39439	1.42055e-13	1.08611e-12	-1	48.8106	42.8601	46.747	41.287	28.9642	29.1305	30.839	26.8938	1406	1526	1534	1533	1695	1545	1754	1637
Tpm2	chr4	43513726	43523554	9829	3326	-	22004	9	123340	-1.04003	0.14067	-7.39338	1.43141e-13	1.09382e-12	-1	2357.67	2874.14	3207.51	2383.5	1268.77	1069.32	1529.18	1396.04	95752	144279	148400	124778	104685	79962	122626	119809
Fgfrl1	chr5	108694229	108706950	12722	2656	+	116701	7	722.037	0.975389	0.132012	7.38866	1.48317e-13	1.13275e-12	1	9.77435	11.525	8.22814	10.2141	22.7354	18.0693	17.4743	19.903	317	462	304	427	1498	1079	1119	1364
Vcl	chr14	20929433	21033673	104241	5229	+	22330	21	2098.19	-0.756085	0.102375	-7.38544	1.51948e-13	1.15986e-12	-1	32.3727	26.8623	25.8324	24.2759	15.7264	17.0717	16.197	15.72	2067	2120	1879	1998	2040	2007	2042	2121
Bola3	chr6	83349484	83358392	8909	530	+	78653	4	1035.63	-0.658961	0.0892558	-7.38284	1.54949e-13	1.18212e-12	-1	124.851	129.637	143.776	120.713	88.227	78.5503	84.1262	77.7301	808	1037	1060	1007	1160	936	1075	1063
Lmcd1	chr6	112273758	112330423	56666	1728	+	30937	6	3799.11	1.35627	0.183765	7.38043	1.5778e-13	1.20307e-12	1	46.7293	80.0979	54.0824	86.8798	155.13	175.622	179.202	175.947	986	2089	1300	2363	6650	6823	7466	7845
Egflam	chr15	7206120	7398395	192276	4893	-	268780	23	413.552	-1.40317	0.190127	-7.38017	1.58087e-13	1.20475e-12	-1	7.84972	6.39136	8.13937	4.23293	2.44681	2.4089	2.50061	2.693	469	472	554	326	297	265	295	340
Popdc3	chr10	45289305	45318450	29146	1851	+	78977	4	1228.83	0.793278	0.107491	7.37991	1.58392e-13	1.20641e-12	1	31.059	24.6984	25.9822	23.7176	42.0964	44.214	49.7669	46.4394	702	690	669	691	1933	1840	2221	2218
Cox5a	chr9	57521232	57532427	11196	693	+	12858	5	7787.65	-0.664579	0.090093	-7.37659	1.62401e-13	1.23628e-12	-1	702.901	808.173	759.336	718.573	514.44	412.948	481.854	476.417	5948	8453	7320	7838	8844	6434	8051	8519
Tmem126b	chr7	90468833	90475995	7163	858	-	68472	5	314.7	-0.927469	0.125762	-7.37482	1.64568e-13	1.2521e-12	-1	26.3438	26.6415	28.2357	23.1029	15.2692	11.6639	14.7922	13.054	276	345	337	312	325	225	306	289
Ubr3	chr2	69897246	70024010	126765	8081	+	68795	39	6282.93	-0.638025	0.0865888	-7.36844	1.72633e-13	1.31274e-12	-1	53.8128	46.062	51.8187	53.6346	31.7107	31.0374	36.6259	32.5591	5310	5618	5825	6822	6357	5639	7136	6789
Ngly1	chr14	16249314	16311926	62613	2901	+	59007	12	983.998	-0.650821	0.088333	-7.36782	1.73447e-13	1.31822e-12	-1	22.2734	22.0854	23.8387	21.6813	15.2016	15.2861	13.9969	12.7715	789	967	962	990	1094	997	979	956
Fmnl2	chr2	52857868	53134202	276335	5851	+	71409	27	174.808	-0.992843	0.134774	-7.36674	1.74849e-13	1.32815e-12	-1	2.47742	2.18551	1.9904	1.97624	1.07477	1.18588	1.05622	1.01343	177	193	162	182	156	156	149	153
Sfmbt1	chr14	30714849	30822721	107873	8122	+	54650	22	356.788	0.773865	0.105084	7.36425	1.78145e-13	1.35245e-12	1	1.64354	1.68047	1.94722	1.76002	2.90343	2.84766	3.02824	3.24472	163	206	220	225	585	520	593	680
Cfl2	chr12	54858817	54862877	4061	2940	-	12632	4	10837.5	0.713645	0.0969447	7.36137	1.82033e-13	1.38123e-12	1	156.297	150.429	155.121	143.878	228.564	219.562	282.828	262.337	5611	6675	6344	6658	16670	14513	20048	19901
Adamts2	chr11	50602085	50807573	205489	7265	+	216725	22	374.097	-1.01229	0.137547	-7.35965	1.84398e-13	1.39841e-12	-1	3.7312	3.58413	3.42371	4.18889	1.54251	2.22851	1.70129	1.93643	331	393	346	479	278	364	298	363
Zdhhc8	chr16	18220753	18235136	14384	4868	-	27801	11	677.529	-0.699201	0.0950161	-7.35876	1.85629e-13	1.40698e-12	-1	10.2957	9.03741	9.74652	8.30052	5.90416	5.65572	5.96411	5.46938	612	664	660	636	713	619	700	687
Uba5	chr9	104046588	104063121	16534	2402	-	66663	12	483.884	0.838232	0.113913	7.35856	1.85905e-13	1.40831e-12	1	8.89865	7.11661	7.39231	7.96145	13.6942	15.61	14.1592	12.5527	261	258	247	301	816	843	820	778
E230016M11Rik	chr6	67036599	67080652	44054	1762	+	320172	7	31.2594	2.62856	0.357364	7.35543	1.9032e-13	1.44098e-12	1	0.232392	0.338426	0.203995	0.288458	1.48705	1.56507	1.60067	1.97956	5	9	5	8	65	62	68	90
Nagk	chr6	83795057	83802556	7500	1422	+	56174	10	150.755	1.0507	0.142877	7.35384	1.92598e-13	1.45744e-12	1	4.03139	3.26156	3.48823	4.19978	8.30591	7.632	7.43771	7.63116	70	70	69	94	293	244	255	280
Wdr36	chr18	32837225	32866420	29196	3551	+	225348	24	627.486	0.832649	0.113271	7.35092	1.96847e-13	1.48879e-12	1	7.70287	6.66107	7.34872	5.88632	11.7946	11.4859	13.7125	12.0599	334	357	363	329	1039	917	1174	1105
Reps1	chr10	18055940	18125155	69216	2618	+	19707	20	592.612	0.695293	0.0945933	7.35034	1.97706e-13	1.49367e-12	1	9.29059	9.13617	9.74798	9.31881	14.1195	14.3561	16.8408	15.3808	297	361	355	384	917	845	1063	1039
Tmem158	chr9	123259057	123260789	1733	1733	-	72309	1	67.9943	2.20299	0.299713	7.35034	1.97699e-13	1.49367e-12	1	1.22866	0.955802	0.331854	0.54991	3.04714	3.15685	3.92504	3.8241	26	25	8	15	131	123	164	171
Fam19a3	chr3	104767405	104777547	10143	4317	-		7	181.52	-1.25124	0.170407	-7.34266	2.09394e-13	1.58112e-12	-1	3.68024	3.13094	3.59689	2.44301	1.31661	1.32909	1.57565	1.16706	194	204	216	166	141	129	164	130
Evi2a	chr11	79526560	79530609	4050	2297	-	14017	2	105.086	1.59511	0.217256	7.34204	2.10355e-13	1.58753e-12	1	1.53308	1.26917	0.813708	1.32764	3.14131	4.10509	3.26826	4.38676	43	44	26	48	179	212	181	260
Mettl23	chr11	116843515	116849740	6226	1039	+	74319	5	466.212	-0.753664	0.102654	-7.34182	2.10714e-13	1.58938e-12	-1	31.1342	28.0584	34.1796	28.8619	19.166	16.6954	18.6423	17.9043	395	440	494	472	494	390	467	480
Dcun1d1	chr3	35892105	35932966	40862	4745	-	114893	7	852.113	-0.894712	0.121898	-7.33986	2.13809e-13	1.61186e-12	-1	14.515	12.0364	13.3777	10.7383	6.66888	6.68346	7.75329	6.12572	841	862	883	802	785	713	887	750
Slc7a8	chr14	54722215	54781886	59672	4034	-	50934	11	236.661	-0.912523	0.124418	-7.33434	2.22809e-13	1.6788e-12	-1	4.58806	4.48387	3.70667	3.84284	2.09847	2.41466	2.20027	2.11358	226	273	208	244	210	219	214	220
Strbp	chr2	37569868	37647285	77418	16348	-	20744	17	464.941	-1.16334	0.158667	-7.33197	2.26795e-13	1.70792e-12	-1	2.04887	2.13181	2.67799	1.6711	1.1022	0.927765	0.961553	0.815503	409	526	609	430	447	341	379	344
Fyn	chr10	39369799	39565381	195583	3692	+	14360	14	363.5	1.34123	0.183014	7.32857	2.32627e-13	1.75089e-12	1	2.61744	3.40972	2.53127	3.51049	6.01602	6.56573	8.84121	9.21647	118	190	130	204	551	545	787	878
Ddx54	chr5	120613130	120628592	15463	3931	+	71990	20	1060.3	0.702391	0.0958827	7.32553	2.37963e-13	1.79009e-12	1	11.3124	10.9051	11.1919	11.1356	18.8786	15.6144	19.9626	18.0024	543	647	612	689	1841	1380	1892	1826
Nadk2	chr15	9071260	9110496	39237	4066	+	68646	14	736.969	-0.896706	0.122418	-7.32495	2.38996e-13	1.7969e-12	-1	12.105	13.1176	14.1972	11.7347	6.67217	5.83053	8.16058	6.80554	601	805	803	751	673	533	800	714
Hps5	chr7	46760466	46795881	35416	4807	-	246694	23	393.045	-0.835819	0.114123	-7.32386	2.40937e-13	1.81052e-12	-1	5.94577	5.69249	6.25112	4.85055	3.28724	3.40504	2.90773	3.12816	349	413	418	367	392	368	337	388
Pcdhgc3	chr18	37806410	37841873	35464	4687	+	93706	4	306.879	0.940731	0.128577	7.31646	2.54601e-13	1.91217e-12	1	2.21904	2.30419	2.45404	2.73814	4.73028	5.03904	3.95559	4.96122	127	163	160	202	550	531	447	600
Wdr55	chr18	36760239	36763708	3470	1498	+	67936	7	338.423	0.929478	0.127057	7.31545	2.56527e-13	1.9256e-12	1	9.56715	7.91713	8.68606	7.63413	14.4235	14.8459	18.1077	16.8164	175	179	181	180	536	500	654	650
Scrn3	chr2	73312652	73337807	25156	3247	+	74616	8	1199.28	-0.854959	0.116883	-7.31468	2.57986e-13	1.93552e-12	-1	27.0377	23.9763	27.874	24.3018	14.0783	12.2326	17.0018	13.7142	1072	1175	1259	1242	1134	893	1331	1149
Btrc	chr19	45363734	45533343	169610	6325	+	12234	15	563.244	-0.578551	0.0790985	-7.31431	2.58705e-13	1.93975e-12	-1	5.6064	5.78236	6.01245	5.73554	3.87492	3.77626	3.79023	4.05017	433	552	529	571	608	537	578	661
Hars	chr18	36766528	36783205	16678	1989	-	15115	13	862.154	0.522493	0.0714349	7.31425	2.58828e-13	1.93975e-12	1	18.8165	19.6537	19.8424	18.8459	27.7655	28.0198	28.5057	26.5773	457	590	549	590	1370	1253	1367	1364
Mmp12	chr9	7344397	7360461	16065	3706	+	17381	11	25.8181	7.75477	1.06026	7.31401	2.59278e-13	1.94209e-12	1	0	0	0	0	0.630873	0.600085	0.839372	0.951629	0	0	0	0	58	50	75	91
[truncated: 12,142 more rows]
