# Supplementary material for: Inter-organellar and systemic responses to impaired mitochondrial matrix protein import in skeletal muscle
Source: Commun Biol. 2022 Oct 5;5:1060. doi: 10.1038/s42003-022-04034-z (PMC9534917; doi:10.1038/s42003-022-04034-z)
Supplement: Supplementary file 4 — Supplementary Data 2 [file 42003_2022_4034_MOESM4_ESM.xlsx]

## Sheet: Reactome
Cluster	direction	ID	Description	GeneRatio	BgRatio	pvalue	p.adjust	qvalue	Count	ENTREZID	geneID
down-regulated	down-regulated	R-MMU-1428517	The citric acid (TCA) cycle and respiratory electron transport	105/1652	136/6450	4.73071e-37	4.41849e-34	4.05845e-34	105	229211/11429/11946/11947/11949/66043/67126/11951/228033/71679/11957/57423/11958/27425/28080/17705/12215/210582/12974/66445/13063/17711/98314/235339/13382/78920/26940/66841/68636/14194/109801/67834/170718/15929/217666/16828/17448/109264/17716/17717/17718/17719/17721/17722/54405/67273/66414/67184/66091/68202/67130/68375/66108/70316/69702/68493/69487/76947/68342/104130/68198/68194/66046/230075/66916…	Acad9/Aco2/Atp5a1/Atp5b/Atp5c1/Atp5d/Atp5e/Atp5g1/Atp5g3/Atp5h/Atp5j/Atp5j2/Atp5k/Atp5l/Atp5o/ATP6/Bsg/Coq10a/Cs/Cyc1/Cycs/CYTB/D2hgdh/Dlat/Dld/Dlst/Ecsit/Etfdh/Fahd1/Fh1/Glo1/Idh3a/Idh3b/Idh3g/L2hgdh/Ldha/Mdh2/Me3/ND1/ND2/ND3/ND4/ND5/ND6/Ndufa1/Ndufa10/Ndufa12/Ndufa13/Ndufa3/Ndufa5/Ndufa6/Ndufa8/Ndufa9/Ndufab1/Ndufaf1/Ndufaf4/Ndufaf5/Ndufaf6/Ndufb10/Ndufb11/Ndufb2/Ndufb4/Ndufb5/Ndufb6/Ndufb7/Ndu…
down-regulated	down-regulated	R-MMU-163200	Respiratory electron transport, ATP synthesis by chemiosmotic coupling, and heat production by uncoupling proteins.	71/1652	88/6450	1.66705e-27	7.78513e-25	7.15077e-25	71	229211/11946/11947/11949/66043/67126/11951/228033/71679/11957/57423/11958/27425/28080/17705/210582/66445/13063/17711/26940/66841/17716/17717/17718/17719/17721/17722/54405/67273/66414/67184/66091/68202/67130/68375/66108/70316/69702/68493/69487/76947/68342/104130/68198/68194/66046/230075/66916/67264/66218/66377/68197/227197/226646/68349/17993/595136/407785/75406/225887/17995/72900/78330/76916/68472…	Acad9/Atp5a1/Atp5b/Atp5c1/Atp5d/Atp5e/Atp5g1/Atp5g3/Atp5h/Atp5j/Atp5j2/Atp5k/Atp5l/Atp5o/ATP6/Coq10a/Cyc1/Cycs/CYTB/Ecsit/Etfdh/ND1/ND2/ND3/ND4/ND5/ND6/Ndufa1/Ndufa10/Ndufa12/Ndufa13/Ndufa3/Ndufa5/Ndufa6/Ndufa8/Ndufa9/Ndufab1/Ndufaf1/Ndufaf4/Ndufaf5/Ndufaf6/Ndufb10/Ndufb11/Ndufb2/Ndufb4/Ndufb5/Ndufb6/Ndufb7/Ndufb8/Ndufb9/Ndufc1/Ndufc2/Ndufs1/Ndufs2/Ndufs3/Ndufs4/Ndufs5/Ndufs6/Ndufs7/Ndufs8/Ndufv1…
down-regulated	down-regulated	R-MMU-611105	Respiratory electron transport	56/1652	67/6450	2.14907e-23	6.69077e-21	6.14559e-21	56	229211/210582/66445/13063/17711/26940/66841/17716/17717/17718/17719/17721/17722/54405/67273/66414/67184/66091/68202/67130/68375/66108/70316/69702/68493/69487/76947/68342/104130/68198/68194/66046/230075/66916/67264/66218/66377/68197/227197/226646/68349/17993/595136/407785/75406/225887/17995/72900/78330/76916/68472/66152/22273/67003/66694/66576	Acad9/Coq10a/Cyc1/Cycs/CYTB/Ecsit/Etfdh/ND1/ND2/ND3/ND4/ND5/ND6/Ndufa1/Ndufa10/Ndufa12/Ndufa13/Ndufa3/Ndufa5/Ndufa6/Ndufa8/Ndufa9/Ndufab1/Ndufaf1/Ndufaf4/Ndufaf5/Ndufaf6/Ndufb10/Ndufb11/Ndufb2/Ndufb4/Ndufb5/Ndufb6/Ndufb7/Ndufb8/Ndufb9/Ndufc1/Ndufc2/Ndufs1/Ndufs2/Ndufs3/Ndufs4/Ndufs5/Ndufs6/Ndufs7/Ndufs8/Ndufv1/Ndufv2/Ndufv3/Timmdc1/Tmem126b/Uqcr10/Uqcrc1/Uqcrc2/Uqcrfs1/Uqcrh
down-regulated	down-regulated	R-MMU-6799198	Complex I biogenesis	46/1652	53/6450	8.23572e-21	1.92304e-18	1.76634e-18	46	229211/26940/17716/17717/17718/17719/17721/17722/54405/67273/66414/67184/66091/68202/67130/68375/66108/70316/69702/68493/69487/76947/68342/104130/68198/68194/66046/230075/66916/67264/66218/66377/68197/227197/226646/68349/17993/595136/407785/75406/225887/17995/72900/78330/76916/68472	Acad9/Ecsit/ND1/ND2/ND3/ND4/ND5/ND6/Ndufa1/Ndufa10/Ndufa12/Ndufa13/Ndufa3/Ndufa5/Ndufa6/Ndufa8/Ndufa9/Ndufab1/Ndufaf1/Ndufaf4/Ndufaf5/Ndufaf6/Ndufb10/Ndufb11/Ndufb2/Ndufb4/Ndufb5/Ndufb6/Ndufb7/Ndufb8/Ndufb9/Ndufc1/Ndufc2/Ndufs1/Ndufs2/Ndufs3/Ndufs4/Ndufs5/Ndufs6/Ndufs7/Ndufs8/Ndufv1/Ndufv2/Ndufv3/Timmdc1/Tmem126b
down-regulated	down-regulated	R-MMU-71406	Pyruvate metabolism and Citric Acid (TCA) cycle	34/1652	48/6450	5.66466e-11	1.05816e-08	9.71937e-09	34	11429/12215/12974/98314/235339/13382/78920/68636/14194/109801/67834/170718/15929/217666/16828/17448/109264/18293/18597/27402/228026/18604/27273/319518/19015/20181/66945/67680/66052/66925/80879/20916/56451/22333	Aco2/Bsg/Cs/D2hgdh/Dlat/Dld/Dlst/Fahd1/Fh1/Glo1/Idh3a/Idh3b/Idh3g/L2hgdh/Ldha/Mdh2/Me3/Ogdh/Pdha1/Pdhx/Pdk1/Pdk2/Pdk4/Pdpr/Ppard/Rxra/Sdha/Sdhb/Sdhc/Sdhd/Slc16a3/Sucla2/Suclg1/Vdac1
down-regulated	down-regulated	R-MMU-71403	Citric acid cycle (TCA cycle)	18/1652	21/6450	1.22321e-08	1.90412e-06	1.74897e-06	18	11429/12974/13382/78920/68636/14194/67834/170718/15929/17448/109264/18293/66945/67680/66052/66925/20916/56451	Aco2/Cs/Dld/Dlst/Fahd1/Fh1/Idh3a/Idh3b/Idh3g/Mdh2/Me3/Ogdh/Sdha/Sdhb/Sdhc/Sdhd/Sucla2/Suclg1
down-regulated	down-regulated	R-MMU-1474290	Collagen formation	42/1652	76/6450	3.08436e-08	4.11542e-06	3.78009e-06	42	216725/330119/12153/12814/12816/12818/12819/107581/12822/12842/12843/69700/12825/12826/12827/12828/12829/12831/12832/53867/12833/12834/245026/12836/329941/12839/13518/16403/16774/16948/94352/17395/14789/18451/18452/18542/76477/18810/18822/26433/69675/12406	Adamts2/Adamts3/Bmp1/Col11a1/Col12a1/Col14a1/Col15a1/Col16a1/Col18a1/Col1a1/Col1a2/Col22a1/Col3a1/Col4a1/Col4a2/Col4a3/Col4a4/Col5a1/Col5a2/Col5a3/Col6a1/Col6a2/Col6a6/Col7a1/Col8a2/Col9a1/Dst/Itga6/Lama3/Lox/Loxl2/Mmp9/P3h3/P4ha1/P4ha2/Pcolce/Pcolce2/Plec/Plod1/Plod3/Pxdn/Serpinh1
down-regulated	down-regulated	R-MMU-1650814	Collagen biosynthesis and modifying enzymes	34/1652	57/6450	5.01493e-08	5.35924e-06	4.92256e-06	34	216725/330119/12153/12814/12816/12818/12819/107581/12822/12842/12843/69700/12825/12826/12827/12828/12829/12831/12832/53867/12833/12834/245026/12836/329941/12839/14789/18451/18452/18542/76477/18822/26433/12406	Adamts2/Adamts3/Bmp1/Col11a1/Col12a1/Col14a1/Col15a1/Col16a1/Col18a1/Col1a1/Col1a2/Col22a1/Col3a1/Col4a1/Col4a2/Col4a3/Col4a4/Col5a1/Col5a2/Col5a3/Col6a1/Col6a2/Col6a6/Col7a1/Col8a2/Col9a1/P3h3/P4ha1/P4ha2/Pcolce/Pcolce2/Plod1/Plod3/Serpinh1
down-regulated	down-regulated	R-MMU-163210	Formation of ATP by chemiosmotic coupling	14/1652	15/6450	5.73795e-08	5.35924e-06	4.92256e-06	14	11946/11947/11949/66043/67126/11951/228033/71679/11957/57423/11958/27425/28080/17705	Atp5a1/Atp5b/Atp5c1/Atp5d/Atp5e/Atp5g1/Atp5g3/Atp5h/Atp5j/Atp5j2/Atp5k/Atp5l/Atp5o/ATP6
down-regulated	down-regulated	R-MMU-8949613	Cristae formation	14/1652	15/6450	5.73795e-08	5.35924e-06	4.92256e-06	14	11946/11947/11949/66043/67126/11951/228033/71679/11957/57423/11958/27425/28080/17705	Atp5a1/Atp5b/Atp5c1/Atp5d/Atp5e/Atp5g1/Atp5g3/Atp5h/Atp5j/Atp5j2/Atp5k/Atp5l/Atp5o/ATP6
down-regulated	down-regulated	R-MMU-2022090	Assembly of collagen fibrils and other multimeric structures	31/1652	51/6450	1.0677e-07	9.06576e-06	8.32705e-06	31	12153/12814/12816/12818/12819/12822/12842/12843/12825/12826/12827/12828/12829/12831/12832/53867/12833/12834/245026/12836/329941/12839/13518/16403/16774/16948/94352/17395/18542/18810/69675	Bmp1/Col11a1/Col12a1/Col14a1/Col15a1/Col18a1/Col1a1/Col1a2/Col3a1/Col4a1/Col4a2/Col4a3/Col4a4/Col5a1/Col5a2/Col5a3/Col6a1/Col6a2/Col6a6/Col7a1/Col8a2/Col9a1/Dst/Itga6/Lama3/Lox/Loxl2/Mmp9/Pcolce/Plec/Pxdn
down-regulated	down-regulated	R-MMU-1474244	Extracellular matrix organization	82/1652	199/6450	7.63843e-07	5.94525e-05	5.46081e-05	82	11490/216725/330119/12153/12215/12333/12335/12339/12380/26365/12814/12816/12818/12819/107581/12822/12842/12843/69700/12825/12826/12827/12828/12829/12831/12832/53867/12833/12834/245026/12836/329941/12839/12845/13179/13406/13518/13717/246707/23876/14118/14268/18550/15530/56213/15896/109700/16401/16403/241226/16416/16419/67374/16773/16774/16777/23928/16948/94352/16998/108075/17183/76293/50530/17388/…	Adam15/Adamts2/Adamts3/Bmp1/Bsg/Capn1/Capn3/Capn7/Cast/Ceacam1/Col11a1/Col12a1/Col14a1/Col15a1/Col16a1/Col18a1/Col1a1/Col1a2/Col22a1/Col3a1/Col4a1/Col4a2/Col4a3/Col4a4/Col5a1/Col5a2/Col5a3/Col6a1/Col6a2/Col6a6/Col7a1/Col8a2/Col9a1/Comp/Dcn/Dmp1/Dst/Eln/Emilin2/Fbln5/Fbn1/Fn1/Furin/Hspg2/Htra1/Icam2/Itga1/Itga4/Itga6/Itga8/Itgb3/Itgb5/Jam2/Lama2/Lama3/Lamb1/Lamc3/Lox/Loxl2/Ltbp3/Ltbp4/Matn4/Mfap4/…
down-regulated	down-regulated	R-MMU-397014	Muscle contraction	60/1652	135/6450	1.26125e-06	9.06157e-05	8.3232e-05	60	20928/11459/11464/11474/100986/65973/98660/27222/11932/11937/320707/381290/12288/12296/54378/81904/12313/12314/12315/12322/12323/12325/12372/13400/56188/109700/16419/16438/16514/16515/16518/93689/233199/17901/59310/17907/17996/18125/18160/230103/18821/20190/20266/110880/399548/20541/110893/20410/20866/21393/21916/50874/21925/21953/21957/22003/22004/326618/76757/22330	Abcc9/Acta1/Actc1/Actn3/Akap9/Asph/Atp1a2/Atp1a4/Atp1b2/Atp2a1/Atp2b3/Atp2b4/Cacna1c/Cacnb2/Cacng6/Cacng7/Calm1/Calm2/Calm3/Camk2a/Camk2b/Camk2g/Casq1/Dmpk/Fxyd1/Itga1/Itgb5/Itpr1/Kcnj11/Kcnj12/Kcnj2/Lmod1/Mybpc2/Myl1/Myl10/Mylpf/Neb/Nos1/Npr1/Npr2/Pln/Ryr1/Scn1b/Scn4a/Scn4b/Slc8a1/Slc8a3/Sorbs3/Stim1/Tcap/Tmod1/Tmod4/Tnnc2/Tnni2/Tnnt3/Tpm1/Tpm2/Tpm4/Trdn/Vcl
down-regulated	down-regulated	R-MMU-1592230	Mitochondrial biogenesis	18/1652	25/6450	1.47634e-06	9.84927e-05	9.04672e-05	18	11946/11947/11949/66043/67126/11951/228033/71679/11957/57423/11958/27425/28080/17705/13063/14661/64384/20656	Atp5a1/Atp5b/Atp5c1/Atp5d/Atp5e/Atp5g1/Atp5g3/Atp5h/Atp5j/Atp5j2/Atp5k/Atp5l/Atp5o/ATP6/Cycs/Glud1/Sirt3/Sod2
down-regulated	down-regulated	R-MMU-216083	Integrin cell surface interactions	33/1652	62/6450	2.88749e-06	0.000179794	0.000165144	33	12215/107581/12822/12842/12843/12825/12826/12827/12828/12829/12831/12832/53867/12833/12834/245026/12836/329941/12839/12845/14118/14268/15530/15896/109700/16401/16403/241226/16416/16419/67374/18613/22371	Bsg/Col16a1/Col18a1/Col1a1/Col1a2/Col3a1/Col4a1/Col4a2/Col4a3/Col4a4/Col5a1/Col5a2/Col5a3/Col6a1/Col6a2/Col6a6/Col7a1/Col8a2/Col9a1/Comp/Fbn1/Fn1/Hspg2/Icam2/Itga1/Itga4/Itga6/Itga8/Itgb3/Itgb5/Jam2/Pecam1/Vwf
down-regulated	down-regulated	R-MMU-8948216	Collagen chain trimerization	23/1652	38/6450	5.3501e-06	0.000312312	0.000286864	23	12814/12816/12818/12819/107581/12822/12842/12843/69700/12825/12826/12827/12828/12829/12831/12832/53867/12833/12834/245026/12836/329941/12839	Col11a1/Col12a1/Col14a1/Col15a1/Col16a1/Col18a1/Col1a1/Col1a2/Col22a1/Col3a1/Col4a1/Col4a2/Col4a3/Col4a4/Col5a1/Col5a2/Col5a3/Col6a1/Col6a2/Col6a6/Col7a1/Col8a2/Col9a1
down-regulated	down-regulated	R-MMU-186797	Signaling by PDGF	28/1652	51/6450	7.42541e-06	0.000407961	0.000374719	28	12825/12826/12827/12828/12829/12831/12832/53867/12833/12834/245026/12839/12929/18550/14784/15461/17973/17974/71785/18706/18791/19247/218397/20662/20851/20852/21827/21828	Col3a1/Col4a1/Col4a2/Col4a3/Col4a4/Col5a1/Col5a2/Col5a3/Col6a1/Col6a2/Col6a6/Col9a1/Crkl/Furin/Grb2/Hras/Nck1/Nck2/Pdgfd/Pik3ca/Plat/Ptpn11/Rasa1/Sos1/Stat5b/Stat6/Thbs3/Thbs4
down-regulated	down-regulated	R-MMU-5578775	Ion homeostasis	26/1652	47/6450	1.31005e-05	0.000679768	0.000624379	26	20928/65973/98660/27222/11932/11937/320707/381290/12313/12314/12315/12322/12323/12325/12372/13400/56188/16438/16514/18125/18821/20190/20541/110893/20866/76757	Abcc9/Asph/Atp1a2/Atp1a4/Atp1b2/Atp2a1/Atp2b3/Atp2b4/Calm1/Calm2/Calm3/Camk2a/Camk2b/Camk2g/Casq1/Dmpk/Fxyd1/Itpr1/Kcnj11/Nos1/Pln/Ryr1/Slc8a1/Slc8a3/Stim1/Trdn
down-regulated	down-regulated	R-MMU-1442490	Collagen degradation	23/1652	41/6450	3.0579e-05	0.0015032	0.00138072	23	12814/12816/12819/12822/12842/12843/12825/12826/12827/12828/12829/12831/12832/53867/12833/12834/245026/12836/329941/18550/17388/17390/17395	Col11a1/Col12a1/Col15a1/Col18a1/Col1a1/Col1a2/Col3a1/Col4a1/Col4a2/Col4a3/Col4a4/Col5a1/Col5a2/Col5a3/Col6a1/Col6a2/Col6a6/Col7a1/Col8a2/Furin/Mmp15/Mmp2/Mmp9
down-regulated	down-regulated	R-MMU-1474228	Degradation of the extracellular matrix	38/1652	82/6450	3.59773e-05	0.00162128	0.00148917	38	11490/12153/12215/12333/12335/12339/12380/12814/12816/12819/12822/12842/12843/12825/12826/12827/12828/12829/12831/12832/53867/12833/12834/245026/12836/329941/13179/13717/14118/14268/18550/15530/56213/16774/17388/17390/17395/18073	Adam15/Bmp1/Bsg/Capn1/Capn3/Capn7/Cast/Col11a1/Col12a1/Col15a1/Col18a1/Col1a1/Col1a2/Col3a1/Col4a1/Col4a2/Col4a3/Col4a4/Col5a1/Col5a2/Col5a3/Col6a1/Col6a2/Col6a6/Col7a1/Col8a2/Dcn/Eln/Fbn1/Fn1/Furin/Hspg2/Htra1/Lama3/Mmp15/Mmp2/Mmp9/Nid1
down-regulated	down-regulated	R-MMU-8982491	Glycogen metabolism	14/1652	20/6450	3.84416e-05	0.00162128	0.00148917	14	77559/12313/12314/12315/14387/14936/66681/70974/18679/102093/18682/53412/19309/216558	Agl/Calm1/Calm2/Calm3/Gaa/Gys1/Pgm2/Pgm2l1/Phka1/Phkb/Phkg1/Ppp1r3c/Pygm/Ugp2
down-regulated	down-regulated	R-MMU-3000178	ECM proteoglycans	20/1652	34/6450	3.99245e-05	0.00162128	0.00148917	20	12842/12843/12825/12831/12832/53867/12833/12834/245026/12839/12845/13179/13406/14268/15530/241226/16416/16419/17183/20692	Col1a1/Col1a2/Col3a1/Col5a1/Col5a2/Col5a3/Col6a1/Col6a2/Col6a6/Col9a1/Comp/Dcn/Dmp1/Fn1/Hspg2/Itga8/Itgb3/Itgb5/Matn4/Sparc
down-regulated	down-regulated	R-MMU-5673000	RAF activation	20/1652	34/6450	3.99245e-05	0.00162128	0.00148917	20	12313/12314/12315/12322/12323/12325/15461/16452/16706/26396/17169/17532/18673/19046/19047/19053/225849/26931/26932/110157	Calm1/Calm2/Calm3/Camk2a/Camk2b/Camk2g/Hras/Jak2/Ksr1/Map2k2/Mark3/Mras/Phb/Ppp1cb/Ppp1cc/Ppp2cb/Ppp2r5b/Ppp2r5c/Ppp2r5e/Raf1
down-regulated	down-regulated	R-MMU-5576891	Cardiac conduction	38/1652	83/6450	5.02043e-05	0.00195378	0.00179458	38	20928/100986/65973/98660/27222/11932/11937/320707/381290/12288/12296/54378/81904/12313/12314/12315/12322/12323/12325/12372/13400/56188/16438/16514/16515/16518/18125/18160/230103/18821/20190/20266/110880/399548/20541/110893/20866/76757	Abcc9/Akap9/Asph/Atp1a2/Atp1a4/Atp1b2/Atp2a1/Atp2b3/Atp2b4/Cacna1c/Cacnb2/Cacng6/Cacng7/Calm1/Calm2/Calm3/Camk2a/Camk2b/Camk2g/Casq1/Dmpk/Fxyd1/Itpr1/Kcnj11/Kcnj12/Kcnj2/Nos1/Npr1/Npr2/Pln/Ryr1/Scn1b/Scn4a/Scn4b/Slc8a1/Slc8a3/Stim1/Trdn
down-regulated	down-regulated	R-MMU-419037	NCAM1 interactions	13/1652	19/6450	0.000106705	0.00398649	0.00366166	13	12825/12826/12827/12828/12829/12831/12832/53867/12833/12834/245026/12839/20452	Col3a1/Col4a1/Col4a2/Col4a3/Col4a4/Col5a1/Col5a2/Col5a3/Col6a1/Col6a2/Col6a6/Col9a1/St8sia4
down-regulated	down-regulated	R-MMU-70221	Glycogen breakdown (glycogenolysis)	11/1652	15/6450	0.000143455	0.00515333	0.00473342	11	77559/12313/12314/12315/14387/66681/70974/18679/102093/18682/19309	Agl/Calm1/Calm2/Calm3/Gaa/Pgm2/Pgm2l1/Phka1/Phkb/Phkg1/Pygm
down-regulated	down-regulated	R-MMU-375165	NCAM signaling for neurite out-growth	18/1652	32/6450	0.000214834	0.00743166	0.00682611	18	12825/12826/12827/12828/12829/12831/12832/53867/12833/12834/245026/12839/14784/15461/26413/20662/20742/20452	Col3a1/Col4a1/Col4a2/Col4a3/Col4a4/Col5a1/Col5a2/Col5a3/Col6a1/Col6a2/Col6a6/Col9a1/Grb2/Hras/Mapk1/Sos1/Sptbn1/St8sia4
down-regulated	down-regulated	R-MMU-70268	Pyruvate metabolism	15/1652	25/6450	0.000278366	0.00928549	0.00852888	15	12215/235339/13382/109801/16828/18597/27402/228026/18604/27273/319518/19015/20181/80879/22333	Bsg/Dlat/Dld/Glo1/Ldha/Pdha1/Pdhx/Pdk1/Pdk2/Pdk4/Pdpr/Ppard/Rxra/Slc16a3/Vdac1
down-regulated	down-regulated	R-MMU-2243919	Crosslinking of collagen fibrils	11/1652	16/6450	0.000352723	0.0113601	0.0104344	11	12153/12842/12843/12826/12827/12828/12829/16948/94352/18542/69675	Bmp1/Col1a1/Col1a2/Col4a1/Col4a2/Col4a3/Col4a4/Lox/Loxl2/Pcolce/Pxdn
down-regulated	down-regulated	R-MMU-200425	Carnitine metabolism	10/1652	14/6450	0.000416829	0.0129773	0.0119198	10	100705/12894/12895/12896/19015/108079/108097/108099/20181/57279	Acacb/Cpt1a/Cpt1b/Cpt2/Ppard/Prkaa2/Prkab2/Prkag2/Rxra/Slc25a20
down-regulated	down-regulated	R-MMU-2214320	Anchoring fibril formation	9/1652	12/6450	0.000470697	0.0141816	0.0130261	9	12153/12842/12843/12826/12827/12828/12829/12836/16774	Bmp1/Col1a1/Col1a2/Col4a1/Col4a2/Col4a3/Col4a4/Col7a1/Lama3
down-regulated	down-regulated	R-MMU-8875878	MET promotes cell motility	17/1652	32/6450	0.000786092	0.0229441	0.0210745	17	12814/12842/12843/12825/12831/12832/53867/12929/14268/14388/14784/16773/16774/16777/23928/19353/109905	Col11a1/Col1a1/Col1a2/Col3a1/Col5a1/Col5a2/Col5a3/Crkl/Fn1/Gab1/Grb2/Lama2/Lama3/Lamb1/Lamc3/Rac1/Rap1a
down-regulated	down-regulated	R-MMU-204174	Regulation of pyruvate dehydrogenase (PDH) complex	10/1652	15/6450	0.000963576	0.0272721	0.0250499	10	235339/13382/18597/27402/228026/18604/27273/319518/19015/20181	Dlat/Dld/Pdha1/Pdhx/Pdk1/Pdk2/Pdk4/Pdpr/Ppard/Rxra
down-regulated	down-regulated	R-MMU-936837	Ion transport by P-type ATPases	21/1652	44/6450	0.00123957	0.0340518	0.0312771	21	11982/50770/76295/74772/268878/98660/27222/11932/11937/320707/381290/11980/50769/12313/12314/12315/12322/12323/12325/56188/18821	Atp10a/Atp11a/Atp11b/Atp13a2/Atp13a5/Atp1a2/Atp1a4/Atp1b2/Atp2a1/Atp2b3/Atp2b4/Atp8a1/Atp8a2/Calm1/Calm2/Calm3/Camk2a/Camk2b/Camk2g/Fxyd1/Pln
down-regulated	down-regulated	R-MMU-165159	MTOR signalling	19/1652	39/6450	0.00154409	0.0392044	0.0360099	19	67605/11652/12283/69008/13631/13684/208643/66508/66096/19042/108079/108097/19082/108099/241113/52187/20869/227154/64930	Akt1s1/Akt2/Cab39/Cab39l/Eef2k/Eif4e/Eif4g1/Lamtor1/Lamtor4/Ppm1a/Prkaa2/Prkab2/Prkag1/Prkag2/Prkag3/Rragd/Stk11/Stradb/Tsc1
down-regulated	down-regulated	R-MMU-201451	Signaling by BMP	13/1652	23/6450	0.00155307	0.0392044	0.0360099	13	11480/11481/11482/110542/12168/83453/14314/23893/17128/17129/17130/66313/216080	Acvr2a/Acvr2b/Acvrl1/Amhr2/Bmpr2/Chrdl1/Fstl1/Grem2/Smad4/Smad5/Smad6/Smurf2/Ube2d1
down-regulated	down-regulated	R-MMU-3000157	Laminin interactions	13/1652	23/6450	0.00155307	0.0392044	0.0360099	13	12822/12826/12827/12828/12829/12836/15530/16403/16773/16774/16777/23928/18073	Col18a1/Col4a1/Col4a2/Col4a3/Col4a4/Col7a1/Hspg2/Itga6/Lama2/Lama3/Lamb1/Lamc3/Nid1
down-regulated	down-regulated	R-MMU-5362517	Signaling by Retinoic Acid	16/1652	31/6450	0.00167335	0.0411291	0.0377778	16	11668/12894/12895/20148/235339/13382/18597/27402/228026/18604/27273/19015/218772/105014/20181/20183	Aldh1a1/Cpt1a/Cpt1b/Dhrs3/Dlat/Dld/Pdha1/Pdhx/Pdk1/Pdk2/Pdk4/Ppard/Rarb/Rdh14/Rxra/Rxrg
down-regulated	down-regulated	R-MMU-983712	Ion channel transport	47/1652	125/6450	0.00189776	0.0454488	0.0417455	47	233246/105722/382014/65973/11982/50770/76295/74772/268878/98660/27222/11932/11937/320707/381290/21871/76252/11980/50769/382427/12313/12314/12315/12322/12323/12325/12372/12723/12727/56188/14628/18821/110157/20190/20393/170755/252972/76757/56407/17364/58800/14605/57776/22190/232341/75607/107568	Ano5/Ano6/Ano8/Asph/Atp10a/Atp11a/Atp11b/Atp13a2/Atp13a5/Atp1a2/Atp1a4/Atp1b2/Atp2a1/Atp2b3/Atp2b4/Atp6v0a2/Atp6v0e2/Atp8a1/Atp8a2/Best3/Calm1/Calm2/Calm3/Camk2a/Camk2b/Camk2g/Casq1/Clcn1/Clcn4/Fxyd1/Ostm1/Pln/Raf1/Ryr1/Sgk1/Sgk3/Tpcn1/Trdn/Trpc4ap/Trpm1/Trpm7/Tsc22d3/Ttyh1/Ubc/Wnk1/Wnk2/Wwp1
up-regulated	up-regulated	R-MMU-6791226	Major pathway of rRNA processing in the nucleolus and cytosol	128/1593	162/6450	4.99751e-49	1.56089e-46	1.35196e-46	128	12181/53414/223499/56200/78394/208144/69072/67276/66583/227715/27998/72544/69639/50911/14113/73736/56095/30877/217995/27993/353258/67973/68533/17975/66164/67619/100608/68979/230082/74035/75416/67134/55989/18572/64934/110816/59028/71340/67045/66878/110954/67025/269261/270106/22121/67115/66480/19899/76808/19921/19934/65019/268449/68193/19941/19942/26451/19943/19944/27367/19946/114641/19951/68436/66…	Bop1/Bysl/Dcaf13/Ddx21/Ddx52/Dhx37/Ebna1bp2/Eri1/Exosc1/Exosc2/Exosc5/Exosc6/Exosc8/Exosc9/Fbl/Fcf1/Ftsj3/Gnl3/Heatr1/Imp4/Ltv1/Mphosph10/Mphosph6/Ncl/Nip7/Nob1/Noc4l/Nol11/Nol6/Nol9/Nop14/Nop56/Nop58/Pdcd11/Pes1/Pwp2/Rcl1/Riok1/Riok2/Riok3/Rpl10/Rpl11/Rpl12/Rpl13/Rpl13a/Rpl14/Rpl15/Rpl18/Rpl18a/Rpl19/Rpl22/Rpl23/Rpl23a/Rpl24/Rpl26/Rpl27/Rpl27a/Rpl28/Rpl29/Rpl3/Rpl30/Rpl31/Rpl32/Rpl34/Rpl35/Rpl35…
up-regulated	up-regulated	R-MMU-72312	rRNA processing	128/1593	162/6450	4.99751e-49	1.56089e-46	1.35196e-46	128	12181/53414/223499/56200/78394/208144/69072/67276/66583/227715/27998/72544/69639/50911/14113/73736/56095/30877/217995/27993/353258/67973/68533/17975/66164/67619/100608/68979/230082/74035/75416/67134/55989/18572/64934/110816/59028/71340/67045/66878/110954/67025/269261/270106/22121/67115/66480/19899/76808/19921/19934/65019/268449/68193/19941/19942/26451/19943/19944/27367/19946/114641/19951/68436/66…	Bop1/Bysl/Dcaf13/Ddx21/Ddx52/Dhx37/Ebna1bp2/Eri1/Exosc1/Exosc2/Exosc5/Exosc6/Exosc8/Exosc9/Fbl/Fcf1/Ftsj3/Gnl3/Heatr1/Imp4/Ltv1/Mphosph10/Mphosph6/Ncl/Nip7/Nob1/Noc4l/Nol11/Nol6/Nol9/Nop14/Nop56/Nop58/Pdcd11/Pes1/Pwp2/Rcl1/Riok1/Riok2/Riok3/Rpl10/Rpl11/Rpl12/Rpl13/Rpl13a/Rpl14/Rpl15/Rpl18/Rpl18a/Rpl19/Rpl22/Rpl23/Rpl23a/Rpl24/Rpl26/Rpl27/Rpl27a/Rpl28/Rpl29/Rpl3/Rpl30/Rpl31/Rpl32/Rpl34/Rpl35/Rpl35…
up-regulated	up-regulated	R-MMU-8868773	rRNA processing in the nucleus and cytosol	128/1593	162/6450	4.99751e-49	1.56089e-46	1.35196e-46	128	12181/53414/223499/56200/78394/208144/69072/67276/66583/227715/27998/72544/69639/50911/14113/73736/56095/30877/217995/27993/353258/67973/68533/17975/66164/67619/100608/68979/230082/74035/75416/67134/55989/18572/64934/110816/59028/71340/67045/66878/110954/67025/269261/270106/22121/67115/66480/19899/76808/19921/19934/65019/268449/68193/19941/19942/26451/19943/19944/27367/19946/114641/19951/68436/66…	Bop1/Bysl/Dcaf13/Ddx21/Ddx52/Dhx37/Ebna1bp2/Eri1/Exosc1/Exosc2/Exosc5/Exosc6/Exosc8/Exosc9/Fbl/Fcf1/Ftsj3/Gnl3/Heatr1/Imp4/Ltv1/Mphosph10/Mphosph6/Ncl/Nip7/Nob1/Noc4l/Nol11/Nol6/Nol9/Nop14/Nop56/Nop58/Pdcd11/Pes1/Pwp2/Rcl1/Riok1/Riok2/Riok3/Rpl10/Rpl11/Rpl12/Rpl13/Rpl13a/Rpl14/Rpl15/Rpl18/Rpl18a/Rpl19/Rpl22/Rpl23/Rpl23a/Rpl24/Rpl26/Rpl27/Rpl27a/Rpl28/Rpl29/Rpl3/Rpl30/Rpl31/Rpl32/Rpl34/Rpl35/Rpl35…
up-regulated	up-regulated	R-MMU-72689	Formation of a pool of free 40S subunits	83/1593	95/6450	1.6654e-38	3.9012e-36	3.37901e-36	83	13669/27979/56347/55944/53356/68135/54709/223691/110954/67025/269261/270106/22121/67115/66480/19899/76808/19921/19934/65019/268449/68193/19941/19942/26451/19943/19944/27367/19946/114641/19951/68436/66489/57808/19982/66483/67281/19981/100502825/67671/67248/67891/100503670/19988/19989/27176/26961/20005/11837/56040/67186/67097/27207/68052/20044/20054/267019/20055/20068/20084/20085/16898/67427/66481/…	Eif3a/Eif3b/Eif3c/Eif3d/Eif3g/Eif3h/Eif3i/Eif3l/Rpl10/Rpl11/Rpl12/Rpl13/Rpl13a/Rpl14/Rpl15/Rpl18/Rpl18a/Rpl19/Rpl22/Rpl23/Rpl23a/Rpl24/Rpl26/Rpl27/Rpl27a/Rpl28/Rpl29/Rpl3/Rpl30/Rpl31/Rpl32/Rpl34/Rpl35/Rpl35a/Rpl36a/Rpl36al/Rpl37/Rpl37a/Rpl37rt/Rpl38/Rpl39/Rpl4/Rpl5/Rpl6/Rpl7/Rpl7a/Rpl8/Rpl9/Rplp0/Rplp1/Rplp2/Rps10/Rps11/Rps13/Rps14/Rps15/Rps15a/Rps16/Rps17/Rps18/Rps19/Rps2/Rps20/Rps21/Rps23/Rps24…
up-regulated	up-regulated	R-MMU-975956	Nonsense Mediated Decay (NMD) independent of the Exon Junction Complex (EJC)	78/1593	88/6450	3.08902e-37	5.78883e-35	5.01397e-35	78	225363/433702/18458/110954/67025/269261/270106/22121/67115/66480/19899/76808/19921/19934/65019/268449/68193/19941/19942/26451/19943/19944/27367/19946/114641/19951/68436/66489/57808/19982/66483/67281/19981/100502825/67671/67248/67891/100503670/19988/19989/27176/26961/20005/11837/56040/67186/67097/27207/68052/20044/20054/267019/20055/20068/20084/20085/16898/67427/66481/66475/20088/75617/27370/57294…	Etf1/Ncbp1/Pabpc1/Rpl10/Rpl11/Rpl12/Rpl13/Rpl13a/Rpl14/Rpl15/Rpl18/Rpl18a/Rpl19/Rpl22/Rpl23/Rpl23a/Rpl24/Rpl26/Rpl27/Rpl27a/Rpl28/Rpl29/Rpl3/Rpl30/Rpl31/Rpl32/Rpl34/Rpl35/Rpl35a/Rpl36a/Rpl36al/Rpl37/Rpl37a/Rpl37rt/Rpl38/Rpl39/Rpl4/Rpl5/Rpl6/Rpl7/Rpl7a/Rpl8/Rpl9/Rplp0/Rplp1/Rplp2/Rps10/Rps11/Rps13/Rps14/Rps15/Rps15a/Rps16/Rps17/Rps18/Rps19/Rps2/Rps20/Rps21/Rps23/Rps24/Rps25/Rps26/Rps27/Rps27a/Rps2…
up-regulated	up-regulated	R-MMU-1799339	SRP-dependent cotranslational protein targeting to membrane	76/1593	85/6450	6.49389e-37	1.01413e-34	8.78383e-35	76	110954/67025/269261/270106/22121/67115/66480/19899/76808/19921/19934/65019/268449/68193/19941/19942/26451/19943/19944/27367/19946/114641/19951/68436/66489/57808/19982/66483/67281/19981/100502825/67671/67248/67891/100503670/19988/19989/27176/26961/20005/11837/56040/67186/67097/27207/68052/20044/20054/267019/20055/20068/20084/20085/16898/67427/66481/66475/20088/75617/27370/57294/78294/67941/54127/2…	Rpl10/Rpl11/Rpl12/Rpl13/Rpl13a/Rpl14/Rpl15/Rpl18/Rpl18a/Rpl19/Rpl22/Rpl23/Rpl23a/Rpl24/Rpl26/Rpl27/Rpl27a/Rpl28/Rpl29/Rpl3/Rpl30/Rpl31/Rpl32/Rpl34/Rpl35/Rpl35a/Rpl36a/Rpl36al/Rpl37/Rpl37a/Rpl37rt/Rpl38/Rpl39/Rpl4/Rpl5/Rpl6/Rpl7/Rpl7a/Rpl8/Rpl9/Rplp0/Rplp1/Rplp2/Rps10/Rps11/Rps13/Rps14/Rps15/Rps15a/Rps16/Rps17/Rps18/Rps19/Rps2/Rps20/Rps21/Rps23/Rps24/Rps25/Rps26/Rps27/Rps27a/Rps27l/Rps28/Rps29/Rps…
up-regulated	up-regulated	R-MMU-156827	L13a-mediated translational silencing of Ceruloplasmin expression	87/1593	105/6450	1.55935e-36	2.0873e-34	1.80791e-34	87	13665/67204/13669/27979/56347/55944/53356/68135/54709/223691/13681/18458/110954/67025/269261/270106/22121/67115/66480/19899/76808/19921/19934/65019/268449/68193/19941/19942/26451/19943/19944/27367/19946/114641/19951/68436/66489/57808/19982/66483/67281/19981/100502825/67671/67248/67891/100503670/19988/19989/27176/26961/20005/11837/56040/67186/67097/27207/68052/20044/20054/267019/20055/20068/20084/…	Eif2s1/Eif2s2/Eif3a/Eif3b/Eif3c/Eif3d/Eif3g/Eif3h/Eif3i/Eif3l/Eif4a1/Pabpc1/Rpl10/Rpl11/Rpl12/Rpl13/Rpl13a/Rpl14/Rpl15/Rpl18/Rpl18a/Rpl19/Rpl22/Rpl23/Rpl23a/Rpl24/Rpl26/Rpl27/Rpl27a/Rpl28/Rpl29/Rpl3/Rpl30/Rpl31/Rpl32/Rpl34/Rpl35/Rpl35a/Rpl36a/Rpl36al/Rpl37/Rpl37a/Rpl37rt/Rpl38/Rpl39/Rpl4/Rpl5/Rpl6/Rpl7/Rpl7a/Rpl8/Rpl9/Rplp0/Rplp1/Rplp2/Rps10/Rps11/Rps13/Rps14/Rps15/Rps15a/Rps16/Rps17/Rps18/Rps19/…
up-regulated	up-regulated	R-MMU-72706	GTP hydrolysis and joining of the 60S ribosomal subunit	87/1593	106/6450	6.65977e-36	7.80026e-34	6.75616e-34	87	13665/67204/13669/27979/56347/55944/53356/68135/54709/223691/13681/217869/110954/67025/269261/270106/22121/67115/66480/19899/76808/19921/19934/65019/268449/68193/19941/19942/26451/19943/19944/27367/19946/114641/19951/68436/66489/57808/19982/66483/67281/19981/100502825/67671/67248/67891/100503670/19988/19989/27176/26961/20005/11837/56040/67186/67097/27207/68052/20044/20054/267019/20055/20068/20084…	Eif2s1/Eif2s2/Eif3a/Eif3b/Eif3c/Eif3d/Eif3g/Eif3h/Eif3i/Eif3l/Eif4a1/Eif5/Rpl10/Rpl11/Rpl12/Rpl13/Rpl13a/Rpl14/Rpl15/Rpl18/Rpl18a/Rpl19/Rpl22/Rpl23/Rpl23a/Rpl24/Rpl26/Rpl27/Rpl27a/Rpl28/Rpl29/Rpl3/Rpl30/Rpl31/Rpl32/Rpl34/Rpl35/Rpl35a/Rpl36a/Rpl36al/Rpl37/Rpl37a/Rpl37rt/Rpl38/Rpl39/Rpl4/Rpl5/Rpl6/Rpl7/Rpl7a/Rpl8/Rpl9/Rplp0/Rplp1/Rplp2/Rps10/Rps11/Rps13/Rps14/Rps15/Rps15a/Rps16/Rps17/Rps18/Rps19/Rp…
up-regulated	up-regulated	R-MMU-72613	Eukaryotic Translation Initiation	90/1593	113/6450	3.96388e-35	3.71415e-33	3.217e-33	90	108067/13665/67204/13669/27979/56347/55944/53356/68135/54709/223691/13681/13685/217869/18458/110954/67025/269261/270106/22121/67115/66480/19899/76808/19921/19934/65019/268449/68193/19941/19942/26451/19943/19944/27367/19946/114641/19951/68436/66489/57808/19982/66483/67281/19981/100502825/67671/67248/67891/100503670/19988/19989/27176/26961/20005/11837/56040/67186/67097/27207/68052/20044/20054/26701…	Eif2b3/Eif2s1/Eif2s2/Eif3a/Eif3b/Eif3c/Eif3d/Eif3g/Eif3h/Eif3i/Eif3l/Eif4a1/Eif4ebp1/Eif5/Pabpc1/Rpl10/Rpl11/Rpl12/Rpl13/Rpl13a/Rpl14/Rpl15/Rpl18/Rpl18a/Rpl19/Rpl22/Rpl23/Rpl23a/Rpl24/Rpl26/Rpl27/Rpl27a/Rpl28/Rpl29/Rpl3/Rpl30/Rpl31/Rpl32/Rpl34/Rpl35/Rpl35a/Rpl36a/Rpl36al/Rpl37/Rpl37a/Rpl37rt/Rpl38/Rpl39/Rpl4/Rpl5/Rpl6/Rpl7/Rpl7a/Rpl8/Rpl9/Rplp0/Rplp1/Rplp2/Rps10/Rps11/Rps13/Rps14/Rps15/Rps15a/Rps…
up-regulated	up-regulated	R-MMU-72737	Cap-dependent Translation Initiation	90/1593	113/6450	3.96388e-35	3.71415e-33	3.217e-33	90	108067/13665/67204/13669/27979/56347/55944/53356/68135/54709/223691/13681/13685/217869/18458/110954/67025/269261/270106/22121/67115/66480/19899/76808/19921/19934/65019/268449/68193/19941/19942/26451/19943/19944/27367/19946/114641/19951/68436/66489/57808/19982/66483/67281/19981/100502825/67671/67248/67891/100503670/19988/19989/27176/26961/20005/11837/56040/67186/67097/27207/68052/20044/20054/26701…	Eif2b3/Eif2s1/Eif2s2/Eif3a/Eif3b/Eif3c/Eif3d/Eif3g/Eif3h/Eif3i/Eif3l/Eif4a1/Eif4ebp1/Eif5/Pabpc1/Rpl10/Rpl11/Rpl12/Rpl13/Rpl13a/Rpl14/Rpl15/Rpl18/Rpl18a/Rpl19/Rpl22/Rpl23/Rpl23a/Rpl24/Rpl26/Rpl27/Rpl27a/Rpl28/Rpl29/Rpl3/Rpl30/Rpl31/Rpl32/Rpl34/Rpl35/Rpl35a/Rpl36a/Rpl36al/Rpl37/Rpl37a/Rpl37rt/Rpl38/Rpl39/Rpl4/Rpl5/Rpl6/Rpl7/Rpl7a/Rpl8/Rpl9/Rplp0/Rplp1/Rplp2/Rps10/Rps11/Rps13/Rps14/Rps15/Rps15a/Rps…
up-regulated	up-regulated	R-MMU-927802	Nonsense-Mediated Decay (NMD)	86/1593	108/6450	1.36922e-33	1.06913e-31	9.26022e-32	86	192160/192170/225363/17149/66441/433702/18458/52830/19052/60365/110954/67025/269261/270106/22121/67115/66480/19899/76808/19921/19934/65019/268449/68193/19941/19942/26451/19943/19944/27367/19946/114641/19951/68436/66489/57808/19982/66483/67281/19981/100502825/67671/67248/67891/100503670/19988/19989/27176/26961/20005/11837/56040/67186/67097/27207/68052/20044/20054/267019/20055/20068/20084/20085/168…	Casc3/Eif4a3/Etf1/Magoh/Magohb/Ncbp1/Pabpc1/Pnrc2/Ppp2ca/Rbm8a/Rpl10/Rpl11/Rpl12/Rpl13/Rpl13a/Rpl14/Rpl15/Rpl18/Rpl18a/Rpl19/Rpl22/Rpl23/Rpl23a/Rpl24/Rpl26/Rpl27/Rpl27a/Rpl28/Rpl29/Rpl3/Rpl30/Rpl31/Rpl32/Rpl34/Rpl35/Rpl35a/Rpl36a/Rpl36al/Rpl37/Rpl37a/Rpl37rt/Rpl38/Rpl39/Rpl4/Rpl5/Rpl6/Rpl7/Rpl7a/Rpl8/Rpl9/Rplp0/Rplp1/Rplp2/Rps10/Rps11/Rps13/Rps14/Rps15/Rps15a/Rps16/Rps17/Rps18/Rps19/Rps2/Rps20/Rp…
up-regulated	up-regulated	R-MMU-975957	Nonsense Mediated Decay (NMD) enhanced by the Exon Junction Complex (EJC)	86/1593	108/6450	1.36922e-33	1.06913e-31	9.26022e-32	86	192160/192170/225363/17149/66441/433702/18458/52830/19052/60365/110954/67025/269261/270106/22121/67115/66480/19899/76808/19921/19934/65019/268449/68193/19941/19942/26451/19943/19944/27367/19946/114641/19951/68436/66489/57808/19982/66483/67281/19981/100502825/67671/67248/67891/100503670/19988/19989/27176/26961/20005/11837/56040/67186/67097/27207/68052/20044/20054/267019/20055/20068/20084/20085/168…	Casc3/Eif4a3/Etf1/Magoh/Magohb/Ncbp1/Pabpc1/Pnrc2/Ppp2ca/Rbm8a/Rpl10/Rpl11/Rpl12/Rpl13/Rpl13a/Rpl14/Rpl15/Rpl18/Rpl18a/Rpl19/Rpl22/Rpl23/Rpl23a/Rpl24/Rpl26/Rpl27/Rpl27a/Rpl28/Rpl29/Rpl3/Rpl30/Rpl31/Rpl32/Rpl34/Rpl35/Rpl35a/Rpl36a/Rpl36al/Rpl37/Rpl37a/Rpl37rt/Rpl38/Rpl39/Rpl4/Rpl5/Rpl6/Rpl7/Rpl7a/Rpl8/Rpl9/Rplp0/Rplp1/Rplp2/Rps10/Rps11/Rps13/Rps14/Rps15/Rps15a/Rps16/Rps17/Rps18/Rps19/Rps2/Rps20/Rp…
up-regulated	up-regulated	R-MMU-72695	Formation of the ternary complex, and subsequently, the 43S complex	41/1593	50/6450	1.87763e-17	1.35334e-15	1.17219e-15	41	13665/67204/13669/27979/56347/55944/53356/68135/54709/223691/67097/27207/68052/20044/20054/267019/20055/20068/20084/20085/16898/67427/66481/66475/20088/75617/27370/57294/78294/67941/54127/20090/27050/20091/20102/20103/20104/20115/20116/76846/16785	Eif2s1/Eif2s2/Eif3a/Eif3b/Eif3c/Eif3d/Eif3g/Eif3h/Eif3i/Eif3l/Rps10/Rps11/Rps13/Rps14/Rps15/Rps15a/Rps16/Rps17/Rps18/Rps19/Rps2/Rps20/Rps21/Rps23/Rps24/Rps25/Rps26/Rps27/Rps27a/Rps27l/Rps28/Rps29/Rps3/Rps3a1/Rps4x/Rps5/Rps6/Rps7/Rps8/Rps9/Rpsa
up-regulated	up-regulated	R-MMU-72662	Activation of the mRNA upon binding of the cap-binding complex and eIFs, and subsequent binding to 43S	44/1593	58/6450	2.7963e-16	1.87153e-14	1.62101e-14	44	13665/67204/13669/27979/56347/55944/53356/68135/54709/223691/13681/13685/18458/67097/27207/68052/20044/20054/267019/20055/20068/20084/20085/16898/67427/66481/66475/20088/75617/27370/57294/78294/67941/54127/20090/27050/20091/20102/20103/20104/20115/20116/76846/16785	Eif2s1/Eif2s2/Eif3a/Eif3b/Eif3c/Eif3d/Eif3g/Eif3h/Eif3i/Eif3l/Eif4a1/Eif4ebp1/Pabpc1/Rps10/Rps11/Rps13/Rps14/Rps15/Rps15a/Rps16/Rps17/Rps18/Rps19/Rps2/Rps20/Rps21/Rps23/Rps24/Rps25/Rps26/Rps27/Rps27a/Rps27l/Rps28/Rps29/Rps3/Rps3a1/Rps4x/Rps5/Rps6/Rps7/Rps8/Rps9/Rpsa
up-regulated	up-regulated	R-MMU-72649	Translation initiation complex formation	43/1593	57/6450	8.77159e-16	5.13686e-14	4.44927e-14	43	13665/67204/13669/27979/56347/55944/53356/68135/54709/223691/13681/18458/67097/27207/68052/20044/20054/267019/20055/20068/20084/20085/16898/67427/66481/66475/20088/75617/27370/57294/78294/67941/54127/20090/27050/20091/20102/20103/20104/20115/20116/76846/16785	Eif2s1/Eif2s2/Eif3a/Eif3b/Eif3c/Eif3d/Eif3g/Eif3h/Eif3i/Eif3l/Eif4a1/Pabpc1/Rps10/Rps11/Rps13/Rps14/Rps15/Rps15a/Rps16/Rps17/Rps18/Rps19/Rps2/Rps20/Rps21/Rps23/Rps24/Rps25/Rps26/Rps27/Rps27a/Rps27l/Rps28/Rps29/Rps3/Rps3a1/Rps4x/Rps5/Rps6/Rps7/Rps8/Rps9/Rpsa
up-regulated	up-regulated	R-MMU-72702	Ribosomal scanning and start codon recognition	43/1593	57/6450	8.77159e-16	5.13686e-14	4.44927e-14	43	13665/67204/13669/27979/56347/55944/53356/68135/54709/223691/13681/217869/67097/27207/68052/20044/20054/267019/20055/20068/20084/20085/16898/67427/66481/66475/20088/75617/27370/57294/78294/67941/54127/20090/27050/20091/20102/20103/20104/20115/20116/76846/16785	Eif2s1/Eif2s2/Eif3a/Eif3b/Eif3c/Eif3d/Eif3g/Eif3h/Eif3i/Eif3l/Eif4a1/Eif5/Rps10/Rps11/Rps13/Rps14/Rps15/Rps15a/Rps16/Rps17/Rps18/Rps19/Rps2/Rps20/Rps21/Rps23/Rps24/Rps25/Rps26/Rps27/Rps27a/Rps27l/Rps28/Rps29/Rps3/Rps3a1/Rps4x/Rps5/Rps6/Rps7/Rps8/Rps9/Rpsa
up-regulated	up-regulated	R-MMU-72766	Translation	105/1593	216/6450	9.01675e-15	4.96982e-13	4.30459e-13	105	13627/55949/13629/108067/13665/67204/13669/27979/56347/55944/53356/68135/54709/223691/13681/13685/217869/225363/27397/66448/67707/27393/107733/68836/66973/118451/59054/67768/18458/110954/67025/269261/270106/22121/67115/66480/19899/76808/19921/19934/65019/268449/68193/19941/19942/26451/19943/19944/27367/19946/114641/19951/68436/66489/57808/19982/66483/67281/19981/100502825/67671/67248/67891/100503…	Eef1a1/Eef1b2/Eef2/Eif2b3/Eif2s1/Eif2s2/Eif3a/Eif3b/Eif3c/Eif3d/Eif3g/Eif3h/Eif3i/Eif3l/Eif4a1/Eif4ebp1/Eif5/Etf1/Mrpl17/Mrpl20/Mrpl24/Mrpl39/Mrpl41/Mrpl52/Mrps18b/Mrps2/Mrps30/N6amt1/Pabpc1/Rpl10/Rpl11/Rpl12/Rpl13/Rpl13a/Rpl14/Rpl15/Rpl18/Rpl18a/Rpl19/Rpl22/Rpl23/Rpl23a/Rpl24/Rpl26/Rpl27/Rpl27a/Rpl28/Rpl29/Rpl3/Rpl30/Rpl31/Rpl32/Rpl34/Rpl35/Rpl35a/Rpl36a/Rpl36al/Rpl37/Rpl37a/Rpl37rt/Rpl38/Rpl39/…
up-regulated	up-regulated	R-MMU-72203	Processing of Capped Intron-Containing Pre-mRNA	93/1593	220/6450	4.53052e-09	2.35839e-07	2.04271e-07	93	223921/21681/231889/192160/67500/27967/54451/54188/269061/67337/108062/66642/80744/53817/72047/13211/68598/20624/192170/233908/209416/98053/68705/77134/15382/229279/15381/98758/15387/74326/51810/66373/66094/76522/17149/66441/433702/68219/103468/170762/227699/69912/18226/19069/71805/231042/54196/23983/74737/73826/66420/67710/245841/67418/230596/67959/66679/76938/66810/60365/19656/67225/72124/75062…	Aaas/Alyref/Bud31/Casc3/Ccar1/Cherp/Cpsf3/Cpsf4/Cpsf7/Cstf1/Cstf2/Ctnnbl1/Cwc22/Ddx39b/Ddx42/Dhx9/Dnajc8/Eftud2/Eif4a3/Fus/Gpkow/Gtf2f1/Gtf2f2/Hnrnpa0/Hnrnpa1/Hnrnpa3/Hnrnpc/Hnrnpf/Hnrnpk/Hnrnpr/Hnrnpu/Lsm5/Lsm7/Lsm8/Magoh/Magohb/Ncbp1/Nudt21/Nup107/Nup155/Nup188/Nup43/Nup62/Nup88/Nup93/Nupl2/Pabpn1/Pcbp1/Pcf11/Poldip3/Polr2e/Polr2g/Polr2h/Ppil4/Prpf38a/Puf60/Rae1/Rbm17/Rbm22/Rbm8a/Rbmxl1/Rnpc3/S…
up-regulated	up-regulated	R-MMU-72163	mRNA Splicing - Major Pathway	74/1593	166/6450	1.2015e-08	5.73273e-07	4.96538e-07	74	21681/231889/192160/67500/27967/54451/54188/269061/67337/108062/66642/80744/72047/13211/68598/20624/192170/233908/209416/98053/68705/77134/15382/229279/15381/98758/15387/74326/51810/66373/66094/76522/17149/66441/433702/68219/54196/23983/74737/66420/67710/245841/67418/230596/67959/76938/66810/60365/19656/75062/319322/101943/107701/66055/66585/20637/20639/20641/107686/20643/68011/51796/110809/69207…	Alyref/Bud31/Casc3/Ccar1/Cherp/Cpsf3/Cpsf4/Cpsf7/Cstf1/Cstf2/Ctnnbl1/Cwc22/Ddx42/Dhx9/Dnajc8/Eftud2/Eif4a3/Fus/Gpkow/Gtf2f1/Gtf2f2/Hnrnpa0/Hnrnpa1/Hnrnpa3/Hnrnpc/Hnrnpf/Hnrnpk/Hnrnpr/Hnrnpu/Lsm5/Lsm7/Lsm8/Magoh/Magohb/Ncbp1/Nudt21/Pabpn1/Pcbp1/Pcf11/Polr2e/Polr2g/Polr2h/Ppil4/Prpf38a/Puf60/Rbm17/Rbm22/Rbm8a/Rbmxl1/Sf3a3/Sf3b2/Sf3b3/Sf3b4/Sf3b6/Snrnp40/Snrnp70/Snrpb2/Snrpd1/Snrpd2/Snrpe/Snrpg/Srrm…
up-regulated	up-regulated	R-MMU-72172	mRNA Splicing	76/1593	172/6450	1.22364e-08	5.73273e-07	4.96538e-07	76	21681/231889/192160/67500/27967/54451/54188/269061/67337/108062/66642/80744/72047/13211/68598/20624/192170/233908/209416/98053/68705/77134/15382/229279/15381/98758/15387/74326/51810/66373/66094/76522/17149/66441/433702/68219/54196/23983/74737/66420/67710/245841/67418/230596/67959/76938/66810/60365/19656/67225/75062/319322/101943/107701/66055/66585/67797/20637/20639/20641/107686/20643/68011/51796/…	Alyref/Bud31/Casc3/Ccar1/Cherp/Cpsf3/Cpsf4/Cpsf7/Cstf1/Cstf2/Ctnnbl1/Cwc22/Ddx42/Dhx9/Dnajc8/Eftud2/Eif4a3/Fus/Gpkow/Gtf2f1/Gtf2f2/Hnrnpa0/Hnrnpa1/Hnrnpa3/Hnrnpc/Hnrnpf/Hnrnpk/Hnrnpr/Hnrnpu/Lsm5/Lsm7/Lsm8/Magoh/Magohb/Ncbp1/Nudt21/Pabpn1/Pcbp1/Pcf11/Polr2e/Polr2g/Polr2h/Ppil4/Prpf38a/Puf60/Rbm17/Rbm22/Rbm8a/Rbmxl1/Rnpc3/Sf3a3/Sf3b2/Sf3b3/Sf3b4/Sf3b6/Snrnp40/Snrnp48/Snrnp70/Snrpb2/Snrpd1/Snrpd2/Sn…
up-regulated	up-regulated	R-MMU-69206	G1/S Transition	49/1593	100/6450	1.04213e-07	4.64989e-06	4.02749e-06	49	11651/12428/12447/12544/23834/12566/12567/12572/12575/12577/67177/54124/70024/17215/17217/17218/17219/17220/66634/18393/18968/18973/66979/19052/19166/26441/26442/26444/19170/26446/19172/19173/19179/19181/67089/53380/69077/23997/19185/66998/57296/19188/19192/228769/19645/68240/78294/22186/22390	Akt1/Ccna2/Ccne1/Cdc45/Cdc6/Cdk2/Cdk4/Cdk7/Cdkn1a/Cdkn1c/Cdt1/Cks1b/Mcm10/Mcm3/Mcm4/Mcm5/Mcm6/Mcm7/Mcm8/Orc2/Pola1/Pole/Pole4/Ppp2ca/Psma2/Psma4/Psma5/Psma7/Psmb1/Psmb3/Psmb4/Psmb5/Psmc1/Psmc2/Psmc6/Psmd10/Psmd11/Psmd13/Psmd4/Psmd5/Psmd8/Psme2/Psme3/Psmf1/Rb1/Rpa3/Rps27a/Uba52/Wee1
up-regulated	up-regulated	R-MMU-68949	Orc1 removal from chromatin	33/1593	65/6450	4.75494e-06	0.000196437	0.000170144	33	12428/23834/12566/67177/17215/17217/17218/17219/17220/66634/18393/19166/26441/26442/26444/19170/26446/19172/19173/19179/19181/67089/53380/69077/23997/19185/66998/57296/19188/19192/228769/78294/22186	Ccna2/Cdc6/Cdk2/Cdt1/Mcm3/Mcm4/Mcm5/Mcm6/Mcm7/Mcm8/Orc2/Psma2/Psma4/Psma5/Psma7/Psmb1/Psmb3/Psmb4/Psmb5/Psmc1/Psmc2/Psmc6/Psmd10/Psmd11/Psmd13/Psmd4/Psmd5/Psmd8/Psme2/Psme3/Psmf1/Rps27a/Uba52
up-regulated	up-regulated	R-MMU-69002	DNA Replication Pre-Initiation	38/1593	79/6450	4.95716e-06	0.000196437	0.000170144	38	12544/23834/12566/67177/70024/17215/17217/17218/17219/17220/66634/18393/18968/18973/66979/19166/26441/26442/26444/19170/26446/19172/19173/19179/19181/67089/53380/69077/23997/19185/66998/57296/19188/19192/228769/68240/78294/22186	Cdc45/Cdc6/Cdk2/Cdt1/Mcm10/Mcm3/Mcm4/Mcm5/Mcm6/Mcm7/Mcm8/Orc2/Pola1/Pole/Pole4/Psma2/Psma4/Psma5/Psma7/Psmb1/Psmb3/Psmb4/Psmb5/Psmc1/Psmc2/Psmc6/Psmd10/Psmd11/Psmd13/Psmd4/Psmd5/Psmd8/Psme2/Psme3/Psmf1/Rpa3/Rps27a/Uba52
up-regulated	up-regulated	R-MMU-453279	Mitotic G1 phase and G1/S transition	53/1593	123/6450	5.03148e-06	0.000196437	0.000170144	53	11651/12428/12447/12544/23834/12566/12567/12571/12572/12575/12577/67177/54124/433759/75660/70024/17215/17217/17218/17219/17220/66634/18393/18968/18973/66979/19052/19166/26441/26442/26444/19170/26446/19172/19173/19179/19181/67089/53380/69077/23997/19185/66998/57296/19188/19192/228769/19645/19646/68240/78294/22186/22390	Akt1/Ccna2/Ccne1/Cdc45/Cdc6/Cdk2/Cdk4/Cdk6/Cdk7/Cdkn1a/Cdkn1c/Cdt1/Cks1b/Hdac1/Lin37/Mcm10/Mcm3/Mcm4/Mcm5/Mcm6/Mcm7/Mcm8/Orc2/Pola1/Pole/Pole4/Ppp2ca/Psma2/Psma4/Psma5/Psma7/Psmb1/Psmb3/Psmb4/Psmb5/Psmc1/Psmc2/Psmc6/Psmd10/Psmd11/Psmd13/Psmd4/Psmd5/Psmd8/Psme2/Psme3/Psmf1/Rb1/Rbbp4/Rpa3/Rps27a/Uba52/Wee1
up-regulated	up-regulated	R-MMU-450531	Regulation of mRNA stability by proteins that bind AU-rich elements	39/1593	83/6450	7.61277e-06	0.000285327	0.000247135	39	11651/66583/227715/27998/72544/69639/50911/15507/16549/18458/74108/19166/26441/26442/26444/19170/26446/19172/19173/19179/19181/67089/53380/69077/23997/19185/66998/57296/19188/19192/228769/78294/56086/238799/22186/103573/54401/22631/12192	Akt1/Exosc1/Exosc2/Exosc5/Exosc6/Exosc8/Exosc9/Hspb1/Khsrp/Pabpc1/Parn/Psma2/Psma4/Psma5/Psma7/Psmb1/Psmb3/Psmb4/Psmb5/Psmc1/Psmc2/Psmc6/Psmd10/Psmd11/Psmd13/Psmd4/Psmd5/Psmd8/Psme2/Psme3/Psmf1/Rps27a/Set/Tnpo1/Uba52/Xpo1/Ywhab/Ywhaz/Zfp36l1
up-regulated	up-regulated	R-MMU-73856	RNA Polymerase II Transcription Termination	31/1593	61/6450	8.96761e-06	0.000323179	0.00027992	31	21681/192160/54451/54188/269061/67337/108062/53817/192170/116748/17149/66441/433702/68219/54196/74737/73826/60365/20643/68011/51796/110809/69207/20382/20384/225160/331401/73666/107829/108121/22185	Alyref/Casc3/Cpsf3/Cpsf4/Cpsf7/Cstf1/Cstf2/Ddx39b/Eif4a3/Lsm10/Magoh/Magohb/Ncbp1/Nudt21/Pabpn1/Pcf11/Poldip3/Rbm8a/Snrpe/Snrpg/Srrm1/Srsf1/Srsf11/Srsf2/Srsf5/Thoc1/Thoc2/Thoc3/Thoc5/U2af1/U2af2
up-regulated	up-regulated	R-MMU-72187	mRNA 3'-end processing	28/1593	53/6450	9.35575e-06	0.000324679	0.00028122	28	21681/192160/54451/54188/269061/67337/108062/53817/192170/17149/66441/433702/68219/54196/74737/73826/60365/51796/110809/69207/20382/20384/225160/331401/73666/107829/108121/22185	Alyref/Casc3/Cpsf3/Cpsf4/Cpsf7/Cstf1/Cstf2/Ddx39b/Eif4a3/Magoh/Magohb/Ncbp1/Nudt21/Pabpn1/Pcf11/Poldip3/Rbm8a/Srrm1/Srsf1/Srsf11/Srsf2/Srsf5/Thoc1/Thoc2/Thoc3/Thoc5/U2af1/U2af2
up-regulated	up-regulated	R-MMU-69202	Cyclin E associated events during G1/S transition	33/1593	68/6450	1.63464e-05	0.00054702	0.000473799	33	11651/12428/12447/12566/12567/12572/12575/12577/54124/19166/26441/26442/26444/19170/26446/19172/19173/19179/19181/67089/53380/69077/23997/19185/66998/57296/19188/19192/228769/19645/78294/22186/22390	Akt1/Ccna2/Ccne1/Cdk2/Cdk4/Cdk7/Cdkn1a/Cdkn1c/Cks1b/Psma2/Psma4/Psma5/Psma7/Psmb1/Psmb3/Psmb4/Psmb5/Psmc1/Psmc2/Psmc6/Psmd10/Psmd11/Psmd13/Psmd4/Psmd5/Psmd8/Psme2/Psme3/Psmf1/Rb1/Rps27a/Uba52/Wee1
up-regulated	up-regulated	R-MMU-69481	G2/M Checkpoints	50/1593	119/6450	2.14072e-05	0.000691674	0.000599091	50	12144/12189/12544/23834/12534/12566/29870/81601/70024/17215/17217/17218/17219/17220/66634/240087/18393/268930/19166/26441/26442/26444/19170/26446/19172/19173/19179/19181/67089/53380/69077/23997/19185/66998/57296/19188/19192/228769/231724/69263/72151/74386/68240/78294/55948/22059/22186/22390/54401/22631	Blm/Brca1/Cdc45/Cdc6/Cdk1/Cdk2/Gtse1/Kat5/Mcm10/Mcm3/Mcm4/Mcm5/Mcm6/Mcm7/Mcm8/Mdc1/Orc2/Pkmyt1/Psma2/Psma4/Psma5/Psma7/Psmb1/Psmb3/Psmb4/Psmb5/Psmc1/Psmc2/Psmc6/Psmd10/Psmd11/Psmd13/Psmd4/Psmd5/Psmd8/Psme2/Psme3/Psmf1/Rad9b/Rfc3/Rfc5/Rmi1/Rpa3/Rps27a/Sfn/Trp53/Uba52/Wee1/Ywhab/Ywhaz
up-regulated	up-regulated	R-MMU-8852276	The role of GTSE1 in G2/M progression after G2 checkpoint	33/1593	69/6450	2.39957e-05	0.000743189	0.00064371	33	12534/12575/29870/19166/26441/26442/26444/19170/26446/19172/19173/19179/19181/67089/53380/69077/23997/19185/66998/57296/19188/19192/228769/78294/22059/22142/22143/22146/22151/73710/22152/67951/22186	Cdk1/Cdkn1a/Gtse1/Psma2/Psma4/Psma5/Psma7/Psmb1/Psmb3/Psmb4/Psmb5/Psmc1/Psmc2/Psmc6/Psmd10/Psmd11/Psmd13/Psmd4/Psmd5/Psmd8/Psme2/Psme3/Psmf1/Rps27a/Trp53/Tuba1a/Tuba1b/Tuba1c/Tubb2a/Tubb2b/Tubb3/Tubb6/Uba52
up-regulated	up-regulated	R-MMU-69242	S Phase	55/1593	135/6450	2.45879e-05	0.000743189	0.00064371	55	11651/17222/56317/12428/12447/23834/12566/12567/12572/12575/12577/67177/54124/69270/109145/16881/17215/17217/17218/17219/17220/66634/18393/18538/18968/18973/66979/19166/26441/26442/26444/19170/26446/19172/19173/19179/19181/67089/53380/69077/23997/19185/66998/57296/19188/19192/228769/19357/19645/69263/72151/68240/78294/22186/22390	Akt1/Anapc1/Anapc7/Ccna2/Ccne1/Cdc6/Cdk2/Cdk4/Cdk7/Cdkn1a/Cdkn1c/Cdt1/Cks1b/Gins1/Gins4/Lig1/Mcm3/Mcm4/Mcm5/Mcm6/Mcm7/Mcm8/Orc2/Pcna/Pola1/Pole/Pole4/Psma2/Psma4/Psma5/Psma7/Psmb1/Psmb3/Psmb4/Psmb5/Psmc1/Psmc2/Psmc6/Psmd10/Psmd11/Psmd13/Psmd4/Psmd5/Psmd8/Psme2/Psme3/Psmf1/Rad21/Rb1/Rfc3/Rfc5/Rpa3/Rps27a/Uba52/Wee1
up-regulated	up-regulated	R-MMU-187577	SCF(Skp2)-mediated degradation of p27/p21	29/1593	58/6450	2.59524e-05	0.00075992	0.000658201	29	12428/12447/12566/12567/12575/12577/54124/19166/26441/26442/26444/19170/26446/19172/19173/19179/19181/67089/53380/69077/23997/19185/66998/57296/19188/19192/228769/78294/22186	Ccna2/Ccne1/Cdk2/Cdk4/Cdkn1a/Cdkn1c/Cks1b/Psma2/Psma4/Psma5/Psma7/Psmb1/Psmb3/Psmb4/Psmb5/Psmc1/Psmc2/Psmc6/Psmd10/Psmd11/Psmd13/Psmd4/Psmd5/Psmd8/Psme2/Psme3/Psmf1/Rps27a/Uba52
up-regulated	up-regulated	R-MMU-69563	p53-Dependent G1 DNA Damage Response	30/1593	61/6450	2.84738e-05	0.000784705	0.000679669	30	12428/12447/12566/12575/12577/17248/19166/26441/26442/26444/19170/26446/19172/19173/19179/19181/67089/53380/69077/23997/19185/66998/57296/19188/19192/228769/78294/22059/22186/29813	Ccna2/Ccne1/Cdk2/Cdkn1a/Cdkn1c/Mdm4/Psma2/Psma4/Psma5/Psma7/Psmb1/Psmb3/Psmb4/Psmb5/Psmc1/Psmc2/Psmc6/Psmd10/Psmd11/Psmd13/Psmd4/Psmd5/Psmd8/Psme2/Psme3/Psmf1/Rps27a/Trp53/Uba52/Zfp385a
up-regulated	up-regulated	R-MMU-69580	p53-Dependent G1/S DNA damage checkpoint	30/1593	61/6450	2.84738e-05	0.000784705	0.000679669	30	12428/12447/12566/12575/12577/17248/19166/26441/26442/26444/19170/26446/19172/19173/19179/19181/67089/53380/69077/23997/19185/66998/57296/19188/19192/228769/78294/22059/22186/29813	Ccna2/Ccne1/Cdk2/Cdkn1a/Cdkn1c/Mdm4/Psma2/Psma4/Psma5/Psma7/Psmb1/Psmb3/Psmb4/Psmb5/Psmc1/Psmc2/Psmc6/Psmd10/Psmd11/Psmd13/Psmd4/Psmd5/Psmd8/Psme2/Psme3/Psmf1/Rps27a/Trp53/Uba52/Zfp385a
up-regulated	up-regulated	R-MMU-68867	Assembly of the pre-replicative complex	31/1593	64/6450	3.07983e-05	0.000824514	0.000714149	31	23834/67177/17215/17217/17218/17219/17220/66634/18393/19166/26441/26442/26444/19170/26446/19172/19173/19179/19181/67089/53380/69077/23997/19185/66998/57296/19188/19192/228769/78294/22186	Cdc6/Cdt1/Mcm3/Mcm4/Mcm5/Mcm6/Mcm7/Mcm8/Orc2/Psma2/Psma4/Psma5/Psma7/Psmb1/Psmb3/Psmb4/Psmb5/Psmc1/Psmc2/Psmc6/Psmd10/Psmd11/Psmd13/Psmd4/Psmd5/Psmd8/Psme2/Psme3/Psmf1/Rps27a/Uba52
up-regulated	up-regulated	R-MMU-69656	Cyclin A:Cdk2-associated events at S phase entry	33/1593	70/6450	3.47731e-05	0.000905067	0.000783921	33	11651/12428/12447/12566/12567/12572/12575/12577/54124/19166/26441/26442/26444/19170/26446/19172/19173/19179/19181/67089/53380/69077/23997/19185/66998/57296/19188/19192/228769/19645/78294/22186/22390	Akt1/Ccna2/Ccne1/Cdk2/Cdk4/Cdk7/Cdkn1a/Cdkn1c/Cks1b/Psma2/Psma4/Psma5/Psma7/Psmb1/Psmb3/Psmb4/Psmb5/Psmc1/Psmc2/Psmc6/Psmd10/Psmd11/Psmd13/Psmd4/Psmd5/Psmd8/Psme2/Psme3/Psmf1/Rb1/Rps27a/Uba52/Wee1
up-regulated	up-regulated	R-MMU-69239	Synthesis of DNA	46/1593	110/6450	5.21812e-05	0.00132145	0.00114457	46	17222/56317/12428/12447/23834/12566/67177/69270/109145/16881/17215/17217/17218/17219/17220/66634/18393/18538/18968/18973/66979/19166/26441/26442/26444/19170/26446/19172/19173/19179/19181/67089/53380/69077/23997/19185/66998/57296/19188/19192/228769/69263/72151/68240/78294/22186	Anapc1/Anapc7/Ccna2/Ccne1/Cdc6/Cdk2/Cdt1/Gins1/Gins4/Lig1/Mcm3/Mcm4/Mcm5/Mcm6/Mcm7/Mcm8/Orc2/Pcna/Pola1/Pole/Pole4/Psma2/Psma4/Psma5/Psma7/Psmb1/Psmb3/Psmb4/Psmb5/Psmc1/Psmc2/Psmc6/Psmd10/Psmd11/Psmd13/Psmd4/Psmd5/Psmd8/Psme2/Psme3/Psmf1/Rfc3/Rfc5/Rpa3/Rps27a/Uba52
up-regulated	up-regulated	R-MMU-69615	G1/S DNA Damage Checkpoints	30/1593	63/6450	6.18895e-05	0.00152607	0.0013218	30	12428/12447/12566/12575/12577/17248/19166/26441/26442/26444/19170/26446/19172/19173/19179/19181/67089/53380/69077/23997/19185/66998/57296/19188/19192/228769/78294/22059/22186/29813	Ccna2/Ccne1/Cdk2/Cdkn1a/Cdkn1c/Mdm4/Psma2/Psma4/Psma5/Psma7/Psmb1/Psmb3/Psmb4/Psmb5/Psmc1/Psmc2/Psmc6/Psmd10/Psmd11/Psmd13/Psmd4/Psmd5/Psmd8/Psme2/Psme3/Psmf1/Rps27a/Trp53/Uba52/Zfp385a
up-regulated	up-regulated	R-MMU-69306	DNA Replication	48/1593	118/6450	8.34004e-05	0.00200375	0.00173554	48	17222/56317/12428/12447/12544/23834/12566/67177/69270/109145/16881/70024/17215/17217/17218/17219/17220/66634/18393/18538/18968/18973/66979/19166/26441/26442/26444/19170/26446/19172/19173/19179/19181/67089/53380/69077/23997/19185/66998/57296/19188/19192/228769/69263/72151/68240/78294/22186	Anapc1/Anapc7/Ccna2/Ccne1/Cdc45/Cdc6/Cdk2/Cdt1/Gins1/Gins4/Lig1/Mcm10/Mcm3/Mcm4/Mcm5/Mcm6/Mcm7/Mcm8/Orc2/Pcna/Pola1/Pole/Pole4/Psma2/Psma4/Psma5/Psma7/Psmb1/Psmb3/Psmb4/Psmb5/Psmc1/Psmc2/Psmc6/Psmd10/Psmd11/Psmd13/Psmd4/Psmd5/Psmd8/Psme2/Psme3/Psmf1/Rfc3/Rfc5/Rpa3/Rps27a/Uba52
up-regulated	up-regulated	R-MMU-159236	Transport of Mature mRNA derived from an Intron-Containing Transcript	31/1593	67/6450	9.30424e-05	0.00217952	0.00188778	31	223921/21681/192160/53817/192170/17149/66441/433702/103468/170762/227699/69912/18226/19069/71805/231042/73826/66679/60365/72124/51796/110809/69207/20382/20384/225160/331401/73666/107829/108121/22185	Aaas/Alyref/Casc3/Ddx39b/Eif4a3/Magoh/Magohb/Ncbp1/Nup107/Nup155/Nup188/Nup43/Nup62/Nup88/Nup93/Nupl2/Poldip3/Rae1/Rbm8a/Seh1l/Srrm1/Srsf1/Srsf11/Srsf2/Srsf5/Thoc1/Thoc2/Thoc3/Thoc5/U2af1/U2af2
up-regulated	up-regulated	R-MMU-382556	ABC-family proteins mediated transport	38/1593	89/6450	0.000136043	0.00310907	0.00269291	38	27410/217265/17250/224814/11307/67819/116891/70377/13665/67204/226144/244373/216440/56535/19166/26441/26442/26444/19170/26446/19172/19173/19179/19181/67089/53380/69077/23997/19185/66998/57296/19188/19192/228769/193670/78294/20338/22186	Abca3/Abca5/Abcc1/Abcc10/Abcg1/Derl1/Derl2/Derl3/Eif2s1/Eif2s2/Erlin1/Erlin2/Os9/Pex3/Psma2/Psma4/Psma5/Psma7/Psmb1/Psmb3/Psmb4/Psmb5/Psmc1/Psmc2/Psmc6/Psmd10/Psmd11/Psmd13/Psmd4/Psmd5/Psmd8/Psme2/Psme3/Psmf1/Rnf185/Rps27a/Sel1l/Uba52
up-regulated	up-regulated	R-MMU-5607761	Dectin-1 mediated noncanonical NF-kB signaling	26/1593	54/6450	0.00015069	0.00328364	0.00284411	26	53859/18034/19166/26441/26442/26444/19170/26446/19172/19173/19179/19181/67089/53380/69077/23997/19185/66998/57296/19188/19192/228769/19698/78294/22200/22186	Map3k14/Nfkb2/Psma2/Psma4/Psma5/Psma7/Psmb1/Psmb3/Psmb4/Psmb5/Psmc1/Psmc2/Psmc6/Psmd10/Psmd11/Psmd13/Psmd4/Psmd5/Psmd8/Psme2/Psme3/Psmf1/Relb/Rps27a/Uba3/Uba52
up-regulated	up-regulated	R-MMU-5676590	NIK-->noncanonical NF-kB signaling	26/1593	54/6450	0.00015069	0.00328364	0.00284411	26	53859/18034/19166/26441/26442/26444/19170/26446/19172/19173/19179/19181/67089/53380/69077/23997/19185/66998/57296/19188/19192/228769/19698/78294/22200/22186	Map3k14/Nfkb2/Psma2/Psma4/Psma5/Psma7/Psmb1/Psmb3/Psmb4/Psmb5/Psmc1/Psmc2/Psmc6/Psmd10/Psmd11/Psmd13/Psmd4/Psmd5/Psmd8/Psme2/Psme3/Psmf1/Relb/Rps27a/Uba3/Uba52
up-regulated	up-regulated	R-MMU-8878171	Transcriptional regulation by RUNX1	48/1593	121/6450	0.000172729	0.00367834	0.00318598	48	56456/23808/12416/12418/12571/12572/13039/15081/433759/75410/16825/16909/54383/15469/99890/19166/26441/26442/26444/19170/26446/19172/19173/19179/19181/67089/53380/69077/23997/19185/66998/57296/19188/19192/228769/19821/78294/56353/208043/20467/20586/20587/83797/57376/21406/21423/22186/140858	Actl6a/Ash2l/Cbx2/Cbx4/Cdk6/Cdk7/Ctsl/H3f3b/Hdac1/Kmt2b/Ldb1/Lmo2/Phc2/Prmt1/Prmt6/Psma2/Psma4/Psma5/Psma7/Psmb1/Psmb3/Psmb4/Psmb5/Psmc1/Psmc2/Psmc6/Psmd10/Psmd11/Psmd13/Psmd4/Psmd5/Psmd8/Psme2/Psme3/Psmf1/Rnf2/Rps27a/Rybp/Setd1b/Sin3b/Smarca4/Smarcb1/Smarcd1/Smarce1/Tcf12/Tcf3/Uba52/Wdr5
up-regulated	up-regulated	R-MMU-68827	CDT1 association with the CDC6:ORC:origin complex	26/1593	55/6450	0.000219468	0.00456982	0.00395813	26	23834/67177/66634/18393/19166/26441/26442/26444/19170/26446/19172/19173/19179/19181/67089/53380/69077/23997/19185/66998/57296/19188/19192/228769/78294/22186	Cdc6/Cdt1/Mcm8/Orc2/Psma2/Psma4/Psma5/Psma7/Psmb1/Psmb3/Psmb4/Psmb5/Psmc1/Psmc2/Psmc6/Psmd10/Psmd11/Psmd13/Psmd4/Psmd5/Psmd8/Psme2/Psme3/Psmf1/Rps27a/Uba52
up-regulated	up-regulated	R-MMU-69052	Switching of origins to a post-replicative state	36/1593	85/6450	0.000245765	0.00500612	0.00433603	36	17222/56317/12428/12447/23834/12566/67177/17215/17217/17218/17219/17220/66634/18393/19166/26441/26442/26444/19170/26446/19172/19173/19179/19181/67089/53380/69077/23997/19185/66998/57296/19188/19192/228769/78294/22186	Anapc1/Anapc7/Ccna2/Ccne1/Cdc6/Cdk2/Cdt1/Mcm3/Mcm4/Mcm5/Mcm6/Mcm7/Mcm8/Orc2/Psma2/Psma4/Psma5/Psma7/Psmb1/Psmb3/Psmb4/Psmb5/Psmc1/Psmc2/Psmc6/Psmd10/Psmd11/Psmd13/Psmd4/Psmd5/Psmd8/Psme2/Psme3/Psmf1/Rps27a/Uba52
up-regulated	up-regulated	R-MMU-72202	Transport of Mature Transcript to Cytoplasm	33/1593	76/6450	0.000252511	0.0050341	0.00436027	33	223921/21681/192160/54451/54188/53817/192170/17149/66441/433702/103468/170762/227699/69912/18226/19069/71805/231042/73826/66679/60365/72124/51796/110809/69207/20382/20384/225160/331401/73666/107829/108121/22185	Aaas/Alyref/Casc3/Cpsf3/Cpsf4/Ddx39b/Eif4a3/Magoh/Magohb/Ncbp1/Nup107/Nup155/Nup188/Nup43/Nup62/Nup88/Nup93/Nupl2/Poldip3/Rae1/Rbm8a/Seh1l/Srrm1/Srsf1/Srsf11/Srsf2/Srsf5/Thoc1/Thoc2/Thoc3/Thoc5/U2af1/U2af2
up-regulated	up-regulated	R-MMU-5358346	Hedgehog ligand biogenesis	26/1593	56/6450	0.000314664	0.00614251	0.00532031	26	116891/216440/18453/19166/26441/26442/26444/19170/26446/19172/19173/19179/19181/67089/53380/69077/23997/19185/66998/57296/19188/19192/228769/78294/20338/22186	Derl2/Os9/P4hb/Psma2/Psma4/Psma5/Psma7/Psmb1/Psmb3/Psmb4/Psmb5/Psmc1/Psmc2/Psmc6/Psmd10/Psmd11/Psmd13/Psmd4/Psmd5/Psmd8/Psme2/Psme3/Psmf1/Rps27a/Sel1l/Uba52
up-regulated	up-regulated	R-MMU-8878166	Transcriptional regulation by RUNX2	28/1593	62/6450	0.00033285	0.0063649	0.00551293	28	12534/12567/19166/26441/26442/26444/19170/26446/19172/19173/19179/19181/67089/53380/69077/23997/19185/66998/57296/19188/19192/228769/56275/78294/12393/17125/20682/22186	Cdk1/Cdk4/Psma2/Psma4/Psma5/Psma7/Psmb1/Psmb3/Psmb4/Psmb5/Psmc1/Psmc2/Psmc6/Psmd10/Psmd11/Psmd13/Psmd4/Psmd5/Psmd8/Psme2/Psme3/Psmf1/Rbm14/Rps27a/Runx2/Smad1/Sox9/Uba52
up-regulated	up-regulated	R-MMU-68962	Activation of the pre-replicative complex	16/1593	29/6450	0.000416028	0.00779636	0.00675279	16	12544/23834/12566/67177/70024/17215/17217/17218/17219/17220/66634/18393/18968/18973/66979/68240	Cdc45/Cdc6/Cdk2/Cdt1/Mcm10/Mcm3/Mcm4/Mcm5/Mcm6/Mcm7/Mcm8/Orc2/Pola1/Pole/Pole4/Rpa3
up-regulated	up-regulated	R-MMU-5668541	TNFR2 non-canonical NF-kB pathway	32/1593	75/6450	0.00045647	0.00838652	0.00726395	32	11796/245527/17000/53859/18034/19166/26441/26442/26444/19170/26446/19172/19173/19179/19181/67089/53380/69077/23997/19185/66998/57296/19188/19192/228769/19698/78294/27279/21937/22030/22200/22186	Birc3/Eda2r/Ltbr/Map3k14/Nfkb2/Psma2/Psma4/Psma5/Psma7/Psmb1/Psmb3/Psmb4/Psmb5/Psmc1/Psmc2/Psmc6/Psmd10/Psmd11/Psmd13/Psmd4/Psmd5/Psmd8/Psme2/Psme3/Psmf1/Relb/Rps27a/Tnfrsf12a/Tnfrsf1a/Traf2/Uba3/Uba52
up-regulated	up-regulated	R-MMU-349425	Autodegradation of the E3 ubiquitin ligase COP1	23/1593	49/6450	0.000568748	0.010055	0.00870913	23	19166/26441/26442/26444/19170/26446/19172/19173/19179/19181/67089/53380/69077/23997/19185/66998/57296/19188/19192/228769/78294/22059/22186	Psma2/Psma4/Psma5/Psma7/Psmb1/Psmb3/Psmb4/Psmb5/Psmc1/Psmc2/Psmc6/Psmd10/Psmd11/Psmd13/Psmd4/Psmd5/Psmd8/Psme2/Psme3/Psmf1/Rps27a/Trp53/Uba52
up-regulated	up-regulated	R-MMU-75815	Ubiquitin-dependent degradation of Cyclin D	23/1593	49/6450	0.000568748	0.010055	0.00870913	23	12567/19166/26441/26442/26444/19170/26446/19172/19173/19179/19181/67089/53380/69077/23997/19185/66998/57296/19188/19192/228769/78294/22186	Cdk4/Psma2/Psma4/Psma5/Psma7/Psmb1/Psmb3/Psmb4/Psmb5/Psmc1/Psmc2/Psmc6/Psmd10/Psmd11/Psmd13/Psmd4/Psmd5/Psmd8/Psme2/Psme3/Psmf1/Rps27a/Uba52
up-regulated	up-regulated	R-MMU-6798695	Neutrophil degranulation	122/1593	382/6450	0.000591832	0.0102694	0.00889478	122	104112/66713/11501/67689/11717/11767/11783/11821/68724/67771/108888/74244/70495/55950/12267/71902/12359/12461/12469/12505/12512/12514/12654/216197/232413/70349/72042/13014/13040/64138/14825/109754/13057/13058/13169/13200/13244/13002/66934/56455/13627/13629/16592/14127/245643/14319/71665/50917/14569/80860/12091/73690/75612/57437/14824/27357/15212/74096/15926/16004/67781/23917/23918/16411/16211/167…	Acly/Actr2/Adam8/Aldh3b1/Ampd3/Ap1m1/Apaf1/Aprt/Arl8a/Arpc5/Atad3a/Atg7/Atp6ap2/Bri3/C3ar1/Cand1/Cat/Cct2/Cct8/Cd44/Cd63/Cd68/Chil1/Ckap4/Clec12a/Copb1/Cotl1/Cstb/Ctss/Ctsz/Cxcl1/Cyb5r3/Cyba/Cybb/Dbnl/Ddost/Degs1/Dnajc5/Dsn1/Dynll1/Eef1a1/Eef2/Fabp5/Fcer1g/Frmpd3/Fth1/Fuca1/Galns/Gdi2/Ghdc/Glb1/Glipr1/Gns/Golga7/Grn/Gyg/Hexb/Hvcn1/Idh1/Igf2r/Ilf2/Impdh1/Impdh2/Itgax/Kpnb1/Lamp2/Lcn2/Lyz2/Mif/Mvp/…
up-regulated	up-regulated	R-MMU-8953897	Cellular responses to external stimuli	109/1593	336/6450	0.000615889	0.0104681	0.00906692	109	223921/497652/54130/17222/56317/11972/242341/11974/11964/66335/108664/67384/270802/104248/108058/12359/12428/12447/12460/12566/12567/12571/12575/12577/12608/13057/13058/69654/59288/22791/234663/56455/13627/112407/75560/23872/329679/14281/14778/69590/14782/15185/15251/15361/15364/50497/15512/14828/15526/81601/26408/26921/17248/17750/17751/17970/56032/103468/170762/227699/69912/18226/19069/71805/23…	Aaas/Acd/Actr1a/Anapc1/Anapc7/Atp6v0d1/Atp6v0d2/Atp6v0e/Atp6v1a/Atp6v1c1/Atp6v1h/Bag4/BC048403/Cabin1/Camk2d/Cat/Ccna2/Ccne1/Ccs/Cdk2/Cdk4/Cdk6/Cdkn1a/Cdkn1c/Cebpb/Cyba/Cybb/Dctn2/Dctn5/Dnajc2/Dync1li2/Dynll1/Eef1a1/Egln3/Ep400/Ets2/Fnip2/Fos/Gpx3/Gpx8/Gsr/Hdac6/Hif1a/Hmga1/Hmga2/Hspa14/Hspa2/Hspa5/Hspa9/Kat5/Map3k5/Map4k4/Mdm4/Mt2/Mt3/Ncf2/Nprl2/Nup107/Nup155/Nup188/Nup43/Nup62/Nup88/Nup93/Nupl2…
up-regulated	up-regulated	R-MMU-8939236	RUNX1 regulates transcription of genes involved in differentiation of HSCs	27/1593	61/6450	0.000625629	0.0104681	0.00906692	27	12572/16825/16909/19166/26441/26442/26444/19170/26446/19172/19173/19179/19181/67089/53380/69077/23997/19185/66998/57296/19188/19192/228769/78294/21406/21423/22186	Cdk7/Ldb1/Lmo2/Psma2/Psma4/Psma5/Psma7/Psmb1/Psmb3/Psmb4/Psmb5/Psmc1/Psmc2/Psmc6/Psmd10/Psmd11/Psmd13/Psmd4/Psmd5/Psmd8/Psme2/Psme3/Psmf1/Rps27a/Tcf12/Tcf3/Uba52
up-regulated	up-regulated	R-MMU-450604	KSRP (KHSRP) binds and destabilizes mRNA	10/1593	15/6450	0.000705687	0.0116005	0.0100477	10	11651/66583/227715/27998/72544/69639/50911/16549/74108/22631	Akt1/Exosc1/Exosc2/Exosc5/Exosc6/Exosc8/Exosc9/Khsrp/Parn/Ywhaz
up-regulated	up-regulated	R-MMU-69541	Stabilization of p53	24/1593	53/6450	0.000830915	0.0134236	0.0116268	24	17248/19166/26441/26442/26444/19170/26446/19172/19173/19179/19181/67089/53380/69077/23997/19185/66998/57296/19188/19192/228769/78294/22059/22186	Mdm4/Psma2/Psma4/Psma5/Psma7/Psmb1/Psmb3/Psmb4/Psmb5/Psmc1/Psmc2/Psmc6/Psmd10/Psmd11/Psmd13/Psmd4/Psmd5/Psmd8/Psme2/Psme3/Psmf1/Rps27a/Trp53/Uba52
up-regulated	up-regulated	R-MMU-6811434	COPI-dependent Golgi-to-ER retrograde traffic	33/1593	81/6450	0.00100232	0.0159182	0.0137875	33	11842/11843/11844/66251/229841/70349/54161/54160/56358/16551/209737/240641/16565/110033/16568/16569/16572/16573/17957/20932/68581/56334/66111/67511/22142/22143/22146/22151/73710/22152/67951/67023/26951	Arf3/Arf4/Arf5/Arfgap3/Cenpe/Copb1/Copg1/Copg2/Copz2/Kif11/Kif15/Kif20b/Kif21b/Kif22/Kif3a/Kif3b/Kif5a/Kif5b/Napb/Surf4/Tmed10/Tmed2/Tmed3/Tmed9/Tuba1a/Tuba1b/Tuba1c/Tubb2a/Tubb2b/Tubb3/Tubb6/Use1/Zw10
up-regulated	up-regulated	R-MMU-2262752	Cellular responses to stress	107/1593	334/6450	0.00112959	0.0171635	0.0148661	107	223921/497652/54130/17222/56317/11972/242341/11974/11964/66335/108664/67384/270802/104248/108058/12359/12428/12447/12460/12566/12567/12571/12575/12577/12608/13057/13058/69654/59288/22791/234663/56455/13627/112407/75560/23872/329679/14281/14778/69590/14782/15185/15251/15361/15364/50497/15512/14828/15526/81601/26408/26921/17248/17970/56032/103468/170762/227699/69912/18226/19069/71805/231042/18453/1…	Aaas/Acd/Actr1a/Anapc1/Anapc7/Atp6v0d1/Atp6v0d2/Atp6v0e/Atp6v1a/Atp6v1c1/Atp6v1h/Bag4/BC048403/Cabin1/Camk2d/Cat/Ccna2/Ccne1/Ccs/Cdk2/Cdk4/Cdk6/Cdkn1a/Cdkn1c/Cebpb/Cyba/Cybb/Dctn2/Dctn5/Dnajc2/Dync1li2/Dynll1/Eef1a1/Egln3/Ep400/Ets2/Fnip2/Fos/Gpx3/Gpx8/Gsr/Hdac6/Hif1a/Hmga1/Hmga2/Hspa14/Hspa2/Hspa5/Hspa9/Kat5/Map3k5/Map4k4/Mdm4/Ncf2/Nprl2/Nup107/Nup155/Nup188/Nup43/Nup62/Nup88/Nup93/Nupl2/P4hb/Pr…
up-regulated	up-regulated	R-MMU-8939902	Regulation of RUNX2 expression and activity	23/1593	51/6450	0.0011361	0.0171635	0.0148661	23	19166/26441/26442/26444/19170/26446/19172/19173/19179/19181/67089/53380/69077/23997/19185/66998/57296/19188/19192/228769/78294/12393/22186	Psma2/Psma4/Psma5/Psma7/Psmb1/Psmb3/Psmb4/Psmb5/Psmc1/Psmc2/Psmc6/Psmd10/Psmd11/Psmd13/Psmd4/Psmd5/Psmd8/Psme2/Psme3/Psmf1/Rps27a/Runx2/Uba52
up-regulated	up-regulated	R-MMU-450408	AUF1 (hnRNP D0) binds and destabilizes mRNA	24/1593	54/6450	0.00115065	0.0171635	0.0148661	24	15507/18458/19166/26441/26442/26444/19170/26446/19172/19173/19179/19181/67089/53380/69077/23997/19185/66998/57296/19188/19192/228769/78294/22186	Hspb1/Pabpc1/Psma2/Psma4/Psma5/Psma7/Psmb1/Psmb3/Psmb4/Psmb5/Psmc1/Psmc2/Psmc6/Psmd10/Psmd11/Psmd13/Psmd4/Psmd5/Psmd8/Psme2/Psme3/Psmf1/Rps27a/Uba52
up-regulated	up-regulated	R-MMU-1169091	Activation of NF-kappaB in B cells	26/1593	60/6450	0.001154	0.0171635	0.0148661	26	12042/18036/18037/19166/26441/26442/26444/19170/26446/19172/19173/19179/19181/67089/53380/69077/23997/19185/66998/57296/19188/19192/228769/19697/78294/22186	Bcl10/Nfkbib/Nfkbie/Psma2/Psma4/Psma5/Psma7/Psmb1/Psmb3/Psmb4/Psmb5/Psmc1/Psmc2/Psmc6/Psmd10/Psmd11/Psmd13/Psmd4/Psmd5/Psmd8/Psme2/Psme3/Psmf1/Rela/Rps27a/Uba52
up-regulated	up-regulated	R-MMU-69620	Cell Cycle Checkpoints	76/1593	226/6450	0.00133872	0.0195997	0.0169762	76	17222/56317/11799/12144/12189/12236/12237/12428/12447/12544/23834/12534/12566/12575/12577/229841/66934/234663/56455/29870/16319/81601/70024/17215/17217/17218/17219/17220/66634/240087/17248/103468/69912/18393/268930/19052/19166/26441/26442/26444/19170/26446/19172/19173/19179/19181/67089/53380/69077/23997/19185/66998/57296/19188/19192/228769/231724/108911/69263/72151/74386/68240/57294/78294/72124/5…	Anapc1/Anapc7/Birc5/Blm/Brca1/Bub1b/Bub3/Ccna2/Ccne1/Cdc45/Cdc6/Cdk1/Cdk2/Cdkn1a/Cdkn1c/Cenpe/Dsn1/Dync1li2/Dynll1/Gtse1/Incenp/Kat5/Mcm10/Mcm3/Mcm4/Mcm5/Mcm6/Mcm7/Mcm8/Mdc1/Mdm4/Nup107/Nup43/Orc2/Pkmyt1/Ppp2ca/Psma2/Psma4/Psma5/Psma7/Psmb1/Psmb3/Psmb4/Psmb5/Psmc1/Psmc2/Psmc6/Psmd10/Psmd11/Psmd13/Psmd4/Psmd5/Psmd8/Psme2/Psme3/Psmf1/Rad9b/Rcc2/Rfc3/Rfc5/Rmi1/Rpa3/Rps27/Rps27a/Seh1l/Sfn/Spdl1/Trp53…
up-regulated	up-regulated	R-MMU-5687128	MAPK6/MAPK4 signaling	29/1593	70/6450	0.00145743	0.0210094	0.0181973	29	12534/15507/225724/50772/224105/18747/19166/26441/26442/26444/19170/26446/19172/19173/19179/19181/67089/53380/69077/23997/19185/66998/57296/19188/19192/228769/78294/22186/103573	Cdk1/Hspb1/Mapk4/Mapk6/Pak2/Prkaca/Psma2/Psma4/Psma5/Psma7/Psmb1/Psmb3/Psmb4/Psmb5/Psmc1/Psmc2/Psmc6/Psmd10/Psmd11/Psmd13/Psmd4/Psmd5/Psmd8/Psme2/Psme3/Psmf1/Rps27a/Uba52/Xpo1
up-regulated	up-regulated	R-MMU-72165	mRNA Splicing - Minor Pathway	21/1593	46/6450	0.00152433	0.0216408	0.0187441	21	72047/20624/98053/68705/433702/66420/67710/245841/67225/319322/101943/107701/66055/66585/67797/20641/107686/20643/68011/110809/20382	Ddx42/Eftud2/Gtf2f1/Gtf2f2/Ncbp1/Polr2e/Polr2g/Polr2h/Rnpc3/Sf3b2/Sf3b3/Sf3b4/Sf3b6/Snrnp40/Snrnp48/Snrpd1/Snrpd2/Snrpe/Snrpg/Srsf1/Srsf2
up-regulated	up-regulated	R-MMU-69275	G2/M Transition	58/1593	166/6450	0.00179072	0.0250433	0.0216912	58	54130/12428/12534/12537/12566/12572/12575/381644/70799/74360/28135/69654/56455/29870/66296/76478/78177/18286/268930/20873/17931/19052/18747/19166/26441/26442/26444/19170/26446/19172/19173/19179/19181/67089/53380/69077/23997/19185/66998/57296/19188/19192/228769/17274/78294/22059/22142/22143/22146/22151/73710/22152/22154/67951/51885/22186/22390/103573	Actr1a/Ccna2/Cdk1/Cdk11b/Cdk2/Cdk7/Cdkn1a/Cep135/Cep192/Cep57/Cep63/Dctn2/Dynll1/Gtse1/Haus2/Haus8/Ninl/Odf2/Pkmyt1/Plk4/Ppp1r12a/Ppp2ca/Prkaca/Psma2/Psma4/Psma5/Psma7/Psmb1/Psmb3/Psmb4/Psmb5/Psmc1/Psmc2/Psmc6/Psmd10/Psmd11/Psmd13/Psmd4/Psmd5/Psmd8/Psme2/Psme3/Psmf1/Rab8a/Rps27a/Trp53/Tuba1a/Tuba1b/Tuba1c/Tubb2a/Tubb2b/Tubb3/Tubb5/Tubb6/Tubgcp4/Uba52/Wee1/Xpo1
up-regulated	up-regulated	R-MMU-4570464	SUMOylation of RNA binding proteins	20/1593	44/6450	0.00209137	0.0274325	0.0237605	20	223921/12416/12418/15381/15387/55989/103468/170762/227699/69912/18226/19069/71805/231042/22658/54383/66679/19821/72124/22196	Aaas/Cbx2/Cbx4/Hnrnpc/Hnrnpk/Nop58/Nup107/Nup155/Nup188/Nup43/Nup62/Nup88/Nup93/Nupl2/Pcgf2/Phc2/Rae1/Rnf2/Seh1l/Ube2i
up-regulated	up-regulated	R-MMU-351202	Metabolism of polyamines	24/1593	56/6450	0.00211619	0.0274325	0.0237605	24	54375/212503/19166/26441/26442/26444/19170/26446/19172/19173/19179/19181/67089/53380/69077/23997/19185/66998/57296/19188/19192/228769/20229/20810	Azin1/Paox/Psma2/Psma4/Psma5/Psma7/Psmb1/Psmb3/Psmb4/Psmb5/Psmc1/Psmc2/Psmc6/Psmd10/Psmd11/Psmd13/Psmd4/Psmd5/Psmd8/Psme2/Psme3/Psmf1/Sat1/Srm
up-regulated	up-regulated	R-MMU-4641257	Degradation of AXIN	23/1593	53/6450	0.00213369	0.0274325	0.0237605	23	19166/26441/26442/26444/19170/26446/19172/19173/19179/19181/67089/53380/69077/23997/19185/66998/57296/19188/19192/228769/78294/21951/22186	Psma2/Psma4/Psma5/Psma7/Psmb1/Psmb3/Psmb4/Psmb5/Psmc1/Psmc2/Psmc6/Psmd10/Psmd11/Psmd13/Psmd4/Psmd5/Psmd8/Psme2/Psme3/Psmf1/Rps27a/Tnks/Uba52
up-regulated	up-regulated	R-MMU-69601	Ubiquitin Mediated Degradation of Phosphorylated Cdc25A	22/1593	50/6450	0.00213721	0.0274325	0.0237605	22	19166/26441/26442/26444/19170/26446/19172/19173/19179/19181/67089/53380/69077/23997/19185/66998/57296/19188/19192/228769/78294/22186	Psma2/Psma4/Psma5/Psma7/Psmb1/Psmb3/Psmb4/Psmb5/Psmc1/Psmc2/Psmc6/Psmd10/Psmd11/Psmd13/Psmd4/Psmd5/Psmd8/Psme2/Psme3/Psmf1/Rps27a/Uba52
up-regulated	up-regulated	R-MMU-69610	p53-Independent DNA Damage Response	22/1593	50/6450	0.00213721	0.0274325	0.0237605	22	19166/26441/26442/26444/19170/26446/19172/19173/19179/19181/67089/53380/69077/23997/19185/66998/57296/19188/19192/228769/78294/22186	Psma2/Psma4/Psma5/Psma7/Psmb1/Psmb3/Psmb4/Psmb5/Psmc1/Psmc2/Psmc6/Psmd10/Psmd11/Psmd13/Psmd4/Psmd5/Psmd8/Psme2/Psme3/Psmf1/Rps27a/Uba52
up-regulated	up-regulated	R-MMU-69613	p53-Independent G1/S DNA damage checkpoint	22/1593	50/6450	0.00213721	0.0274325	0.0237605	22	19166/26441/26442/26444/19170/26446/19172/19173/19179/19181/67089/53380/69077/23997/19185/66998/57296/19188/19192/228769/78294/22186	Psma2/Psma4/Psma5/Psma7/Psmb1/Psmb3/Psmb4/Psmb5/Psmc1/Psmc2/Psmc6/Psmd10/Psmd11/Psmd13/Psmd4/Psmd5/Psmd8/Psme2/Psme3/Psmf1/Rps27a/Uba52
up-regulated	up-regulated	R-MMU-453274	Mitotic G2-G2/M phases	58/1593	168/6450	0.00245171	0.031044	0.0268886	58	54130/12428/12534/12537/12566/12572/12575/381644/70799/74360/28135/69654/56455/29870/66296/76478/78177/18286/268930/20873/17931/19052/18747/19166/26441/26442/26444/19170/26446/19172/19173/19179/19181/67089/53380/69077/23997/19185/66998/57296/19188/19192/228769/17274/78294/22059/22142/22143/22146/22151/73710/22152/22154/67951/51885/22186/22390/103573	Actr1a/Ccna2/Cdk1/Cdk11b/Cdk2/Cdk7/Cdkn1a/Cep135/Cep192/Cep57/Cep63/Dctn2/Dynll1/Gtse1/Haus2/Haus8/Ninl/Odf2/Pkmyt1/Plk4/Ppp1r12a/Ppp2ca/Prkaca/Psma2/Psma4/Psma5/Psma7/Psmb1/Psmb3/Psmb4/Psmb5/Psmc1/Psmc2/Psmc6/Psmd10/Psmd11/Psmd13/Psmd4/Psmd5/Psmd8/Psme2/Psme3/Psmf1/Rab8a/Rps27a/Trp53/Tuba1a/Tuba1b/Tuba1c/Tubb2a/Tubb2b/Tubb3/Tubb5/Tubb6/Tubgcp4/Uba52/Wee1/Xpo1
up-regulated	up-regulated	R-MMU-69278	Cell Cycle, Mitotic	130/1593	426/6450	0.00279463	0.0347973	0.0301395	130	223921/54130/11651/17222/56317/59046/11799/12236/12237/12428/12447/12544/23834/12534/12537/12566/12567/12571/12572/12575/12577/67177/229841/381644/70799/74360/28135/68953/66700/54124/69654/66934/234663/56455/13726/69270/109145/29870/15081/66296/76478/433759/16319/16211/224640/16881/75660/16905/70024/17215/17217/17218/17219/17220/66634/76044/78177/103468/170762/227699/69912/18226/19069/71805/23104…	Aaas/Actr1a/Akt1/Anapc1/Anapc7/Arpp19/Birc5/Bub1b/Bub3/Ccna2/Ccne1/Cdc45/Cdc6/Cdk1/Cdk11b/Cdk2/Cdk4/Cdk6/Cdk7/Cdkn1a/Cdkn1c/Cdt1/Cenpe/Cep135/Cep192/Cep57/Cep63/Chmp2a/Chmp3/Cks1b/Dctn2/Dsn1/Dync1li2/Dynll1/Emd/Gins1/Gins4/Gtse1/H3f3b/Haus2/Haus8/Hdac1/Incenp/Kpnb1/Lemd2/Lig1/Lin37/Lmna/Mcm10/Mcm3/Mcm4/Mcm5/Mcm6/Mcm7/Mcm8/Ncapg2/Ninl/Nup107/Nup155/Nup188/Nup43/Nup62/Nup88/Nup93/Nupl2/Odf2/Orc2/Pc…
up-regulated	up-regulated	R-MMU-4641258	Degradation of DVL	23/1593	54/6450	0.00286305	0.0347973	0.0301395	23	13543/19166/26441/26442/26444/19170/26446/19172/19173/19179/19181/67089/53380/69077/23997/19185/66998/57296/19188/19192/228769/78294/22186	Dvl2/Psma2/Psma4/Psma5/Psma7/Psmb1/Psmb3/Psmb4/Psmb5/Psmc1/Psmc2/Psmc6/Psmd10/Psmd11/Psmd13/Psmd4/Psmd5/Psmd8/Psme2/Psme3/Psmf1/Rps27a/Uba52
up-regulated	up-regulated	R-MMU-5610785	GLI3 is processed to GLI3R by the proteasome	23/1593	54/6450	0.00286305	0.0347973	0.0301395	23	18747/19166/26441/26442/26444/19170/26446/19172/19173/19179/19181/67089/53380/69077/23997/19185/66998/57296/19188/19192/228769/78294/22186	Prkaca/Psma2/Psma4/Psma5/Psma7/Psmb1/Psmb3/Psmb4/Psmb5/Psmc1/Psmc2/Psmc6/Psmd10/Psmd11/Psmd13/Psmd4/Psmd5/Psmd8/Psme2/Psme3/Psmf1/Rps27a/Uba52
up-regulated	up-regulated	R-MMU-8854050	FBXL7 down-regulates AURKA during mitotic entry and in early mitosis	22/1593	51/6450	0.00289668	0.0347973	0.0301395	22	19166/26441/26442/26444/19170/26446/19172/19173/19179/19181/67089/53380/69077/23997/19185/66998/57296/19188/19192/228769/78294/22186	Psma2/Psma4/Psma5/Psma7/Psmb1/Psmb3/Psmb4/Psmb5/Psmc1/Psmc2/Psmc6/Psmd10/Psmd11/Psmd13/Psmd4/Psmd5/Psmd8/Psme2/Psme3/Psmf1/Rps27a/Uba52
up-regulated	up-regulated	R-MMU-1640170	Cell Cycle	149/1593	497/6450	0.00305925	0.0362851	0.0314282	149	223921/497652/54130/11651/17222/56317/59046/11799/12144/12189/12236/12237/12428/12447/12544/23834/12534/12537/12566/12567/12571/12572/12575/12577/67177/229841/381644/70799/74360/28135/68953/66700/214901/54124/69654/66934/234663/56455/13726/68147/69270/109145/29870/15081/66296/76478/433759/16319/81601/16211/224640/16881/75660/16905/70024/17215/17217/17218/17219/17220/66634/240087/17248/76044/52530…	Aaas/Acd/Actr1a/Akt1/Anapc1/Anapc7/Arpp19/Birc5/Blm/Brca1/Bub1b/Bub3/Ccna2/Ccne1/Cdc45/Cdc6/Cdk1/Cdk11b/Cdk2/Cdk4/Cdk6/Cdk7/Cdkn1a/Cdkn1c/Cdt1/Cenpe/Cep135/Cep192/Cep57/Cep63/Chmp2a/Chmp3/Chtf18/Cks1b/Dctn2/Dsn1/Dync1li2/Dynll1/Emd/Gar1/Gins1/Gins4/Gtse1/H3f3b/Haus2/Haus8/Hdac1/Incenp/Kat5/Kpnb1/Lemd2/Lig1/Lin37/Lmna/Mcm10/Mcm3/Mcm4/Mcm5/Mcm6/Mcm7/Mcm8/Mdc1/Mdm4/Ncapg2/Nhp2/Ninl/Nop10/Npm1/Nup107…
up-regulated	up-regulated	R-MMU-8856688	Golgi-to-ER retrograde transport	41/1593	112/6450	0.00309998	0.0363085	0.0314484	41	54130/11842/11843/11844/66251/229841/70349/54161/54160/56358/69654/59288/234663/56455/16551/209737/240641/16565/110033/16568/16569/16572/16573/17957/18475/18476/226407/20932/68581/56334/66111/67511/22142/22143/22146/22151/73710/22152/67951/67023/26951	Actr1a/Arf3/Arf4/Arf5/Arfgap3/Cenpe/Copb1/Copg1/Copg2/Copz2/Dctn2/Dctn5/Dync1li2/Dynll1/Kif11/Kif15/Kif20b/Kif21b/Kif22/Kif3a/Kif3b/Kif5a/Kif5b/Napb/Pafah1b2/Pafah1b3/Rab3gap1/Surf4/Tmed10/Tmed2/Tmed3/Tmed9/Tuba1a/Tuba1b/Tuba1c/Tubb2a/Tubb2b/Tubb3/Tubb6/Use1/Zw10
up-regulated	up-regulated	R-MMU-174184	Cdc20:Phospho-APC/C mediated degradation of Cyclin A	28/1593	70/6450	0.00323262	0.0369386	0.0319942	28	17222/56317/12236/12237/12428/12534/19166/26441/26442/26444/19170/26446/19172/19173/19179/19181/67089/53380/69077/23997/19185/66998/57296/19188/19192/228769/78294/22186	Anapc1/Anapc7/Bub1b/Bub3/Ccna2/Cdk1/Psma2/Psma4/Psma5/Psma7/Psmb1/Psmb3/Psmb4/Psmb5/Psmc1/Psmc2/Psmc6/Psmd10/Psmd11/Psmd13/Psmd4/Psmd5/Psmd8/Psme2/Psme3/Psmf1/Rps27a/Uba52
up-regulated	up-regulated	R-MMU-69017	CDK-mediated phosphorylation and removal of Cdc6	28/1593	70/6450	0.00323262	0.0369386	0.0319942	28	17222/56317/12428/12447/23834/12566/19166/26441/26442/26444/19170/26446/19172/19173/19179/19181/67089/53380/69077/23997/19185/66998/57296/19188/19192/228769/78294/22186	Anapc1/Anapc7/Ccna2/Ccne1/Cdc6/Cdk2/Psma2/Psma4/Psma5/Psma7/Psmb1/Psmb3/Psmb4/Psmb5/Psmc1/Psmc2/Psmc6/Psmd10/Psmd11/Psmd13/Psmd4/Psmd5/Psmd8/Psme2/Psme3/Psmf1/Rps27a/Uba52
up-regulated	up-regulated	R-MMU-350562	Regulation of ornithine decarboxylase (ODC)	21/1593	49/6450	0.00393055	0.0442403	0.0383186	21	54375/19166/26441/26442/26444/19170/26446/19172/19173/19179/19181/67089/53380/69077/23997/19185/66998/57296/19188/19192/228769	Azin1/Psma2/Psma4/Psma5/Psma7/Psmb1/Psmb3/Psmb4/Psmb5/Psmc1/Psmc2/Psmc6/Psmd10/Psmd11/Psmd13/Psmd4/Psmd5/Psmd8/Psme2/Psme3/Psmf1
up-regulated	up-regulated	R-MMU-1236978	Cross-presentation of soluble exogenous antigens (endosomes)	20/1593	46/6450	0.00396605	0.0442403	0.0383186	20	19166/26441/26442/26444/19170/26446/19172/19173/19179/19181/67089/53380/69077/23997/19185/66998/57296/19188/19192/228769	Psma2/Psma4/Psma5/Psma7/Psmb1/Psmb3/Psmb4/Psmb5/Psmc1/Psmc2/Psmc6/Psmd10/Psmd11/Psmd13/Psmd4/Psmd5/Psmd8/Psme2/Psme3/Psmf1
up-regulated	up-regulated	R-MMU-179419	APC:Cdc20 mediated degradation of cell cycle proteins prior to satisfation of the cell cycle checkpoint	28/1593	71/6450	0.00410501	0.0452517	0.0391946	28	17222/56317/12236/12237/12428/12534/19166/26441/26442/26444/19170/26446/19172/19173/19179/19181/67089/53380/69077/23997/19185/66998/57296/19188/19192/228769/78294/22186	Anapc1/Anapc7/Bub1b/Bub3/Ccna2/Cdk1/Psma2/Psma4/Psma5/Psma7/Psmb1/Psmb3/Psmb4/Psmb5/Psmc1/Psmc2/Psmc6/Psmd10/Psmd11/Psmd13/Psmd4/Psmd5/Psmd8/Psme2/Psme3/Psmf1/Rps27a/Uba52

## Sheet: WikiPathways
Cluster	direction	ID	Description	GeneRatio	BgRatio	pvalue	p.adjust	qvalue	Count	ENTREZID	geneID
down-regulated	down-regulated	WP295	Electron Transport Chain	73/882	93/3378	1.1386e-26	1.65097e-24	1.40228e-24	73	11946/11947/11949/66043/67126/228033/71679/11957/57423/11958/27425/28080/17705/17708/17709/17710/12857/12858/12859/110323/12864/12865/66142/17711/17716/17717/17718/17719/17721/17722/54405/67273/66414/66091/17992/68202/67130/68375/66108/70316/68342/68198/68194/66046/230075/66916/66218/66377/68197/227197/226646/68349/17993/595136/407785/75406/225887/17995/72900/78330/66945/67680/66052/66925/11739/2…	Atp5a1/Atp5b/Atp5c1/Atp5d/Atp5e/Atp5g3/Atp5h/Atp5j/Atp5j2/Atp5k/Atp5l/Atp5o/ATP6/COX1/COX2/COX3/Cox4i1/Cox5a/Cox5b/Cox6b1/Cox6c/Cox7a1/Cox7b/CYTB/ND1/ND2/ND3/ND4/ND5/ND6/Ndufa1/Ndufa10/Ndufa12/Ndufa3/Ndufa4/Ndufa5/Ndufa6/Ndufa8/Ndufa9/Ndufab1/Ndufb10/Ndufb2/Ndufb4/Ndufb5/Ndufb6/Ndufb7/Ndufb9/Ndufc1/Ndufc2/Ndufs1/Ndufs2/Ndufs3/Ndufs4/Ndufs5/Ndufs6/Ndufs7/Ndufs8/Ndufv1/Ndufv2/Ndufv3/Sdha/Sdhb/Sdhc/…
down-regulated	down-regulated	WP1248	Oxidative phosphorylation	47/882	53/3378	6.52347e-22	4.72952e-20	4.01709e-20	47	11946/11947/66043/67126/11951/228033/71679/11957/57423/11958/27425/28080/17705/17716/17717/17718/17719/17721/17722/67273/69875/66091/17992/68202/67130/68375/66108/68342/68198/66046/230075/66916/67264/66218/66377/68197/227197/226646/68349/17993/595136/407785/75406/225887/17995/72900/78330	Atp5a1/Atp5b/Atp5d/Atp5e/Atp5g1/Atp5g3/Atp5h/Atp5j/Atp5j2/Atp5k/Atp5l/Atp5o/ATP6/ND1/ND2/ND3/ND4/ND5/ND6/Ndufa10/Ndufa11/Ndufa3/Ndufa4/Ndufa5/Ndufa6/Ndufa8/Ndufa9/Ndufb10/Ndufb2/Ndufb5/Ndufb6/Ndufb7/Ndufb8/Ndufb9/Ndufc1/Ndufc2/Ndufs1/Ndufs2/Ndufs3/Ndufs4/Ndufs5/Ndufs6/Ndufs7/Ndufs8/Ndufv1/Ndufv2/Ndufv3
down-regulated	down-regulated	WP434	TCA Cycle	23/882	30/3378	8.85833e-09	4.28152e-07	3.63658e-07	23	11429/12974/235339/13382/78920/14194/67834/170718/15929/17449/17448/18293/18597/27402/228026/18604/27273/66945/67680/66052/66925/20916/56451	Aco2/Cs/Dlat/Dld/Dlst/Fh1/Idh3a/Idh3b/Idh3g/Mdh1/Mdh2/Ogdh/Pdha1/Pdhx/Pdk1/Pdk2/Pdk4/Sdha/Sdhb/Sdhc/Sdhd/Sucla2/Suclg1
down-regulated	down-regulated	WP1269	Fatty Acid Beta Oxidation	19/882	31/3378	3.57788e-05	0.00129698	0.00110161	19	11364/11409/11370/110446/74205/50790/216739/12894/12895/12896/12908/67460/13382/13177/14571/97212/231086/57279/21991	Acadm/Acads/Acadvl/Acat1/Acsl3/Acsl4/Acsl6/Cpt1a/Cpt1b/Cpt2/Crat/Decr1/Dld/Eci1/Gpd2/Hadha/Hadhb/Slc25a20/Tpi1
down-regulated	down-regulated	WP401	Mitochondrial LC-Fatty Acid Beta-Oxidation	12/882	16/3378	5.82722e-05	0.00168989	0.00143534	12	11364/11409/11370/74205/50790/12894/12896/13177/97212/111175/20280/57279	Acadm/Acads/Acadvl/Acsl3/Acsl4/Cpt1a/Cpt2/Eci1/Hadha/Pecr/Scp2/Slc25a20
down-regulated	down-regulated	WP85	Focal Adhesion	66/882	168/3378	8.64841e-05	0.00184857	0.00157011	66	11652/23797/11797/12333/12389/12643/12814/12842/12843/12825/12826/12827/12829/12831/12832/53867/12834/12929/13367/13645/13712/192176/14254/14268/14784/16000/319480/16401/16403/241226/16416/16419/16476/16773/16774/16777/23928/26396/26397/23938/26399/26413/29857/26420/107589/228785/170736/71785/18706/18707/18717/19353/110157/109905/19878/20662/21827/21828/51789/81877/22323/22330/22339/22340/22341/2…	Akt2/Akt3/Birc2/Capn1/Cav1/Chad/Col11a1/Col1a1/Col1a2/Col3a1/Col4a1/Col4a2/Col4a4/Col5a1/Col5a2/Col5a3/Col6a2/Crkl/Diaph1/Egf/Elk1/Flna/Flt1/Fn1/Grb2/Igf1/Itga11/Itga4/Itga6/Itga8/Itgb3/Itgb5/Jun/Lama2/Lama3/Lamb1/Lamc3/Map2k2/Map2k3/Map2k5/Map2k6/Mapk1/Mapk12/Mapk9/Mylk/Mylk2/Parvb/Pdgfd/Pik3ca/Pik3cd/Pip5k1c/Rac1/Raf1/Rap1a/Rock2/Sos1/Thbs3/Thbs4/Tnk2/Tnxb/Vasp/Vcl/Vegfa/Vegfb/Vegfc/Vwf
down-regulated	down-regulated	WP157	Glycolysis and Gluconeogenesis	22/882	40/3378	8.92412e-05	0.00184857	0.00157011	22	11674/235339/13382/13808/14120/14433/14751/15277/16828/17449/17448/55951/70456/18597/27402/18642/56012/18655/18746/20527/20528/21991	Aldoa/Dlat/Dld/Eno3/Fbp2/Gapdh/Gpi1/Hk2/Ldha/Mdh1/Mdh2/Mpc1/Mpc2/Pdha1/Pdhx/Pfkm/Pgam2/Pgk1/Pkm/Slc2a3/Slc2a4/Tpi1
down-regulated	down-regulated	WP65	Insulin Signaling	59/882	150/3378	0.000198315	0.00359445	0.003053	59	11652/208650/13684/13712/14252/14388/50915/14784/14936/15461/269180/16332/16367/16476/26396/26397/26398/23938/26399/26400/269881/71751/26406/26407/26409/26412/399510/26413/26414/29857/26416/26420/50932/18642/18706/18707/19047/108079/18750/18753/18762/19247/19341/19353/110157/80837/104215/20112/20393/170755/216148/20528/20619/20662/20663/20807/20912/20913/64930	Akt2/Cblb/Eif4e/Elk1/Flot2/Gab1/Grb14/Grb2/Gys1/Hras/Inpp4a/Inppl1/Irs1/Jun/Map2k2/Map2k3/Map2k4/Map2k5/Map2k6/Map2k7/Map3k10/Map3k13/Map3k3/Map3k4/Map3k7/Map4k2/Map4k5/Mapk1/Mapk10/Mapk12/Mapk14/Mapk9/Mink1/Pfkm/Pik3ca/Pik3cd/Ppp1cc/Prkaa2/Prkca/Prkcd/Prkcz/Ptpn11/Rab4a/Rac1/Raf1/Rhoj/Rhoq/Rps6ka2/Sgk1/Sgk3/Shc2/Slc2a4/Snap23/Sos1/Sos2/Srf/Stxbp3/Stxbp4/Tsc1
down-regulated	down-regulated	WP493	MAPK signaling pathway	56/882	144/3378	0.000405884	0.00653925	0.00555421	56	11479/11652/23797/109689/12929/19252/63953/235584/26940/13645/13712/14102/192176/14784/193740/15481/69253/16476/26396/26398/23938/26399/26400/71751/26407/26409/26413/26414/29857/26416/26420/17164/17165/17762/17260/50932/17532/18033/15370/78405/19042/19055/19056/19058/19060/18753/18762/19279/19353/110157/109905/218397/20663/20807/68652/21809	Acvr1b/Akt2/Akt3/Arrb1/Crkl/Dusp1/Dusp10/Dusp7/Ecsit/Egf/Elk1/Fas/Flna/Grb2/Hspa1a/Hspa8/Hspb2/Jun/Map2k2/Map2k4/Map2k5/Map2k6/Map2k7/Map3k13/Map3k4/Map3k7/Mapk1/Mapk10/Mapk12/Mapk14/Mapk9/Mapkapk2/Mapkapk5/Mapt/Mef2c/Mink1/Mras/Nfkb1/Nr4a1/Ntf5/Ppm1a/Ppp3ca/Ppp3cb/Ppp3r1/Ppp5c/Prkcd/Prkcz/Ptprr/Rac1/Raf1/Rap1a/Rasa1/Sos2/Srf/Tab2/Tgfb3
down-regulated	down-regulated	WP317	Glycogen Metabolism	18/882	34/3378	0.000728306	0.0105604	0.00896966	18	77559/12313/12314/12315/606496/14936/18679/102093/18682/19053/71978/235542/225849/26931/26932/110854/19309/216558	Agl/Calm1/Calm2/Calm3/Gsk3a/Gys1/Phka1/Phkb/Phkg1/Ppp2cb/Ppp2r2a/Ppp2r3a/Ppp2r5b/Ppp2r5c/Ppp2r5e/Ptpa/Pygm/Ugp2
down-regulated	down-regulated	WP2841	Focal Adhesion-PI3K-Akt-mTOR-signaling pathway	88/882	259/3378	0.00210538	0.0277527	0.0235722	88	67605/11652/23797/11600/12283/69008/12576/12643/12814/12842/12843/12825/12826/12827/12829/12831/12832/53867/12834/12845/26427/208647/13645/13684/13819/14177/14182/14254/14257/14268/14600/14708/14784/14936/15461/16000/16367/319480/16401/16403/241226/16416/16419/16451/16452/16542/16773/16774/16777/23928/26396/26413/18125/18127/71785/18639/170768/98432/18706/18707/216505/19017/19053/52432/235542/225…	Akt1s1/Akt2/Akt3/Angpt1/Cab39/Cab39l/Cdkn1b/Chad/Col11a1/Col1a1/Col1a2/Col3a1/Col4a1/Col4a2/Col4a4/Col5a1/Col5a2/Col5a3/Col6a2/Comp/Creb3l1/Creb3l2/Egf/Eif4e/Epas1/Fgf6/Fgfr1/Flt1/Flt4/Fn1/Ghr/Gng7/Grb2/Gys1/Hras/Igf1/Irs1/Itga11/Itga4/Itga6/Itga8/Itgb3/Itgb5/Jak1/Jak2/Kdr/Lama2/Lama3/Lamb1/Lamc3/Map2k2/Mapk1/Nos1/Nos3/Pdgfd/Pfkfb1/Pfkfb3/Phlpp1/Pik3ca/Pik3cd/Pik3ip1/Ppargc1a/Ppp2cb/Ppp2r2d/Ppp2r…
up-regulated	up-regulated	WP163	Cytoplasmic Ribosomal Proteins	75/876	81/3378	6.0151e-38	8.66174e-36	8.04123e-36	75	14109/110954/19896/67025/269261/270106/22121/66480/319195/19899/76808/19921/19933/19934/268449/68193/19941/19942/26451/19943/19944/27367/19946/114641/19951/68436/66489/57808/54217/19982/67281/19981/100502825/67671/67248/67891/67945/19988/19989/27176/26961/20005/11837/56040/67186/67097/27207/20042/68052/20044/20054/267019/20055/20068/20084/20085/16898/67427/66481/66475/20088/75617/27370/57294/7829…	Fau/Rpl10/Rpl10a/Rpl11/Rpl12/Rpl13/Rpl13a/Rpl15/Rpl17/Rpl18/Rpl18a/Rpl19/Rpl21/Rpl22/Rpl23a/Rpl24/Rpl26/Rpl27/Rpl27a/Rpl28/Rpl29/Rpl3/Rpl30/Rpl31/Rpl32/Rpl34/Rpl35/Rpl35a/Rpl36/Rpl36a/Rpl37/Rpl37a/Rpl37rt/Rpl38/Rpl39/Rpl4/Rpl41/Rpl6/Rpl7/Rpl7a/Rpl8/Rpl9/Rplp0/Rplp1/Rplp2/Rps10/Rps11/Rps12/Rps13/Rps14/Rps15/Rps15a/Rps16/Rps17/Rps18/Rps19/Rps2/Rps20/Rps21/Rps23/Rps24/Rps25/Rps26/Rps27/Rps27a/Rps28/…
up-regulated	up-regulated	WP310	mRNA processing	160/876	402/3378	5.55901e-11	4.00249e-09	3.71576e-09	160	69597/11640/21681/12189/93871/12696/53609/12748/54451/54188/269061/67337/108062/56200/53817/13206/52513/13211/68598/20624/27979/53356/192170/239188/14030/27998/69639/50911/14113/14265/233908/77134/15382/229279/15384/15381/98758/15387/74326/51810/16201/27993/67207/66094/76522/353258/67920/17184/17876/17975/27632/67949/66164/70930/53610/18148/68219/27275/18458/54196/23983/73826/67710/67418/100336/1…	Afg3l2/Akap1/Alyref/Brca1/Brwd1/Cirbp/Clasrp/Clk2/Cpsf3/Cpsf4/Cpsf7/Cstf1/Cstf2/Ddx21/Ddx39b/Ddx4/Ddx56/Dhx9/Dnajc8/Eftud2/Eif3b/Eif3g/Eif4a3/Enox1/Ewsr1/Exosc5/Exosc8/Exosc9/Fbl/Fmr1/Fus/Hnrnpa0/Hnrnpa1/Hnrnpa3/Hnrnpab/Hnrnpc/Hnrnpf/Hnrnpk/Hnrnpr/Hnrnpu/Ilf3/Imp4/Lsm1/Lsm7/Lsm8/Ltv1/Mak16/Matr3/Myef2/Ncl/Nelfe/Nifk/Nip7/Nol8/Nono/Npm1/Nudt21/Nufip1/Pabpc1/Pabpn1/Pcbp1/Poldip3/Polr2g/Ppil4/Ppp1r8…
up-regulated	up-regulated	WP164	Glutathione metabolism	11/876	16/3378	0.000390672	0.0187523	0.0174089	11	14381/14629/14630/14778/625249/14782/14854/14863/68312/14872/15926	G6pdx/Gclc/Gclm/Gpx3/Gpx4/Gsr/Gss/Gstm2/Gstm7/Gstt2/Idh1
up-regulated	up-regulated	WP1254	Apoptosis	32/876	74/3378	0.00080704	0.0254317	0.0236098	32	11651/11783/12028/12048/12125/12122/11796/11799/51800/12367/12363/12675/66593/14082/15201/16001/16002/54131/54139/26401/17869/18036/18037/18708/58801/19697/21933/21937/71609/22030/22059/22061	Akt1/Apaf1/Bax/Bcl2l1/Bcl2l11/Bid/Birc3/Birc5/Bok/Casp3/Casp4/Chuk/Diablo/Fadd/Hells/Igf1r/Igf2/Irf3/Irf6/Map3k1/Myc/Nfkbib/Nfkbie/Pik3r1/Pmaip1/Rela/Tnfrsf10b/Tnfrsf1a/Tradd/Traf2/Trp53/Trp63
up-regulated	up-regulated	WP150	DNA Replication	20/876	40/3378	0.000883045	0.0254317	0.0236098	20	12544/23834/12566/67177/70024/17215/17217/17218/17219/17220/18393/56452/18538/18968/67967/18973/69263/72151/68240/22186	Cdc45/Cdc6/Cdk2/Cdt1/Mcm10/Mcm3/Mcm4/Mcm5/Mcm6/Mcm7/Orc2/Orc6/Pcna/Pola1/Pold3/Pole/Rfc3/Rfc5/Rpa3/Uba52

## Sheet: KEGG
Cluster	direction	ID	Description	GeneRatio	BgRatio	pvalue	p.adjust	qvalue	Count	ENTREZID	geneID
down-regulated	down-regulated	mmu04714	Thermogenesis	134/1424	210/5513	3.44588e-32	1.06822e-29	7.97994e-30	134	74205/50790/216739/432530/104110/224129/11512/11515/67605/239985/11946/11947/11949/66043/67126/11951/228033/71679/11957/57423/11958/27425/28080/17705/52469/76178/67892/69893/17708/70383/69802/66379/17709/17710/12857/12858/12859/110323/12864/12865/66142/12867/12869/12894/12895/12896/26427/208647/66445/17711/29861/70127/14182/327826/14683/14784/15461/277250/26397/29857/26416/17716/17717/17718/17719…	Acsl3/Acsl4/Acsl6/Adcy1/Adcy4/Adcy5/Adcy6/Adcy9/Akt1s1/Arid1b/Atp5a1/Atp5b/Atp5c1/Atp5d/Atp5e/Atp5g1/Atp5g3/Atp5h/Atp5j/Atp5j2/Atp5k/Atp5l/Atp5o/ATP6/Coa3/Coa5/Coa6/Coa7/COX1/Cox10/Cox11/Cox14/COX2/COX3/Cox4i1/Cox5a/Cox5b/Cox6b1/Cox6c/Cox7a1/Cox7b/Cox7c/Cox8b/Cpt1a/Cpt1b/Cpt2/Creb3l1/Creb3l2/Cyc1/CYTB/Dpf1/Dpf3/Fgfr1/Frs2/Gnas/Grb2/Hras/Kdm3b/Map2k3/Mapk12/Mapk14/ND1/ND2/ND3/ND4/ND5/ND6/Ndufa1/Nd…
down-regulated	down-regulated	mmu00190	Oxidative phosphorylation	85/1424	119/5513	7.78228e-26	1.20625e-23	9.01107e-24	85	11946/11947/11949/66043/67126/11951/228033/71679/11957/57423/11958/27425/28080/17705/21871/76252/17708/70383/69802/17709/17710/12857/12858/12859/110323/12864/12865/66142/12867/12869/66445/17711/76429/17716/17717/17718/17719/17721/17722/54405/67273/69875/66414/67184/66091/17992/68202/67130/68375/66108/70316/68342/104130/68198/68194/66046/230075/66916/67264/66218/66377/68197/227197/226646/68349/179…	Atp5a1/Atp5b/Atp5c1/Atp5d/Atp5e/Atp5g1/Atp5g3/Atp5h/Atp5j/Atp5j2/Atp5k/Atp5l/Atp5o/ATP6/Atp6v0a2/Atp6v0e2/COX1/Cox10/Cox11/COX2/COX3/Cox4i1/Cox5a/Cox5b/Cox6b1/Cox6c/Cox7a1/Cox7b/Cox7c/Cox8b/Cyc1/CYTB/Lhpp/ND1/ND2/ND3/ND4/ND5/ND6/Ndufa1/Ndufa10/Ndufa11/Ndufa12/Ndufa13/Ndufa3/Ndufa4/Ndufa5/Ndufa6/Ndufa8/Ndufa9/Ndufab1/Ndufb10/Ndufb11/Ndufb2/Ndufb4/Ndufb5/Ndufb6/Ndufb7/Ndufb8/Ndufb9/Ndufc1/Ndufc2/Nd…
down-regulated	down-regulated	mmu04932	Non-alcoholic fatty liver disease	81/1424	137/5513	7.56871e-17	7.821e-15	5.84251e-15	81	72674/68465/11652/23797/17708/17709/17710/12857/12858/12859/110323/12864/12865/66142/12867/12869/66445/13063/17711/14102/606496/16367/16476/26414/26420/208104/54405/67273/69875/66414/67184/66091/17992/68202/67130/68375/66108/70316/68342/104130/68198/68194/66046/230075/66916/67264/66218/66377/68197/227197/226646/68349/17993/595136/407785/75406/225887/17995/72900/78330/18033/18706/18707/108079/1080…	Adipor1/Adipor2/Akt2/Akt3/COX1/COX2/COX3/Cox4i1/Cox5a/Cox5b/Cox6b1/Cox6c/Cox7a1/Cox7b/Cox7c/Cox8b/Cyc1/Cycs/CYTB/Fas/Gsk3a/Irs1/Jun/Mapk10/Mapk9/Mlxip/Ndufa1/Ndufa10/Ndufa11/Ndufa12/Ndufa13/Ndufa3/Ndufa4/Ndufa5/Ndufa6/Ndufa8/Ndufa9/Ndufab1/Ndufb10/Ndufb11/Ndufb2/Ndufb4/Ndufb5/Ndufb6/Ndufb7/Ndufb8/Ndufb9/Ndufc1/Ndufc2/Ndufs1/Ndufs2/Ndufs3/Ndufs4/Ndufs5/Ndufs6/Ndufs7/Ndufs8/Ndufv1/Ndufv2/Ndufv3/Nfk…
down-regulated	down-regulated	mmu05020	Prion disease	115/1424	229/5513	5.81655e-16	4.50782e-14	3.36748e-14	115	11946/11947/11949/66043/67126/11951/228033/71679/11957/28080/17705/109828/12288/12292/12364/12389/17708/17709/17710/12857/12858/12859/110323/12864/12865/66142/12867/12869/26427/208647/66445/13063/17711/193740/15511/15482/15481/16438/16594/26413/26414/29857/26416/26420/17716/17717/17718/17719/17721/17722/54405/67273/69875/66414/67184/66091/17992/68202/67130/68375/66108/70316/68342/104130/68198/681…	Atp5a1/Atp5b/Atp5c1/Atp5d/Atp5e/Atp5g1/Atp5g3/Atp5h/Atp5j/Atp5o/ATP6/C7/Cacna1c/Cacna1s/Casp12/Cav1/COX1/COX2/COX3/Cox4i1/Cox5a/Cox5b/Cox6b1/Cox6c/Cox7a1/Cox7b/Cox7c/Cox8b/Creb3l1/Creb3l2/Cyc1/Cycs/CYTB/Hspa1a/Hspa1b/Hspa1l/Hspa8/Itpr1/Klc2/Mapk1/Mapk10/Mapk12/Mapk14/Mapk9/ND1/ND2/ND3/ND4/ND5/ND6/Ndufa1/Ndufa10/Ndufa11/Ndufa12/Ndufa13/Ndufa3/Ndufa4/Ndufa5/Ndufa6/Ndufa8/Ndufa9/Ndufab1/Ndufb10/Nduf…
down-regulated	down-regulated	mmu05012	Parkinson disease	110/1424	220/5513	3.8859e-15	2.40926e-13	1.79978e-13	110	224129/11946/11947/11949/66043/67126/11951/228033/71679/11957/28080/17705/12313/12314/12315/12322/12323/12325/17708/17709/17710/12857/12858/12859/110323/12864/12865/66142/12867/12869/66445/13063/17711/19252/14683/16438/16594/109731/26414/26420/17762/67414/170731/17716/17717/17718/17719/17721/17722/54405/67273/69875/66414/67184/66091/17992/68202/67130/68375/66108/70316/68342/104130/68198/68194/660…	Adcy5/Atp5a1/Atp5b/Atp5c1/Atp5d/Atp5e/Atp5g1/Atp5g3/Atp5h/Atp5j/Atp5o/ATP6/Calm1/Calm2/Calm3/Camk2a/Camk2b/Camk2g/COX1/COX2/COX3/Cox4i1/Cox5a/Cox5b/Cox6b1/Cox6c/Cox7a1/Cox7b/Cox7c/Cox8b/Cyc1/Cycs/CYTB/Dusp1/Gnas/Itpr1/Klc2/Maob/Mapk10/Mapk9/Mapt/Mfn1/Mfn2/ND1/ND2/ND3/ND4/ND5/ND6/Ndufa1/Ndufa10/Ndufa11/Ndufa12/Ndufa13/Ndufa3/Ndufa4/Ndufa5/Ndufa6/Ndufa8/Ndufa9/Ndufab1/Ndufb10/Ndufb11/Ndufb2/Ndufb4/…
down-regulated	down-regulated	mmu05010	Alzheimer disease	134/1424	312/5513	9.75189e-12	5.03847e-10	3.76389e-10	134	11491/11652/23797/68118/11937/11946/11947/11949/66043/67126/11951/228033/71679/11957/28080/17705/23821/12288/12292/12313/12314/12315/12333/12364/17708/17709/17710/12857/12858/12859/110323/12864/12865/66142/12867/12869/66445/13063/17711/56811/14102/212398/14366/14369/14370/14371/14433/15461/15925/16367/16438/16594/16973/16974/26396/26400/26413/26414/26420/17762/17716/17717/17718/17719/17721/17722/…	Adam17/Akt2/Akt3/Atg101/Atp2a1/Atp5a1/Atp5b/Atp5c1/Atp5d/Atp5e/Atp5g1/Atp5g3/Atp5h/Atp5j/Atp5o/ATP6/Bace1/Cacna1c/Cacna1s/Calm1/Calm2/Calm3/Capn1/Casp12/COX1/COX2/COX3/Cox4i1/Cox5a/Cox5b/Cox6b1/Cox6c/Cox7a1/Cox7b/Cox7c/Cox8b/Cyc1/Cycs/CYTB/Dkk2/Fas/Frat2/Fzd4/Fzd7/Fzd8/Fzd9/Gapdh/Hras/Ide/Irs1/Itpr1/Klc2/Lrp5/Lrp6/Map2k2/Map2k7/Mapk1/Mapk10/Mapk9/Mapt/ND1/ND2/ND3/ND4/ND5/ND6/Ndufa1/Ndufa10/Ndufa1…
down-regulated	down-regulated	mmu04723	Retrograde endocannabinoid signaling	60/1424	107/5513	1.99347e-11	8.82821e-10	6.59493e-10	60	432530/104110/224129/11512/11515/12288/12292/269060/14697/14708/16438/16519/26413/26414/29857/26416/26420/242864/17716/17717/17718/17719/17721/17722/54405/67273/69875/66414/67184/66091/17992/68202/67130/68375/66108/70316/68342/104130/68198/68194/66046/230075/66916/67264/66218/66377/68197/227197/226646/68349/17993/595136/407785/75406/225887/17995/72900/78330/18749/18750	Adcy1/Adcy4/Adcy5/Adcy6/Adcy9/Cacna1c/Cacna1s/Dagla/Gnb5/Gng7/Itpr1/Kcnj3/Mapk1/Mapk10/Mapk12/Mapk14/Mapk9/Napepld/ND1/ND2/ND3/ND4/ND5/ND6/Ndufa1/Ndufa10/Ndufa11/Ndufa12/Ndufa13/Ndufa3/Ndufa4/Ndufa5/Ndufa6/Ndufa8/Ndufa9/Ndufab1/Ndufb10/Ndufb11/Ndufb2/Ndufb4/Ndufb5/Ndufb6/Ndufb7/Ndufb8/Ndufb9/Ndufc1/Ndufc2/Ndufs1/Ndufs2/Ndufs3/Ndufs4/Ndufs5/Ndufs6/Ndufs7/Ndufs8/Ndufv1/Ndufv2/Ndufv3/Prkacb/Prkca
down-regulated	down-regulated	mmu05022	Pathways of neurodegeneration - multiple diseases	157/1424	387/5513	3.43562e-11	1.3313e-09	9.94521e-10	157	226977/68118/11937/11946/11947/11949/66043/67126/11951/228033/71679/11957/28080/17705/20238/20239/12288/12292/12313/12314/12315/12322/12323/12325/12333/12364/17708/17709/17710/12857/12858/12859/110323/12864/12865/66142/12867/12869/66445/13063/17711/13191/56811/13385/105000/14102/212398/14366/14369/14370/14371/93739/15461/16438/16594/16973/16974/26396/26397/26399/26400/269881/26413/26414/29857/264…	Actr1b/Atg101/Atp2a1/Atp5a1/Atp5b/Atp5c1/Atp5d/Atp5e/Atp5g1/Atp5g3/Atp5h/Atp5j/Atp5o/ATP6/Atxn1/Atxn2/Cacna1c/Cacna1s/Calm1/Calm2/Calm3/Camk2a/Camk2b/Camk2g/Capn1/Casp12/COX1/COX2/COX3/Cox4i1/Cox5a/Cox5b/Cox6b1/Cox6c/Cox7a1/Cox7b/Cox7c/Cox8b/Cyc1/Cycs/CYTB/Dctn1/Dkk2/Dlg4/Dnal1/Fas/Frat2/Fzd4/Fzd7/Fzd8/Fzd9/Gabarapl2/Hras/Itpr1/Klc2/Lrp5/Lrp6/Map2k2/Map2k3/Map2k6/Map2k7/Map3k10/Mapk1/Mapk10/Mapk1…
down-regulated	down-regulated	mmu05016	Huntington disease	110/1424	259/5513	1.77361e-09	6.1091e-08	4.56367e-08	110	226977/11771/11772/68118/11946/11947/11949/66043/67126/11951/228033/71679/11957/28080/17705/74325/17708/17709/17710/12857/12858/12859/110323/12864/12865/66142/12867/12869/26427/208647/66445/13063/17711/13191/13385/105000/328572/15182/16438/16594/26400/269881/26414/26420/17716/17717/17718/17719/17721/17722/54405/67273/69875/66414/67184/66091/17992/68202/67130/68375/66108/70316/68342/104130/68198/6…	Actr1b/Ap2a1/Ap2a2/Atg101/Atp5a1/Atp5b/Atp5c1/Atp5d/Atp5e/Atp5g1/Atp5g3/Atp5h/Atp5j/Atp5o/ATP6/Cltb/COX1/COX2/COX3/Cox4i1/Cox5a/Cox5b/Cox6b1/Cox6c/Cox7a1/Cox7b/Cox7c/Cox8b/Creb3l1/Creb3l2/Cyc1/Cycs/CYTB/Dctn1/Dlg4/Dnal1/Ep300/Hdac2/Itpr1/Klc2/Map2k7/Map3k10/Mapk10/Mapk9/ND1/ND2/ND3/ND4/ND5/ND6/Ndufa1/Ndufa10/Ndufa11/Ndufa12/Ndufa13/Ndufa3/Ndufa4/Ndufa5/Ndufa6/Ndufa8/Ndufa9/Ndufab1/Ndufb10/Ndufb11…
down-regulated	down-regulated	mmu04260	Cardiac muscle contraction	43/1424	76/5513	1.0257e-08	3.17967e-07	2.37531e-07	43	11464/65973/98660/27222/11932/11937/12288/12292/12293/319734/12296/12297/54378/81904/17708/17709/17710/12857/12858/12859/110323/12864/12865/66142/12867/12869/66445/17711/15464/20541/110893/236794/22003/22004/326618/76757/66152/66594/67530/22273/67003/66694/66576	Actc1/Asph/Atp1a2/Atp1a4/Atp1b2/Atp2a1/Cacna1c/Cacna1s/Cacna2d1/Cacna2d4/Cacnb2/Cacnb3/Cacng6/Cacng7/COX1/COX2/COX3/Cox4i1/Cox5a/Cox5b/Cox6b1/Cox6c/Cox7a1/Cox7b/Cox7c/Cox8b/Cyc1/CYTB/Hrc/Slc8a1/Slc8a3/Slc9a6/Tpm1/Tpm2/Tpm4/Trdn/Uqcr10/Uqcr11/Uqcrb/Uqcrc1/Uqcrc2/Uqcrfs1/Uqcrh
down-regulated	down-regulated	mmu04921	Oxytocin signaling pathway	60/1424	121/5513	1.26783e-08	3.57297e-07	2.66911e-07	60	432530/104110/224129/11512/11515/12288/12292/12293/319734/12296/12297/54378/81904/12313/12314/12315/52163/12322/12323/12325/13631/13712/14683/15461/16438/16476/16515/16518/16519/26396/23938/26413/17260/107589/228785/238564/18018/18021/73181/18127/18160/230103/329502/19046/19047/329251/19055/19056/19058/108079/108097/18749/19082/108099/241113/18750/110157/54720/19878/20190	Adcy1/Adcy4/Adcy5/Adcy6/Adcy9/Cacna1c/Cacna1s/Cacna2d1/Cacna2d4/Cacnb2/Cacnb3/Cacng6/Cacng7/Calm1/Calm2/Calm3/Camk1/Camk2a/Camk2b/Camk2g/Eef2k/Elk1/Gnas/Hras/Itpr1/Jun/Kcnj12/Kcnj2/Kcnj3/Map2k2/Map2k5/Mapk1/Mef2c/Mylk/Mylk2/Mylk4/Nfatc1/Nfatc3/Nfatc4/Nos3/Npr1/Npr2/Pla2g4e/Ppp1cb/Ppp1cc/Ppp1r12b/Ppp3ca/Ppp3cb/Ppp3r1/Prkaa2/Prkab2/Prkacb/Prkag1/Prkag2/Prkag3/Prkca/Raf1/Rcan1/Rock2/Ryr1
down-regulated	down-regulated	mmu04510	Focal adhesion	79/1424	184/5513	2.1947e-07	5.34914e-06	3.99596e-06	79	11652/23797/232906/11797/12389/12643/12842/12843/12826/12827/12828/12829/12833/12834/12835/245026/12839/12845/12929/13367/13645/13712/192176/286940/14254/14257/14268/14784/15461/16000/109700/319480/16401/16403/241226/16416/16419/16476/16542/16773/16774/16777/23928/26413/26414/26420/59310/107589/228785/238564/17907/170736/71785/18706/18707/18720/18717/19046/19047/329251/18750/19353/110157/109905/1…	Akt2/Akt3/Arhgap35/Birc2/Cav1/Chad/Col1a1/Col1a2/Col4a1/Col4a2/Col4a3/Col4a4/Col6a1/Col6a2/Col6a3/Col6a6/Col9a1/Comp/Crkl/Diaph1/Egf/Elk1/Flna/Flnb/Flt1/Flt4/Fn1/Grb2/Hras/Igf1/Itga1/Itga11/Itga4/Itga6/Itga8/Itgb3/Itgb5/Jun/Kdr/Lama2/Lama3/Lamb1/Lamc3/Mapk1/Mapk10/Mapk9/Myl10/Mylk/Mylk2/Mylk4/Mylpf/Parvb/Pdgfd/Pik3ca/Pik3cd/Pip5k1a/Pip5k1c/Ppp1cb/Ppp1cc/Ppp1r12b/Prkca/Rac1/Raf1/Rap1a/Rock2/Shc2/S…
down-regulated	down-regulated	mmu04912	GnRH signaling pathway	41/1424	77/5513	2.24319e-07	5.34914e-06	3.99596e-06	41	432530/104110/224129/11512/11515/12288/12292/12313/12314/12315/12322/12323/12325/13712/14683/14784/15200/15461/16438/16476/26396/26397/26398/26399/26400/26406/26407/26413/26414/29857/26416/26420/17390/329502/18806/18749/18750/18753/110157/20662/20663	Adcy1/Adcy4/Adcy5/Adcy6/Adcy9/Cacna1c/Cacna1s/Calm1/Calm2/Calm3/Camk2a/Camk2b/Camk2g/Elk1/Gnas/Grb2/Hbegf/Hras/Itpr1/Jun/Map2k2/Map2k3/Map2k4/Map2k6/Map2k7/Map3k3/Map3k4/Mapk1/Mapk10/Mapk12/Mapk14/Mapk9/Mmp2/Pla2g4e/Pld2/Prkacb/Prkca/Prkcd/Raf1/Sos1/Sos2
down-regulated	down-regulated	mmu05014	Amyotrophic lateral sclerosis	115/1424	306/5513	2.12421e-06	4.70361e-05	3.51373e-05	115	226977/68118/11946/11947/11949/66043/67126/11951/228033/71679/11957/28080/17705/20239/12364/17708/17709/17710/12857/12858/12859/110323/12864/12865/66142/12867/12869/66445/13063/17711/13191/105000/93739/53379/16594/26397/26399/29857/26416/17716/17717/17718/17719/17721/17722/54405/67273/69875/66414/67184/66091/17992/68202/67130/68375/66108/70316/68342/104130/68198/68194/66046/230075/66916/67264/662…	Actr1b/Atg101/Atp5a1/Atp5b/Atp5c1/Atp5d/Atp5e/Atp5g1/Atp5g3/Atp5h/Atp5j/Atp5o/ATP6/Atxn2/Casp12/COX1/COX2/COX3/Cox4i1/Cox5a/Cox5b/Cox6b1/Cox6c/Cox7a1/Cox7b/Cox7c/Cox8b/Cyc1/Cycs/CYTB/Dctn1/Dnal1/Gabarapl2/Hnrnpa2b1/Klc2/Map2k3/Map2k6/Mapk12/Mapk14/ND1/ND2/ND3/ND4/ND5/ND6/Ndufa1/Ndufa10/Ndufa11/Ndufa12/Ndufa13/Ndufa3/Ndufa4/Ndufa5/Ndufa6/Ndufa8/Ndufa9/Ndufab1/Ndufb10/Ndufb11/Ndufb2/Ndufb4/Ndufb5/N…
down-regulated	down-regulated	mmu00020	Citrate cycle (TCA cycle)	19/1424	29/5513	7.7401e-06	0.000159962	0.000119496	19	11429/12974/235339/13382/78920/14194/67834/170718/15929/17449/17448/18293/18597/66945/67680/66052/66925/20916/56451	Aco2/Cs/Dlat/Dld/Dlst/Fh1/Idh3a/Idh3b/Idh3g/Mdh1/Mdh2/Ogdh/Pdha1/Sdha/Sdhb/Sdhc/Sdhd/Sucla2/Suclg1
down-regulated	down-regulated	mmu04974	Protein digestion and absorption	36/1424	73/5513	1.24607e-05	0.000241426	0.000180352	36	98660/27222/11932/12814/12816/12818/12819/107581/12822/12842/12843/69700/71355/12825/12826/12827/12828/12829/12831/12832/53867/12833/12834/12835/245026/12836/329941/12839/13482/13717/72472/67760/50934/20541/110893/170745	Atp1a2/Atp1a4/Atp1b2/Col11a1/Col12a1/Col14a1/Col15a1/Col16a1/Col18a1/Col1a1/Col1a2/Col22a1/Col24a1/Col3a1/Col4a1/Col4a2/Col4a3/Col4a4/Col5a1/Col5a2/Col5a3/Col6a1/Col6a2/Col6a3/Col6a6/Col7a1/Col8a2/Col9a1/Dpp4/Eln/Slc16a10/Slc38a2/Slc7a8/Slc8a1/Slc8a3/Xpnpep2
down-regulated	down-regulated	mmu04010	MAPK signaling pathway	94/1424	249/5513	1.51481e-05	0.00027623	0.000206352	94	11652/23797/11600/109689/12288/12291/239556/12292/12293/319734/12296/12297/54378/81904/12929/19252/63953/72349/235584/18218/26940/13645/13712/14102/14177/14182/192176/286940/14254/14257/23882/14784/15461/193740/15511/15482/15481/16000/16180/16476/16542/26396/26397/26398/23938/26399/26400/71751/26406/26407/26409/26412/26413/26414/29857/26416/26420/17164/102626/17165/17762/17260/17532/18018/18021/1…	Akt2/Akt3/Angpt1/Arrb1/Cacna1c/Cacna1g/Cacna1i/Cacna1s/Cacna2d1/Cacna2d4/Cacnb2/Cacnb3/Cacng6/Cacng7/Crkl/Dusp1/Dusp10/Dusp3/Dusp7/Dusp8/Ecsit/Egf/Elk1/Fas/Fgf6/Fgfr1/Flna/Flnb/Flt1/Flt4/Gadd45g/Grb2/Hras/Hspa1a/Hspa1b/Hspa1l/Hspa8/Igf1/Il1rap/Jun/Kdr/Map2k2/Map2k3/Map2k4/Map2k5/Map2k6/Map2k7/Map3k13/Map3k3/Map3k4/Map3k7/Map4k2/Mapk1/Mapk10/Mapk12/Mapk14/Mapk9/Mapkapk2/Mapkapk3/Mapkapk5/Mapt/Mef2…
down-regulated	down-regulated	mmu01200	Carbon metabolism	46/1424	102/5513	1.68113e-05	0.000289528	0.000216286	46	11409/110446/11429/11674/353204/79459/12974/235339/13382/78920/13808/14120/14194/14433/68133/14661/14751/108682/100198/97212/15277/67834/170718/15929/73724/17449/17448/109264/18293/110821/66904/18597/18642/56012/18655/67078/18746/328099/19895/66945/67680/66052/66925/20916/56451/21991	Acads/Acat1/Aco2/Aldoa/Aldoart1/Aldoart2/Cs/Dlat/Dld/Dlst/Eno3/Fbp2/Fh1/Gapdh/Gcsh/Glud1/Gpi1/Gpt2/H6pd/Hadha/Hk2/Idh3a/Idh3b/Idh3g/Mcee/Mdh1/Mdh2/Me3/Ogdh/Pcca/Pccb/Pdha1/Pfkm/Pgam2/Pgk1/Pgp/Pkm/Prps1l3/Rpia/Sdha/Sdhb/Sdhc/Sdhd/Sucla2/Suclg1/Tpi1
down-regulated	down-regulated	mmu04926	Relaxin signaling pathway	48/1424	109/5513	2.41033e-05	0.000393264	0.00029378	48	432530/104110/224129/11512/11515/11652/23797/109689/12842/12843/12825/12826/12827/12828/12829/26427/208647/14683/14697/14708/14784/15461/16476/26396/26398/26400/26413/26414/29857/26416/26420/17390/17395/18033/18125/18127/18706/18707/18749/18750/18762/110157/216148/20662/20663/22339/22340/22341	Adcy1/Adcy4/Adcy5/Adcy6/Adcy9/Akt2/Akt3/Arrb1/Col1a1/Col1a2/Col3a1/Col4a1/Col4a2/Col4a3/Col4a4/Creb3l1/Creb3l2/Gnas/Gnb5/Gng7/Grb2/Hras/Jun/Map2k2/Map2k4/Map2k7/Mapk1/Mapk10/Mapk12/Mapk14/Mapk9/Mmp2/Mmp9/Nfkb1/Nos1/Nos3/Pik3ca/Pik3cd/Prkacb/Prkca/Prkcz/Raf1/Shc2/Sos1/Sos2/Vegfa/Vegfb/Vegfc
down-regulated	down-regulated	mmu04261	Adrenergic signaling in cardiomyocytes	55/1424	130/5513	2.58855e-05	0.000401224	0.000299726	55	11464/432530/104110/224129/11512/11515/11652/23797/98660/27222/11932/11937/320707/381290/12288/12292/12293/319734/12296/12297/54378/81904/12313/12314/12315/12322/12323/12325/26427/208647/12916/14683/26413/29857/26416/18821/19046/19047/19053/71978/52432/235542/225849/26931/26932/18749/18750/223864/20266/399548/20541/110893/22003/22004/326618	Actc1/Adcy1/Adcy4/Adcy5/Adcy6/Adcy9/Akt2/Akt3/Atp1a2/Atp1a4/Atp1b2/Atp2a1/Atp2b3/Atp2b4/Cacna1c/Cacna1s/Cacna2d1/Cacna2d4/Cacnb2/Cacnb3/Cacng6/Cacng7/Calm1/Calm2/Calm3/Camk2a/Camk2b/Camk2g/Creb3l1/Creb3l2/Crem/Gnas/Mapk1/Mapk12/Mapk14/Pln/Ppp1cb/Ppp1cc/Ppp2cb/Ppp2r2a/Ppp2r2d/Ppp2r3a/Ppp2r5b/Ppp2r5c/Ppp2r5e/Prkacb/Prkca/Rapgef3/Scn1b/Scn4b/Slc8a1/Slc8a3/Tpm1/Tpm2/Tpm4
down-regulated	down-regulated	mmu04068	FoxO signaling pathway	50/1424	116/5513	3.30959e-05	0.000488558	0.000364967	50	11652/23797/67526/12053/12176/12452/12576/12579/12581/13645/328572/66822/67731/54601/329934/93739/23882/14784/26556/15461/16000/16367/26396/26413/26414/29857/26416/26420/18706/18707/108079/108097/19082/108099/241113/110157/19651/13609/73251/20393/170755/20528/17127/17128/20656/20662/20663/20869/21809/252870	Akt2/Akt3/Atg12/Bcl6/Bnip3/Ccng2/Cdkn1b/Cdkn2b/Cdkn2d/Egf/Ep300/Fbxo25/Fbxo32/Foxo4/Foxo6/Gabarapl2/Gadd45g/Grb2/Homer1/Hras/Igf1/Irs1/Map2k2/Mapk1/Mapk10/Mapk12/Mapk14/Mapk9/Pik3ca/Pik3cd/Prkaa2/Prkab2/Prkag1/Prkag2/Prkag3/Raf1/Rbl2/S1pr1/Setd7/Sgk1/Sgk3/Slc2a4/Smad3/Smad4/Sod2/Sos1/Sos2/Stk11/Tgfb3/Usp7
down-regulated	down-regulated	mmu04922	Glucagon signaling pathway	39/1424	85/5513	4.54034e-05	0.000639776	0.000477931	39	100705/11652/23797/12313/12314/12315/12322/12323/12325/12894/12895/26427/208647/328572/14120/14683/14936/16438/16828/18597/18639/18642/56012/18679/102093/18682/18746/19017/19055/19056/19058/108079/108097/18749/19082/108099/241113/19309/235344	Acacb/Akt2/Akt3/Calm1/Calm2/Calm3/Camk2a/Camk2b/Camk2g/Cpt1a/Cpt1b/Creb3l1/Creb3l2/Ep300/Fbp2/Gnas/Gys1/Itpr1/Ldha/Pdha1/Pfkfb1/Pfkm/Pgam2/Phka1/Phkb/Phkg1/Pkm/Ppargc1a/Ppp3ca/Ppp3cb/Ppp3r1/Prkaa2/Prkab2/Prkacb/Prkag1/Prkag2/Prkag3/Pygm/Sik2
down-regulated	down-regulated	mmu04915	Estrogen signaling pathway	41/1424	92/5513	6.70705e-05	0.000903994	0.000675309	41	432530/104110/224129/11512/11515/11652/23797/12313/12314/12315/26427/208647/55960/13982/14228/14683/14784/15200/15461/193740/15511/15482/15481/16438/16476/16519/26396/26413/17390/17395/17977/17978/18127/18706/18707/18749/18753/110157/216148/20662/20663	Adcy1/Adcy4/Adcy5/Adcy6/Adcy9/Akt2/Akt3/Calm1/Calm2/Calm3/Creb3l1/Creb3l2/Ebag9/Esr1/Fkbp4/Gnas/Grb2/Hbegf/Hras/Hspa1a/Hspa1b/Hspa1l/Hspa8/Itpr1/Jun/Kcnj3/Map2k2/Mapk1/Mmp2/Mmp9/Ncoa1/Ncoa2/Nos3/Pik3ca/Pik3cd/Prkacb/Prkcd/Raf1/Shc2/Sos1/Sos2
down-regulated	down-regulated	mmu04910	Insulin signaling pathway	52/1424	125/5513	7.34646e-05	0.000948918	0.000708869	52	100705/11652/23797/12313/12314/12315/208650/12929/13684/13712/53413/14120/14252/14784/14936/15277/15461/212111/16332/16367/26396/26413/26414/26420/18679/102093/18682/18706/18707/19017/19046/19047/140491/53412/108079/108097/18749/19082/108099/241113/19087/18762/19309/110157/104215/74370/216148/20528/20662/20663/106628/64930	Acacb/Akt2/Akt3/Calm1/Calm2/Calm3/Cblb/Crkl/Eif4e/Elk1/Exoc7/Fbp2/Flot2/Grb2/Gys1/Hk2/Hras/Inpp5a/Inppl1/Irs1/Map2k2/Mapk1/Mapk10/Mapk9/Phka1/Phkb/Phkg1/Pik3ca/Pik3cd/Ppargc1a/Ppp1cb/Ppp1cc/Ppp1r3a/Ppp1r3c/Prkaa2/Prkab2/Prkacb/Prkag1/Prkag2/Prkag3/Prkar2a/Prkcz/Pygm/Raf1/Rhoq/Rptor/Shc2/Slc2a4/Sos1/Sos2/Trip10/Tsc1
down-regulated	down-regulated	mmu04022	cGMP-PKG signaling pathway	55/1424	136/5513	0.000114943	0.00142529	0.00106474	55	432530/104110/224129/11512/11515/11552/11652/23797/98660/27222/11932/11937/320707/381290/12288/12292/12313/12314/12315/26427/208647/14886/16367/16438/26396/26413/17260/17261/107589/228785/238564/18018/18021/73181/18127/18160/230103/54611/18821/105675/19046/19047/19055/19056/19058/19091/110157/19878/11739/20541/110893/20807/22323/22333/22334	Adcy1/Adcy4/Adcy5/Adcy6/Adcy9/Adra2b/Akt2/Akt3/Atp1a2/Atp1a4/Atp1b2/Atp2a1/Atp2b3/Atp2b4/Cacna1c/Cacna1s/Calm1/Calm2/Calm3/Creb3l1/Creb3l2/Gtf2i/Irs1/Itpr1/Map2k2/Mapk1/Mef2c/Mef2d/Mylk/Mylk2/Mylk4/Nfatc1/Nfatc3/Nfatc4/Nos3/Npr1/Npr2/Pde3a/Pln/Ppif/Ppp1cb/Ppp1cc/Ppp3ca/Ppp3cb/Ppp3r1/Prkg1/Raf1/Rock2/Slc25a4/Slc8a1/Slc8a3/Srf/Vasp/Vdac1/Vdac2
down-regulated	down-regulated	mmu05414	Dilated cardiomyopathy	36/1424	80/5513	0.000144669	0.0017249	0.00128855	36	11464/432530/104110/224129/11512/11515/11937/12288/12292/12293/319734/12296/12297/54378/81904/14683/16000/109700/319480/16401/16403/241226/16416/16419/16773/18821/18749/20391/24051/20541/110893/21809/22003/22004/326618/22138	Actc1/Adcy1/Adcy4/Adcy5/Adcy6/Adcy9/Atp2a1/Cacna1c/Cacna1s/Cacna2d1/Cacna2d4/Cacnb2/Cacnb3/Cacng6/Cacng7/Gnas/Igf1/Itga1/Itga11/Itga4/Itga6/Itga8/Itgb3/Itgb5/Lama2/Pln/Prkacb/Sgca/Sgcb/Slc8a1/Slc8a3/Tgfb3/Tpm1/Tpm2/Tpm4/Ttn
down-regulated	down-regulated	mmu04933	AGE-RAGE signaling pathway in diabetic complications	40/1424	92/5513	0.000158971	0.00182522	0.00136349	40	11652/23797/12576/12842/12843/12825/12826/12827/12828/12829/13367/14268/15461/16452/16476/26413/26414/29857/26416/26420/17390/18018/18033/18127/18706/18707/72469/18802/18750/18753/18762/19353/17127/17128/20851/21809/21824/22339/22340/22341	Akt2/Akt3/Cdkn1b/Col1a1/Col1a2/Col3a1/Col4a1/Col4a2/Col4a3/Col4a4/Diaph1/Fn1/Hras/Jak2/Jun/Mapk1/Mapk10/Mapk12/Mapk14/Mapk9/Mmp2/Nfatc1/Nfkb1/Nos3/Pik3ca/Pik3cd/Plcd3/Plcd4/Prkca/Prkcd/Prkcz/Rac1/Smad3/Smad4/Stat5b/Tgfb3/Thbd/Vegfa/Vegfb/Vegfc
down-regulated	down-regulated	mmu05410	Hypertrophic cardiomyopathy	34/1424	76/5513	0.000252219	0.00279243	0.00208602	34	11421/11464/11937/12288/12292/12293/319734/12296/12297/54378/81904/16000/109700/319480/16401/16403/241226/16416/16419/16773/108079/108097/19082/108099/241113/20391/24051/20541/110893/21809/22003/22004/326618/22138	Ace/Actc1/Atp2a1/Cacna1c/Cacna1s/Cacna2d1/Cacna2d4/Cacnb2/Cacnb3/Cacng6/Cacng7/Igf1/Itga1/Itga11/Itga4/Itga6/Itga8/Itgb3/Itgb5/Lama2/Prkaa2/Prkab2/Prkag1/Prkag2/Prkag3/Sgca/Sgcb/Slc8a1/Slc8a3/Tgfb3/Tpm1/Tpm2/Tpm4/Ttn
down-regulated	down-regulated	mmu04152	AMPK signaling pathway	46/1424	112/5513	0.000268934	0.00286629	0.0021412	46	100705/72674/68465/67605/11652/23797/12283/69008/12894/12895/26427/208647/13631/14120/14936/16000/16367/26409/56690/18639/170768/18642/18706/18707/19017/19053/71978/52432/235542/225849/26931/26932/108079/108097/19082/108099/241113/19325/59021/74370/20528/20869/227154/57915/64930/22241	Acacb/Adipor1/Adipor2/Akt1s1/Akt2/Akt3/Cab39/Cab39l/Cpt1a/Cpt1b/Creb3l1/Creb3l2/Eef2k/Fbp2/Gys1/Igf1/Irs1/Map3k7/Mlycd/Pfkfb1/Pfkfb3/Pfkm/Pik3ca/Pik3cd/Ppargc1a/Ppp2cb/Ppp2r2a/Ppp2r2d/Ppp2r3a/Ppp2r5b/Ppp2r5c/Ppp2r5e/Prkaa2/Prkab2/Prkag1/Prkag2/Prkag3/Rab10/Rab2a/Rptor/Slc2a4/Stk11/Stradb/Tbc1d1/Tsc1/Ulk1
down-regulated	down-regulated	mmu04114	Oocyte meiosis	41/1424	97/5513	0.000277383	0.00286629	0.0021412	41	432530/104110/224129/11512/11515/69010/99152/59008/11835/20878/12234/12313/12314/12315/12322/12323/12325/12448/66440/12877/67579/103583/16000/16438/26413/29857/26416/19046/19047/19053/225849/26931/26932/19055/19056/19058/18749/30939/56438/20112/22627	Adcy1/Adcy4/Adcy5/Adcy6/Adcy9/Anapc13/Anapc2/Anapc5/Ar/Aurka/Btrc/Calm1/Calm2/Calm3/Camk2a/Camk2b/Camk2g/Ccne2/Cdc26/Cpeb1/Cpeb4/Fbxw11/Igf1/Itpr1/Mapk1/Mapk12/Mapk14/Ppp1cb/Ppp1cc/Ppp2cb/Ppp2r5b/Ppp2r5c/Ppp2r5e/Ppp3ca/Ppp3cb/Ppp3r1/Prkacb/Pttg1/Rbx1/Rps6ka2/Ywhae
down-regulated	down-regulated	mmu04213	Longevity regulating pathway - multiple species	27/1424	57/5513	0.000350332	0.00350332	0.00261708	27	432530/104110/224129/11512/11515/67605/11652/23797/13688/15182/15461/193740/15511/15482/15481/16000/16367/18706/18707/108079/108097/18749/19082/108099/241113/74370/20656	Adcy1/Adcy4/Adcy5/Adcy6/Adcy9/Akt1s1/Akt2/Akt3/Eif4ebp2/Hdac2/Hras/Hspa1a/Hspa1b/Hspa1l/Hspa8/Igf1/Irs1/Pik3ca/Pik3cd/Prkaa2/Prkab2/Prkacb/Prkag1/Prkag2/Prkag3/Rptor/Sod2
down-regulated	down-regulated	mmu05211	Renal cell carcinoma	29/1424	63/5513	0.000393557	0.00381258	0.00284811	29	11652/23797/11864/12929/112405/112406/328572/13819/23871/14194/216805/14388/14784/15461/16476/26396/26413/18706/18707/94315/19247/19353/110157/109905/56438/20662/20663/21809/22339	Akt2/Akt3/Arnt2/Crkl/Egln1/Egln2/Ep300/Epas1/Ets1/Fh1/Flcn/Gab1/Grb2/Hras/Jun/Map2k2/Mapk1/Pik3ca/Pik3cd/Prcc/Ptpn11/Rac1/Raf1/Rap1a/Rbx1/Sos1/Sos2/Tgfb3/Vegfa
down-regulated	down-regulated	mmu01522	Endocrine resistance	37/1424	87/5513	0.000470055	0.00441567	0.00329863	37	432530/104110/224129/11512/11515/11652/23797/59035/12576/13557/13982/14683/14784/15200/15461/16000/16449/16450/16476/26396/26413/26414/29857/26416/26420/17390/17395/20185/18131/18132/18706/18707/18749/110157/216148/20662/20663	Adcy1/Adcy4/Adcy5/Adcy6/Adcy9/Akt2/Akt3/Carm1/Cdkn1b/E2f3/Esr1/Gnas/Grb2/Hbegf/Hras/Igf1/Jag1/Jag2/Jun/Map2k2/Mapk1/Mapk10/Mapk12/Mapk14/Mapk9/Mmp2/Mmp9/Ncor1/Notch3/Notch4/Pik3ca/Pik3cd/Prkacb/Raf1/Shc2/Sos1/Sos2
down-regulated	down-regulated	mmu04512	ECM-receptor interaction	32/1424	74/5513	0.000788699	0.00704675	0.00526412	32	12643/12842/12843/12826/12827/12828/12829/12833/12834/12835/245026/12839/12845/13406/14268/14723/15530/109700/319480/16401/16403/241226/16416/16419/16773/16774/16777/23928/21827/21828/81877/22371	Chad/Col1a1/Col1a2/Col4a1/Col4a2/Col4a3/Col4a4/Col6a1/Col6a2/Col6a3/Col6a6/Col9a1/Comp/Dmp1/Fn1/Gp1ba/Hspg2/Itga1/Itga11/Itga4/Itga6/Itga8/Itgb3/Itgb5/Lama2/Lama3/Lamb1/Lamc3/Thbs3/Thbs4/Tnxb/Vwf
down-regulated	down-regulated	mmu04925	Aldosterone synthesis and secretion	33/1424	77/5513	0.000795601	0.00704675	0.00526412	33	432530/104110/224129/11512/11515/98660/27222/11932/320707/381290/12288/12291/239556/12292/12313/12314/12315/52163/12322/12323/12325/26427/208647/269060/14683/16438/16835/18160/15370/18749/18750/101540/75292	Adcy1/Adcy4/Adcy5/Adcy6/Adcy9/Atp1a2/Atp1a4/Atp1b2/Atp2b3/Atp2b4/Cacna1c/Cacna1g/Cacna1i/Cacna1s/Calm1/Calm2/Calm3/Camk1/Camk2a/Camk2b/Camk2g/Creb3l1/Creb3l2/Dagla/Gnas/Itpr1/Ldlr/Npr1/Nr4a1/Prkacb/Prkca/Prkd2/Prkd3
down-regulated	down-regulated	mmu04720	Long-term potentiation	24/1424	51/5513	0.000830257	0.00714943	0.00534083	24	432530/12288/12313/12314/12315/12322/12323/12325/328572/15461/16438/26396/26413/19046/19047/19055/19056/19058/18749/18750/110157/109905/223864/20112	Adcy1/Cacna1c/Calm1/Calm2/Calm3/Camk2a/Camk2b/Camk2g/Ep300/Hras/Itpr1/Map2k2/Mapk1/Ppp1cb/Ppp1cc/Ppp3ca/Ppp3cb/Ppp3r1/Prkacb/Prkca/Raf1/Rap1a/Rapgef3/Rps6ka2
down-regulated	down-regulated	mmu04935	Growth hormone synthesis, secretion and action	40/1424	99/5513	0.000972899	0.00815132	0.00608927	40	432530/104110/224129/11512/11515/11652/23797/12288/12292/26427/208647/12929/328572/14600/14683/14784/15461/16000/16005/16367/16438/16452/26396/26397/26398/26399/26413/26414/29857/26416/26420/18706/18707/18749/18750/110157/216148/20662/20663/20851	Adcy1/Adcy4/Adcy5/Adcy6/Adcy9/Akt2/Akt3/Cacna1c/Cacna1s/Creb3l1/Creb3l2/Crkl/Ep300/Ghr/Gnas/Grb2/Hras/Igf1/Igfals/Irs1/Itpr1/Jak2/Map2k2/Map2k3/Map2k4/Map2k6/Mapk1/Mapk10/Mapk12/Mapk14/Mapk9/Pik3ca/Pik3cd/Prkacb/Prkca/Raf1/Shc2/Sos1/Sos2/Stat5b
down-regulated	down-regulated	mmu04211	Longevity regulating pathway	34/1424	81/5513	0.00104189	0.0084996	0.00634944	34	432530/104110/224129/11512/11515/72674/68465/67605/11652/23797/72993/68118/26427/208647/13684/15461/16000/16367/18033/18706/18707/19017/108079/108097/18749/19082/108099/241113/12421/74370/20656/20869/64930/22241	Adcy1/Adcy4/Adcy5/Adcy6/Adcy9/Adipor1/Adipor2/Akt1s1/Akt2/Akt3/Appl1/Atg101/Creb3l1/Creb3l2/Eif4e/Hras/Igf1/Irs1/Nfkb1/Pik3ca/Pik3cd/Ppargc1a/Prkaa2/Prkab2/Prkacb/Prkag1/Prkag2/Prkag3/Rb1cc1/Rptor/Sod2/Stk11/Tsc1/Ulk1
down-regulated	down-regulated	mmu04012	ErbB signaling pathway	32/1424	76/5513	0.0013612	0.010563	0.00789087	32	11350/11652/23797/12322/12323/12325/208650/12576/12929/13645/13712/14388/14784/15200/15461/16476/26396/26398/26400/26413/26414/26420/17973/17974/18706/18707/18750/110157/216148/20662/20663/20851	Abl1/Akt2/Akt3/Camk2a/Camk2b/Camk2g/Cblb/Cdkn1b/Crkl/Egf/Elk1/Gab1/Grb2/Hbegf/Hras/Jun/Map2k2/Map2k4/Map2k7/Mapk1/Mapk10/Mapk9/Nck1/Nck2/Pik3ca/Pik3cd/Prkca/Raf1/Shc2/Sos1/Sos2/Stat5b
down-regulated	down-regulated	mmu04020	Calcium signaling pathway	63/1424	174/5513	0.00136297	0.010563	0.00789087	63	432530/104110/11515/65973/11937/320707/381290/12288/12291/239556/12292/12313/12314/12315/52163/12322/12323/12325/12372/13645/14177/14182/14254/14257/14683/15464/320404/16438/16542/107589/228785/238564/18125/18127/18440/71785/18679/102093/18682/72469/18802/18821/105675/19055/19056/19058/18749/18750/19713/20190/11739/20541/110893/20866/116873/21925/252972/76757/22333/22334/22339/22340/22341	Adcy1/Adcy4/Adcy9/Asph/Atp2a1/Atp2b3/Atp2b4/Cacna1c/Cacna1g/Cacna1i/Cacna1s/Calm1/Calm2/Calm3/Camk1/Camk2a/Camk2b/Camk2g/Casq1/Egf/Fgf6/Fgfr1/Flt1/Flt4/Gnas/Hrc/Itpkb/Itpr1/Kdr/Mylk/Mylk2/Mylk4/Nos1/Nos3/P2rx6/Pdgfd/Phka1/Phkb/Phkg1/Plcd3/Plcd4/Pln/Ppif/Ppp3ca/Ppp3cb/Ppp3r1/Prkacb/Prkca/Ret/Ryr1/Slc25a4/Slc8a1/Slc8a3/Stim1/Stim2/Tnnc2/Tpcn1/Trdn/Vdac1/Vdac2/Vegfa/Vegfb/Vegfc
down-regulated	down-regulated	mmu04310	Wnt signaling pathway	48/1424	128/5513	0.00216284	0.0163532	0.0122163	48	12234/12301/12322/12323/12325/73739/13016/67087/56811/328572/103583/212398/14366/14369/14370/14371/16476/107515/16973/16974/26409/26414/26420/18018/18021/73181/93960/72293/19015/19055/19056/19058/54630/18749/18750/19353/56438/19878/20187/75826/20317/17127/17128/20671/21415/24117/22417/216795	Btrc/Cacybp/Camk2a/Camk2b/Camk2g/Cby1/Ctbp1/Ctnnbip1/Dkk2/Ep300/Fbxw11/Frat2/Fzd4/Fzd7/Fzd8/Fzd9/Jun/Lgr4/Lrp5/Lrp6/Map3k7/Mapk10/Mapk9/Nfatc1/Nfatc3/Nfatc4/Nkd1/Nkd2/Ppard/Ppp3ca/Ppp3cb/Ppp3r1/Prickle3/Prkacb/Prkca/Rac1/Rbx1/Rock2/Ryk/Senp2/Serpinf1/Smad3/Smad4/Sox17/Tcf7l1/Wif1/Wnt4/Wnt9a
down-regulated	down-regulated	mmu04611	Platelet activation	40/1424	103/5513	0.00235682	0.0173955	0.012995	40	432530/104110/224129/11512/11515/11652/23797/232906/12842/12843/12825/14065/14683/14723/16416/16438/26413/29857/26416/107589/228785/238564/18127/18441/18706/18707/329502/19046/19047/18749/18762/19091/109905/19395/19878/20619/20866/70549/22323/22371	Adcy1/Adcy4/Adcy5/Adcy6/Adcy9/Akt2/Akt3/Arhgap35/Col1a1/Col1a2/Col3a1/F2rl3/Gnas/Gp1ba/Itgb3/Itpr1/Mapk1/Mapk12/Mapk14/Mylk/Mylk2/Mylk4/Nos3/P2ry1/Pik3ca/Pik3cd/Pla2g4e/Ppp1cb/Ppp1cc/Prkacb/Prkcz/Prkg1/Rap1a/Rasgrp2/Rock2/Snap23/Stim1/Tln2/Vasp/Vwf
down-regulated	down-regulated	mmu04371	Apelin signaling pathway	45/1424	119/5513	0.00242521	0.0174841	0.0130611	45	432530/104110/224129/11512/11515/11652/23797/30878/23796/12313/12314/12315/93739/14697/14708/208727/15461/16438/16449/26396/26413/17260/17261/17532/107589/228785/238564/18125/18127/18131/18791/19017/108079/108097/18749/19082/108099/241113/110157/20190/20541/110893/17127/17128/21780	Adcy1/Adcy4/Adcy5/Adcy6/Adcy9/Akt2/Akt3/Apln/Aplnr/Calm1/Calm2/Calm3/Gabarapl2/Gnb5/Gng7/Hdac4/Hras/Itpr1/Jag1/Map2k2/Mapk1/Mef2c/Mef2d/Mras/Mylk/Mylk2/Mylk4/Nos1/Nos3/Notch3/Plat/Ppargc1a/Prkaa2/Prkab2/Prkacb/Prkag1/Prkag2/Prkag3/Raf1/Ryr1/Slc8a1/Slc8a3/Smad3/Smad4/Tfam
down-regulated	down-regulated	mmu05205	Proteoglycans in cancer	63/1424	178/5513	0.00257769	0.018161	0.0135668	63	11652/23797/11733/109676/12322/12323/12325/12389/12842/12843/13179/13712/13982/14102/14182/192176/286940/14268/327826/14366/14369/14370/14371/14388/14733/14784/15200/15430/15461/69253/15530/16000/16416/16419/16438/16542/26396/26413/29857/26416/17390/17395/17532/18706/18707/19046/19047/329251/18749/18750/19247/19353/110157/19684/19878/20662/20663/83383/21844/22160/22339/22417/216795	Akt2/Akt3/Ank1/Ank2/Camk2a/Camk2b/Camk2g/Cav1/Col1a1/Col1a2/Dcn/Elk1/Esr1/Fas/Fgfr1/Flna/Flnb/Fn1/Frs2/Fzd4/Fzd7/Fzd8/Fzd9/Gab1/Gpc1/Grb2/Hbegf/Hoxd10/Hras/Hspb2/Hspg2/Igf1/Itgb3/Itgb5/Itpr1/Kdr/Map2k2/Mapk1/Mapk12/Mapk14/Mmp2/Mmp9/Mras/Pik3ca/Pik3cd/Ppp1cb/Ppp1cc/Ppp1r12b/Prkacb/Prkca/Ptpn11/Rac1/Raf1/Rdx/Rock2/Sos1/Sos2/Tfap4/Tiam1/Twist1/Vegfa/Wnt4/Wnt9a
down-regulated	down-regulated	mmu05031	Amphetamine addiction	22/1424	49/5513	0.0028614	0.0197119	0.0147253	22	224129/11838/12288/12313/12314/12315/12322/12323/12325/26427/208647/14683/15182/16476/109731/19046/19047/19055/19056/19058/18749/18750	Adcy5/Arc/Cacna1c/Calm1/Calm2/Calm3/Camk2a/Camk2b/Camk2g/Creb3l1/Creb3l2/Gnas/Hdac2/Jun/Maob/Ppp1cb/Ppp1cc/Ppp3ca/Ppp3cb/Ppp3r1/Prkacb/Prkca
down-regulated	down-regulated	mmu04066	HIF-1 signaling pathway	37/1424	95/5513	0.00318631	0.021473	0.0160409	37	11652/23797/11674/353204/79459/11600/12322/12323/12325/12576/13645/112405/112406/13684/13808/328572/14254/14433/15277/16000/16828/26396/26413/18033/18127/18597/228026/170768/18642/18655/18706/18707/18750/56438/21687/22042/22339	Akt2/Akt3/Aldoa/Aldoart1/Aldoart2/Angpt1/Camk2a/Camk2b/Camk2g/Cdkn1b/Egf/Egln1/Egln2/Eif4e/Eno3/Ep300/Flt1/Gapdh/Hk2/Igf1/Ldha/Map2k2/Mapk1/Nfkb1/Nos3/Pdha1/Pdk1/Pfkfb3/Pfkm/Pgk1/Pik3ca/Pik3cd/Prkca/Rbx1/Tek/Tfrc/Vegfa
down-regulated	down-regulated	mmu04370	VEGF signaling pathway	22/1424	50/5513	0.00388579	0.0256297	0.0191461	22	11652/23797/15461/16542/26396/26413/29857/26416/17164/102626/18127/18706/18707/329502/19055/19056/19058/18750/19353/110157/216148/22339	Akt2/Akt3/Hras/Kdr/Map2k2/Mapk1/Mapk12/Mapk14/Mapkapk2/Mapkapk3/Nos3/Pik3ca/Pik3cd/Pla2g4e/Ppp3ca/Ppp3cb/Ppp3r1/Prkca/Rac1/Raf1/Shc2/Vegfa
down-regulated	down-regulated	mmu04920	Adipocytokine signaling pathway	26/1424	62/5513	0.00397372	0.0256636	0.0191714	26	100705/74205/50790/216739/72674/68465/11652/23797/12894/12895/16367/16452/26414/26420/18033/19017/108079/108097/19082/108099/241113/19247/20181/20183/20528/20869	Acacb/Acsl3/Acsl4/Acsl6/Adipor1/Adipor2/Akt2/Akt3/Cpt1a/Cpt1b/Irs1/Jak2/Mapk10/Mapk9/Nfkb1/Ppargc1a/Prkaa2/Prkab2/Prkag1/Prkag2/Prkag3/Ptpn11/Rxra/Rxrg/Slc2a4/Stk11
down-regulated	down-regulated	mmu00620	Pyruvate metabolism	16/1424	33/5513	0.00415308	0.0262746	0.0196279	16	100705/110446/66204/75572/235339/13382/14194/109801/76238/16828/52815/17449/17448/109264/18597/18746	Acacb/Acat1/Acyp1/Acyp2/Dlat/Dld/Fh1/Glo1/Grhpr/Ldha/Ldhd/Mdh1/Mdh2/Me3/Pdha1/Pkm
down-regulated	down-regulated	mmu04710	Circadian rhythm	14/1424	28/5513	0.00509678	0.0316	0.0236061	14	11865/79362/12234/50789/103583/18143/217166/108079/108097/19082/108099/241113/56438/19883	Arntl/Bhlhe41/Btrc/Fbxl3/Fbxw11/Npas2/Nr1d1/Prkaa2/Prkab2/Prkag1/Prkag2/Prkag3/Rbx1/Rora
down-regulated	down-regulated	mmu04750	Inflammatory mediator regulation of TRP channels	30/1424	76/5513	0.00600013	0.0364714	0.0272452	30	432530/104110/224129/11512/11515/12313/12314/12315/12322/12323/12325/14683/16000/16180/16438/26397/26399/26414/29857/26416/26420/18706/18707/329502/53357/19046/19047/18749/18750/18753	Adcy1/Adcy4/Adcy5/Adcy6/Adcy9/Calm1/Calm2/Calm3/Camk2a/Camk2b/Camk2g/Gnas/Igf1/Il1rap/Itpr1/Map2k3/Map2k6/Mapk10/Mapk12/Mapk14/Mapk9/Pik3ca/Pik3cd/Pla2g4e/Pla2g6/Ppp1cb/Ppp1cc/Prkacb/Prkca/Prkcd
down-regulated	down-regulated	mmu04722	Neurotrophin signaling pathway	40/1424	108/5513	0.0062379	0.0371875	0.0277801	40	11350/11652/23797/12313/12314/12315/12322/12323/12325/12929/327826/14388/14784/15461/16367/16476/26396/23938/26400/26406/26413/26414/29857/26416/26420/17164/18033/78405/18706/18707/18753/19247/19353/110157/109905/20112/216148/20662/20663/22627	Abl1/Akt2/Akt3/Calm1/Calm2/Calm3/Camk2a/Camk2b/Camk2g/Crkl/Frs2/Gab1/Grb2/Hras/Irs1/Jun/Map2k2/Map2k5/Map2k7/Map3k3/Mapk1/Mapk10/Mapk12/Mapk14/Mapk9/Mapkapk2/Nfkb1/Ntf5/Pik3ca/Pik3cd/Prkcd/Ptpn11/Rac1/Raf1/Rap1a/Rps6ka2/Shc2/Sos1/Sos2/Ywhae
down-regulated	down-regulated	mmu05412	Arrhythmogenic right ventricular cardiomyopathy	25/1424	61/5513	0.00668018	0.0386529	0.0288748	25	11474/11937/12288/12292/12293/319734/12296/12297/54378/81904/216033/109700/319480/16401/16403/241226/16416/16419/16480/16773/20391/24051/20541/110893/21415	Actn3/Atp2a1/Cacna1c/Cacna1s/Cacna2d1/Cacna2d4/Cacnb2/Cacnb3/Cacng6/Cacng7/Ctnna3/Itga1/Itga11/Itga4/Itga6/Itga8/Itgb3/Itgb5/Jup/Lama2/Sgca/Sgcb/Slc8a1/Slc8a3/Tcf7l1
down-regulated	down-regulated	mmu04728	Dopaminergic synapse	38/1424	102/5513	0.00677683	0.0386529	0.0288748	38	224129/11652/23797/11865/109689/12288/12313/12314/12315/12322/12323/12325/26427/208647/14683/14697/14708/606496/16438/16519/109731/26414/29857/26416/26420/19046/19047/19053/71978/52432/235542/225849/26931/26932/19055/19056/18749/18750	Adcy5/Akt2/Akt3/Arntl/Arrb1/Cacna1c/Calm1/Calm2/Calm3/Camk2a/Camk2b/Camk2g/Creb3l1/Creb3l2/Gnas/Gnb5/Gng7/Gsk3a/Itpr1/Kcnj3/Maob/Mapk10/Mapk12/Mapk14/Mapk9/Ppp1cb/Ppp1cc/Ppp2cb/Ppp2r2a/Ppp2r2d/Ppp2r3a/Ppp2r5b/Ppp2r5c/Ppp2r5e/Ppp3ca/Ppp3cb/Prkacb/Prkca
down-regulated	down-regulated	mmu04664	Fc epsilon RI signaling pathway	22/1424	52/5513	0.00685777	0.0386529	0.0288748	22	11652/23797/14784/15461/26396/26397/26398/26399/26400/26413/26414/29857/26416/26420/18706/18707/329502/18750/19353/110157/20662/20663	Akt2/Akt3/Grb2/Hras/Map2k2/Map2k3/Map2k4/Map2k6/Map2k7/Mapk1/Mapk10/Mapk12/Mapk14/Mapk9/Pik3ca/Pik3cd/Pla2g4e/Prkca/Rac1/Raf1/Sos1/Sos2
down-regulated	down-regulated	mmu04151	PI3K-Akt signaling pathway	90/1424	279/5513	0.00813077	0.0450096	0.0336235	90	11652/23797/11600/12448/12576/12643/12842/12843/12826/12827/12828/12829/12833/12834/12835/245026/12839/12845/26427/208647/13645/13684/14177/14182/14254/14257/14268/14600/14697/14708/14784/14936/15461/16000/16367/109700/319480/16401/16403/241226/16416/16419/16451/16452/16542/16773/16774/16777/23928/26396/26413/18033/18127/15370/78405/71785/98432/18706/18707/109333/263803/19053/71978/52432/235542/2…	Akt2/Akt3/Angpt1/Ccne2/Cdkn1b/Chad/Col1a1/Col1a2/Col4a1/Col4a2/Col4a3/Col4a4/Col6a1/Col6a2/Col6a3/Col6a6/Col9a1/Comp/Creb3l1/Creb3l2/Egf/Eif4e/Fgf6/Fgfr1/Flt1/Flt4/Fn1/Ghr/Gnb5/Gng7/Grb2/Gys1/Hras/Igf1/Irs1/Itga1/Itga11/Itga4/Itga6/Itga8/Itgb3/Itgb5/Jak1/Jak2/Kdr/Lama2/Lama3/Lamb1/Lamc3/Map2k2/Mapk1/Nfkb1/Nos3/Nr4a1/Ntf5/Pdgfd/Phlpp1/Pik3ca/Pik3cd/Pkn2/Pkn3/Ppp2cb/Ppp2r2a/Ppp2r2d/Ppp2r3a/Ppp2r5b/…
down-regulated	down-regulated	mmu04971	Gastric acid secretion	23/1424	56/5513	0.00881623	0.0479479	0.0358185	23	432530/104110/224129/11512/11515/98660/27222/11932/12313/12314/12315/12322/12323/12325/12349/14683/16438/16518/107589/228785/238564/18749/18750	Adcy1/Adcy4/Adcy5/Adcy6/Adcy9/Atp1a2/Atp1a4/Atp1b2/Calm1/Calm2/Calm3/Camk2a/Camk2b/Camk2g/Car2/Gnas/Itpr1/Kcnj2/Mylk/Mylk2/Mylk4/Prkacb/Prkca
down-regulated	down-regulated	mmu04976	Bile secretion	19/1424	44/5513	0.0089925	0.0480633	0.0359047	19	18671/18670/432530/104110/224129/11512/11515/11826/11829/98660/27222/11932/12349/14683/140492/16835/18749/20181/54403	Abcb1a/Abcb4/Adcy1/Adcy4/Adcy5/Adcy6/Adcy9/Aqp1/Aqp4/Atp1a2/Atp1a4/Atp1b2/Car2/Gnas/Kcnn2/Ldlr/Prkacb/Rxra/Slc4a4
down-regulated	down-regulated	mmu04120	Ubiquitin mediated proteolysis	46/1424	130/5513	0.00926098	0.0486594	0.03635	46	69010/99152/59008/11797/12234/208650/66440/216150/26554/75717/103583/50754/235439/15204/59026/50868/17237/17999/83814/105193/56469/17344/28000/56438/69288/246710/19823/66313/69807/14897/22190/22210/216080/22194/67921/67128/22214/22195/93765/109161/67615/117146/100763/70790/107568/11798	Anapc13/Anapc2/Anapc5/Birc2/Btrc/Cblb/Cdc26/Cdc34/Cul3/Cul5/Fbxw11/Fbxw7/Herc1/Herc2/Huwe1/Keap1/Mgrn1/Nedd4/Nedd4l/Nhlrc1/Pias1/Pias2/Prpf19/Rbx1/Rhobtb1/Rhobtb2/Rnf7/Smurf2/Trim32/Trip12/Ubc/Ube2b/Ube2d1/Ube2e1/Ube2f/Ube2g1/Ube2h/Ube2l3/Ube2n/Ube2q2/Ube2r2/Ube3b/Ube3c/Ubr5/Wwp1/Xiap
up-regulated	up-regulated	mmu03010	Ribosome	86/1373	133/5513	1.23632e-22	3.83258e-20	3.77402e-20	86	14109/27397/66448/67707/118451/110954/19896/67025/269261/270106/22121/67115/66480/319195/19899/76808/19921/19933/19934/65019/268449/68193/19941/19942/26451/19943/19944/27367/19946/114641/19951/68436/66489/57808/54217/19982/66483/67281/19981/100502825/67671/67248/67891/67945/100503670/19988/19989/27176/26961/20005/11837/56040/67186/67097/27207/20042/68052/20044/20054/267019/20055/20068/20084/20085…	Fau/Mrpl17/Mrpl20/Mrpl24/Mrps2/Rpl10/Rpl10a/Rpl11/Rpl12/Rpl13/Rpl13a/Rpl14/Rpl15/Rpl17/Rpl18/Rpl18a/Rpl19/Rpl21/Rpl22/Rpl23/Rpl23a/Rpl24/Rpl26/Rpl27/Rpl27a/Rpl28/Rpl29/Rpl3/Rpl30/Rpl31/Rpl32/Rpl34/Rpl35/Rpl35a/Rpl36/Rpl36a/Rpl36al/Rpl37/Rpl37a/Rpl37rt/Rpl38/Rpl39/Rpl4/Rpl41/Rpl5/Rpl6/Rpl7/Rpl7a/Rpl8/Rpl9/Rplp0/Rplp1/Rplp2/Rps10/Rps11/Rps12/Rps13/Rps14/Rps15/Rps15a/Rps16/Rps17/Rps18/Rps19/Rps2/Rps…
up-regulated	up-regulated	mmu05171	Coronavirus disease - COVID-19	106/1373	193/5513	1.09056e-19	1.69036e-17	1.66453e-17	106	12259/12267/625018/12675/15945/13058/14061/14109/14281/15975/15976/16195/16179/266632/54131/17174/17874/18036/18708/19697/110954/19896/67025/269261/270106/22121/67115/66480/319195/19899/76808/19921/19933/19934/65019/268449/68193/19941/19942/26451/19943/19944/27367/19946/114641/19951/68436/66489/57808/54217/19982/66483/67281/19981/100502825/67671/67248/67891/67945/100503670/19988/19989/27176/26961…	C1qa/C3ar1/C4a/Chuk/Cxcl10/Cybb/F2/Fau/Fos/Ifnar1/Ifnar2/Il6st/Irak1/Irak4/Irf3/Masp1/Myd88/Nfkbib/Pik3r1/Rela/Rpl10/Rpl10a/Rpl11/Rpl12/Rpl13/Rpl13a/Rpl14/Rpl15/Rpl17/Rpl18/Rpl18a/Rpl19/Rpl21/Rpl22/Rpl23/Rpl23a/Rpl24/Rpl26/Rpl27/Rpl27a/Rpl28/Rpl29/Rpl3/Rpl30/Rpl31/Rpl32/Rpl34/Rpl35/Rpl35a/Rpl36/Rpl36a/Rpl36al/Rpl37/Rpl37a/Rpl37rt/Rpl38/Rpl39/Rpl4/Rpl41/Rpl5/Rpl6/Rpl7/Rpl7a/Rpl8/Rpl9/Rplp0/Rplp1/R…
up-regulated	up-regulated	mmu03008	Ribosome biogenesis in eukaryotes	41/1373	70/5513	1.74644e-09	1.80465e-07	1.77708e-07	41	14000/101592/16418/14113/73736/68147/230737/30877/69237/217995/27993/100019/67973/98956/52530/97112/67619/230082/66181/67134/55989/67459/66161/110816/19384/59028/71340/67045/227522/66711/57815/21453/72554/105372/217109/269470/225348/72515/73674/103573/24128	Drosha/Efl1/Eif6/Fbl/Fcf1/Gar1/Gnl2/Gnl3/Gtpbp4/Heatr1/Imp4/Mdn1/Mphosph10/Nat10/Nhp2/Nmd3/Nob1/Nol6/Nop10/Nop56/Nop58/Nvl/Pop4/Pwp2/Ran/Rcl1/Riok1/Riok2/Rpp38/Sbds/Spata5/Tcof1/Utp14a/Utp15/Utp18/Wdr3/Wdr36/Wdr43/Wdr75/Xpo1/Xrn2
up-regulated	up-regulated	mmu03040	Spliceosome	58/1373	127/5513	2.16153e-07	1.67519e-05	1.64959e-05	58	21681/231889/27967/66642/53817/72047/20624/192170/233908/15382/229279/15381/15387/51810/15512/66373/66094/76522/17149/66441/433702/23983/230596/54614/67959/76938/66810/60365/19655/19656/75062/81898/319322/101943/107701/66055/66585/20637/20639/20641/107686/20643/68011/110809/14105/20382/20384/225027/68592/225160/331401/73666/20462/108121/22185/67958/28035/67439	Alyref/Bud31/Cherp/Ctnnbl1/Ddx39b/Ddx42/Eftud2/Eif4a3/Fus/Hnrnpa1/Hnrnpa3/Hnrnpc/Hnrnpk/Hnrnpu/Hspa2/Lsm5/Lsm7/Lsm8/Magoh/Magohb/Ncbp1/Pcbp1/Prpf38a/Prpf40b/Puf60/Rbm17/Rbm22/Rbm8a/Rbmx/Rbmxl1/Sf3a3/Sf3b1/Sf3b2/Sf3b3/Sf3b4/Sf3b6/Snrnp40/Snrnp70/Snrpb2/Snrpd1/Snrpd2/Snrpe/Snrpg/Srsf1/Srsf10/Srsf2/Srsf5/Srsf7/Syf2/Thoc1/Thoc2/Thoc3/Tra2b/U2af1/U2af2/U2surp/Usp39/Xab2
up-regulated	up-regulated	mmu03013	RNA transport	59/1373	154/5513	0.000130389	0.00808412	0.00796059	59	223921/21681/192160/76884/53817/13627/13664/108067/13665/67204/13669/27979/56347/55944/53356/68135/54709/13681/192170/13685/217869/14265/233908/66603/216766/16211/17149/66441/433702/97112/103468/170762/227699/69912/18226/19069/71805/231042/18458/381404/18949/66161/66679/19384/60365/227522/72124/20595/51796/21335/225160/331401/73666/107829/70047/22196/103573/72322/73192	Aaas/Alyref/Casc3/Cyfip2/Ddx39b/Eef1a1/Eif1a/Eif2b3/Eif2s1/Eif2s2/Eif3a/Eif3b/Eif3c/Eif3d/Eif3g/Eif3h/Eif3i/Eif4a1/Eif4a3/Eif4ebp1/Eif5/Fmr1/Fus/Gemin2/Gemin5/Kpnb1/Magoh/Magohb/Ncbp1/Nmd3/Nup107/Nup155/Nup188/Nup43/Nup62/Nup88/Nup93/Nupl2/Pabpc1/Pabpc1l/Pnn/Pop4/Rae1/Ran/Rbm8a/Rpp38/Seh1l/Smn1/Srrm1/Tacc3/Thoc1/Thoc2/Thoc3/Thoc5/Trnt1/Ube2i/Xpo1/Xpo5/Xpot

## Sheet: KEGGmodule
Cluster	direction	ID	Description	GeneRatio	BgRatio	pvalue	p.adjust	qvalue	Count	ENTREZID	geneID
down-regulated	down-regulated	M00158	F-type ATPase, eukaryotes	14/239	15/666	4.64921e-06	0.000134827	9.78782e-05	14	11946/11947/11949/66043/67126/11951/228033/71679/11957/57423/11958/27425/28080/17705	Atp5a1/Atp5b/Atp5c1/Atp5d/Atp5e/Atp5g1/Atp5g3/Atp5h/Atp5j/Atp5j2/Atp5k/Atp5l/Atp5o/ATP6
down-regulated	down-regulated	M00143	NADH dehydrogenase (ubiquinone) Fe-S protein/flavoprotein complex, mitochondria	11/239	11/666	1.09339e-05	0.000158542	0.000115094	11	227197/226646/68349/17993/595136/407785/75406/225887/17995/72900/78330	Ndufs1/Ndufs2/Ndufs3/Ndufs4/Ndufs5/Ndufs6/Ndufs7/Ndufs8/Ndufv1/Ndufv2/Ndufv3
down-regulated	down-regulated	M00009	Citrate cycle (TCA cycle, Krebs cycle)	17/239	22/666	6.97673e-05	0.000647723	0.000470217	17	11429/12974/13382/78920/14194/67834/170718/15929/17449/17448/18293/66945/67680/66052/66925/20916/56451	Aco2/Cs/Dld/Dlst/Fh1/Idh3a/Idh3b/Idh3g/Mdh1/Mdh2/Ogdh/Sdha/Sdhb/Sdhc/Sdhd/Sucla2/Suclg1
down-regulated	down-regulated	M00147	NADH dehydrogenase (ubiquinone) 1 beta subcomplex	11/239	12/666	8.93412e-05	0.000647723	0.000470217	11	68342/104130/68198/68194/66046/230075/66916/67264/66218/66377/68197	Ndufb10/Ndufb11/Ndufb2/Ndufb4/Ndufb5/Ndufb6/Ndufb7/Ndufb8/Ndufb9/Ndufc1/Ndufc2
down-regulated	down-regulated	M00011	Citrate cycle, second carbon oxidation, 2-oxoglutarate => oxaloacetate	12/239	14/666	0.000160073	0.000928426	0.000673993	12	13382/78920/14194/17449/17448/18293/66945/67680/66052/66925/20916/56451	Dld/Dlst/Fh1/Mdh1/Mdh2/Ogdh/Sdha/Sdhb/Sdhc/Sdhd/Sucla2/Suclg1
down-regulated	down-regulated	M00146	NADH dehydrogenase (ubiquinone) 1 alpha subcomplex	12/239	15/666	0.000544718	0.00253881	0.00184305	12	54405/67273/69875/66414/67184/66091/17992/68202/67130/68375/66108/70316	Ndufa1/Ndufa10/Ndufa11/Ndufa12/Ndufa13/Ndufa3/Ndufa4/Ndufa5/Ndufa6/Ndufa8/Ndufa9/Ndufab1
down-regulated	down-regulated	M00152	Cytochrome bc1 complex	9/239	10/666	0.000612816	0.00253881	0.00184305	9	66445/17711/66152/66594/67530/22273/67003/66694/66576	Cyc1/CYTB/Uqcr10/Uqcr11/Uqcrb/Uqcrc1/Uqcrc2/Uqcrfs1/Uqcrh
down-regulated	down-regulated	M00154	Cytochrome c oxidase	14/239	22/666	0.00660887	0.0239571	0.0173918	14	17708/70383/69802/17709/17710/12857/12858/12859/110323/12864/12865/66142/12867/12869	COX1/Cox10/Cox11/COX2/COX3/Cox4i1/Cox5a/Cox5b/Cox6b1/Cox6c/Cox7a1/Cox7b/Cox7c/Cox8b

## Sheet: GO.BP
Cluster	direction	ID	Description	GeneRatio	BgRatio	pvalue	p.adjust	qvalue	Count	ENTREZID	geneID
down-regulated	down-regulated	GO:0015980	energy derivation by oxidation of organic compounds	125/3188	219/12763	2.16511e-24	1.19752e-20	1.11469e-20	125	11364/11429/11474/11564/77559/11652/66043/12176/12398/52637/210582/12850/67914/17708/70383/17709/17710/12857/12858/12859/12867/12974/66445/13063/17711/235339/13382/78920/69181/13853/77781/66841/14194/216805/14297/14387/14583/14683/14555/606496/14936/15289/15925/67834/170718/15929/16000/16367/16548/16828/17449/17448/76824/17716/17717/17719/17721/67273/66414/68202/68375/69702/230075/67264/66218/681…	Acadm/Aco2/Actn3/Adsl/Agl/Akt2/Atp5d/Bnip3/Cbfa2t3/Cisd1/Coq10a/Coq7/Coq9/COX1/Cox10/COX2/COX3/Cox4i1/Cox5a/Cox5b/Cox7c/Cs/Cyc1/Cycs/CYTB/Dlat/Dld/Dlst/Dyrk2/Epm2a/Epm2aip1/Etfdh/Fh1/Flcn/Fxn/Gaa/Gfpt1/Gnas/Gpd1/Gsk3a/Gys1/Hmgb1/Ide/Idh3a/Idh3b/Idh3g/Igf1/Irs1/Khk/Ldha/Mdh1/Mdh2/Mtfr1l/ND1/ND2/ND4/ND5/Ndufa10/Ndufa12/Ndufa5/Ndufa8/Ndufaf1/Ndufb6/Ndufb8/Ndufb9/Ndufc2/Ndufs1/Ndufs2/Ndufs4/Ndufs6/Nd…
down-regulated	down-regulated	GO:0045333	cellular respiration	90/3188	142/12763	2.89826e-22	8.01513e-19	7.46072e-19	90	11429/11474/11564/66043/12176/12398/52637/210582/12850/67914/17708/70383/17709/17710/12857/12858/12859/12867/12974/66445/13063/17711/235339/13382/78920/66841/14194/216805/14297/14555/15925/67834/170718/15929/17449/17448/76824/17716/17717/17719/17721/67273/66414/68202/68375/69702/230075/67264/66218/68197/227197/226646/17993/407785/75406/225887/17995/72900/78330/18021/73181/56412/18124/18293/69089/…	Aco2/Actn3/Adsl/Atp5d/Bnip3/Cbfa2t3/Cisd1/Coq10a/Coq7/Coq9/COX1/Cox10/COX2/COX3/Cox4i1/Cox5a/Cox5b/Cox7c/Cs/Cyc1/Cycs/CYTB/Dlat/Dld/Dlst/Etfdh/Fh1/Flcn/Fxn/Gpd1/Ide/Idh3a/Idh3b/Idh3g/Mdh1/Mdh2/Mtfr1l/ND1/ND2/ND4/ND5/Ndufa10/Ndufa12/Ndufa5/Ndufa8/Ndufaf1/Ndufb6/Ndufb8/Ndufb9/Ndufc2/Ndufs1/Ndufs2/Ndufs4/Ndufs6/Ndufs7/Ndufs8/Ndufv1/Ndufv2/Ndufv3/Nfatc3/Nfatc4/Noa1/Nr4a3/Ogdh/Oxa1l/Park7/Pdha1/Pik3ca…
down-regulated	down-regulated	GO:0006091	generation of precursor metabolites and energy	164/3188	336/12763	1.14892e-21	2.11822e-18	1.97171e-18	164	11666/11364/110446/11429/11474/11564/77559/11652/11674/353204/79459/11946/11947/11949/66043/71679/11957/57423/27425/28080/17705/12176/12183/12398/52637/210582/12850/67914/17708/70383/17709/17710/12857/12858/12859/12865/12867/74114/12974/266690/66445/13063/17711/235339/13382/78920/69181/13808/328572/13853/77781/66841/14194/216805/68837/14297/14387/14433/14583/14683/14555/14751/606496/14936/100198/…	Abcd1/Acadm/Acat1/Aco2/Actn3/Adsl/Agl/Akt2/Aldoa/Aldoart1/Aldoart2/Atp5a1/Atp5b/Atp5c1/Atp5d/Atp5h/Atp5j/Atp5j2/Atp5l/Atp5o/ATP6/Bnip3/Bpgm/Cbfa2t3/Cisd1/Coq10a/Coq7/Coq9/COX1/Cox10/COX2/COX3/Cox4i1/Cox5a/Cox5b/Cox7a1/Cox7c/Crot/Cs/Cyb5r4/Cyc1/Cycs/CYTB/Dlat/Dld/Dlst/Dyrk2/Eno3/Ep300/Epm2a/Epm2aip1/Etfdh/Fh1/Flcn/Foxk2/Fxn/Gaa/Gapdh/Gfpt1/Gnas/Gpd1/Gpi1/Gsk3a/Gys1/H6pd/Hdac4/Hk2/Hmgb1/Hmgcs2/Ide/…
down-regulated	down-regulated	GO:0033108	mitochondrial respiratory chain complex assembly	52/3188	76/12763	1.68306e-15	2.32725e-12	2.16627e-12	52	544717/229211/66821/52469/76178/66379/69577/54405/67273/69875/67184/66091/68202/67130/68375/66108/70316/69702/68493/69487/76947/68342/104130/68198/66046/230075/66916/67264/66218/66377/68197/17993/595136/407785/75406/225887/67013/69089/100503890/68653/66072/71238/68002/66278/70207/21780/66271/68472/72795/56046/66152/67530	1190007I07Rik/Acad9/Bcs1l/Coa3/Coa5/Cox14/Fastkd3/Ndufa1/Ndufa10/Ndufa11/Ndufa13/Ndufa3/Ndufa5/Ndufa6/Ndufa8/Ndufa9/Ndufab1/Ndufaf1/Ndufaf4/Ndufaf5/Ndufaf6/Ndufb10/Ndufb11/Ndufb2/Ndufb5/Ndufb6/Ndufb7/Ndufb8/Ndufb9/Ndufc1/Ndufc2/Ndufs4/Ndufs5/Ndufs6/Ndufs7/Ndufs8/Oma1/Oxa1l/Pet100/Samm50/Sdhaf2/Sdhaf3/Sdhaf4/Smim20/Taco1/Tfam/Tmem126a/Tmem126b/Ttc19/Uqcc1/Uqcr10/Uqcrb
down-regulated	down-regulated	GO:0009060	aerobic respiration	47/3188	66/12763	3.38409e-15	3.74349e-12	3.48455e-12	47	11429/11474/11564/66043/12176/12398/17708/70383/17710/12857/12858/12859/12867/12974/13063/235339/78920/14194/14297/15925/67834/170718/15929/17449/17448/76824/17716/17719/17993/75406/225887/18293/69089/18597/66945/66072/67680/66052/66925/64384/20916/56451/22226/66152/67530/66576/269523	Aco2/Actn3/Adsl/Atp5d/Bnip3/Cbfa2t3/COX1/Cox10/COX3/Cox4i1/Cox5a/Cox5b/Cox7c/Cs/Cycs/Dlat/Dlst/Fh1/Fxn/Ide/Idh3a/Idh3b/Idh3g/Mdh1/Mdh2/Mtfr1l/ND1/ND4/Ndufs4/Ndufs7/Ndufs8/Ogdh/Oxa1l/Pdha1/Sdha/Sdhaf2/Sdhb/Sdhc/Sdhd/Sirt3/Sucla2/Suclg1/Ucn/Uqcr10/Uqcrb/Uqcrh/Vcp
down-regulated	down-regulated	GO:0006119	oxidative phosphorylation	60/3188	98/12763	2.70603e-14	2.31805e-11	2.15771e-11	60	11666/11474/11946/11947/11949/66043/71679/11957/57423/27425/28080/17705/12850/67914/17708/17709/17710/12857/12858/12859/12865/12867/66445/13063/17711/13382/14297/17685/17717/17719/17721/67273/66414/68375/69702/230075/67264/66218/68197/227197/226646/407785/225887/17995/72900/78330/57320/18655/68943/105675/66945/66072/66052/66925/66152/67530/22273/66694/66576/269523	Abcd1/Actn3/Atp5a1/Atp5b/Atp5c1/Atp5d/Atp5h/Atp5j/Atp5j2/Atp5l/Atp5o/ATP6/Coq7/Coq9/COX1/COX2/COX3/Cox4i1/Cox5a/Cox5b/Cox7a1/Cox7c/Cyc1/Cycs/CYTB/Dld/Fxn/Msh2/ND2/ND4/ND5/Ndufa10/Ndufa12/Ndufa8/Ndufaf1/Ndufb6/Ndufb8/Ndufb9/Ndufc2/Ndufs1/Ndufs2/Ndufs6/Ndufs8/Ndufv1/Ndufv2/Ndufv3/Park7/Pgk1/Pink1/Ppif/Sdha/Sdhaf2/Sdhc/Sdhd/Uqcr10/Uqcrb/Uqcrc1/Uqcrfs1/Uqcrh/Vcp
down-regulated	down-regulated	GO:0022904	respiratory electron transport chain	50/3188	75/12763	2.93371e-14	2.31805e-11	2.15771e-11	50	12850/67914/17708/17709/17710/12857/12858/12859/12867/66445/13063/17711/13382/66841/14555/17717/17719/17721/67273/66414/68202/68375/69702/230075/67264/66218/68197/227197/226646/17993/407785/225887/17995/72900/78330/57320/68943/19017/66945/66072/67680/66052/66925/78830/20656/66152/67530/22273/66694/66576	Coq7/Coq9/COX1/COX2/COX3/Cox4i1/Cox5a/Cox5b/Cox7c/Cyc1/Cycs/CYTB/Dld/Etfdh/Gpd1/ND2/ND4/ND5/Ndufa10/Ndufa12/Ndufa5/Ndufa8/Ndufaf1/Ndufb6/Ndufb8/Ndufb9/Ndufc2/Ndufs1/Ndufs2/Ndufs4/Ndufs6/Ndufs8/Ndufv1/Ndufv2/Ndufv3/Park7/Pink1/Ppargc1a/Sdha/Sdhaf2/Sdhb/Sdhc/Sdhd/Slc25a12/Sod2/Uqcr10/Uqcrb/Uqcrc1/Uqcrfs1/Uqcrh
down-regulated	down-regulated	GO:0042773	ATP synthesis coupled electron transport	42/3188	58/12763	3.91492e-14	2.70668e-11	2.51946e-11	42	12850/67914/17708/17709/17710/12857/12858/12859/12867/66445/13063/17711/13382/17717/17719/17721/67273/66414/68375/69702/230075/67264/66218/68197/227197/226646/407785/225887/17995/72900/78330/57320/68943/66945/66072/66052/66925/66152/67530/22273/66694/66576	Coq7/Coq9/COX1/COX2/COX3/Cox4i1/Cox5a/Cox5b/Cox7c/Cyc1/Cycs/CYTB/Dld/ND2/ND4/ND5/Ndufa10/Ndufa12/Ndufa8/Ndufaf1/Ndufb6/Ndufb8/Ndufb9/Ndufc2/Ndufs1/Ndufs2/Ndufs6/Ndufs8/Ndufv1/Ndufv2/Ndufv3/Park7/Pink1/Sdha/Sdhaf2/Sdhc/Sdhd/Uqcr10/Uqcrb/Uqcrc1/Uqcrfs1/Uqcrh
down-regulated	down-regulated	GO:0046034	ATP metabolic process	105/3188	218/12763	7.69193e-14	4.72712e-11	4.40014e-11	105	11666/11474/11636/56248/11674/353204/79459/98660/11946/11947/11949/66043/67126/11951/228033/71679/11957/57423/11958/27425/28080/17705/12183/12398/270166/12850/67914/17708/17709/17710/12857/12858/12859/12865/12867/66445/13063/17711/13382/13808/12495/328572/80752/216805/68837/14297/14433/14555/14751/208727/15277/15481/16000/16548/16828/52815/17685/20185/17717/17719/17721/67273/66414/68375/69702/230…	Abcd1/Actn3/Ak1/Ak3/Aldoa/Aldoart1/Aldoart2/Atp1a2/Atp5a1/Atp5b/Atp5c1/Atp5d/Atp5e/Atp5g1/Atp5g3/Atp5h/Atp5j/Atp5j2/Atp5k/Atp5l/Atp5o/ATP6/Bpgm/Cbfa2t3/Clpx/Coq7/Coq9/COX1/COX2/COX3/Cox4i1/Cox5a/Cox5b/Cox7a1/Cox7c/Cyc1/Cycs/CYTB/Dld/Eno3/Entpd1/Ep300/Fam20c/Flcn/Foxk2/Fxn/Gapdh/Gpd1/Gpi1/Hdac4/Hk2/Hspa8/Igf1/Khk/Ldha/Ldhd/Msh2/Ncor1/ND2/ND4/ND5/Ndufa10/Ndufa12/Ndufa8/Ndufaf1/Ndufb6/Ndufb8/Ndufb9/…
down-regulated	down-regulated	GO:0010257	NADH dehydrogenase complex assembly	34/3188	43/12763	1.36627e-13	6.86985e-11	6.39466e-11	34	229211/66821/54405/67273/69875/67184/66091/68202/67130/68375/66108/70316/69702/68493/69487/76947/68342/104130/68198/66046/230075/66916/67264/66218/66377/68197/17993/595136/407785/75406/225887/69089/66271/68472	Acad9/Bcs1l/Ndufa1/Ndufa10/Ndufa11/Ndufa13/Ndufa3/Ndufa5/Ndufa6/Ndufa8/Ndufa9/Ndufab1/Ndufaf1/Ndufaf4/Ndufaf5/Ndufaf6/Ndufb10/Ndufb11/Ndufb2/Ndufb5/Ndufb6/Ndufb7/Ndufb8/Ndufb9/Ndufc1/Ndufc2/Ndufs4/Ndufs5/Ndufs6/Ndufs7/Ndufs8/Oxa1l/Tmem126a/Tmem126b
down-regulated	down-regulated	GO:0032981	mitochondrial respiratory chain complex I assembly	34/3188	43/12763	1.36627e-13	6.86985e-11	6.39466e-11	34	229211/66821/54405/67273/69875/67184/66091/68202/67130/68375/66108/70316/69702/68493/69487/76947/68342/104130/68198/66046/230075/66916/67264/66218/66377/68197/17993/595136/407785/75406/225887/69089/66271/68472	Acad9/Bcs1l/Ndufa1/Ndufa10/Ndufa11/Ndufa13/Ndufa3/Ndufa5/Ndufa6/Ndufa8/Ndufa9/Ndufab1/Ndufaf1/Ndufaf4/Ndufaf5/Ndufaf6/Ndufb10/Ndufb11/Ndufb2/Ndufb5/Ndufb6/Ndufb7/Ndufb8/Ndufb9/Ndufc1/Ndufc2/Ndufs4/Ndufs5/Ndufs6/Ndufs7/Ndufs8/Oxa1l/Tmem126a/Tmem126b
down-regulated	down-regulated	GO:0022900	electron transport chain	50/3188	78/12763	2.97215e-13	1.36991e-10	1.27516e-10	50	12850/67914/17708/17709/17710/12857/12858/12859/12867/66445/13063/17711/13382/66841/14555/17717/17719/17721/67273/66414/68202/68375/69702/230075/67264/66218/68197/227197/226646/17993/407785/225887/17995/72900/78330/57320/68943/19017/66945/66072/67680/66052/66925/78830/20656/66152/67530/22273/66694/66576	Coq7/Coq9/COX1/COX2/COX3/Cox4i1/Cox5a/Cox5b/Cox7c/Cyc1/Cycs/CYTB/Dld/Etfdh/Gpd1/ND2/ND4/ND5/Ndufa10/Ndufa12/Ndufa5/Ndufa8/Ndufaf1/Ndufb6/Ndufb8/Ndufb9/Ndufc2/Ndufs1/Ndufs2/Ndufs4/Ndufs6/Ndufs8/Ndufv1/Ndufv2/Ndufv3/Park7/Pink1/Ppargc1a/Sdha/Sdhaf2/Sdhb/Sdhc/Sdhd/Slc25a12/Sod2/Uqcr10/Uqcrb/Uqcrc1/Uqcrfs1/Uqcrh
down-regulated	down-regulated	GO:0042775	mitochondrial ATP synthesis coupled electron transport	39/3188	55/12763	9.67929e-13	4.11817e-10	3.83331e-10	39	12850/67914/17708/17710/12857/12858/12859/12867/66445/13063/17711/13382/17717/17719/67273/66414/68375/69702/230075/67264/66218/68197/226646/407785/225887/17995/72900/78330/57320/68943/66945/66072/66052/66925/66152/67530/22273/66694/66576	Coq7/Coq9/COX1/COX3/Cox4i1/Cox5a/Cox5b/Cox7c/Cyc1/Cycs/CYTB/Dld/ND2/ND4/Ndufa10/Ndufa12/Ndufa8/Ndufaf1/Ndufb6/Ndufb8/Ndufb9/Ndufc2/Ndufs2/Ndufs6/Ndufs8/Ndufv1/Ndufv2/Ndufv3/Park7/Pink1/Sdha/Sdhaf2/Sdhc/Sdhd/Uqcr10/Uqcrb/Uqcrc1/Uqcrfs1/Uqcrh
down-regulated	down-regulated	GO:0007005	mitochondrion organization	163/3188	424/12763	3.2641e-10	1.28955e-07	1.20035e-07	163	544717/229211/72113/114896/67269/11632/23797/68316/68117/67526/245860/74772/11937/66043/230649/12050/66821/12176/12322/12484/14004/66075/74374/52469/76178/12850/70383/66379/12865/13179/67713/103967/328572/13819/13853/70186/14102/69577/50754/66437/216805/72018/67391/14297/93739/14545/110175/70772/66629/606496/56295/75689/67044/29816/15277/15482/59026/16000/66541/76614/23922/16476/16542/14245/67443…	1190007I07Rik/Acad9/Adck1/Afg3l1/Agtpbp1/Aip/Akt3/Apoo/Apool/Atg12/Atg9a/Atp13a2/Atp2a1/Atp5d/Atpaf1/Bcl2l2/Bcs1l/Bnip3/Camk2a/Cd24a/Chchd2/Chchd3/Clec16a/Coa3/Coa5/Coq7/Cox10/Cox14/Cox7a1/Dcn/Dnajc19/Dnm3/Ep300/Epas1/Epm2a/Fam162a/Fas/Fastkd3/Fbxw7/Fis1/Flcn/Fundc1/Fundc2/Fxn/Gabarapl2/Gdap1/Ggct/Ggnbp1/Golph3/Gsk3a/Higd1a/Higd1b/Higd2a/Hip1r/Hk2/Hspa1l/Huwe1/Igf1/Immp1l/Immt/Jtb/Jun/Kdr/Lpin1/M…
down-regulated	down-regulated	GO:0003012	muscle system process	134/3188	335/12763	6.37461e-10	2.35053e-07	2.18795e-07	134	11464/11474/11534/11552/75547/11674/109676/11749/11835/98660/11937/381290/50769/30948/12288/12291/12292/12293/12296/109624/12325/216874/12372/12389/12633/12723/76469/12818/12845/216033/13383/13400/230857/328572/67731/192176/56188/14387/14613/243547/606496/227753/14886/114674/208727/26556/16000/16011/16468/71912/16480/16493/16518/140492/93689/26397/26398/26399/17260/59030/69642/17700/233199/17880/…	Actc1/Actn3/Adk/Adra2b/Akap13/Aldoa/Ank2/Anxa6/Ar/Atp1a2/Atp2a1/Atp2b4/Atp8a2/Bin1/Cacna1c/Cacna1g/Cacna1s/Cacna2d1/Cacnb2/Cald1/Camk2g/Camta2/Casq1/Cav1/Cflar/Clcn1/Cmya5/Col14a1/Comp/Ctnna3/Dlg1/Dmpk/Ece1/Ep300/Fbxo32/Flna/Fxyd1/Gaa/Gja5/Grip2/Gsk3a/Gsn/Gtf2i/Gtf2ird2/Hdac4/Homer1/Igf1/Igfbp5/Jarid2/Jsrp1/Jup/Kcna5/Kcnj2/Kcnn2/Lmod1/Map2k3/Map2k4/Map2k6/Mef2c/Mkks/Mlip/Mstn/Mybpc2/Myh11/Myh4/My…
down-regulated	down-regulated	GO:0072521	purine-containing compound metabolic process	121/3188	309/12763	1.87229e-08	6.47226e-06	6.02457e-06	121	11666/100705/66885/110446/70025/74205/50790/216739/11474/75894/432530/104110/224129/11512/11515/11534/11564/11565/11636/56248/11674/353204/79459/229665/11946/11947/11949/66043/67126/11951/228033/71679/11957/57423/11958/27425/28080/17705/12183/12398/17709/12859/74114/12974/66445/235339/13382/13808/224794/12495/328572/216805/68837/14433/66355/14732/14555/14751/73707/208727/15277/15360/15488/57295/1…	Abcd1/Acacb/Acadsb/Acat1/Acot7/Acsl3/Acsl4/Acsl6/Actn3/Adal/Adcy1/Adcy4/Adcy5/Adcy6/Adcy9/Adk/Adsl/Adssl1/Ak1/Ak3/Aldoa/Aldoart1/Aldoart2/Ampd1/Atp5a1/Atp5b/Atp5c1/Atp5d/Atp5e/Atp5g1/Atp5g3/Atp5h/Atp5j/Atp5j2/Atp5k/Atp5l/Atp5o/ATP6/Bpgm/Cbfa2t3/COX2/Cox5b/Crot/Cs/Cyc1/Dlat/Dld/Eno3/Enpp4/Entpd1/Ep300/Flcn/Foxk2/Gapdh/Gmpr/Gpam/Gpd1/Gpi1/Gucy2g/Hdac4/Hk2/Hmgcs2/Hsd17b4/Icmt/Igf1/Khk/Ldhd/Macrod1/M…
down-regulated	down-regulated	GO:0006120	mitochondrial electron transport, NADH to ubiquinone	18/3188	22/12763	3.45596e-08	1.12441e-05	1.04663e-05	18	67914/13382/17717/17719/67273/68375/69702/230075/67264/66218/68197/226646/407785/225887/17995/72900/57320/68943	Coq9/Dld/ND2/ND4/Ndufa10/Ndufa8/Ndufaf1/Ndufb6/Ndufb8/Ndufb9/Ndufc2/Ndufs2/Ndufs6/Ndufs8/Ndufv1/Ndufv2/Park7/Pink1
down-regulated	down-regulated	GO:0009150	purine ribonucleotide metabolic process	104/3188	262/12763	8.3259e-08	2.44456e-05	2.27547e-05	104	11666/100705/66885/110446/70025/74205/50790/216739/11474/432530/104110/224129/11512/11515/11564/11565/11636/56248/11674/353204/79459/229665/11946/11947/11949/66043/67126/11951/228033/71679/11957/57423/11958/27425/28080/17705/12183/12398/17709/12859/74114/12974/66445/235339/13382/13808/12495/328572/216805/68837/14433/14732/14555/14751/73707/208727/15277/15360/15488/16000/16548/52815/78038/73724/67…	Abcd1/Acacb/Acadsb/Acat1/Acot7/Acsl3/Acsl4/Acsl6/Actn3/Adcy1/Adcy4/Adcy5/Adcy6/Adcy9/Adsl/Adssl1/Ak1/Ak3/Aldoa/Aldoart1/Aldoart2/Ampd1/Atp5a1/Atp5b/Atp5c1/Atp5d/Atp5e/Atp5g1/Atp5g3/Atp5h/Atp5j/Atp5j2/Atp5k/Atp5l/Atp5o/ATP6/Bpgm/Cbfa2t3/COX2/Cox5b/Crot/Cs/Cyc1/Dlat/Dld/Eno3/Entpd1/Ep300/Flcn/Foxk2/Gapdh/Gpam/Gpd1/Gpi1/Gucy2g/Hdac4/Hk2/Hmgcs2/Hsd17b4/Igf1/Khk/Ldhd/Mccc2/Mcee/Mfn1/Mlycd/Mpc1/Mpc2/Nc…
down-regulated	down-regulated	GO:0072522	purine-containing compound biosynthetic process	63/3188	138/12763	9.31919e-08	2.44456e-05	2.27547e-05	63	100705/110446/70025/50790/216739/75894/432530/104110/224129/11512/11515/11534/11564/11565/11636/56248/11674/229665/11946/11947/11949/66043/67126/11951/228033/71679/11957/57423/11958/27425/28080/17705/17709/12859/66445/235339/13382/12495/216805/73707/52815/56690/55951/70456/66902/68197/18125/18127/18160/230103/67054/269614/11545/18597/27402/228026/18604/27273/18746/19017/231327/328099/269523	Acacb/Acat1/Acot7/Acsl4/Acsl6/Adal/Adcy1/Adcy4/Adcy5/Adcy6/Adcy9/Adk/Adsl/Adssl1/Ak1/Ak3/Aldoa/Ampd1/Atp5a1/Atp5b/Atp5c1/Atp5d/Atp5e/Atp5g1/Atp5g3/Atp5h/Atp5j/Atp5j2/Atp5k/Atp5l/Atp5o/ATP6/COX2/Cox5b/Cyc1/Dlat/Dld/Entpd1/Flcn/Gucy2g/Ldhd/Mlycd/Mpc1/Mpc2/Mtap/Ndufc2/Nos1/Nos3/Npr1/Npr2/Paics/Pank4/Parp1/Pdha1/Pdhx/Pdk1/Pdk2/Pdk4/Pkm/Ppargc1a/Ppat/Prps1l3/Vcp
down-regulated	down-regulated	GO:0009152	purine ribonucleotide biosynthetic process	56/3188	118/12763	9.39855e-08	2.44456e-05	2.27547e-05	56	100705/110446/70025/50790/216739/432530/104110/224129/11512/11515/11564/11565/11636/56248/11674/229665/11946/11947/11949/66043/67126/11951/228033/71679/11957/57423/11958/27425/28080/17705/17709/12859/66445/235339/13382/12495/216805/73707/52815/56690/55951/70456/68197/18160/230103/67054/269614/11545/18597/27402/228026/18604/27273/18746/19017/269523	Acacb/Acat1/Acot7/Acsl4/Acsl6/Adcy1/Adcy4/Adcy5/Adcy6/Adcy9/Adsl/Adssl1/Ak1/Ak3/Aldoa/Ampd1/Atp5a1/Atp5b/Atp5c1/Atp5d/Atp5e/Atp5g1/Atp5g3/Atp5h/Atp5j/Atp5j2/Atp5k/Atp5l/Atp5o/ATP6/COX2/Cox5b/Cyc1/Dlat/Dld/Entpd1/Flcn/Gucy2g/Ldhd/Mlycd/Mpc1/Mpc2/Ndufc2/Npr1/Npr2/Paics/Pank4/Parp1/Pdha1/Pdhx/Pdk1/Pdk2/Pdk4/Pkm/Ppargc1a/Vcp
down-regulated	down-regulated	GO:0015985	energy coupled proton transport, down electrochemical gradient	16/3188	19/12763	9.72343e-08	2.44456e-05	2.27547e-05	16	11946/11947/11949/66043/67126/11951/228033/71679/11957/57423/11958/27425/28080/17705/12859/66445	Atp5a1/Atp5b/Atp5c1/Atp5d/Atp5e/Atp5g1/Atp5g3/Atp5h/Atp5j/Atp5j2/Atp5k/Atp5l/Atp5o/ATP6/Cox5b/Cyc1
down-regulated	down-regulated	GO:0015986	ATP synthesis coupled proton transport	16/3188	19/12763	9.72343e-08	2.44456e-05	2.27547e-05	16	11946/11947/11949/66043/67126/11951/228033/71679/11957/57423/11958/27425/28080/17705/12859/66445	Atp5a1/Atp5b/Atp5c1/Atp5d/Atp5e/Atp5g1/Atp5g3/Atp5h/Atp5j/Atp5j2/Atp5k/Atp5l/Atp5o/ATP6/Cox5b/Cyc1
down-regulated	down-regulated	GO:0006164	purine nucleotide biosynthetic process	61/3188	133/12763	1.20745e-07	2.90365e-05	2.7028e-05	61	100705/110446/70025/50790/216739/432530/104110/224129/11512/11515/11534/11564/11565/11636/56248/11674/229665/11946/11947/11949/66043/67126/11951/228033/71679/11957/57423/11958/27425/28080/17705/17709/12859/66445/235339/13382/12495/216805/73707/52815/56690/55951/70456/68197/18125/18127/18160/230103/67054/269614/11545/18597/27402/228026/18604/27273/18746/19017/231327/328099/269523	Acacb/Acat1/Acot7/Acsl4/Acsl6/Adcy1/Adcy4/Adcy5/Adcy6/Adcy9/Adk/Adsl/Adssl1/Ak1/Ak3/Aldoa/Ampd1/Atp5a1/Atp5b/Atp5c1/Atp5d/Atp5e/Atp5g1/Atp5g3/Atp5h/Atp5j/Atp5j2/Atp5k/Atp5l/Atp5o/ATP6/COX2/Cox5b/Cyc1/Dlat/Dld/Entpd1/Flcn/Gucy2g/Ldhd/Mlycd/Mpc1/Mpc2/Ndufc2/Nos1/Nos3/Npr1/Npr2/Paics/Pank4/Parp1/Pdha1/Pdhx/Pdk1/Pdk2/Pdk4/Pkm/Ppargc1a/Ppat/Prps1l3/Vcp
down-regulated	down-regulated	GO:0006163	purine nucleotide metabolic process	110/3188	284/12763	1.60325e-07	3.69482e-05	3.43925e-05	110	11666/100705/66885/110446/70025/74205/50790/216739/11474/432530/104110/224129/11512/11515/11534/11564/11565/11636/56248/11674/353204/79459/229665/11946/11947/11949/66043/67126/11951/228033/71679/11957/57423/11958/27425/28080/17705/12183/12398/17709/12859/74114/12974/66445/235339/13382/13808/12495/328572/216805/68837/14433/14732/14555/14751/73707/208727/15277/15360/15488/16000/16548/52815/78038/73…	Abcd1/Acacb/Acadsb/Acat1/Acot7/Acsl3/Acsl4/Acsl6/Actn3/Adcy1/Adcy4/Adcy5/Adcy6/Adcy9/Adk/Adsl/Adssl1/Ak1/Ak3/Aldoa/Aldoart1/Aldoart2/Ampd1/Atp5a1/Atp5b/Atp5c1/Atp5d/Atp5e/Atp5g1/Atp5g3/Atp5h/Atp5j/Atp5j2/Atp5k/Atp5l/Atp5o/ATP6/Bpgm/Cbfa2t3/COX2/Cox5b/Crot/Cs/Cyc1/Dlat/Dld/Eno3/Entpd1/Ep300/Flcn/Foxk2/Gapdh/Gpam/Gpd1/Gpi1/Gucy2g/Hdac4/Hk2/Hmgcs2/Hsd17b4/Igf1/Khk/Ldhd/Mccc2/Mcee/Mfn1/Mlycd/Mpc1/Mpc…
down-regulated	down-regulated	GO:0006099	tricarboxylic acid cycle	20/3188	28/12763	3.07688e-07	6.8073e-05	6.33644e-05	20	11429/12974/235339/78920/14194/67834/170718/15929/17449/17448/17993/18293/18597/66945/66072/67680/66052/66925/20916/56451	Aco2/Cs/Dlat/Dlst/Fh1/Idh3a/Idh3b/Idh3g/Mdh1/Mdh2/Ndufs4/Ogdh/Pdha1/Sdha/Sdhaf2/Sdhb/Sdhc/Sdhd/Sucla2/Suclg1
down-regulated	down-regulated	GO:0006754	ATP biosynthetic process	27/3188	44/12763	3.32714e-07	7.07786e-05	6.58828e-05	27	56248/11674/11946/11947/11949/66043/67126/11951/228033/71679/11957/57423/11958/27425/28080/17705/17709/12859/66445/12495/216805/52815/68197/11545/18746/19017/269523	Ak3/Aldoa/Atp5a1/Atp5b/Atp5c1/Atp5d/Atp5e/Atp5g1/Atp5g3/Atp5h/Atp5j/Atp5j2/Atp5k/Atp5l/Atp5o/ATP6/COX2/Cox5b/Cyc1/Entpd1/Flcn/Ldhd/Ndufc2/Parp1/Pkm/Ppargc1a/Vcp
down-regulated	down-regulated	GO:0009259	ribonucleotide metabolic process	105/3188	272/12763	3.69309e-07	7.56537e-05	7.04207e-05	105	11666/100705/66885/110446/70025/74205/50790/216739/11474/432530/104110/224129/11512/11515/11564/11565/11636/56248/11674/353204/79459/229665/11946/11947/11949/66043/67126/11951/228033/71679/11957/57423/11958/27425/28080/17705/12183/12398/17709/12859/74114/12974/66445/235339/13382/13808/12495/328572/216805/68837/14433/14732/14555/14751/73707/208727/15277/15360/15488/16000/16548/52815/78038/73724/67…	Abcd1/Acacb/Acadsb/Acat1/Acot7/Acsl3/Acsl4/Acsl6/Actn3/Adcy1/Adcy4/Adcy5/Adcy6/Adcy9/Adsl/Adssl1/Ak1/Ak3/Aldoa/Aldoart1/Aldoart2/Ampd1/Atp5a1/Atp5b/Atp5c1/Atp5d/Atp5e/Atp5g1/Atp5g3/Atp5h/Atp5j/Atp5j2/Atp5k/Atp5l/Atp5o/ATP6/Bpgm/Cbfa2t3/COX2/Cox5b/Crot/Cs/Cyc1/Dlat/Dld/Eno3/Entpd1/Ep300/Flcn/Foxk2/Gapdh/Gpam/Gpd1/Gpi1/Gucy2g/Hdac4/Hk2/Hmgcs2/Hsd17b4/Igf1/Khk/Ldhd/Mccc2/Mcee/Mfn1/Mlycd/Mpc1/Mpc2/Nc…
down-regulated	down-regulated	GO:0019693	ribose phosphate metabolic process	108/3188	282/12763	4.00339e-07	7.90813e-05	7.36113e-05	108	11666/100705/66885/110446/70025/74205/50790/216739/11474/432530/104110/224129/11512/11515/11564/11565/11636/56248/11674/353204/79459/229665/11946/11947/11949/66043/67126/11951/228033/71679/11957/57423/11958/27425/28080/17705/12183/12398/17709/12859/74114/12974/66445/235339/13382/13808/12495/328572/216805/68837/14433/14732/14555/14751/73707/208727/15277/15360/15488/16000/16548/52815/78038/73724/67…	Abcd1/Acacb/Acadsb/Acat1/Acot7/Acsl3/Acsl4/Acsl6/Actn3/Adcy1/Adcy4/Adcy5/Adcy6/Adcy9/Adsl/Adssl1/Ak1/Ak3/Aldoa/Aldoart1/Aldoart2/Ampd1/Atp5a1/Atp5b/Atp5c1/Atp5d/Atp5e/Atp5g1/Atp5g3/Atp5h/Atp5j/Atp5j2/Atp5k/Atp5l/Atp5o/ATP6/Bpgm/Cbfa2t3/COX2/Cox5b/Crot/Cs/Cyc1/Dlat/Dld/Eno3/Entpd1/Ep300/Flcn/Foxk2/Gapdh/Gpam/Gpd1/Gpi1/Gucy2g/Hdac4/Hk2/Hmgcs2/Hsd17b4/Igf1/Khk/Ldhd/Mccc2/Mcee/Mfn1/Mlycd/Mpc1/Mpc2/Nc…
down-regulated	down-regulated	GO:0009260	ribonucleotide biosynthetic process	57/3188	127/12763	7.5216e-07	0.000143455	0.000133532	57	100705/110446/70025/50790/216739/432530/104110/224129/11512/11515/11564/11565/11636/56248/11674/229665/11946/11947/11949/66043/67126/11951/228033/71679/11957/57423/11958/27425/28080/17705/17709/12859/66445/235339/13382/12495/216805/73707/52815/56690/55951/70456/68197/18160/230103/67054/269614/11545/18597/27402/228026/18604/27273/18746/19017/54391/269523	Acacb/Acat1/Acot7/Acsl4/Acsl6/Adcy1/Adcy4/Adcy5/Adcy6/Adcy9/Adsl/Adssl1/Ak1/Ak3/Aldoa/Ampd1/Atp5a1/Atp5b/Atp5c1/Atp5d/Atp5e/Atp5g1/Atp5g3/Atp5h/Atp5j/Atp5j2/Atp5k/Atp5l/Atp5o/ATP6/COX2/Cox5b/Cyc1/Dlat/Dld/Entpd1/Flcn/Gucy2g/Ldhd/Mlycd/Mpc1/Mpc2/Ndufc2/Npr1/Npr2/Paics/Pank4/Parp1/Pdha1/Pdhx/Pdk1/Pdk2/Pdk4/Pkm/Ppargc1a/Rfk/Vcp
down-regulated	down-regulated	GO:0046390	ribose phosphate biosynthetic process	58/3188	133/12763	1.90902e-06	0.000345817	0.000321897	58	100705/110446/70025/50790/216739/432530/104110/224129/11512/11515/11564/11565/11636/56248/11674/229665/11946/11947/11949/66043/67126/11951/228033/71679/11957/57423/11958/27425/28080/17705/17709/12859/66445/235339/13382/12495/216805/73707/52815/56690/55951/70456/68197/18160/230103/67054/269614/11545/18597/27402/228026/18604/27273/18746/19017/328099/54391/269523	Acacb/Acat1/Acot7/Acsl4/Acsl6/Adcy1/Adcy4/Adcy5/Adcy6/Adcy9/Adsl/Adssl1/Ak1/Ak3/Aldoa/Ampd1/Atp5a1/Atp5b/Atp5c1/Atp5d/Atp5e/Atp5g1/Atp5g3/Atp5h/Atp5j/Atp5j2/Atp5k/Atp5l/Atp5o/ATP6/COX2/Cox5b/Cyc1/Dlat/Dld/Entpd1/Flcn/Gucy2g/Ldhd/Mlycd/Mpc1/Mpc2/Ndufc2/Npr1/Npr2/Paics/Pank4/Parp1/Pdha1/Pdhx/Pdk1/Pdk2/Pdk4/Pkm/Ppargc1a/Prps1l3/Rfk/Vcp
down-regulated	down-regulated	GO:0009117	nucleotide metabolic process	125/3188	346/12763	1.93823e-06	0.000345817	0.000321897	125	11666/100705/66885/110446/70025/74205/50790/216739/11474/75894/432530/104110/224129/11512/11515/11534/11564/11565/11636/56248/11674/353204/79459/229665/11946/11947/11949/66043/67126/11951/228033/71679/11957/57423/11958/27425/28080/17705/12183/12398/17709/12859/74114/12974/66445/235339/13382/110074/13808/12495/328572/319945/216805/68837/14433/66355/14732/14555/14751/73707/208727/15277/15360/15488/…	Abcd1/Acacb/Acadsb/Acat1/Acot7/Acsl3/Acsl4/Acsl6/Actn3/Adal/Adcy1/Adcy4/Adcy5/Adcy6/Adcy9/Adk/Adsl/Adssl1/Ak1/Ak3/Aldoa/Aldoart1/Aldoart2/Ampd1/Atp5a1/Atp5b/Atp5c1/Atp5d/Atp5e/Atp5g1/Atp5g3/Atp5h/Atp5j/Atp5j2/Atp5k/Atp5l/Atp5o/ATP6/Bpgm/Cbfa2t3/COX2/Cox5b/Crot/Cs/Cyc1/Dlat/Dld/Dut/Eno3/Entpd1/Ep300/Flad1/Flcn/Foxk2/Gapdh/Gmpr/Gpam/Gpd1/Gpi1/Gucy2g/Hdac4/Hk2/Hmgcs2/Hsd17b4/Igf1/Khk/Ldhd/Mapk1/Mccc…
down-regulated	down-regulated	GO:0009165	nucleotide biosynthetic process	70/3188	170/12763	2.28096e-06	0.00039425	0.00036698	70	100705/110446/70025/50790/216739/432530/104110/224129/11512/11515/11534/11564/11565/11636/56248/11674/229665/11946/11947/11949/66043/67126/11951/228033/71679/11957/57423/11958/27425/28080/17705/17709/12859/66445/235339/13382/110074/12495/319945/216805/73707/52815/26413/56690/55951/70456/68646/68197/66454/69564/18125/18127/18160/230103/67054/269614/11545/18597/27402/228026/18604/27273/18746/19017/…	Acacb/Acat1/Acot7/Acsl4/Acsl6/Adcy1/Adcy4/Adcy5/Adcy6/Adcy9/Adk/Adsl/Adssl1/Ak1/Ak3/Aldoa/Ampd1/Atp5a1/Atp5b/Atp5c1/Atp5d/Atp5e/Atp5g1/Atp5g3/Atp5h/Atp5j/Atp5j2/Atp5k/Atp5l/Atp5o/ATP6/COX2/Cox5b/Cyc1/Dlat/Dld/Dut/Entpd1/Flad1/Flcn/Gucy2g/Ldhd/Mapk1/Mlycd/Mpc1/Mpc2/Nadk2/Ndufc2/Nmnat1/Nmrk2/Nos1/Nos3/Npr1/Npr2/Paics/Pank4/Parp1/Pdha1/Pdhx/Pdk1/Pdk2/Pdk4/Pkm/Ppargc1a/Ppat/Prps1l3/Rfk/Rrm1/Rrm2b/Vcp
down-regulated	down-regulated	GO:1901293	nucleoside phosphate biosynthetic process	70/3188	171/12763	2.9297e-06	0.000491035	0.00045707	70	100705/110446/70025/50790/216739/432530/104110/224129/11512/11515/11534/11564/11565/11636/56248/11674/229665/11946/11947/11949/66043/67126/11951/228033/71679/11957/57423/11958/27425/28080/17705/17709/12859/66445/235339/13382/110074/12495/319945/216805/73707/52815/26413/56690/55951/70456/68646/68197/66454/69564/18125/18127/18160/230103/67054/269614/11545/18597/27402/228026/18604/27273/18746/19017/…	Acacb/Acat1/Acot7/Acsl4/Acsl6/Adcy1/Adcy4/Adcy5/Adcy6/Adcy9/Adk/Adsl/Adssl1/Ak1/Ak3/Aldoa/Ampd1/Atp5a1/Atp5b/Atp5c1/Atp5d/Atp5e/Atp5g1/Atp5g3/Atp5h/Atp5j/Atp5j2/Atp5k/Atp5l/Atp5o/ATP6/COX2/Cox5b/Cyc1/Dlat/Dld/Dut/Entpd1/Flad1/Flcn/Gucy2g/Ldhd/Mapk1/Mlycd/Mpc1/Mpc2/Nadk2/Ndufc2/Nmnat1/Nmrk2/Nos1/Nos3/Npr1/Npr2/Paics/Pank4/Parp1/Pdha1/Pdhx/Pdk1/Pdk2/Pdk4/Pkm/Ppargc1a/Ppat/Prps1l3/Rfk/Rrm1/Rrm2b/Vcp
down-regulated	down-regulated	GO:0006753	nucleoside phosphate metabolic process	126/3188	352/12763	3.03271e-06	0.000493351	0.000459226	126	11666/100705/66885/110446/70025/74205/50790/216739/11474/75894/432530/104110/224129/11512/11515/11534/11564/11565/11636/56248/11674/353204/79459/229665/11946/11947/11949/66043/67126/11951/228033/71679/11957/57423/11958/27425/28080/17705/12183/12398/17709/12859/74114/12974/66445/235339/13382/110074/13808/12495/328572/319945/216805/68837/14433/66355/14732/14555/14751/73707/208727/15277/15360/15488/…	Abcd1/Acacb/Acadsb/Acat1/Acot7/Acsl3/Acsl4/Acsl6/Actn3/Adal/Adcy1/Adcy4/Adcy5/Adcy6/Adcy9/Adk/Adsl/Adssl1/Ak1/Ak3/Aldoa/Aldoart1/Aldoart2/Ampd1/Atp5a1/Atp5b/Atp5c1/Atp5d/Atp5e/Atp5g1/Atp5g3/Atp5h/Atp5j/Atp5j2/Atp5k/Atp5l/Atp5o/ATP6/Bpgm/Cbfa2t3/COX2/Cox5b/Crot/Cs/Cyc1/Dlat/Dld/Dut/Eno3/Entpd1/Ep300/Flad1/Flcn/Foxk2/Gapdh/Gmpr/Gpam/Gpd1/Gpi1/Gucy2g/Hdac4/Hk2/Hmgcs2/Hsd17b4/Igf1/Khk/Ldhd/Mapk1/Mccc…
down-regulated	down-regulated	GO:0042776	mitochondrial ATP synthesis coupled proton transport	12/3188	14/12763	3.13593e-06	0.000495567	0.000461289	12	11946/11947/11949/66043/71679/11957/57423/27425/28080/17705/12859/66445	Atp5a1/Atp5b/Atp5c1/Atp5d/Atp5h/Atp5j/Atp5j2/Atp5l/Atp5o/ATP6/Cox5b/Cyc1
down-regulated	down-regulated	GO:0006470	protein dephosphorylation	83/3188	215/12763	5.98252e-06	0.000919148	0.00085557	83	69556/12234/229776/12530/12562/76469/382030/67181/227292/52468/435391/19252/63953/27389/68082/105352/68440/67446/72349/235584/18218/13853/14048/14051/67238/103583/109700/16452/76429/26936/74302/17973/77976/67078/98432/75454/68943/19042/71887/243382/232941/19046/19047/73062/66849/19053/71978/52432/235542/225849/26931/26932/19055/19056/19058/232314/19060/243819/71474/52036/320717/18753/19244/19245/…	Bod1/Btrc/Cdc14a/Cdc25a/Cdh5/Cmya5/Cnep1r1/Ctdnep1/Ctdsp1/Ctdsp2/Dupd1/Dusp1/Dusp10/Dusp13/Dusp19/Dusp22/Dusp23/Dusp28/Dusp3/Dusp7/Dusp8/Epm2a/Eya1/Eya4/Fam220a/Fbxw11/Itga1/Jak2/Lhpp/Mprip/Mtmr3/Nck1/Nuak1/Pgp/Phlpp1/Phpt1/Pink1/Ppm1a/Ppm1j/Ppm1k/Ppm1n/Ppp1cb/Ppp1cc/Ppp1r16a/Ppp1r2/Ppp2cb/Ppp2r2a/Ppp2r2d/Ppp2r3a/Ppp2r5b/Ppp2r5c/Ppp2r5e/Ppp3ca/Ppp3cb/Ppp3r1/Ppp4r2/Ppp5c/Ppp6r1/Ppp6r2/Ppp6r3/Pptc7…
down-regulated	down-regulated	GO:0042692	muscle cell differentiation	120/3188	337/12763	6.91215e-06	0.00103327	0.000961801	120	11364/11459/11464/11474/11477/75547/225638/116904/109676/78321/12023/79362/30948/12175/545261/12292/12301/52163/12335/12345/12372/73739/57810/12633/12818/12845/20315/192119/13400/13549/13642/13805/328572/207215/100534273/225288/54601/327826/14369/606496/15078/30963/15182/15183/208727/15205/15260/26556/16000/16011/241226/24131/93689/16948/26398/26416/17260/17880/228785/74376/59011/68802/17996/3307…	Acadm/Acta1/Actc1/Actn3/Acvr1/Akap13/Alpk2/Alpk3/Ank2/Ankrd23/Barx2/Bhlhe41/Bin1/Bnip2/Bvht/Cacna1s/Cacybp/Camk1/Capn3/Capzb/Casq1/Cby1/Cdon/Cflar/Col14a1/Comp/Cxcl12/Dicer1/Dmpk/Dyrk1b/Efnb2/Eng/Ep300/Fbxo40/Fer1l5/Fhod3/Foxo4/Frs2/Fzd7/Gsk3a/H3f3a/Hacd1/Hdac2/Hdac3/Hdac4/Hes1/Hira/Homer1/Igf1/Igfbp5/Itga8/Ldb3/Lmod1/Lox/Map2k4/Mapk14/Mef2c/Myh11/Mylk2/Myo18b/Myoz1/Mypn/Neb/Nek5/Neu2/Nfatc1/Nfat…
down-regulated	down-regulated	GO:0055001	muscle cell development	71/3188	178/12763	7.43494e-06	0.00107342	0.000999174	71	11459/11464/11474/75547/225638/116904/109676/78321/30948/12292/12335/12345/12372/12633/12818/12845/192119/13805/328572/100534273/225288/606496/15182/208727/15205/26556/16000/24131/93689/16948/26398/17260/17880/74376/59011/68802/17996/18021/73181/14815/56376/74116/64082/19055/19091/54409/54720/19736/20190/24051/20471/20474/20481/11739/20541/17128/17130/234214/11790/20807/237611/17306/21393/21916/5…	Acta1/Actc1/Actn3/Akap13/Alpk2/Alpk3/Ank2/Ankrd23/Bin1/Cacna1s/Capn3/Capzb/Casq1/Cflar/Col14a1/Comp/Dicer1/Eng/Ep300/Fer1l5/Fhod3/Gsk3a/Hdac2/Hdac4/Hes1/Homer1/Igf1/Ldb3/Lmod1/Lox/Map2k4/Mef2c/Myh11/Myo18b/Myoz1/Mypn/Neb/Nfatc3/Nfatc4/Nr3c1/Pdlim5/Pi16/Popdc2/Ppp3ca/Prkg1/Ramp2/Rcan1/Rgs4/Ryr1/Sgcb/Six1/Six4/Ski/Slc25a4/Slc8a1/Smad4/Smad6/Sorbs2/Speg/Srf/Stac3/Sypl2/Tcap/Tmod1/Tmod4/Tnnt3/Trip10/…
down-regulated	down-regulated	GO:0015672	monovalent inorganic cation transport	115/3188	321/12763	7.74259e-06	0.00107342	0.000999174	115	74610/20928/100986/11652/23797/11733/109676/105722/11826/98660/27222/11932/381290/11946/11947/11949/66043/67126/11951/228033/71679/11957/57423/11958/27425/28080/17705/21871/76252/30948/12389/12576/17846/76501/17708/12859/12892/66445/17711/13383/13400/192176/56188/14428/14613/93692/14683/73389/15451/16493/16495/16497/16500/16502/16504/99738/382571/66733/16514/16515/16518/16519/84036/140492/242735/…	Abcb8/Abcc9/Akap9/Akt2/Akt3/Ank1/Ank2/Ano6/Aqp1/Atp1a2/Atp1a4/Atp1b2/Atp2b4/Atp5a1/Atp5b/Atp5c1/Atp5d/Atp5e/Atp5g1/Atp5g3/Atp5h/Atp5j/Atp5j2/Atp5k/Atp5l/Atp5o/ATP6/Atp6v0a2/Atp6v0e2/Bin1/Cav1/Cdkn1b/Commd1/Commd9/COX1/Cox5b/Cpox/Cyc1/CYTB/Dlg1/Dmpk/Flna/Fxyd1/Galr2/Gja5/Glrx/Gnas/Hbp1/Hpn/Kcna5/Kcna7/Kcnab1/Kcnb1/Kcnc1/Kcnc3/Kcnc4/Kcnf1/Kcng4/Kcnj11/Kcnj12/Kcnj2/Kcnj3/Kcnn1/Kcnn2/Lrrc38/Lrrc52/Mf…
down-regulated	down-regulated	GO:0006941	striated muscle contraction	58/3188	138/12763	7.76296e-06	0.00107342	0.000999174	58	11464/11474/11674/109676/98660/11937/50769/30948/12288/12291/12292/12293/12296/12372/12389/216033/13383/13400/192176/56188/14387/14613/208727/26556/71912/16480/16493/16518/140492/26397/26399/17901/228785/83814/18125/18578/238871/56012/18821/20266/110880/399548/20541/110893/17129/29856/20648/237611/233335/21393/74166/21925/21953/21957/22003/22138/22226/22340	Actc1/Actn3/Aldoa/Ank2/Atp1a2/Atp2a1/Atp8a2/Bin1/Cacna1c/Cacna1g/Cacna1s/Cacna2d1/Cacnb2/Casq1/Cav1/Ctnna3/Dlg1/Dmpk/Flna/Fxyd1/Gaa/Gja5/Hdac4/Homer1/Jsrp1/Jup/Kcna5/Kcnj2/Kcnn2/Map2k3/Map2k6/Myl1/Mylk2/Nedd4l/Nos1/Pde4b/Pde4d/Pgam2/Pln/Scn1b/Scn4a/Scn4b/Slc8a1/Slc8a3/Smad5/Smtn/Snta1/Stac3/Synm/Tcap/Tmem38a/Tnnc2/Tnni2/Tnnt3/Tpm1/Ttn/Ucn/Vegfb
down-regulated	down-regulated	GO:0055086	nucleobase-containing small molecule metabolic process	139/3188	403/12763	9.19653e-06	0.00124063	0.00115482	139	11666/100705/66885/110446/70025/74205/50790/216739/11474/75894/432530/104110/224129/11512/11515/11534/11564/11565/11636/56248/11674/353204/79459/229665/11946/11947/11949/66043/67126/11951/228033/71679/11957/57423/11958/27425/28080/17705/97884/12183/12398/71891/17709/12859/74114/12974/66445/235339/13382/110074/13808/224794/12495/328572/319945/216805/68837/14433/14583/66355/14732/14555/14751/73707/…	Abcd1/Acacb/Acadsb/Acat1/Acot7/Acsl3/Acsl4/Acsl6/Actn3/Adal/Adcy1/Adcy4/Adcy5/Adcy6/Adcy9/Adk/Adsl/Adssl1/Ak1/Ak3/Aldoa/Aldoart1/Aldoart2/Ampd1/Atp5a1/Atp5b/Atp5c1/Atp5d/Atp5e/Atp5g1/Atp5g3/Atp5h/Atp5j/Atp5j2/Atp5k/Atp5l/Atp5o/ATP6/B3galnt2/Bpgm/Cbfa2t3/Cdadc1/COX2/Cox5b/Crot/Cs/Cyc1/Dlat/Dld/Dut/Eno3/Enpp4/Entpd1/Ep300/Flad1/Flcn/Foxk2/Gapdh/Gfpt1/Gmpr/Gpam/Gpd1/Gpi1/Gucy2g/Hdac4/Hk2/Hmgcs2/Hsd1…
down-regulated	down-regulated	GO:0030198	extracellular matrix organization	89/3188	239/12763	1.50061e-05	0.0019302	0.00179669	89	320712/11350/239337/216725/330119/101401/77739/77794/11568/654812/69538/11787/11804/14595/12389/67896/12633/214685/76499/12814/12818/12819/107581/12822/12842/12843/69700/71355/12825/12826/12827/12828/12829/12831/12832/53867/329941/12839/12845/26427/13406/13482/56429/407800/54156/268780/13717/13805/23871/23876/14268/70575/15451/15530/241226/16416/107250/16777/16948/94352/16998/76293/338366/210719/…	Abi3bp/Abl1/Adamts12/Adamts2/Adamts3/Adamts9/Adamtsl1/Adamtsl2/Aebp1/Angptl7/Antxr1/Apbb2/Aplp2/B4galt1/Cav1/Ccdc80/Cflar/Chadl/Clasp2/Col11a1/Col14a1/Col15a1/Col16a1/Col18a1/Col1a1/Col1a2/Col22a1/Col24a1/Col3a1/Col4a1/Col4a2/Col4a3/Col4a4/Col5a1/Col5a2/Col5a3/Col8a2/Col9a1/Comp/Creb3l1/Dmp1/Dpp4/Dpt/Ecm2/Egfl6/Egflam/Eln/Eng/Ets1/Fbln5/Fn1/Gfod2/Hpn/Hspg2/Itga8/Itgb3/Kazald1/Lamb1/Lox/Loxl2/Ltbp…
down-regulated	down-regulated	GO:0043062	extracellular structure organization	89/3188	239/12763	1.50061e-05	0.0019302	0.00179669	89	320712/11350/239337/216725/330119/101401/77739/77794/11568/654812/69538/11787/11804/14595/12389/67896/12633/214685/76499/12814/12818/12819/107581/12822/12842/12843/69700/71355/12825/12826/12827/12828/12829/12831/12832/53867/329941/12839/12845/26427/13406/13482/56429/407800/54156/268780/13717/13805/23871/23876/14268/70575/15451/15530/241226/16416/107250/16777/16948/94352/16998/76293/338366/210719/…	Abi3bp/Abl1/Adamts12/Adamts2/Adamts3/Adamts9/Adamtsl1/Adamtsl2/Aebp1/Angptl7/Antxr1/Apbb2/Aplp2/B4galt1/Cav1/Ccdc80/Cflar/Chadl/Clasp2/Col11a1/Col14a1/Col15a1/Col16a1/Col18a1/Col1a1/Col1a2/Col22a1/Col24a1/Col3a1/Col4a1/Col4a2/Col4a3/Col4a4/Col5a1/Col5a2/Col5a3/Col8a2/Col9a1/Comp/Creb3l1/Dmp1/Dpp4/Dpt/Ecm2/Egfl6/Egflam/Eln/Eng/Ets1/Fbln5/Fn1/Gfod2/Hpn/Hspg2/Itga8/Itgb3/Kazald1/Lamb1/Lox/Loxl2/Ltbp…
down-regulated	down-regulated	GO:0006006	glucose metabolic process	65/3188	163/12763	1.79327e-05	0.00223691	0.00208218	65	100705/11364/11474/72674/11652/56745/12409/69802/12894/235339/69181/328572/77781/14118/14120/68837/76051/14433/14583/14555/14571/14751/14756/108682/100198/15277/15289/16000/16332/16367/18519/16514/16548/30949/16828/16973/26416/56690/17978/14815/67013/18597/228026/18604/27273/18639/18642/56012/18655/66681/70974/67078/18706/18746/19046/140491/53412/19883/212980/20869/319801/21991/22278/252870/230796	Acacb/Acadm/Actn3/Adipor1/Akt2/C1qtnf1/Cbr2/Cox11/Cpt1a/Dlat/Dyrk2/Ep300/Epm2aip1/Fbn1/Fbp2/Foxk2/Ganc/Gapdh/Gfpt1/Gpd1/Gpd2/Gpi1/Gpld1/Gpt2/H6pd/Hk2/Hmgb1/Igf1/Inppl1/Irs1/Kat2b/Kcnj11/Khk/Lcmt1/Ldha/Lrp5/Mapk14/Mlycd/Ncoa2/Nr3c1/Oma1/Pdha1/Pdk1/Pdk2/Pdk4/Pfkfb1/Pfkm/Pgam2/Pgk1/Pgm2/Pgm2l1/Pgp/Pik3ca/Pkm/Ppp1cb/Ppp1r3a/Ppp1r3c/Rora/Slc45a3/Stk11/Tigar/Tpi1/Usf1/Usp7/Wdtc1
down-regulated	down-regulated	GO:0036293	response to decreased oxygen levels	71/3188	182/12763	1.81994e-05	0.00223691	0.00208218	71	11491/11655/268420/11826/11864/11797/12176/12325/12389/12398/12484/12490/14004/17684/17846/12877/67579/13482/230857/112405/112406/13805/328572/13819/70186/14254/68655/72018/319594/56295/16438/16542/29806/94352/17189/17390/18021/228026/18655/18693/68943/18791/18806/19015/19309/110157/19878/19883/68585/20190/66925/64383/18174/20528/20541/110893/17127/17128/21687/21809/319801/64930/22160/22229/22278…	Adam17/Alas1/Alkbh5/Aqp1/Arnt2/Birc2/Bnip3/Camk2g/Cav1/Cbfa2t3/Cd24a/Cd34/Chchd2/Cited2/Commd1/Cpeb1/Cpeb4/Dpp4/Ece1/Egln1/Egln2/Eng/Ep300/Epas1/Fam162a/Flt1/Fndc1/Fundc1/Hif1an/Higd1a/Itpr1/Kdr/Limd1/Loxl2/Mb/Mmp2/Nfatc3/Pdk1/Pgk1/Pick1/Pink1/Plat/Pld2/Ppard/Pygm/Raf1/Rock2/Rora/Rtn4/Ryr1/Sdhd/Sirt2/Slc11a2/Slc2a4/Slc8a1/Slc8a3/Smad3/Smad4/Tek/Tgfb3/Tigar/Tsc1/Twist1/Ucp3/Usf1/Usp19/Vegfa/Vegfb/…
down-regulated	down-regulated	GO:0006936	muscle contraction	88/3188	237/12763	1.90055e-05	0.0022852	0.00212713	88	11464/11474/11552/11674/109676/11749/98660/11937/381290/50769/30948/12288/12291/12292/12293/12296/109624/12372/12389/12723/12845/216033/13383/13400/192176/56188/14387/14613/243547/208727/26556/71912/16480/16493/16518/140492/93689/26397/26399/59030/233199/17880/17884/17901/107589/228785/17929/17930/407785/83814/18125/18578/238871/56012/53357/18821/18750/19091/229877/19878/20190/20266/110880/399548…	Actc1/Actn3/Adra2b/Aldoa/Ank2/Anxa6/Atp1a2/Atp2a1/Atp2b4/Atp8a2/Bin1/Cacna1c/Cacna1g/Cacna1s/Cacna2d1/Cacnb2/Cald1/Casq1/Cav1/Clcn1/Comp/Ctnna3/Dlg1/Dmpk/Flna/Fxyd1/Gaa/Gja5/Grip2/Hdac4/Homer1/Jsrp1/Jup/Kcna5/Kcnj2/Kcnn2/Lmod1/Map2k3/Map2k6/Mkks/Mybpc2/Myh11/Myh4/Myl1/Mylk/Mylk2/Myom1/Myom2/Ndufs6/Nedd4l/Nos1/Pde4b/Pde4d/Pgam2/Pla2g6/Pln/Prkca/Prkg1/Rap1gds1/Rock2/Ryr1/Scn1b/Scn4a/Scn4b/Setd3/Slc…
down-regulated	down-regulated	GO:0090287	regulation of cellular response to growth factor stimulus	87/3188	234/12763	1.99662e-05	0.00234964	0.00218711	87	11350/11482/11491/239337/330119/77794/11600/30878/66695/381290/12168/12361/12389/12509/12562/12579/12633/83453/69121/58250/17684/26427/20430/69601/13179/76829/13805/328572/13855/80752/14118/14181/14182/216805/14314/18550/70300/14366/14733/23893/15205/15258/56213/16159/171463/69260/241226/333088/16542/52662/16948/105450/17999/66650/27528/101706/65112/19042/225849/101540/19245/219134/20481/170441/2…	Abl1/Acvrl1/Adam17/Adamts12/Adamts3/Adamtsl2/Angpt1/Apln/Aspn/Atp2b4/Bmpr2/Cask/Cav1/Cd59a/Cdh5/Cdkn2b/Cflar/Chrdl1/Chrdl2/Chst11/Cited2/Creb3l1/Cyfip1/Dab2ip/Dcn/Dok5/Eng/Ep300/Epn2/Fam20c/Fbn1/Fgfbp1/Fgfr1/Flcn/Fstl1/Furin/Fuz/Fzd4/Gpc1/Grem2/Hes1/Hipk2/Htra1/Il12a/Il17rd/Ing2/Itga8/Kcp/Kdr/Ldlrad4/Lox/Mmrn2/Nedd4/Nepn/Nrep/Numa1/Pmepa1/Ppm1a/Ppp2r5b/Prkd2/Ptp4a3/Shisa2/Ski/Slc2a10/Slc9a6/Smad3…
down-regulated	down-regulated	GO:0090257	regulation of muscle system process	75/3188	196/12763	2.35733e-05	0.00271633	0.00252844	75	11474/11534/11552/109676/11749/98660/11937/381290/30948/12288/109624/12325/12372/12389/76469/12818/216033/13383/13400/230857/328572/67731/192176/56188/14613/606496/14886/114674/208727/16000/16011/16468/16480/16518/17260/69642/17700/228785/17993/18018/18127/14815/18124/11545/18578/238871/74116/18821/19055/241113/18750/19091/19736/19878/20190/110880/52690/11739/20541/110893/17127/17128/29856/20807/…	Actn3/Adk/Adra2b/Ank2/Anxa6/Atp1a2/Atp2a1/Atp2b4/Bin1/Cacna1c/Cald1/Camk2g/Casq1/Cav1/Cmya5/Col14a1/Ctnna3/Dlg1/Dmpk/Ece1/Ep300/Fbxo32/Flna/Fxyd1/Gja5/Gsk3a/Gtf2i/Gtf2ird2/Hdac4/Igf1/Igfbp5/Jarid2/Jup/Kcnj2/Mef2c/Mlip/Mstn/Mylk2/Ndufs4/Nfatc1/Nos3/Nr3c1/Nr4a3/Parp1/Pde4b/Pde4d/Pi16/Pln/Ppp3ca/Prkag3/Prkca/Prkg1/Rgs4/Rock2/Ryr1/Scn4a/Setd3/Slc25a4/Slc8a1/Slc8a3/Smad3/Smad4/Smtn/Srf/Srl/Tead1/Tmem3…
down-regulated	down-regulated	GO:0098660	inorganic ion transmembrane transport	159/3188	480/12763	2.73275e-05	0.00308466	0.00287129	159	74610/20928/11350/100986/11732/109676/233246/105722/23796/65973/98660/27222/11932/11937/320707/381290/11946/11947/11949/66043/67126/11951/228033/71679/11957/57423/11958/27425/28080/17705/21871/76252/30948/12288/12291/12292/12293/319734/12296/12297/54378/81904/12311/12335/12372/12374/12389/320790/12723/12790/17846/17708/12859/66445/17711/68460/13367/13383/111173/14065/192176/56188/14428/93692/1469…	Abcb8/Abcc9/Abl1/Akap9/Ank/Ank2/Ano5/Ano6/Aplnr/Asph/Atp1a2/Atp1a4/Atp1b2/Atp2a1/Atp2b3/Atp2b4/Atp5a1/Atp5b/Atp5c1/Atp5d/Atp5e/Atp5g1/Atp5g3/Atp5h/Atp5j/Atp5j2/Atp5k/Atp5l/Atp5o/ATP6/Atp6v0a2/Atp6v0e2/Bin1/Cacna1c/Cacna1g/Cacna1s/Cacna2d1/Cacna2d4/Cacnb2/Cacnb3/Cacng6/Cacng7/Calcr/Capn3/Casq1/Casr/Cav1/Chd7/Clcn1/Cnga3/Commd1/COX1/Cox5b/Cyc1/CYTB/Dhrs7c/Diaph1/Dlg1/Erc1/F2rl3/Flna/Fxyd1/Galr2/Glr…
down-regulated	down-regulated	GO:0009145	purine nucleoside triphosphate biosynthetic process	28/3188	55/12763	3.03405e-05	0.00330934	0.00308044	28	11534/56248/11674/11946/11947/11949/66043/67126/11951/228033/71679/11957/57423/11958/27425/28080/17705/17709/12859/66445/12495/216805/52815/68197/11545/18746/19017/269523	Adk/Ak3/Aldoa/Atp5a1/Atp5b/Atp5c1/Atp5d/Atp5e/Atp5g1/Atp5g3/Atp5h/Atp5j/Atp5j2/Atp5k/Atp5l/Atp5o/ATP6/COX2/Cox5b/Cyc1/Entpd1/Flcn/Ldhd/Ndufc2/Parp1/Pkm/Ppargc1a/Vcp
down-regulated	down-regulated	GO:0051146	striated muscle cell differentiation	96/3188	266/12763	3.05146e-05	0.00330934	0.00308044	96	11364/11459/11464/11474/11477/75547/225638/116904/78321/12023/79362/12175/545261/12292/12301/12335/12345/12372/73739/57810/12633/12818/12845/20315/192119/13400/13549/13642/328572/100534273/225288/327826/14369/606496/30963/15182/15183/208727/26556/16000/16011/24131/93689/16948/26398/26416/17260/17880/228785/74376/59011/68802/17996/330721/23956/18021/14815/56376/74116/227721/64082/19055/19091/21877…	Acadm/Acta1/Actc1/Actn3/Acvr1/Akap13/Alpk2/Alpk3/Ankrd23/Barx2/Bhlhe41/Bnip2/Bvht/Cacna1s/Cacybp/Capn3/Capzb/Casq1/Cby1/Cdon/Cflar/Col14a1/Comp/Cxcl12/Dicer1/Dmpk/Dyrk1b/Efnb2/Ep300/Fer1l5/Fhod3/Frs2/Fzd7/Gsk3a/Hacd1/Hdac2/Hdac3/Hdac4/Homer1/Igf1/Igfbp5/Ldb3/Lmod1/Lox/Map2k4/Mapk14/Mef2c/Myh11/Mylk2/Myo18b/Myoz1/Mypn/Neb/Nek5/Neu2/Nfatc3/Nr3c1/Pdlim5/Pi16/Plpp7/Popdc2/Ppp3ca/Prkg1/Rarb/Rbm38/Rcan…
down-regulated	down-regulated	GO:0060537	muscle tissue development	132/3188	389/12763	3.72191e-05	0.00395883	0.00368499	132	11364/11459/11464/11474/11477/101401/75547/68050/225638/116904/11600/11865/65256/545261/12292/12301/12335/12389/73739/228788/57810/12633/320790/17684/12814/12818/12825/12848/12922/192119/13383/13642/112405/13717/13805/328572/14048/14182/225288/216805/286940/327826/14369/14613/14733/74182/606496/15182/15183/208727/77446/217082/26556/15430/15438/15530/16000/16011/241226/16468/59091/16948/16974/2639…	Acadm/Acta1/Actc1/Actn3/Acvr1/Adamts9/Akap13/Akirin1/Alpk2/Alpk3/Angpt1/Arntl/Asb2/Bvht/Cacna1s/Cacybp/Capn3/Cav1/Cby1/Ccm2l/Cdon/Cflar/Chd7/Cited2/Col11a1/Col14a1/Col3a1/Cops2/Crhr2/Dicer1/Dlg1/Efnb2/Egln1/Eln/Eng/Ep300/Eya1/Fgfr1/Fhod3/Flcn/Flnb/Frs2/Fzd7/Gja5/Gpc1/Gpcpd1/Gsk3a/Hdac2/Hdac3/Hdac4/Heg1/Hlf/Homer1/Hoxd10/Hoxd9/Hspg2/Igf1/Igfbp5/Itga8/Jarid2/Jph2/Lox/Lrp6/Map2k4/Mapk1/Mapk14/Mbnl1/…
down-regulated	down-regulated	GO:0098662	inorganic cation transmembrane transport	150/3188	453/12763	4.67802e-05	0.00488191	0.00454423	150	74610/20928/11350/100986/109676/105722/23796/65973/98660/27222/11932/11937/320707/381290/11946/11947/11949/66043/67126/11951/228033/71679/11957/57423/11958/27425/28080/17705/21871/76252/30948/12288/12291/12292/12293/319734/12296/12297/54378/81904/12311/12335/12372/12389/320790/12790/17846/17708/12859/66445/17711/68460/13367/13383/111173/14065/192176/56188/14428/93692/14697/15451/108837/16416/1643…	Abcb8/Abcc9/Abl1/Akap9/Ank2/Ano6/Aplnr/Asph/Atp1a2/Atp1a4/Atp1b2/Atp2a1/Atp2b3/Atp2b4/Atp5a1/Atp5b/Atp5c1/Atp5d/Atp5e/Atp5g1/Atp5g3/Atp5h/Atp5j/Atp5j2/Atp5k/Atp5l/Atp5o/ATP6/Atp6v0a2/Atp6v0e2/Bin1/Cacna1c/Cacna1g/Cacna1s/Cacna2d1/Cacna2d4/Cacnb2/Cacnb3/Cacng6/Cacng7/Calcr/Capn3/Casq1/Cav1/Chd7/Cnga3/Commd1/COX1/Cox5b/Cyc1/CYTB/Dhrs7c/Diaph1/Dlg1/Erc1/F2rl3/Flna/Fxyd1/Galr2/Glrx/Gnb5/Hpn/Ibtk/Itgb…
down-regulated	down-regulated	GO:0001666	response to hypoxia	68/3188	177/12763	4.79456e-05	0.00491087	0.00457118	68	11491/11655/268420/11826/11864/11797/12176/12325/12389/12398/12484/12490/14004/17684/17846/12877/13482/230857/112405/112406/13805/328572/13819/70186/14254/68655/72018/319594/56295/16438/16542/29806/94352/17189/17390/18021/228026/18655/68943/18791/18806/19015/19309/110157/19878/19883/68585/20190/66925/64383/18174/20528/20541/110893/17127/17128/21687/21809/319801/22160/22229/22278/71472/22339/22340…	Adam17/Alas1/Alkbh5/Aqp1/Arnt2/Birc2/Bnip3/Camk2g/Cav1/Cbfa2t3/Cd24a/Cd34/Chchd2/Cited2/Commd1/Cpeb1/Dpp4/Ece1/Egln1/Egln2/Eng/Ep300/Epas1/Fam162a/Flt1/Fndc1/Fundc1/Hif1an/Higd1a/Itpr1/Kdr/Limd1/Loxl2/Mb/Mmp2/Nfatc3/Pdk1/Pgk1/Pink1/Plat/Pld2/Ppard/Pygm/Raf1/Rock2/Rora/Rtn4/Ryr1/Sdhd/Sirt2/Slc11a2/Slc2a4/Slc8a1/Slc8a3/Smad3/Smad4/Tek/Tgfb3/Tigar/Twist1/Ucp3/Usf1/Usp19/Vegfa/Vegfb/Vegfc/Vldlr/Wdr83
down-regulated	down-regulated	GO:0071363	cellular response to growth factor stimulus	161/3188	492/12763	5.02231e-05	0.00505062	0.00470127	161	11350/11477/11479/11480/11481/11482/11491/11502/239337/330119/77794/67605/110542/11600/30878/72993/66695/381290/12161/12168/12361/12389/12509/71702/12562/12579/12633/83453/69121/58250/17684/12741/12843/12825/12827/12845/26427/12929/20430/69601/13179/76829/105352/72349/26940/13805/328572/13855/14043/80752/329628/14118/218952/14177/14181/14182/216805/14254/14257/327826/14314/18550/70300/14366/14388…	Abl1/Acvr1/Acvr1b/Acvr2a/Acvr2b/Acvrl1/Adam17/Adam9/Adamts12/Adamts3/Adamtsl2/Akt1s1/Amhr2/Angpt1/Apln/Appl1/Aspn/Atp2b4/Bmp6/Bmpr2/Cask/Cav1/Cd59a/Cdc5l/Cdh5/Cdkn2b/Cflar/Chrdl1/Chrdl2/Chst11/Cited2/Cldn5/Col1a2/Col3a1/Col4a2/Comp/Creb3l1/Crkl/Cyfip1/Dab2ip/Dcn/Dok5/Dusp22/Dusp3/Ecsit/Eng/Ep300/Epn2/Ext2/Fam20c/Fat4/Fbn1/Fermt2/Fgf6/Fgfbp1/Fgfr1/Flcn/Flt1/Flt4/Frs2/Fstl1/Furin/Fuz/Fzd4/Gab1/Gcnt…
down-regulated	down-regulated	GO:0001525	angiogenesis	148/3188	447/12763	5.27099e-05	0.00520605	0.00484595	148	11350/11421/12778/11477/11482/11490/101401/230775/68465/11552/239528/13722/23797/75723/11600/654812/30878/23796/11826/381290/11947/14595/192197/94192/105844/12389/12490/12509/12554/12562/26365/12741/12819/12822/69700/71355/12826/12827/12828/329941/26427/12922/20315/69601/13179/192119/13601/13642/13645/112405/13713/69683/13805/13809/13819/13846/13854/13855/23871/23876/50754/14177/14181/14182/21680…	Abl1/Ace/Ackr3/Acvr1/Acvrl1/Adam15/Adamts9/Adgrb2/Adipor2/Adra2b/Ago2/Aimp1/Akt3/Amotl1/Angpt1/Angptl7/Apln/Aplnr/Aqp1/Atp2b4/Atp5b/B4galt1/Bcas3/C1galt1/Card10/Cav1/Cd34/Cd59a/Cdh13/Cdh5/Ceacam1/Cldn5/Col15a1/Col18a1/Col22a1/Col24a1/Col4a1/Col4a2/Col4a3/Col8a2/Creb3l1/Crhr2/Cxcl12/Dab2ip/Dcn/Dicer1/Ecm1/Efnb2/Egf/Egln1/Elk3/Emc10/Eng/Enpep/Epas1/Ephb4/Epn1/Epn2/Ets1/Fbln5/Fbxw7/Fgf6/Fgfbp1/Fgfr1…
down-regulated	down-regulated	GO:0070482	response to oxygen levels	74/3188	197/12763	5.46943e-05	0.00530727	0.00494016	74	11491/11655/268420/11826/11864/21871/11797/12176/12325/12389/12398/12484/12490/14004/17684/17846/12877/67579/13482/230857/112405/112406/13805/328572/13819/70186/14102/14254/68655/72018/319594/56295/16438/16542/29806/94352/17189/17390/18021/228026/18655/18693/68943/18791/18806/19015/19309/110157/19878/19883/68585/20190/66925/64383/18174/20528/20541/110893/17127/17128/20656/21687/21809/319801/64930…	Adam17/Alas1/Alkbh5/Aqp1/Arnt2/Atp6v0a2/Birc2/Bnip3/Camk2g/Cav1/Cbfa2t3/Cd24a/Cd34/Chchd2/Cited2/Commd1/Cpeb1/Cpeb4/Dpp4/Ece1/Egln1/Egln2/Eng/Ep300/Epas1/Fam162a/Fas/Flt1/Fndc1/Fundc1/Hif1an/Higd1a/Itpr1/Kdr/Limd1/Loxl2/Mb/Mmp2/Nfatc3/Pdk1/Pgk1/Pick1/Pink1/Plat/Pld2/Ppard/Pygm/Raf1/Rock2/Rora/Rtn4/Ryr1/Sdhd/Sirt2/Slc11a2/Slc2a4/Slc8a1/Slc8a3/Smad3/Smad4/Sod2/Tek/Tgfb3/Tigar/Tsc1/Twist1/Ucp3/Usf1/…
down-regulated	down-regulated	GO:0009206	purine ribonucleoside triphosphate biosynthetic process	27/3188	54/12763	6.30236e-05	0.00601006	0.00559434	27	56248/11674/11946/11947/11949/66043/67126/11951/228033/71679/11957/57423/11958/27425/28080/17705/17709/12859/66445/12495/216805/52815/68197/11545/18746/19017/269523	Ak3/Aldoa/Atp5a1/Atp5b/Atp5c1/Atp5d/Atp5e/Atp5g1/Atp5g3/Atp5h/Atp5j/Atp5j2/Atp5k/Atp5l/Atp5o/ATP6/COX2/Cox5b/Cyc1/Entpd1/Flcn/Ldhd/Ndufc2/Parp1/Pkm/Ppargc1a/Vcp
down-regulated	down-regulated	GO:0001501	skeletal system development	138/3188	414/12763	6.56088e-05	0.00609813	0.00567632	138	11474/11480/11481/239337/75547/11647/72345/105722/11749/12023/12151/12153/12161/12168/12292/54725/59035/12643/214685/320790/69121/58250/17684/21922/12814/12842/12843/12832/12839/12845/208647/233651/54006/20148/192119/13383/13601/328572/26379/208618/14043/14048/80752/329628/14118/50754/14177/14182/71375/70300/14561/14613/14683/14756/208727/15395/209448/109663/15423/15427/15430/15437/15438/15530/68…	Actn3/Acvr2a/Acvr2b/Adamts12/Akap13/Alpl/Amer1/Ano6/Anxa6/Barx2/Bmi1/Bmp1/Bmp6/Bmpr2/Cacna1s/Cadm1/Carm1/Chad/Chadl/Chd7/Chrdl2/Chst11/Cited2/Clec3b/Col11a1/Col1a1/Col1a2/Col5a2/Col9a1/Comp/Creb3l2/Dchs1/Deaf1/Dhrs3/Dicer1/Dlg1/Ecm1/Ep300/Esrra/Etl4/Ext2/Eya1/Fam20c/Fat4/Fbn1/Fbxw7/Fgf6/Fgfr1/Foxn3/Fuz/Gdf11/Gja5/Gnas/Gpld1/Hdac4/Hoxa10/Hoxc10/Hoxc11/Hoxc4/Hoxc9/Hoxd10/Hoxd8/Hoxd9/Hspg2/Ift80/Igf…
down-regulated	down-regulated	GO:0086002	cardiac muscle cell action potential involved in contraction	19/3188	33/12763	6.61522e-05	0.00609813	0.00567632	19	109676/30948/12288/12291/12293/12296/12389/216033/13383/192176/14613/16480/16493/16518/140492/83814/20266/399548/20648	Ank2/Bin1/Cacna1c/Cacna1g/Cacna2d1/Cacnb2/Cav1/Ctnna3/Dlg1/Flna/Gja5/Jup/Kcna5/Kcnj2/Kcnn2/Nedd4l/Scn1b/Scn4b/Snta1
down-regulated	down-regulated	GO:1902532	negative regulation of intracellular signal transduction	146/3188	443/12763	7.59552e-05	0.00688702	0.00641065	146	11350/12778/11474/72674/67605/232339/23796/106952/75415/232906/11865/109689/381290/12050/12053/101148/66259/12333/12389/216150/12581/26365/504186/12759/76469/26427/12922/70461/26554/20315/69601/13205/104418/13383/15502/19252/63953/68082/72349/235584/18218/13548/69181/112405/13853/13982/103583/14154/216805/216742/14773/606496/14870/15182/15183/77446/15259/15505/16000/64436/16332/101142/16438/10735…	Abl1/Ackr3/Actn3/Adipor1/Akt1s1/Ankrd26/Aplnr/Arap3/Arhgap12/Arhgap35/Arntl/Arrb1/Atp2b4/Bcl2l2/Bcl6/Bmt2/Camk2n1/Capn1/Cav1/Cdc34/Cdkn2d/Ceacam1/Chrna10/Clu/Cmya5/Creb3l1/Crhr2/Crtc3/Cul3/Cxcl12/Dab2ip/Ddx3x/Dgkz/Dlg1/Dnaja1/Dusp1/Dusp10/Dusp19/Dusp3/Dusp7/Dusp8/Dyrk1a/Dyrk2/Egln1/Epm2a/Esr1/Fbxw11/Fem1a/Flcn/Fnip1/Grk5/Gsk3a/Gstp1/Hdac2/Hdac3/Heg1/Hipk3/Hsph1/Igf1/Inpp5e/Inppl1/Itfg2/Itpr1/Kank…
down-regulated	down-regulated	GO:0005977	glycogen metabolic process	32/3188	69/12763	8.99838e-05	0.00777657	0.00723866	32	11364/77559/11652/69181/13853/77781/14387/14583/606496/14936/15289/16000/16367/16548/105193/217166/53601/18642/18679/102093/18682/19046/19047/66849/140491/53412/108099/241113/19309/12421/14385/216558	Acadm/Agl/Akt2/Dyrk2/Epm2a/Epm2aip1/Gaa/Gfpt1/Gsk3a/Gys1/Hmgb1/Igf1/Irs1/Khk/Nhlrc1/Nr1d1/Pcdh12/Pfkm/Phka1/Phkb/Phkg1/Ppp1cb/Ppp1cc/Ppp1r2/Ppp1r3a/Ppp1r3c/Prkag2/Prkag3/Pygm/Rb1cc1/Slc37a4/Ugp2
down-regulated	down-regulated	GO:0006073	cellular glucan metabolic process	32/3188	69/12763	8.99838e-05	0.00777657	0.00723866	32	11364/77559/11652/69181/13853/77781/14387/14583/606496/14936/15289/16000/16367/16548/105193/217166/53601/18642/18679/102093/18682/19046/19047/66849/140491/53412/108099/241113/19309/12421/14385/216558	Acadm/Agl/Akt2/Dyrk2/Epm2a/Epm2aip1/Gaa/Gfpt1/Gsk3a/Gys1/Hmgb1/Igf1/Irs1/Khk/Nhlrc1/Nr1d1/Pcdh12/Pfkm/Phka1/Phkb/Phkg1/Ppp1cb/Ppp1cc/Ppp1r2/Ppp1r3a/Ppp1r3c/Prkag2/Prkag3/Pygm/Rb1cc1/Slc37a4/Ugp2
down-regulated	down-regulated	GO:0044042	glucan metabolic process	32/3188	69/12763	8.99838e-05	0.00777657	0.00723866	32	11364/77559/11652/69181/13853/77781/14387/14583/606496/14936/15289/16000/16367/16548/105193/217166/53601/18642/18679/102093/18682/19046/19047/66849/140491/53412/108099/241113/19309/12421/14385/216558	Acadm/Agl/Akt2/Dyrk2/Epm2a/Epm2aip1/Gaa/Gfpt1/Gsk3a/Gys1/Hmgb1/Igf1/Irs1/Khk/Nhlrc1/Nr1d1/Pcdh12/Pfkm/Phka1/Phkb/Phkg1/Ppp1cb/Ppp1cc/Ppp1r2/Ppp1r3a/Ppp1r3c/Prkag2/Prkag3/Pygm/Rb1cc1/Slc37a4/Ugp2
down-regulated	down-regulated	GO:0014888	striated muscle adaptation	22/3188	42/12763	0.0001236	0.010417	0.00969643	22	11474/11835/381290/12292/216874/12633/76469/227753/14886/114674/16011/17260/69642/17926/59011/18018/18021/19055/17127/21393/21676/22065	Actn3/Ar/Atp2b4/Cacna1s/Camta2/Cflar/Cmya5/Gsn/Gtf2i/Gtf2ird2/Igfbp5/Mef2c/Mlip/Myoc/Myoz1/Nfatc1/Nfatc3/Ppp3ca/Smad3/Tcap/Tead1/Trpc3
down-regulated	down-regulated	GO:0006086	acetyl-CoA biosynthetic process from pyruvate	9/3188	11/12763	0.000124303	0.010417	0.00969643	9	235339/13382/55951/70456/18597/27402/228026/18604/27273	Dlat/Dld/Mpc1/Mpc2/Pdha1/Pdhx/Pdk1/Pdk2/Pdk4
down-regulated	down-regulated	GO:1902600	proton transmembrane transport	34/3188	76/12763	0.000133414	0.0108683	0.0101165	34	98660/27222/11946/11947/11949/66043/67126/11951/228033/71679/11957/57423/11958/27425/28080/17705/21871/76252/17708/12859/66445/17711/17719/17721/75406/57320/105675/223864/18174/11739/94229/236794/70207/22160	Atp1a2/Atp1a4/Atp5a1/Atp5b/Atp5c1/Atp5d/Atp5e/Atp5g1/Atp5g3/Atp5h/Atp5j/Atp5j2/Atp5k/Atp5l/Atp5o/ATP6/Atp6v0a2/Atp6v0e2/COX1/Cox5b/Cyc1/CYTB/ND4/ND5/Ndufs7/Park7/Ppif/Rapgef3/Slc11a2/Slc25a4/Slc4a10/Slc9a6/Taco1/Twist1
down-regulated	down-regulated	GO:0007169	transmembrane receptor protein tyrosine kinase signaling pathway	156/3188	483/12763	0.000134969	0.0108683	0.0101165	156	11350/11491/239337/330119/72674/67605/11652/11600/232339/30878/11804/72993/11835/20238/246103/208650/12509/12554/26365/76499/12842/12826/12827/12828/26427/12929/20430/69601/13179/114255/76829/72349/13642/13645/13688/13841/13846/13855/13982/80752/329628/50754/14177/14181/14182/14254/14257/54601/329934/327826/70300/14366/14388/14600/227331/56278/93692/14733/14756/50915/14784/606496/15200/29816/1600…	Abl1/Adam17/Adamts12/Adamts3/Adipor1/Akt1s1/Akt2/Angpt1/Ankrd26/Apln/Aplp2/Appl1/Ar/Atxn1/Atxn7/Cblb/Cd59a/Cdh13/Ceacam1/Clasp2/Col1a1/Col4a1/Col4a2/Col4a3/Creb3l1/Crkl/Cyfip1/Dab2ip/Dcn/Dok4/Dok5/Dusp3/Efnb2/Egf/Eif4ebp2/Epha7/Ephb4/Epn2/Esr1/Fam20c/Fat4/Fbxw7/Fgf6/Fgfbp1/Fgfr1/Flt1/Flt4/Foxo4/Foxo6/Frs2/Fuz/Fzd4/Gab1/Ghr/Gigyf2/Gkap1/Glrx/Gpc1/Gpld1/Grb14/Grb2/Gsk3a/Hbegf/Hip1r/Igf1/Igfbp5/Igfb…
down-regulated	down-regulated	GO:0006090	pyruvate metabolic process	42/3188	100/12763	0.000135583	0.0108683	0.0101165	42	11474/11674/353204/79459/12183/12398/235339/13382/13808/328572/68837/14433/14555/14751/208727/15277/16000/16548/70266/16828/109264/55951/70456/20185/18124/18293/18597/27402/228026/18604/27273/18642/56012/18655/18746/19017/108079/108099/241113/54403/319801/21991	Actn3/Aldoa/Aldoart1/Aldoart2/Bpgm/Cbfa2t3/Dlat/Dld/Eno3/Ep300/Foxk2/Gapdh/Gpd1/Gpi1/Hdac4/Hk2/Igf1/Khk/Kyat1/Ldha/Me3/Mpc1/Mpc2/Ncor1/Nr4a3/Ogdh/Pdha1/Pdhx/Pdk1/Pdk2/Pdk4/Pfkm/Pgam2/Pgk1/Pkm/Ppargc1a/Prkaa2/Prkag2/Prkag3/Slc4a4/Tigar/Tpi1
down-regulated	down-regulated	GO:0007041	lysosomal transport	38/3188	88/12763	0.000138856	0.0108827	0.0101299	38	14339/11765/74772/30948/81904/67015/74374/105841/209200/70297/52120/77963/320191/193740/15481/16553/17237/27057/17999/101706/68943/19156/19328/19349/280408/217340/213326/20615/74718/76742/20660/67095/70827/269523/228545/218035/116733/245944	Aktip/Ap1g1/Atp13a2/Bin1/Cacng7/Ccdc91/Clec16a/Dennd3/Dtx3l/Gcc2/Hgsnat/Hook1/Hook3/Hspa1a/Hspa8/Kif13a/Mgrn1/Ncoa4/Nedd4/Numa1/Pink1/Psap/Rab12/Rab7/Rilp/Rnf157/Scyl2/Snapin/Snx16/Snx27/Sorl1/Trak1/Trak2/Vcp/Vps18/Vps41/Vps4a/Vps54
down-regulated	down-regulated	GO:0055002	striated muscle cell development	62/3188	163/12763	0.000141041	0.0108827	0.0101299	62	11459/11464/11474/75547/225638/116904/78321/12292/12335/12345/12372/12633/12818/12845/192119/328572/225288/606496/15182/208727/26556/16000/24131/93689/16948/26398/17260/17880/74376/59011/68802/17996/18021/14815/56376/74116/64082/19055/19091/54720/19736/20190/24051/20471/20474/20481/11739/20541/17128/234214/11790/20807/237611/21393/21916/50874/21957/106628/22138/22339/278507/22439	Acta1/Actc1/Actn3/Akap13/Alpk2/Alpk3/Ankrd23/Cacna1s/Capn3/Capzb/Casq1/Cflar/Col14a1/Comp/Dicer1/Ep300/Fhod3/Gsk3a/Hdac2/Hdac4/Homer1/Igf1/Ldb3/Lmod1/Lox/Map2k4/Mef2c/Myh11/Myo18b/Myoz1/Mypn/Neb/Nfatc3/Nr3c1/Pdlim5/Pi16/Popdc2/Ppp3ca/Prkg1/Rcan1/Rgs4/Ryr1/Sgcb/Six1/Six4/Ski/Slc25a4/Slc8a1/Smad4/Sorbs2/Speg/Srf/Stac3/Tcap/Tmod1/Tmod4/Tnnt3/Trip10/Ttn/Vegfa/Wfikkn2/Xk
down-regulated	down-regulated	GO:0035051	cardiocyte differentiation	57/3188	147/12763	0.000141666	0.0108827	0.0101299	57	11364/11464/11477/75547/225638/116904/545261/12301/73739/17684/12818/192119/13642/328572/225288/327826/14369/606496/15182/15183/15205/16000/16449/16974/26398/26413/17260/17880/228785/74376/17996/14815/56376/74116/64082/19091/218772/19736/20181/20348/24051/11739/20541/17128/17130/234214/20671/20672/20679/11790/20807/21393/106628/64930/22138/22160/22339	Acadm/Actc1/Acvr1/Akap13/Alpk2/Alpk3/Bvht/Cacybp/Cby1/Cited2/Col14a1/Dicer1/Efnb2/Ep300/Fhod3/Frs2/Fzd7/Gsk3a/Hdac2/Hdac3/Hes1/Igf1/Jag1/Lrp6/Map2k4/Mapk1/Mef2c/Myh11/Mylk2/Myo18b/Neb/Nr3c1/Pdlim5/Pi16/Popdc2/Prkg1/Rarb/Rgs4/Rxra/Sema3c/Sgcb/Slc25a4/Slc8a1/Smad4/Smad6/Sorbs2/Sox17/Sox18/Sox6/Speg/Srf/Tcap/Trip10/Tsc1/Ttn/Twist1/Vegfa
down-regulated	down-regulated	GO:0014706	striated muscle tissue development	123/3188	369/12763	0.000160292	0.0121449	0.0113048	123	11364/11459/11464/11474/11477/101401/75547/68050/225638/116904/11600/11865/65256/545261/12292/12301/12335/12389/73739/228788/57810/12633/320790/17684/12814/12818/12848/12922/192119/13642/112405/13717/13805/328572/14048/14182/225288/286940/327826/14369/14613/14733/74182/606496/15182/15183/208727/77446/217082/26556/15430/15438/15530/16000/16468/59091/16948/16974/26398/26413/26416/56758/56771/17260/…	Acadm/Acta1/Actc1/Actn3/Acvr1/Adamts9/Akap13/Akirin1/Alpk2/Alpk3/Angpt1/Arntl/Asb2/Bvht/Cacna1s/Cacybp/Capn3/Cav1/Cby1/Ccm2l/Cdon/Cflar/Chd7/Cited2/Col11a1/Col14a1/Cops2/Crhr2/Dicer1/Efnb2/Egln1/Eln/Eng/Ep300/Eya1/Fgfr1/Fhod3/Flnb/Frs2/Fzd7/Gja5/Gpc1/Gpcpd1/Gsk3a/Hdac2/Hdac3/Hdac4/Heg1/Hlf/Homer1/Hoxd10/Hoxd9/Hspg2/Igf1/Jarid2/Jph2/Lox/Lrp6/Map2k4/Mapk1/Mapk14/Mbnl1/Med20/Mef2c/Mef2d/Mettl21c/Mst…
down-regulated	down-regulated	GO:0043500	muscle adaptation	46/3188	113/12763	0.000162603	0.0121535	0.0113128	46	11474/11534/11835/381290/12292/216874/12633/76469/12818/230857/328572/67731/606496/227753/14886/114674/208727/16000/16011/16468/17260/69642/17926/59011/17993/18018/18021/18127/14815/18124/11545/74116/19055/241113/18750/19736/19878/11739/17127/17128/106393/21393/21676/433766/106628/22065	Actn3/Adk/Ar/Atp2b4/Cacna1s/Camta2/Cflar/Cmya5/Col14a1/Ece1/Ep300/Fbxo32/Gsk3a/Gsn/Gtf2i/Gtf2ird2/Hdac4/Igf1/Igfbp5/Jarid2/Mef2c/Mlip/Myoc/Myoz1/Ndufs4/Nfatc1/Nfatc3/Nos3/Nr3c1/Nr4a3/Parp1/Pi16/Ppp3ca/Prkag3/Prkca/Rgs4/Rock2/Slc25a4/Smad3/Smad4/Srl/Tcap/Tead1/Trim63/Trip10/Trpc3
down-regulated	down-regulated	GO:0006112	energy reserve metabolic process	33/3188	74/12763	0.000179364	0.0132275	0.0123126	33	11364/77559/11652/69181/13853/77781/14387/14583/14683/606496/14936/15289/16000/16367/16548/105193/217166/53601/18642/18679/102093/18682/19046/19047/66849/140491/53412/108099/241113/19309/12421/14385/216558	Acadm/Agl/Akt2/Dyrk2/Epm2a/Epm2aip1/Gaa/Gfpt1/Gnas/Gsk3a/Gys1/Hmgb1/Igf1/Irs1/Khk/Nhlrc1/Nr1d1/Pcdh12/Pfkm/Phka1/Phkb/Phkg1/Ppp1cb/Ppp1cc/Ppp1r2/Ppp1r3a/Ppp1r3c/Prkag2/Prkag3/Pygm/Rb1cc1/Slc37a4/Ugp2
down-regulated	down-regulated	GO:0009201	ribonucleoside triphosphate biosynthetic process	27/3188	57/12763	0.000202412	0.0147308	0.0137119	27	56248/11674/11946/11947/11949/66043/67126/11951/228033/71679/11957/57423/11958/27425/28080/17705/17709/12859/66445/12495/216805/52815/68197/11545/18746/19017/269523	Ak3/Aldoa/Atp5a1/Atp5b/Atp5c1/Atp5d/Atp5e/Atp5g1/Atp5g3/Atp5h/Atp5j/Atp5j2/Atp5k/Atp5l/Atp5o/ATP6/COX2/Cox5b/Cyc1/Entpd1/Flcn/Ldhd/Ndufc2/Parp1/Pkm/Ppargc1a/Vcp
down-regulated	down-regulated	GO:0060047	heart contraction	64/3188	172/12763	0.00023054	0.01656	0.0154145	64	20928/11421/11464/109676/30878/98660/381290/11957/30948/12288/12291/12293/12296/12389/12922/216033/13383/13400/13819/14043/192176/56188/14387/14613/606496/15200/208727/15464/16452/16480/16493/16518/140492/26397/26399/17901/83814/18125/18127/18578/238871/18821/64082/18750/19091/19736/20112/20266/399548/20541/17129/29856/20648/21393/21833/21834/74166/74868/21953/22003/76757/22138/22226/22340	Abcc9/Ace/Actc1/Ank2/Apln/Atp1a2/Atp2b4/Atp5j/Bin1/Cacna1c/Cacna1g/Cacna2d1/Cacnb2/Cav1/Crhr2/Ctnna3/Dlg1/Dmpk/Epas1/Ext2/Flna/Fxyd1/Gaa/Gja5/Gsk3a/Hbegf/Hdac4/Hrc/Jak2/Jup/Kcna5/Kcnj2/Kcnn2/Map2k3/Map2k6/Myl1/Nedd4l/Nos1/Nos3/Pde4b/Pde4d/Pln/Popdc2/Prkca/Prkg1/Rgs4/Rps6ka2/Scn1b/Scn4b/Slc8a1/Smad5/Smtn/Snta1/Tcap/Thra/Thrb/Tmem38a/Tmem65/Tnni2/Tpm1/Trdn/Ttn/Ucn/Vegfb
down-regulated	down-regulated	GO:0055007	cardiac muscle cell differentiation	47/3188	118/12763	0.000254892	0.0180745	0.0168243	47	11364/11464/11477/75547/225638/116904/545261/12301/73739/12818/192119/13642/328572/225288/327826/14369/606496/15182/15183/16000/26398/17260/17880/228785/74376/17996/14815/56376/74116/64082/19091/218772/19736/20181/24051/11739/20541/17128/234214/20679/11790/20807/21393/106628/64930/22138/22339	Acadm/Actc1/Acvr1/Akap13/Alpk2/Alpk3/Bvht/Cacybp/Cby1/Col14a1/Dicer1/Efnb2/Ep300/Fhod3/Frs2/Fzd7/Gsk3a/Hdac2/Hdac3/Igf1/Map2k4/Mef2c/Myh11/Mylk2/Myo18b/Neb/Nr3c1/Pdlim5/Pi16/Popdc2/Prkg1/Rarb/Rgs4/Rxra/Sgcb/Slc25a4/Slc8a1/Smad4/Sorbs2/Sox6/Speg/Srf/Tcap/Trip10/Tsc1/Ttn/Vegfa
down-regulated	down-regulated	GO:0006734	NADH metabolic process	16/3188	28/12763	0.000282468	0.0197763	0.0184084	16	11474/12409/78920/68837/14555/14571/67834/170718/15929/16828/17449/17448/18293/18642/319801/269523	Actn3/Cbr2/Dlst/Foxk2/Gpd1/Gpd2/Idh3a/Idh3b/Idh3g/Ldha/Mdh1/Mdh2/Ogdh/Pfkm/Tigar/Vcp
down-regulated	down-regulated	GO:0006635	fatty acid beta-oxidation	29/3188	64/12763	0.000311047	0.0212395	0.0197704	29	11666/26874/100705/102632/11364/11409/11370/110446/11652/11992/12894/12896/12908/74114/67460/52430/13177/66841/97212/231086/15488/16367/56357/56690/19302/66968/19015/20280/22160	Abcd1/Abcd2/Acacb/Acad11/Acadm/Acads/Acadvl/Acat1/Akt2/Auh/Cpt1a/Cpt2/Crat/Crot/Decr1/Echdc2/Eci1/Etfdh/Hadha/Hadhb/Hsd17b4/Irs1/Ivd/Mlycd/Pex2/Plin5/Ppard/Scp2/Twist1
down-regulated	down-regulated	GO:0009142	nucleoside triphosphate biosynthetic process	29/3188	64/12763	0.000311047	0.0212395	0.0197704	29	11534/11636/56248/11674/11946/11947/11949/66043/67126/11951/228033/71679/11957/57423/11958/27425/28080/17705/17709/12859/66445/12495/216805/52815/68197/11545/18746/19017/269523	Adk/Ak1/Ak3/Aldoa/Atp5a1/Atp5b/Atp5c1/Atp5d/Atp5e/Atp5g1/Atp5g3/Atp5h/Atp5j/Atp5j2/Atp5k/Atp5l/Atp5o/ATP6/COX2/Cox5b/Cyc1/Entpd1/Flcn/Ldhd/Ndufc2/Parp1/Pkm/Ppargc1a/Vcp
down-regulated	down-regulated	GO:0009205	purine ribonucleoside triphosphate metabolic process	30/3188	67/12763	0.000318535	0.0214856	0.0199994	30	56248/11674/11946/11947/11949/66043/67126/11951/228033/71679/11957/57423/11958/27425/28080/17705/17709/12859/66445/12495/216805/52815/67414/68197/74143/11545/18746/19017/104215/269523	Ak3/Aldoa/Atp5a1/Atp5b/Atp5c1/Atp5d/Atp5e/Atp5g1/Atp5g3/Atp5h/Atp5j/Atp5j2/Atp5k/Atp5l/Atp5o/ATP6/COX2/Cox5b/Cyc1/Entpd1/Flcn/Ldhd/Mfn1/Ndufc2/Opa1/Parp1/Pkm/Ppargc1a/Rhoq/Vcp
down-regulated	down-regulated	GO:0050927	positive regulation of positive chemotaxis	13/3188	21/12763	0.000363958	0.0237631	0.0221195	13	11652/12374/18829/12554/20315/15289/16542/18750/13609/17127/22339/22340/22341	Akt2/Casr/Ccl21a/Cdh13/Cxcl12/Hmgb1/Kdr/Prkca/S1pr1/Smad3/Vegfa/Vegfb/Vegfc
down-regulated	down-regulated	GO:0019318	hexose metabolic process	69/3188	191/12763	0.000365234	0.0237631	0.0221195	69	100705/11364/11474/72674/11652/11674/14595/56745/12409/69802/12894/235339/69181/328572/77781/14118/14120/68837/76051/14433/14583/14555/14571/14751/14756/108682/100198/15277/15289/16000/16332/16367/18519/16514/16548/30949/16828/16973/140481/26416/56690/17978/14815/67013/18597/228026/18604/27273/18639/18642/56012/18655/66681/70974/67078/18706/18746/19046/140491/53412/19883/212980/20322/20869/319801…	Acacb/Acadm/Actn3/Adipor1/Akt2/Aldoa/B4galt1/C1qtnf1/Cbr2/Cox11/Cpt1a/Dlat/Dyrk2/Ep300/Epm2aip1/Fbn1/Fbp2/Foxk2/Ganc/Gapdh/Gfpt1/Gpd1/Gpd2/Gpi1/Gpld1/Gpt2/H6pd/Hk2/Hmgb1/Igf1/Inppl1/Irs1/Kat2b/Kcnj11/Khk/Lcmt1/Ldha/Lrp5/Man2a2/Mapk14/Mlycd/Ncoa2/Nr3c1/Oma1/Pdha1/Pdk1/Pdk2/Pdk4/Pfkfb1/Pfkm/Pgam2/Pgk1/Pgm2/Pgm2l1/Pgp/Pik3ca/Pkm/Ppp1cb/Ppp1r3a/Ppp1r3c/Rora/Slc45a3/Sord/Stk11/Tigar/Tpi1/Usf1/Usp7/Wdt…
down-regulated	down-regulated	GO:0071559	response to transforming growth factor beta	69/3188	191/12763	0.000365234	0.0237631	0.0221195	69	11477/11482/11491/11502/77794/110542/72993/66695/12389/12562/12579/12633/58250/17684/12741/12843/12825/12827/12929/105352/13805/328572/14118/218952/216805/18550/14538/15258/15446/56213/171463/69260/241226/16419/16476/52662/16948/16998/108075/26409/17260/17700/66650/18127/14815/27528/11545/71785/65112/19017/19042/19878/20481/170441/17127/17128/17129/17130/66313/102141/20679/20869/21809/65960/14479…	Acvr1/Acvrl1/Adam17/Adam9/Adamtsl2/Amhr2/Appl1/Aspn/Cav1/Cdh5/Cdkn2b/Cflar/Chst11/Cited2/Cldn5/Col1a2/Col3a1/Col4a2/Crkl/Dusp22/Eng/Ep300/Fbn1/Fermt2/Flcn/Furin/Gcnt2/Hipk2/Hpgd/Htra1/Il17rd/Ing2/Itga8/Itgb5/Jun/Ldlrad4/Lox/Ltbp3/Ltbp4/Map3k7/Mef2c/Mstn/Nepn/Nos3/Nr3c1/Nrep/Parp1/Pdgfd/Pmepa1/Ppargc1a/Ppm1a/Rock2/Ski/Slc2a10/Smad3/Smad4/Smad5/Smad6/Smurf2/Snx25/Sox6/Stk11/Tgfb3/Twsg1/Usp15/Wfikkn…
down-regulated	down-regulated	GO:0050879	multicellular organismal movement	25/3188	53/12763	0.000373783	0.0237631	0.0221195	25	11474/11937/50769/12372/12845/13400/14387/227331/15258/26556/16438/71912/16518/228785/11545/110880/110893/20751/237611/233335/21393/21925/21953/21957/245944	Actn3/Atp2a1/Atp8a2/Casq1/Comp/Dmpk/Gaa/Gigyf2/Hipk2/Homer1/Itpr1/Jsrp1/Kcnj2/Mylk2/Parp1/Scn4a/Slc8a3/Spr/Stac3/Synm/Tcap/Tnnc2/Tnni2/Tnnt3/Vps54
down-regulated	down-regulated	GO:0050881	musculoskeletal movement	25/3188	53/12763	0.000373783	0.0237631	0.0221195	25	11474/11937/50769/12372/12845/13400/14387/227331/15258/26556/16438/71912/16518/228785/11545/110880/110893/20751/237611/233335/21393/21925/21953/21957/245944	Actn3/Atp2a1/Atp8a2/Casq1/Comp/Dmpk/Gaa/Gigyf2/Hipk2/Homer1/Itpr1/Jsrp1/Kcnj2/Mylk2/Parp1/Scn4a/Slc8a3/Spr/Stac3/Synm/Tcap/Tnnc2/Tnni2/Tnnt3/Vps54
down-regulated	down-regulated	GO:0006122	mitochondrial electron transport, ubiquinol to cytochrome c	8/3188	10/12763	0.000410862	0.0258236	0.0240374	8	66445/13063/17711/66152/67530/22273/66694/66576	Cyc1/Cycs/CYTB/Uqcr10/Uqcrb/Uqcrc1/Uqcrfs1/Uqcrh
down-regulated	down-regulated	GO:0003015	heart process	66/3188	182/12763	0.00042935	0.026451	0.0246214	66	20928/11421/11464/75547/109676/30878/98660/381290/11957/30948/12288/12291/12293/12296/12389/12922/216033/13383/13400/13819/14043/192176/56188/14387/14613/606496/15200/208727/15464/16452/16480/16493/16518/140492/26397/26399/17901/83814/18125/18127/18578/238871/18821/64082/18750/19091/19736/20112/20266/399548/20541/17129/29856/20648/21393/21833/21834/74166/74868/21953/22003/76757/22138/22226/22340/…	Abcc9/Ace/Actc1/Akap13/Ank2/Apln/Atp1a2/Atp2b4/Atp5j/Bin1/Cacna1c/Cacna1g/Cacna2d1/Cacnb2/Cav1/Crhr2/Ctnna3/Dlg1/Dmpk/Epas1/Ext2/Flna/Fxyd1/Gaa/Gja5/Gsk3a/Hbegf/Hdac4/Hrc/Jak2/Jup/Kcna5/Kcnj2/Kcnn2/Map2k3/Map2k6/Myl1/Nedd4l/Nos1/Nos3/Pde4b/Pde4d/Pln/Popdc2/Prkca/Prkg1/Rgs4/Rps6ka2/Scn1b/Scn4b/Slc8a1/Smad5/Smtn/Snta1/Tcap/Thra/Thrb/Tmem38a/Tmem65/Tnni2/Tpm1/Trdn/Ttn/Ucn/Vegfb/Yap1
down-regulated	down-regulated	GO:0061448	connective tissue development	75/3188	212/12763	0.000430408	0.026451	0.0246214	75	239337/72345/11749/108012/12023/12153/12161/12168/59035/12633/214685/69121/58250/12814/12842/12831/12839/12845/208647/192119/13549/13601/328572/26379/14177/14182/14683/14756/319197/15423/15530/68259/16000/16416/93691/16948/94352/16973/16974/16998/17132/26416/17260/17261/338366/59030/210719/107587/71785/18706/18763/106522/19015/19017/18750/19247/218772/12406/20472/227731/68427/17127/17129/102607/2…	Adamts12/Amer1/Anxa6/Ap1s2/Barx2/Bmp1/Bmp6/Bmpr2/Carm1/Cflar/Chadl/Chrdl2/Chst11/Col11a1/Col1a1/Col5a1/Col9a1/Comp/Creb3l2/Dicer1/Dyrk1b/Ecm1/Ep300/Esrra/Fgf6/Fgfr1/Gnas/Gpld1/Gpr4/Hoxc4/Hspg2/Ift80/Igf1/Itgb3/Klf7/Lox/Loxl2/Lrp5/Lrp6/Ltbp3/Maf/Mapk14/Mef2c/Mef2d/Mia3/Mkks/Mkx/Osr2/Pdgfd/Pik3ca/Pkd1/Pkdcc/Ppard/Ppargc1a/Prkca/Ptpn11/Rarb/Serpinh1/Six2/Slc25a25/Slc39a13/Smad3/Smad5/Snx19/Sorl1/Sox…
down-regulated	down-regulated	GO:0086065	cell communication involved in cardiac conduction	16/3188	29/12763	0.000484649	0.0294571	0.0274195	16	109676/12288/12291/12293/12296/12389/216033/192176/14613/16480/16493/140492/238871/20266/399548/20541	Ank2/Cacna1c/Cacna1g/Cacna2d1/Cacnb2/Cav1/Ctnna3/Flna/Gja5/Jup/Kcna5/Kcnn2/Pde4d/Scn1b/Scn4b/Slc8a1
down-regulated	down-regulated	GO:0035384	thioester biosynthetic process	14/3188	24/12763	0.00051168	0.0304312	0.0283263	14	100705/110446/50790/216739/235339/13382/56690/55951/70456/18597/27402/228026/18604/27273	Acacb/Acat1/Acsl4/Acsl6/Dlat/Dld/Mlycd/Mpc1/Mpc2/Pdha1/Pdhx/Pdk1/Pdk2/Pdk4
down-regulated	down-regulated	GO:0071616	acyl-CoA biosynthetic process	14/3188	24/12763	0.00051168	0.0304312	0.0283263	14	100705/110446/50790/216739/235339/13382/56690/55951/70456/18597/27402/228026/18604/27273	Acacb/Acat1/Acsl4/Acsl6/Dlat/Dld/Mlycd/Mpc1/Mpc2/Pdha1/Pdhx/Pdk1/Pdk2/Pdk4
down-regulated	down-regulated	GO:0014896	muscle hypertrophy	39/3188	96/12763	0.000519925	0.0305926	0.0284765	39	11534/75547/11835/381290/216874/12818/230857/328572/67731/606496/16000/16011/16468/26398/17260/69642/17700/17926/18021/14815/18124/11545/56376/74116/19055/18750/19091/19736/19878/11739/17127/17128/234214/21393/21844/433766/106628/22065/22138	Adk/Akap13/Ar/Atp2b4/Camta2/Col14a1/Ece1/Ep300/Fbxo32/Gsk3a/Igf1/Igfbp5/Jarid2/Map2k4/Mef2c/Mlip/Mstn/Myoc/Nfatc3/Nr3c1/Nr4a3/Parp1/Pdlim5/Pi16/Ppp3ca/Prkca/Prkg1/Rgs4/Rock2/Slc25a4/Smad3/Smad4/Sorbs2/Tcap/Tiam1/Trim63/Trip10/Trpc3/Ttn
down-regulated	down-regulated	GO:0071560	cellular response to transforming growth factor beta stimulus	67/3188	187/12763	0.000572017	0.0330975	0.0308081	67	11477/11482/11491/11502/77794/110542/72993/66695/12389/12562/12579/12633/58250/17684/12741/12843/12825/12827/12929/105352/13805/328572/14118/218952/216805/18550/14538/15258/15446/56213/171463/69260/241226/16419/16476/52662/16948/16998/108075/26409/17260/17700/66650/18127/14815/27528/11545/71785/65112/19017/19042/20481/170441/17127/17128/17129/17130/66313/102141/20679/20869/21809/65960/14479/27850…	Acvr1/Acvrl1/Adam17/Adam9/Adamtsl2/Amhr2/Appl1/Aspn/Cav1/Cdh5/Cdkn2b/Cflar/Chst11/Cited2/Cldn5/Col1a2/Col3a1/Col4a2/Crkl/Dusp22/Eng/Ep300/Fbn1/Fermt2/Flcn/Furin/Gcnt2/Hipk2/Hpgd/Htra1/Il17rd/Ing2/Itga8/Itgb5/Jun/Ldlrad4/Lox/Ltbp3/Ltbp4/Map3k7/Mef2c/Mstn/Nepn/Nos3/Nr3c1/Nrep/Parp1/Pdgfd/Pmepa1/Ppargc1a/Ppm1a/Ski/Slc2a10/Smad3/Smad4/Smad5/Smad6/Smurf2/Snx25/Sox6/Stk11/Tgfb3/Twsg1/Usp15/Wfikkn2/Wwox…
down-regulated	down-regulated	GO:0017004	cytochrome complex assembly	17/3188	32/12763	0.000584339	0.0330975	0.0308081	17	544717/66821/52469/76178/70383/66379/17710/69577/15159/69089/100503890/66278/70207/72795/56046/66152/67530	1190007I07Rik/Bcs1l/Coa3/Coa5/Cox10/Cox14/COX3/Fastkd3/Hccs/Oxa1l/Pet100/Smim20/Taco1/Ttc19/Uqcc1/Uqcr10/Uqcrb
down-regulated	down-regulated	GO:0009144	purine nucleoside triphosphate metabolic process	32/3188	75/12763	0.000586432	0.0330975	0.0308081	32	11534/56248/11674/11946/11947/11949/66043/67126/11951/228033/71679/11957/57423/11958/27425/28080/17705/17709/12859/66445/12495/216805/52815/67414/68197/74143/11545/18746/19017/104215/56045/269523	Adk/Ak3/Aldoa/Atp5a1/Atp5b/Atp5c1/Atp5d/Atp5e/Atp5g1/Atp5g3/Atp5h/Atp5j/Atp5j2/Atp5k/Atp5l/Atp5o/ATP6/COX2/Cox5b/Cyc1/Entpd1/Flcn/Ldhd/Mfn1/Ndufc2/Opa1/Parp1/Pkm/Ppargc1a/Rhoq/Samhd1/Vcp
down-regulated	down-regulated	GO:1990542	mitochondrial transmembrane transport	32/3188	75/12763	0.000586432	0.0330975	0.0308081	32	11946/11947/11949/66043/71679/11957/57423/27425/28080/17705/12859/66445/67713/78506/55951/70456/67681/380836/74143/67067/94280/94282/78830/18408/214663/69029/21855/53600/21856/641376/22117/22229	Atp5a1/Atp5b/Atp5c1/Atp5d/Atp5h/Atp5j/Atp5j2/Atp5l/Atp5o/ATP6/Cox5b/Cyc1/Dnajc19/Micu3/Mpc1/Mpc2/Mrpl18/Mrs2/Opa1/Romo1/Sfxn3/Sfxn5/Slc25a12/Slc25a15/Slc25a29/Smdt1/Timm17b/Timm23/Timm44/Tomm40l/Tst/Ucp3
down-regulated	down-regulated	GO:0006085	acetyl-CoA biosynthetic process	11/3188	17/12763	0.000614701	0.0343426	0.0319671	11	110446/235339/13382/56690/55951/70456/18597/27402/228026/18604/27273	Acat1/Dlat/Dld/Mlycd/Mpc1/Mpc2/Pdha1/Pdhx/Pdk1/Pdk2/Pdk4
down-regulated	down-regulated	GO:0008333	endosome to lysosome transport	22/3188	46/12763	0.000653091	0.0361224	0.0336239	22	14339/30948/74374/105841/209200/77963/320191/16553/17237/19328/19349/280408/217340/213326/20615/74718/76742/67095/70827/269523/228545/218035	Aktip/Bin1/Clec16a/Dennd3/Dtx3l/Hook1/Hook3/Kif13a/Mgrn1/Rab12/Rab7/Rilp/Rnf157/Scyl2/Snapin/Snx16/Snx27/Trak1/Trak2/Vcp/Vps18/Vps41
down-regulated	down-regulated	GO:0014897	striated muscle hypertrophy	38/3188	94/12763	0.000682215	0.0363731	0.0338572	38	11534/75547/11835/381290/216874/12818/230857/328572/67731/606496/16000/16011/16468/26398/17260/69642/17926/18021/14815/18124/11545/56376/74116/19055/18750/19091/19736/19878/11739/17127/17128/234214/21393/21844/433766/106628/22065/22138	Adk/Akap13/Ar/Atp2b4/Camta2/Col14a1/Ece1/Ep300/Fbxo32/Gsk3a/Igf1/Igfbp5/Jarid2/Map2k4/Mef2c/Mlip/Myoc/Nfatc3/Nr3c1/Nr4a3/Parp1/Pdlim5/Pi16/Ppp3ca/Prkca/Prkg1/Rgs4/Rock2/Slc25a4/Smad3/Smad4/Sorbs2/Tcap/Tiam1/Trim63/Trip10/Trpc3/Ttn
down-regulated	down-regulated	GO:0008053	mitochondrial fusion	13/3188	22/12763	0.000686704	0.0363731	0.0338572	13	72113/114896/12176/66075/66437/14545/59026/67414/170731/67013/74143/234847/22042	Adck1/Afg3l1/Bnip3/Chchd3/Fis1/Gdap1/Huwe1/Mfn1/Mfn2/Oma1/Opa1/Spg7/Tfrc
down-regulated	down-regulated	GO:0043501	skeletal muscle adaptation	13/3188	22/12763	0.000686704	0.0363731	0.0338572	13	11474/11835/12292/12633/76469/14886/114674/16011/17926/59011/18018/19055/21676	Actn3/Ar/Cacna1s/Cflar/Cmya5/Gtf2i/Gtf2ird2/Igfbp5/Myoc/Myoz1/Nfatc1/Ppp3ca/Tead1
down-regulated	down-regulated	GO:0050926	regulation of positive chemotaxis	13/3188	22/12763	0.000686704	0.0363731	0.0338572	13	11652/12374/18829/12554/20315/15289/16542/18750/13609/17127/22339/22340/22341	Akt2/Casr/Ccl21a/Cdh13/Cxcl12/Hmgb1/Kdr/Prkca/S1pr1/Smad3/Vegfa/Vegfb/Vegfc
down-regulated	down-regulated	GO:0007179	transforming growth factor beta receptor signaling pathway	57/3188	155/12763	0.000690503	0.0363731	0.0338572	57	11477/11482/11491/11502/77794/110542/72993/66695/12389/12562/12579/58250/17684/12741/12843/12825/105352/13805/328572/14118/218952/216805/18550/14538/15258/15446/56213/171463/69260/241226/16419/16476/52662/16948/16998/108075/26409/17700/66650/27528/11545/65112/19042/20481/170441/17127/17128/17129/17130/66313/102141/20869/21809/65960/14479/278507/230597	Acvr1/Acvrl1/Adam17/Adam9/Adamtsl2/Amhr2/Appl1/Aspn/Cav1/Cdh5/Cdkn2b/Chst11/Cited2/Cldn5/Col1a2/Col3a1/Dusp22/Eng/Ep300/Fbn1/Fermt2/Flcn/Furin/Gcnt2/Hipk2/Hpgd/Htra1/Il17rd/Ing2/Itga8/Itgb5/Jun/Ldlrad4/Lox/Ltbp3/Ltbp4/Map3k7/Mstn/Nepn/Nrep/Parp1/Pmepa1/Ppm1a/Ski/Slc2a10/Smad3/Smad4/Smad5/Smad6/Smurf2/Snx25/Stk11/Tgfb3/Twsg1/Usp15/Wfikkn2/Zfyve9
down-regulated	down-regulated	GO:0034762	regulation of transmembrane transport	133/3188	417/12763	0.000724819	0.0378205	0.0352045	133	18671/11350/11421/216739/68465/11636/100986/11652/109676/105722/23796/72993/11838/65973/98660/11932/381290/30948/12288/12292/12293/319734/12296/12297/54378/81904/12311/12335/12349/12372/12389/320790/12723/224796/17846/232430/68460/13367/13383/13385/13982/14065/192176/56188/14428/14613/93692/14697/606496/15277/26556/16000/16367/16416/59091/71912/16493/16495/16497/16500/16502/16504/99738/382571/667…	Abcb1a/Abl1/Ace/Acsl6/Adipor2/Ak1/Akap9/Akt2/Ank2/Ano6/Aplnr/Appl1/Arc/Asph/Atp1a2/Atp1b2/Atp2b4/Bin1/Cacna1c/Cacna1s/Cacna2d1/Cacna2d4/Cacnb2/Cacnb3/Cacng6/Cacng7/Calcr/Capn3/Car2/Casq1/Cav1/Chd7/Clcn1/Clic5/Commd1/Crebl2/Dhrs7c/Diaph1/Dlg1/Dlg4/Esr1/F2rl3/Flna/Fxyd1/Galr2/Gja5/Glrx/Gnb5/Gsk3a/Hk2/Homer1/Igf1/Irs1/Itgb3/Jph2/Jsrp1/Kcna5/Kcna7/Kcnab1/Kcnb1/Kcnc1/Kcnc3/Kcnc4/Kcnf1/Kcng4/Kcnj11/Kcn…
down-regulated	down-regulated	GO:0031333	negative regulation of protein-containing complex assembly	47/3188	123/12763	0.000761581	0.0393673	0.0366443	47	211673/11797/12333/12343/12345/12562/12759/79554/67087/13205/13548/328572/225288/14228/227753/29816/107351/30949/52662/93689/26409/59030/18613/18645/65112/19042/18753/18762/110157/19684/20259/20393/64383/17130/20660/20741/20742/231637/20257/225115/75744/21833/21916/50874/22003/22241/22334	Arfgef1/Birc2/Capn1/Capza2/Capzb/Cdh5/Clu/Cptp/Ctnnbip1/Ddx3x/Dyrk1a/Ep300/Fhod3/Fkbp4/Gsn/Hip1r/Kank1/Lcmt1/Ldlrad4/Lmod1/Map3k7/Mkks/Pecam1/Pfn2/Pmepa1/Ppm1a/Prkcd/Prkcz/Raf1/Rdx/Scin/Sgk1/Sirt2/Smad6/Sorl1/Sptb/Sptbn1/Ssh1/Stmn2/Svil/Svip/Thra/Tmod1/Tmod4/Tpm1/Ulk1/Vdac2
down-regulated	down-regulated	GO:0060841	venous blood vessel development	10/3188	15/12763	0.000783299	0.0401151	0.0373403	10	11481/11482/12168/13642/13805/13846/77446/18132/20348/22339	Acvr2b/Acvrl1/Bmpr2/Efnb2/Eng/Ephb4/Heg1/Notch4/Sema3c/Vegfa
down-regulated	down-regulated	GO:0043502	regulation of muscle adaptation	37/3188	92/12763	0.000894137	0.0449588	0.041849	37	11474/11534/381290/76469/12818/230857/328572/67731/606496/14886/114674/208727/16000/16011/16468/17260/69642/17993/18018/18127/14815/18124/11545/74116/19055/241113/18750/19736/19878/11739/17127/17128/106393/21676/433766/106628/22065	Actn3/Adk/Atp2b4/Cmya5/Col14a1/Ece1/Ep300/Fbxo32/Gsk3a/Gtf2i/Gtf2ird2/Hdac4/Igf1/Igfbp5/Jarid2/Mef2c/Mlip/Ndufs4/Nfatc1/Nos3/Nr3c1/Nr4a3/Parp1/Pi16/Ppp3ca/Prkag3/Prkca/Rgs4/Rock2/Slc25a4/Smad3/Smad4/Srl/Tead1/Trim63/Trip10/Trpc3
down-regulated	down-regulated	GO:0045446	endothelial cell differentiation	37/3188	92/12763	0.000894137	0.0449588	0.041849	37	11477/11481/11482/12161/12168/12562/26365/12741/12819/12822/69700/71355/13805/60611/77446/16449/16542/18132/11819/18613/26433/19280/109905/223864/19684/74144/19878/68585/13610/17128/20671/20672/67888/64103/22330/22339/22344	Acvr1/Acvr2b/Acvrl1/Bmp6/Bmpr2/Cdh5/Ceacam1/Cldn5/Col15a1/Col18a1/Col22a1/Col24a1/Eng/Foxj2/Heg1/Jag1/Kdr/Notch4/Nr2f2/Pecam1/Plod3/Ptprs/Rap1a/Rapgef3/Rdx/Robo4/Rock2/Rtn4/S1pr3/Smad4/Sox17/Sox18/Tmem100/Tnmd/Vcl/Vegfa/Vezf1
down-regulated	down-regulated	GO:1905668	positive regulation of protein localization to endosome	9/3188	13/12763	0.000976406	0.0482447	0.0449077	9	216169/226016/209200/13645/19684/19878/20660/22339/70796	Abhd17a/Abhd17b/Dtx3l/Egf/Rdx/Rock2/Sorl1/Vegfa/Zdhhc1
down-regulated	down-regulated	GO:0031589	cell-substrate adhesion	99/3188	300/12763	0.000976932	0.0482447	0.0449077	99	320712/11350/11482/11490/11502/239337/101401/11600/69538/211556/11932/14595/192197/12053/12361/67896/20300/12490/12501/12554/76499/107581/12842/12825/53867/235431/12929/13406/105352/72349/407800/54156/268780/105298/218952/192176/14268/14366/14369/14538/30963/109700/319480/16401/16403/241226/16416/16419/223272/16449/16452/16480/107351/16542/16728/16777/23928/77569/225341/50932/140474/17926/18003/1…	Abi3bp/Abl1/Acvrl1/Adam15/Adam9/Adamts12/Adamts9/Angpt1/Antxr1/Ap1ar/Atp1b2/B4galt1/Bcas3/Bcl6/Cask/Ccdc80/Ccl25/Cd34/Cd3e/Cdh13/Clasp2/Col16a1/Col1a1/Col3a1/Col5a3/Coro2b/Crkl/Dmp1/Dusp22/Dusp3/Ecm2/Egfl6/Egflam/Epdr1/Fermt2/Flna/Fn1/Fzd4/Fzd7/Gcnt2/Hacd1/Itga1/Itga11/Itga4/Itga6/Itga8/Itgb3/Itgb5/Itgbl1/Jag1/Jak2/Jup/Kank1/Kdr/L1cam/Lamb1/Lamc3/Limch1/Lims2/Mink1/Muc4/Myoc/Nedd9/Nid1/Parvb/Pcsk…
down-regulated	down-regulated	GO:0001936	regulation of endothelial cell proliferation	45/3188	118/12763	0.00102299	0.0490081	0.0456182	45	11482/11491/13722/23797/30878/23796/11946/12161/12168/12389/12554/12828/20315/13601/69683/13805/14181/14182/14254/14257/16000/16159/16401/16416/16476/16542/17260/11819/15370/67122/140571/18750/101540/78757/74370/20356/20692/240725/24071/21687/21828/64103/22339/22340/22341	Acvrl1/Adam17/Aimp1/Akt3/Apln/Aplnr/Atp5a1/Bmp6/Bmpr2/Cav1/Cdh13/Col4a3/Cxcl12/Ecm1/Emc10/Eng/Fgfbp1/Fgfr1/Flt1/Flt4/Igf1/Il12a/Itga4/Itgb3/Jun/Kdr/Mef2c/Nr2f2/Nr4a1/Nrarp/Plxnb3/Prkca/Prkd2/Rictor/Rptor/Sema5a/Sparc/Sulf1/Synj2bp/Tek/Thbs4/Tnmd/Vegfa/Vegfb/Vegfc
down-regulated	down-regulated	GO:0032543	mitochondrial translation	31/3188	74/12763	0.00102718	0.0490081	0.0456182	31	224805/52469/75619/69577/384281/28030/320806/72416/75593/94063/27398/66493/67994/24030/64659/66407/68565/66292/64658/108853/56412/72181/69956/76563/66084/101122/71984/70207/233870/56046/70120	Aars2/Coa3/Fastkd2/Fastkd3/Gatc/Gfm1/Gfm2/Lrpprc/Malsu1/Mrpl16/Mrpl2/Mrpl51/Mrps11/Mrps12/Mrps14/Mrps15/Mrps18a/Mrps21/Mrps25/Mtrf1l/Noa1/Nsun4/Ptcd3/Qrsl1/Rmnd1/Rpusd3/Sars2/Taco1/Tufm/Uqcc1/Yars2
down-regulated	down-regulated	GO:0001935	endothelial cell proliferation	49/3188	131/12763	0.0010342	0.0490081	0.0456182	49	11482/11491/13722/23797/30878/23796/11946/12161/12168/12389/12490/12554/12828/20315/13383/13601/69683/13805/14181/14182/14254/14257/15289/16000/16159/16401/16416/16476/16542/94352/17260/11819/15370/67122/140571/18750/101540/78757/74370/20356/20692/240725/24071/21687/21828/64103/22339/22340/22341	Acvrl1/Adam17/Aimp1/Akt3/Apln/Aplnr/Atp5a1/Bmp6/Bmpr2/Cav1/Cd34/Cdh13/Col4a3/Cxcl12/Dlg1/Ecm1/Emc10/Eng/Fgfbp1/Fgfr1/Flt1/Flt4/Hmgb1/Igf1/Il12a/Itga4/Itgb3/Jun/Kdr/Loxl2/Mef2c/Nr2f2/Nr4a1/Nrarp/Plxnb3/Prkca/Prkd2/Rictor/Rptor/Sema5a/Sparc/Sulf1/Synj2bp/Tek/Thbs4/Tnmd/Vegfa/Vegfb/Vegfc
down-regulated	down-regulated	GO:0009199	ribonucleoside triphosphate metabolic process	30/3188	71/12763	0.00104046	0.0490081	0.0456182	30	56248/11674/11946/11947/11949/66043/67126/11951/228033/71679/11957/57423/11958/27425/28080/17705/17709/12859/66445/12495/216805/52815/67414/68197/74143/11545/18746/19017/104215/269523	Ak3/Aldoa/Atp5a1/Atp5b/Atp5c1/Atp5d/Atp5e/Atp5g1/Atp5g3/Atp5h/Atp5j/Atp5j2/Atp5k/Atp5l/Atp5o/ATP6/COX2/Cox5b/Cyc1/Entpd1/Flcn/Ldhd/Mfn1/Ndufc2/Opa1/Parp1/Pkm/Ppargc1a/Rhoq/Vcp
down-regulated	down-regulated	GO:0016311	dephosphorylation	104/3188	318/12763	0.00104336	0.0490081	0.0456182	104	11647/69556/12234/229776/12530/12562/76469/382030/226744/67181/227292/52468/435391/19252/63953/27389/68082/105352/68440/67446/72349/235584/18218/13853/14048/14051/67238/103583/76987/15451/55980/212111/64436/16332/109700/16452/76429/17260/26936/53332/233315/74302/219135/17973/77976/320634/67078/98432/75454/68943/19042/71887/243382/232941/19046/19047/73062/66849/68701/19053/71978/52432/235542/22584…	Alpl/Bod1/Btrc/Cdc14a/Cdc25a/Cdh5/Cmya5/Cnep1r1/Cnst/Ctdnep1/Ctdsp1/Ctdsp2/Dupd1/Dusp1/Dusp10/Dusp13/Dusp19/Dusp22/Dusp23/Dusp28/Dusp3/Dusp7/Dusp8/Epm2a/Eya1/Eya4/Fam220a/Fbxw11/Hdhd2/Hpn/Impa1/Inpp5a/Inpp5e/Inppl1/Itga1/Jak2/Lhpp/Mef2c/Mprip/Mtmr1/Mtmr10/Mtmr3/Mtmr6/Nck1/Nuak1/Ocrl/Pgp/Phlpp1/Phpt1/Pink1/Ppm1a/Ppm1j/Ppm1k/Ppm1n/Ppp1cb/Ppp1cc/Ppp1r16a/Ppp1r2/Ppp1r27/Ppp2cb/Ppp2r2a/Ppp2r2d/Ppp2r3a…
down-regulated	down-regulated	GO:0006637	acyl-CoA metabolic process	28/3188	65/12763	0.00105441	0.0490081	0.0456182	28	11666/100705/66885/110446/70025/74205/50790/216739/12974/235339/13382/14732/15360/15488/73724/56690/55951/70456/18293/71147/18597/27402/228026/18604/27273/20280/20916/56451	Abcd1/Acacb/Acadsb/Acat1/Acot7/Acsl3/Acsl4/Acsl6/Cs/Dlat/Dld/Gpam/Hmgcs2/Hsd17b4/Mcee/Mlycd/Mpc1/Mpc2/Ogdh/Oxsm/Pdha1/Pdhx/Pdk1/Pdk2/Pdk4/Scp2/Sucla2/Suclg1
down-regulated	down-regulated	GO:0035383	thioester metabolic process	28/3188	65/12763	0.00105441	0.0490081	0.0456182	28	11666/100705/66885/110446/70025/74205/50790/216739/12974/235339/13382/14732/15360/15488/73724/56690/55951/70456/18293/71147/18597/27402/228026/18604/27273/20280/20916/56451	Abcd1/Acacb/Acadsb/Acat1/Acot7/Acsl3/Acsl4/Acsl6/Cs/Dlat/Dld/Gpam/Hmgcs2/Hsd17b4/Mcee/Mlycd/Mpc1/Mpc2/Ogdh/Oxsm/Pdha1/Pdhx/Pdk1/Pdk2/Pdk4/Scp2/Sucla2/Suclg1
down-regulated	down-regulated	GO:0001945	lymph vessel development	15/3188	28/12763	0.00109393	0.049614	0.0461822	15	11481/11482/12168/13642/14257/77446/16542/18018/11819/18763/19056/20672/407831/22339/22341	Acvr2b/Acvrl1/Bmpr2/Efnb2/Flt4/Heg1/Kdr/Nfatc1/Nr2f2/Pkd1/Ppp3cb/Sox18/Tmem204/Vegfa/Vegfc
down-regulated	down-regulated	GO:0007007	inner mitochondrial membrane organization	15/3188	28/12763	0.00109393	0.049614	0.0461822	15	72113/114896/68316/68117/66075/76614/67184/67013/74143/68943/67067/68653/234847/30055/56322	Adck1/Afg3l1/Apoo/Apool/Chchd3/Immt/Ndufa13/Oma1/Opa1/Pink1/Romo1/Samm50/Spg7/Timm13/Timm22
down-regulated	down-regulated	GO:0034440	lipid oxidation	38/3188	96/12763	0.00109436	0.049614	0.0461822	38	11666/26874/100705/102632/11364/11409/11370/110446/72674/68465/11652/11992/239126/12894/12896/12908/74114/67460/52430/13177/66841/97212/231086/15488/16367/56357/26416/56690/18124/27273/19302/16922/27226/66968/19015/19017/20280/22160	Abcd1/Abcd2/Acacb/Acad11/Acadm/Acads/Acadvl/Acat1/Adipor1/Adipor2/Akt2/Auh/C1qtnf9/Cpt1a/Cpt2/Crat/Crot/Decr1/Echdc2/Eci1/Etfdh/Hadha/Hadhb/Hsd17b4/Irs1/Ivd/Mapk14/Mlycd/Nr4a3/Pdk4/Pex2/Phyh/Pla2g7/Plin5/Ppard/Ppargc1a/Scp2/Twist1
down-regulated	down-regulated	GO:0001503	ossification	101/3188	308/12763	0.00110673	0.0497671	0.0463247	101	11474/11477/11480/11481/11647/11732/105722/66695/12153/12161/12168/12311/12374/12400/83453/69121/20256/21922/12842/12843/12845/26427/67087/233651/20148/13406/13601/26379/14043/80752/329628/14182/14371/14560/14683/14756/15078/208727/15260/15530/57295/68259/16000/16011/242050/16332/16449/107250/107515/29806/16948/435965/16973/16974/16998/26413/26416/17260/17261/338366/17390/17926/18018/12457/230103…	Actn3/Acvr1/Acvr2a/Acvr2b/Alpl/Ank/Ano6/Aspn/Bmp1/Bmp6/Bmpr2/Calcr/Casr/Cbfb/Chrdl1/Chrdl2/Clec11a/Clec3b/Col1a1/Col1a2/Comp/Creb3l1/Ctnnbip1/Dchs1/Dhrs3/Dmp1/Ecm1/Esrra/Ext2/Fam20c/Fat4/Fgfr1/Fzd9/Gdf10/Gnas/Gpld1/H3f3a/Hdac4/Hira/Hspg2/Icmt/Ift80/Igf1/Igfbp5/Igsf10/Inppl1/Jag1/Kazald1/Lgr4/Limd1/Lox/Lrp3/Lrp5/Lrp6/Ltbp3/Mapk1/Mapk14/Mef2c/Mef2d/Mia3/Mmp2/Myoc/Nfatc1/Noct/Npr2/Omd/Osr2/Pbx1/Pdli…
up-regulated	up-regulated	GO:0042254	ribosome biogenesis	162/2989	275/12763	3.308e-37	1.83395e-33	1.77343e-33	162	56321/24015/12181/67832/53414/12261/72584/223499/77591/66942/56200/228889/69663/78394/71990/52513/72831/208144/14000/69072/101592/16418/67276/66583/227715/27998/72544/69639/50911/108707/14113/73736/14300/56095/68147/230737/69237/217995/27993/75751/57444/215194/353258/67920/100019/76894/67973/68533/66448/118451/69902/66410/18432/234344/98956/17975/68966/52530/67949/66164/97112/67619/57741/100608/6…	Aatf/Abce1/Bop1/Brix1/Bysl/C1qbp/Cul4b/Dcaf13/Ddx10/Ddx18/Ddx21/Ddx27/Ddx51/Ddx52/Ddx54/Ddx56/Dhx30/Dhx37/Drosha/Ebna1bp2/Efl1/Eif6/Eri1/Exosc1/Exosc2/Exosc5/Exosc6/Exosc8/Exosc9/Fam207a/Fbl/Fcf1/Frg1/Ftsj3/Gar1/Gnl2/Gtpbp4/Heatr1/Imp4/Ipo4/Isg20/Kri1/Ltv1/Mak16/Mdn1/Mettl15/Mphosph10/Mphosph6/Mrpl20/Mrps2/Mrto4/Mterf3/Mybbp1a/Naf1/Nat10/Ncl/Ngdn/Nhp2/Nifk/Nip7/Nmd3/Nob1/Noc2l/Noc4l/Nol11/Nol6/No…
up-regulated	up-regulated	GO:0022613	ribonucleoprotein complex biogenesis	197/2989	382/12763	7.92878e-34	2.19786e-30	2.12533e-30	197	56321/24015/245000/12181/67832/53414/12261/12812/432508/269061/72584/223499/77591/66942/56200/228889/53817/69663/78394/71990/52513/72831/208144/13211/14000/69072/101592/67204/13669/55944/217869/16418/67276/66583/227715/27998/72544/69639/50911/108707/14113/73736/14300/56095/68147/66603/216766/230737/69237/217995/27993/75751/57444/215194/353258/66978/67920/100019/76894/67973/68533/66448/118451/6990…	Aatf/Abce1/Atr/Bop1/Brix1/Bysl/C1qbp/Coil/Cpsf6/Cpsf7/Cul4b/Dcaf13/Ddx10/Ddx18/Ddx21/Ddx27/Ddx39b/Ddx51/Ddx52/Ddx54/Ddx56/Dhx30/Dhx37/Dhx9/Drosha/Ebna1bp2/Efl1/Eif2s2/Eif3a/Eif3d/Eif5/Eif6/Eri1/Exosc1/Exosc2/Exosc5/Exosc6/Exosc8/Exosc9/Fam207a/Fbl/Fcf1/Frg1/Ftsj3/Gar1/Gemin2/Gemin5/Gnl2/Gtpbp4/Heatr1/Imp4/Ipo4/Isg20/Kri1/Ltv1/Luc7l/Mak16/Mdn1/Mettl15/Mphosph10/Mphosph6/Mrpl20/Mrps2/Mrto4/Mterf3/M…
up-regulated	up-regulated	GO:0006364	rRNA processing	117/2989	193/12763	9.85683e-29	1.82154e-25	1.76143e-25	117	12181/53414/223499/77591/66942/56200/228889/69663/78394/71990/52513/208144/69072/16418/67276/66583/227715/27998/72544/69639/50911/108707/14113/73736/14300/56095/68147/69237/217995/27993/57444/215194/67920/100019/76894/67973/68533/69902/234344/98956/17975/68966/52530/67949/67619/68979/230082/70930/74035/66181/75416/110109/18148/18150/59050/67459/18813/18572/64934/66161/110816/59028/71340/67045/668…	Bop1/Bysl/Dcaf13/Ddx10/Ddx18/Ddx21/Ddx27/Ddx51/Ddx52/Ddx54/Ddx56/Dhx37/Ebna1bp2/Eif6/Eri1/Exosc1/Exosc2/Exosc5/Exosc6/Exosc8/Exosc9/Fam207a/Fbl/Fcf1/Frg1/Ftsj3/Gar1/Gtpbp4/Heatr1/Imp4/Isg20/Kri1/Mak16/Mdn1/Mettl15/Mphosph10/Mphosph6/Mrto4/Naf1/Nat10/Ncl/Ngdn/Nhp2/Nifk/Nob1/Nol11/Nol6/Nol8/Nol9/Nop10/Nop14/Nop2/Npm1/Npm3/Nsa2/Nvl/Pa2g4/Pdcd11/Pes1/Pop4/Pwp2/Rcl1/Riok1/Riok2/Riok3/Rpf1/Rpf2/Rpl10a/…
up-regulated	up-regulated	GO:0016072	rRNA metabolic process	118/2989	199/12763	9.89967e-28	1.37209e-24	1.32682e-24	118	12181/53414/223499/77591/66942/56200/228889/69663/78394/71990/52513/208144/14000/69072/16418/67276/66583/227715/27998/72544/69639/50911/108707/14113/73736/14300/56095/68147/69237/217995/27993/57444/215194/67920/100019/76894/67973/68533/69902/234344/98956/17975/68966/52530/67949/67619/68979/230082/70930/74035/66181/75416/110109/18148/18150/59050/67459/18813/18572/64934/66161/110816/59028/71340/670…	Bop1/Bysl/Dcaf13/Ddx10/Ddx18/Ddx21/Ddx27/Ddx51/Ddx52/Ddx54/Ddx56/Dhx37/Drosha/Ebna1bp2/Eif6/Eri1/Exosc1/Exosc2/Exosc5/Exosc6/Exosc8/Exosc9/Fam207a/Fbl/Fcf1/Frg1/Ftsj3/Gar1/Gtpbp4/Heatr1/Imp4/Isg20/Kri1/Mak16/Mdn1/Mettl15/Mphosph10/Mphosph6/Mrto4/Naf1/Nat10/Ncl/Ngdn/Nhp2/Nifk/Nob1/Nol11/Nol6/Nol8/Nol9/Nop10/Nop14/Nop2/Npm1/Npm3/Nsa2/Nvl/Pa2g4/Pdcd11/Pes1/Pop4/Pwp2/Rcl1/Riok1/Riok2/Riok3/Rpf1/Rpf2/…
up-regulated	up-regulated	GO:0034660	ncRNA metabolic process	183/2989	396/12763	4.51428e-24	5.00544e-21	4.84026e-21	183	70153/234734/211064/75284/12181/53414/27267/66965/223499/77591/66942/56200/228889/13206/69663/78394/71990/52513/208144/14000/328092/69185/66369/71916/67417/69072/16418/54351/107508/67276/66583/227715/27998/72544/69639/50911/108707/23874/14113/73736/14300/56095/68147/353172/69237/15115/217995/15108/105148/27993/101861/57444/16549/215194/107045/83557/67920/100019/17299/76894/52686/67011/69372/67973…	2210016F16Rik/Aars/Alkbh1/Bcdin3d/Bop1/Bysl/Cars/Ctu2/Dcaf13/Ddx10/Ddx18/Ddx21/Ddx27/Ddx4/Ddx51/Ddx52/Ddx54/Ddx56/Dhx37/Drosha/Dtd2/Dtwd1/Dus2/Dus4l/Ears2/Ebna1bp2/Eif6/Elp5/Eprs/Eri1/Exosc1/Exosc2/Exosc5/Exosc6/Exosc8/Exosc9/Fam207a/Farsb/Fbl/Fcf1/Frg1/Ftsj3/Gar1/Gars/Gtpbp4/Hars/Heatr1/Hsd17b10/Iars/Imp4/Ints4/Isg20/Khsrp/Kri1/Lars/Lin28a/Mak16/Mdn1/Mettl1/Mettl15/Mettl2/Mettl6/Mocs3/Mphosph10/…
up-regulated	up-regulated	GO:0034470	ncRNA processing	159/2989	328/12763	1.00606e-23	9.296e-21	8.98924e-21	159	70153/234734/211064/75284/12181/53414/66965/223499/77591/66942/56200/228889/69663/78394/71990/52513/208144/14000/69185/66369/71916/69072/16418/54351/67276/66583/227715/27998/72544/69639/50911/108707/14113/73736/14300/56095/68147/69237/217995/15108/27993/101861/57444/215194/83557/67920/100019/17299/76894/52686/67011/69372/67973/68533/69902/234344/98956/17975/68966/52530/67949/67619/68979/230082/70…	2210016F16Rik/Aars/Alkbh1/Bcdin3d/Bop1/Bysl/Ctu2/Dcaf13/Ddx10/Ddx18/Ddx21/Ddx27/Ddx51/Ddx52/Ddx54/Ddx56/Dhx37/Drosha/Dtwd1/Dus2/Dus4l/Ebna1bp2/Eif6/Elp5/Eri1/Exosc1/Exosc2/Exosc5/Exosc6/Exosc8/Exosc9/Fam207a/Fbl/Fcf1/Frg1/Ftsj3/Gar1/Gtpbp4/Heatr1/Hsd17b10/Imp4/Ints4/Isg20/Kri1/Lin28a/Mak16/Mdn1/Mettl1/Mettl15/Mettl2/Mettl6/Mocs3/Mphosph10/Mphosph6/Mrto4/Naf1/Nat10/Ncl/Ngdn/Nhp2/Nifk/Nob1/Nol11/No…
up-regulated	up-regulated	GO:0042273	ribosomal large subunit biogenesis	49/2989	68/12763	2.41642e-17	1.91381e-14	1.85065e-14	49	12181/67832/66942/72831/69072/16418/56095/69237/67920/100019/66448/69902/52530/67949/66164/57741/74035/28126/110109/18148/59050/67459/64934/235036/70285/67239/110954/19896/67025/269261/67115/268449/68193/19941/27367/66489/57808/67671/100503670/19988/19989/27176/11837/59014/66409/231452/207932/107071/52521	Bop1/Brix1/Ddx18/Dhx30/Ebna1bp2/Eif6/Ftsj3/Gtpbp4/Mak16/Mdn1/Mrpl20/Mrto4/Nhp2/Nifk/Nip7/Noc2l/Nol9/Nop16/Nop2/Npm1/Nsa2/Nvl/Pes1/Ppan/Rpf1/Rpf2/Rpl10/Rpl10a/Rpl11/Rpl12/Rpl14/Rpl23a/Rpl24/Rpl26/Rpl3/Rpl35/Rpl35a/Rpl38/Rpl5/Rpl6/Rpl7/Rpl7a/Rplp0/Rrs1/Rsl1d1/Sdad1/Urb1/Wdr74/Zfp622
up-regulated	up-regulated	GO:0042274	ribosomal small subunit biogenesis	47/2989	69/12763	3.68271e-15	2.55212e-12	2.4679e-12	47	53414/223499/78394/208144/108707/73736/217995/215194/353258/98956/68966/67619/68979/433864/75416/18148/110816/59028/71340/67045/66878/67671/67097/20044/20054/20055/20068/20085/16898/66481/20088/75617/57294/67941/54127/20103/20104/20115/20116/16785/224823/59014/67222/104662/78581/269470/57315	Bysl/Dcaf13/Ddx52/Dhx37/Fam207a/Fcf1/Heatr1/Kri1/Ltv1/Nat10/Ngdn/Nob1/Nol11/Nom1/Nop14/Npm1/Pwp2/Rcl1/Riok1/Riok2/Riok3/Rpl38/Rps10/Rps14/Rps15/Rps16/Rps17/Rps19/Rps2/Rps21/Rps24/Rps25/Rps27/Rps27l/Rps28/Rps5/Rps6/Rps7/Rps8/Rpsa/Rrp36/Rrs1/Srfbp1/Tsr1/Utp23/Wdr3/Wdr46
up-regulated	up-regulated	GO:0002181	cytoplasmic translation	51/2989	85/12763	5.03449e-13	3.10125e-10	2.99891e-10	51	234734/72162/13211/69740/66632/67228/13494/13495/13629/108067/67204/13669/55944/54709/13681/13685/217869/225363/14265/83557/19896/67025/22121/66480/319195/19899/76808/19921/19934/68193/19941/19944/19946/114641/57808/54217/67671/67248/19988/26961/20005/11837/56040/16898/66481/66475/27370/54127/20090/16785/29813	Aars/Dhx36/Dhx9/Dph5/Dph6/Dph7/Drg1/Drg2/Eef2/Eif2b3/Eif2s2/Eif3a/Eif3d/Eif3i/Eif4a1/Eif4ebp1/Eif5/Etf1/Fmr1/Lin28a/Rpl10a/Rpl11/Rpl13a/Rpl15/Rpl17/Rpl18/Rpl18a/Rpl19/Rpl22/Rpl24/Rpl26/Rpl29/Rpl30/Rpl31/Rpl35a/Rpl36/Rpl38/Rpl39/Rpl6/Rpl8/Rpl9/Rplp0/Rplp1/Rps2/Rps21/Rps23/Rps26/Rps28/Rps29/Rpsa/Zfp385a
up-regulated	up-regulated	GO:0042255	ribosome assembly	40/2989	62/12763	6.09809e-12	3.38078e-09	3.26922e-09	40	12181/67832/12261/72831/208144/101592/16418/100019/66448/118451/69902/66410/66164/110109/235036/110816/67239/110954/67025/269261/268449/68193/27367/67671/100503670/19988/11837/67097/20044/20054/20085/16898/75617/57294/67941/54127/20103/16785/59014/66711	Bop1/Brix1/C1qbp/Dhx30/Dhx37/Efl1/Eif6/Mdn1/Mrpl20/Mrps2/Mrto4/Mterf3/Nip7/Nop2/Ppan/Pwp2/Rpf2/Rpl10/Rpl11/Rpl12/Rpl23a/Rpl24/Rpl3/Rpl38/Rpl5/Rpl6/Rplp0/Rps10/Rps14/Rps15/Rps19/Rps2/Rps25/Rps27/Rps27l/Rps28/Rps5/Rpsa/Rrs1/Sbds
up-regulated	up-regulated	GO:0030490	maturation of SSU-rRNA	31/2989	46/12763	2.85672e-10	1.43979e-07	1.39227e-07	31	53414/223499/78394/208144/108707/73736/217995/215194/98956/68966/67619/68979/75416/110816/59028/71340/67045/66878/20044/20055/20085/66481/54127/20116/224823/59014/67222/104662/78581/269470/57315	Bysl/Dcaf13/Ddx52/Dhx37/Fam207a/Fcf1/Heatr1/Kri1/Nat10/Ngdn/Nob1/Nol11/Nop14/Pwp2/Rcl1/Riok1/Riok2/Riok3/Rps14/Rps16/Rps19/Rps21/Rps28/Rps8/Rrp36/Rrs1/Srfbp1/Tsr1/Utp23/Wdr3/Wdr46
up-regulated	up-regulated	GO:0034976	response to endoplasmic reticulum stress	89/2989	216/12763	3.78224e-09	1.7474e-06	1.68973e-06	89	11783/11910/11911/226641/12915/53313/11993/224727/12028/170770/27061/12048/12125/12122/51800/12317/12330/12367/12363/67163/80280/12608/13198/77006/67819/116891/70377/27362/192193/108687/13665/226144/244373/78943/67397/233040/239554/67604/66168/14950/64209/22027/14828/12282/227619/74840/26408/270669/18023/18024/217365/641340/56312/216440/18453/14827/71853/18708/58801/17872/108954/67089/19255/76867…	Apaf1/Atf3/Atf4/Atf6/Atf6b/Atp2a3/Aup1/Bag6/Bax/Bbc3/Bcap31/Bcl2l1/Bcl2l11/Bid/Bok/Calr/Canx/Casp3/Casp4/Ccdc47/Cdk5rap3/Cebpb/Ddit3/Ddrgk1/Derl1/Derl2/Derl3/Dnajb9/Edem1/Edem2/Eif2s1/Erlin1/Erlin2/Ern1/Erp29/Fbxo27/Foxred2/Get4/Grina/H13/Herpud1/Hsp90b1/Hspa5/Hyou1/Man1b1/Manf/Map3k5/Mbtps2/Nfe2l1/Nfe2l2/Nploc4/Nrbf2/Nupr1/Os9/P4hb/Pdia3/Pdia6/Pik3r1/Pmaip1/Ppp1r15a/Ppp1r15b/Psmc6/Ptpn2/Rhbdd1/R…
up-regulated	up-regulated	GO:0071826	ribonucleoprotein complex subunit organization	72/2989	166/12763	9.02859e-09	3.70943e-06	3.58703e-06	72	245000/12181/67832/12812/432508/269061/53817/72831/13211/67204/13669/55944/217869/16418/66603/216766/16573/66978/100019/66448/69902/234344/433702/78688/110109/68219/27275/235036/56351/67959/110816/19655/19656/67239/110954/67025/269261/22121/268449/68193/27367/67671/100503670/19988/11837/67097/20044/20054/20085/16898/75617/57294/67941/54127/20103/16785/59014/20174/75062/81898/72171/20595/20641/107…	Atr/Bop1/Brix1/Coil/Cpsf6/Cpsf7/Ddx39b/Dhx30/Dhx9/Eif2s2/Eif3a/Eif3d/Eif5/Eif6/Gemin2/Gemin5/Kif5b/Luc7l/Mdn1/Mrpl20/Mrto4/Naf1/Ncbp1/Nol3/Nop2/Nudt21/Nufip1/Ppan/Ptges3/Puf60/Pwp2/Rbmx/Rbmxl1/Rpf2/Rpl10/Rpl11/Rpl12/Rpl13a/Rpl23a/Rpl24/Rpl3/Rpl38/Rpl5/Rpl6/Rplp0/Rps10/Rps14/Rps15/Rps19/Rps2/Rps25/Rps27/Rps27l/Rps28/Rps5/Rpsa/Rrs1/Ruvbl2/Sf3a3/Sf3b1/Shq1/Smn1/Snrpd1/Snrpd2/Snrpe/Snrpg/Srsf1/Srsf10…
up-regulated	up-regulated	GO:0022618	ribonucleoprotein complex assembly	70/2989	160/12763	9.36726e-09	3.70943e-06	3.58703e-06	70	245000/12181/67832/12812/432508/269061/53817/72831/13211/67204/13669/55944/217869/16418/66603/216766/66978/100019/66448/69902/234344/433702/78688/110109/68219/27275/235036/56351/67959/110816/19655/19656/67239/110954/67025/269261/22121/268449/68193/27367/67671/100503670/19988/11837/67097/20044/20054/20085/16898/75617/57294/67941/54127/20103/16785/59014/20174/75062/81898/72171/20595/20641/107686/20…	Atr/Bop1/Brix1/Coil/Cpsf6/Cpsf7/Ddx39b/Dhx30/Dhx9/Eif2s2/Eif3a/Eif3d/Eif5/Eif6/Gemin2/Gemin5/Luc7l/Mdn1/Mrpl20/Mrto4/Naf1/Ncbp1/Nol3/Nop2/Nudt21/Nufip1/Ppan/Ptges3/Puf60/Pwp2/Rbmx/Rbmxl1/Rpf2/Rpl10/Rpl11/Rpl12/Rpl13a/Rpl23a/Rpl24/Rpl3/Rpl38/Rpl5/Rpl6/Rplp0/Rps10/Rps14/Rps15/Rps19/Rps2/Rps25/Rps27/Rps27l/Rps28/Rps5/Rpsa/Rrs1/Ruvbl2/Sf3a3/Sf3b1/Shq1/Smn1/Snrpd1/Snrpd2/Snrpe/Snrpg/Srsf1/Srsf10/Taf9/…
up-regulated	up-regulated	GO:0000470	maturation of LSU-rRNA	21/2989	28/12763	1.1166e-08	4.12696e-06	3.99077e-06	21	12181/66942/16418/56095/69237/67920/52530/67949/74035/110109/18148/59050/64934/70285/67239/19896/66489/19989/27176/66409/207932	Bop1/Ddx18/Eif6/Ftsj3/Gtpbp4/Mak16/Nhp2/Nifk/Nol9/Nop2/Npm1/Nsa2/Pes1/Rpf1/Rpf2/Rpl10a/Rpl35/Rpl7/Rpl7a/Rsl1d1/Urb1
up-regulated	up-regulated	GO:0000027	ribosomal large subunit assembly	20/2989	27/12763	3.61009e-08	1.2509e-05	1.20962e-05	20	12181/67832/72831/100019/66448/69902/110109/235036/67239/110954/67025/269261/268449/68193/27367/67671/100503670/19988/11837/59014	Bop1/Brix1/Dhx30/Mdn1/Mrpl20/Mrto4/Nop2/Ppan/Rpf2/Rpl10/Rpl11/Rpl12/Rpl23a/Rpl24/Rpl3/Rpl38/Rpl5/Rpl6/Rplp0/Rrs1
up-regulated	up-regulated	GO:0006403	RNA localization	69/2989	167/12763	1.84154e-07	6.0056e-05	5.80742e-05	69	223921/24015/21681/245000/192160/12461/12464/12626/432508/53817/72162/13211/16418/223527/227715/14113/14265/15382/229279/51810/319765/20218/16549/353258/17149/66441/17913/433702/66874/97112/230082/55989/18148/28114/103468/170762/227699/69912/18226/19069/71805/231042/54196/74108/73826/66679/19384/67045/20054/59014/231452/72124/320007/110809/225027/20823/29819/21454/225160/331401/73666/107829/21951…	Aaas/Abce1/Alyref/Atr/Casc3/Cct2/Cct4/Cetn3/Cpsf6/Ddx39b/Dhx36/Dhx9/Eif6/Eny2/Exosc2/Fbl/Fmr1/Hnrnpa1/Hnrnpa3/Hnrnpu/Igf2bp2/Khdrbs1/Khsrp/Ltv1/Magoh/Magohb/Myo1c/Ncbp1/Ncbp3/Nmd3/Nol6/Nop58/Npm1/Nsun2/Nup107/Nup155/Nup188/Nup43/Nup62/Nup88/Nup93/Nupl2/Pabpn1/Parn/Poldip3/Rae1/Ran/Riok2/Rps15/Rrs1/Sdad1/Seh1l/Sidt1/Srsf1/Srsf7/Ssb/Stau2/Tcp1/Thoc1/Thoc2/Thoc3/Thoc5/Tnks/Tomm20/Xpo1/Xpo5/Xpot/Zfp3…
up-regulated	up-regulated	GO:0051236	establishment of RNA localization	60/2989	146/12763	1.4097e-06	0.000408638	0.000395153	60	223921/24015/21681/245000/192160/12626/432508/53817/13211/16418/223527/14265/15382/229279/51810/319765/20218/16549/353258/17149/66441/17913/433702/66874/97112/230082/18148/28114/103468/170762/227699/69912/18226/19069/71805/231042/54196/73826/66679/19384/67045/20054/59014/231452/72124/320007/110809/225027/20823/29819/225160/331401/73666/107829/21951/67952/103573/72322/73192/12192	Aaas/Abce1/Alyref/Atr/Casc3/Cetn3/Cpsf6/Ddx39b/Dhx9/Eif6/Eny2/Fmr1/Hnrnpa1/Hnrnpa3/Hnrnpu/Igf2bp2/Khdrbs1/Khsrp/Ltv1/Magoh/Magohb/Myo1c/Ncbp1/Ncbp3/Nmd3/Nol6/Npm1/Nsun2/Nup107/Nup155/Nup188/Nup43/Nup62/Nup88/Nup93/Nupl2/Pabpn1/Poldip3/Rae1/Ran/Riok2/Rps15/Rrs1/Sdad1/Seh1l/Sidt1/Srsf1/Srsf7/Ssb/Stau2/Thoc1/Thoc2/Thoc3/Thoc5/Tnks/Tomm20/Xpo1/Xpo5/Xpot/Zfp36l1
up-regulated	up-regulated	GO:0050657	nucleic acid transport	59/2989	143/12763	1.47416e-06	0.000408638	0.000395153	59	223921/24015/21681/192160/12626/432508/53817/13211/16418/223527/14265/15382/229279/51810/319765/20218/16549/353258/17149/66441/17913/433702/66874/97112/230082/18148/28114/103468/170762/227699/69912/18226/19069/71805/231042/54196/73826/66679/19384/67045/20054/59014/231452/72124/320007/110809/225027/20823/29819/225160/331401/73666/107829/21951/67952/103573/72322/73192/12192	Aaas/Abce1/Alyref/Casc3/Cetn3/Cpsf6/Ddx39b/Dhx9/Eif6/Eny2/Fmr1/Hnrnpa1/Hnrnpa3/Hnrnpu/Igf2bp2/Khdrbs1/Khsrp/Ltv1/Magoh/Magohb/Myo1c/Ncbp1/Ncbp3/Nmd3/Nol6/Npm1/Nsun2/Nup107/Nup155/Nup188/Nup43/Nup62/Nup88/Nup93/Nupl2/Pabpn1/Poldip3/Rae1/Ran/Riok2/Rps15/Rrs1/Sdad1/Seh1l/Sidt1/Srsf1/Srsf7/Ssb/Stau2/Thoc1/Thoc2/Thoc3/Thoc5/Tnks/Tomm20/Xpo1/Xpo5/Xpot/Zfp36l1
up-regulated	up-regulated	GO:0050658	RNA transport	59/2989	143/12763	1.47416e-06	0.000408638	0.000395153	59	223921/24015/21681/192160/12626/432508/53817/13211/16418/223527/14265/15382/229279/51810/319765/20218/16549/353258/17149/66441/17913/433702/66874/97112/230082/18148/28114/103468/170762/227699/69912/18226/19069/71805/231042/54196/73826/66679/19384/67045/20054/59014/231452/72124/320007/110809/225027/20823/29819/225160/331401/73666/107829/21951/67952/103573/72322/73192/12192	Aaas/Abce1/Alyref/Casc3/Cetn3/Cpsf6/Ddx39b/Dhx9/Eif6/Eny2/Fmr1/Hnrnpa1/Hnrnpa3/Hnrnpu/Igf2bp2/Khdrbs1/Khsrp/Ltv1/Magoh/Magohb/Myo1c/Ncbp1/Ncbp3/Nmd3/Nol6/Npm1/Nsun2/Nup107/Nup155/Nup188/Nup43/Nup62/Nup88/Nup93/Nupl2/Pabpn1/Poldip3/Rae1/Ran/Riok2/Rps15/Rrs1/Sdad1/Seh1l/Sidt1/Srsf1/Srsf7/Ssb/Stau2/Thoc1/Thoc2/Thoc3/Thoc5/Tnks/Tomm20/Xpo1/Xpo5/Xpot/Zfp36l1
up-regulated	up-regulated	GO:0097193	intrinsic apoptotic signaling pathway	93/2989	257/12763	2.22084e-06	0.000586301	0.000566954	93	68048/11669/11783/65106/67211/237877/11911/53313/224727/12028/170770/27061/12045/12048/12125/12051/12122/51800/12189/12190/12367/12363/12505/12575/12608/28135/74041/13198/66593/245527/78943/67397/329679/66168/433759/15201/64209/15251/15254/15368/15387/15507/64704/12282/15937/117198/99982/26408/19099/17248/17279/17319/17350/18432/17869/18024/57741/78688/53610/56312/18453/18708/54711/58801/19255/10…	Aen/Aldh2/Apaf1/Arl6ip5/Armc10/Atad5/Atf4/Atp2a3/Bag6/Bax/Bbc3/Bcap31/Bcl2a1b/Bcl2l1/Bcl2l11/Bcl3/Bid/Bok/Brca1/Brca2/Casp3/Casp4/Cd44/Cdkn1a/Cebpb/Cep63/Ddias/Ddit3/Diablo/Eda2r/Ern1/Erp29/Fnip2/Grina/Hdac1/Hells/Herpud1/Hif1a/Hint1/Hmox1/Hnrnpk/Hspb1/Htra2/Hyou1/Ier3/Ivns1abp/Kdm1a/Map3k5/Mapk8ip1/Mdm4/Melk/Mif/Mlh1/Mybbp1a/Myc/Nfe2l2/Noc2l/Nol3/Nono/Nupr1/P4hb/Pik3r1/Plagl2/Pmaip1/Ptpn2/Pttg1i…
up-regulated	up-regulated	GO:0008380	RNA splicing	118/2989	346/12763	3.24141e-06	0.000816834	0.00078988	118	21681/231889/12261/192160/67736/69131/12696/53609/12748/12812/80744/69305/53817/13211/20624/192170/78943/68675/14265/14300/233908/66603/216766/209416/15382/229279/15381/98758/15387/51810/24010/117198/20218/16549/16854/67207/116748/66373/66094/76522/66978/17149/66441/171170/67532/433702/17975/78688/53610/18148/18458/18708/18949/100336/11758/230596/54614/66645/19205/67959/93686/75710/76938/74111/66…	Alyref/Bud31/C1qbp/Casc3/Ccdc130/Cdk12/Cirbp/Clasrp/Clk2/Coil/Cwc22/Dcps/Ddx39b/Dhx9/Eftud2/Eif4a3/Ern1/Fam172a/Fmr1/Frg1/Fus/Gemin2/Gemin5/Gpkow/Hnrnpa1/Hnrnpa3/Hnrnpc/Hnrnpf/Hnrnpk/Hnrnpu/Ik/Ivns1abp/Khdrbs1/Khsrp/Lgals3/Lsm1/Lsm10/Lsm5/Lsm7/Lsm8/Luc7l/Magoh/Magohb/Mbnl3/Mfap1a/Ncbp1/Ncl/Nol3/Nono/Npm1/Pabpc1/Pik3r1/Pnn/Ppp1r8/Prdx6/Prpf38a/Prpf40b/Pspc1/Ptbp1/Puf60/Rbfox2/Rbm12/Rbm17/Rbm19/Rbm…
up-regulated	up-regulated	GO:0072331	signal transduction by p53 class mediator	52/2989	125/12763	4.54842e-06	0.00109637	0.00106019	52	68048/107765/67211/237877/245000/224727/12028/170770/12051/51800/12181/12190/12505/80280/12575/28135/269610/245527/66143/15254/15387/81601/99982/17248/17319/18432/110109/18148/56312/58801/99890/53380/108705/66824/67239/67025/65019/19941/100503670/67941/20115/59014/230784/66940/93759/20677/114715/22059/22061/235323/29813/241494	Aen/Ankrd1/Armc10/Atad5/Atr/Bag6/Bax/Bbc3/Bcl3/Bok/Bop1/Brca2/Cd44/Cdk5rap3/Cdkn1a/Cep63/Chd5/Eda2r/Eef1e1/Hint1/Hnrnpk/Kat5/Kdm1a/Mdm4/Mif/Mybbp1a/Nop2/Npm1/Nupr1/Pmaip1/Prmt6/Psmd10/Pttg1ip/Pycard/Rpf2/Rpl11/Rpl23/Rpl26/Rpl5/Rps27l/Rps7/Rrs1/Sesn2/Shisa5/Sirt1/Sox4/Spred1/Trp53/Trp63/Usp28/Zfp385a/Zfp385b
up-regulated	up-regulated	GO:0000462	maturation of SSU-rRNA from tricistronic rRNA transcript (SSU-rRNA, 5.8S rRNA, LSU-rRNA)	20/2989	33/12763	5.22597e-06	0.0012072	0.00116736	20	53414/223499/208144/108707/73736/217995/215194/68966/110816/59028/20044/20055/20085/66481/20116/224823/59014/104662/78581/57315	Bysl/Dcaf13/Dhx37/Fam207a/Fcf1/Heatr1/Kri1/Ngdn/Pwp2/Rcl1/Rps14/Rps16/Rps19/Rps21/Rps8/Rrp36/Rrs1/Tsr1/Utp23/Wdr46
up-regulated	up-regulated	GO:0006405	RNA export from nucleus	35/2989	74/12763	5.64815e-06	0.0012087	0.00116881	35	24015/432508/53817/13211/16418/223527/20218/353258/433702/97112/230082/18148/28114/103468/170762/227699/18226/19069/71805/54196/73826/66679/19384/67045/20054/59014/231452/20823/225160/331401/73666/107829/103573/72322/73192	Abce1/Cpsf6/Ddx39b/Dhx9/Eif6/Eny2/Khdrbs1/Ltv1/Ncbp1/Nmd3/Nol6/Npm1/Nsun2/Nup107/Nup155/Nup188/Nup62/Nup88/Nup93/Pabpn1/Poldip3/Rae1/Ran/Riok2/Rps15/Rrs1/Sdad1/Ssb/Thoc1/Thoc2/Thoc3/Thoc5/Xpo1/Xpo5/Xpot
up-regulated	up-regulated	GO:0000054	ribosomal subunit export from nucleus	12/2989	15/12763	5.88651e-06	0.0012087	0.00116881	12	24015/16418/353258/97112/18148/19069/19384/67045/20054/59014/231452/103573	Abce1/Eif6/Ltv1/Nmd3/Npm1/Nup88/Ran/Riok2/Rps15/Rrs1/Sdad1/Xpo1
up-regulated	up-regulated	GO:0033750	ribosome localization	12/2989	15/12763	5.88651e-06	0.0012087	0.00116881	12	24015/16418/353258/97112/18148/19069/19384/67045/20054/59014/231452/103573	Abce1/Eif6/Ltv1/Nmd3/Npm1/Nup88/Ran/Riok2/Rps15/Rrs1/Sdad1/Xpo1
up-regulated	up-regulated	GO:0072332	intrinsic apoptotic signaling pathway by p53 class mediator	34/2989	72/12763	7.99588e-06	0.00158319	0.00153094	34	68048/67211/237877/224727/12028/170770/12051/51800/12190/12505/12575/28135/245527/15254/15387/99982/17248/17319/18432/56312/58801/108705/66824/67025/19941/67941/20115/66940/93759/22059/22061/235323/29813/241494	Aen/Armc10/Atad5/Bag6/Bax/Bbc3/Bcl3/Bok/Brca2/Cd44/Cdkn1a/Cep63/Eda2r/Hint1/Hnrnpk/Kdm1a/Mdm4/Mif/Mybbp1a/Nupr1/Pmaip1/Pttg1ip/Pycard/Rpl11/Rpl26/Rps27l/Rps7/Shisa5/Sirt1/Trp53/Trp63/Usp28/Zfp385a/Zfp385b
up-regulated	up-regulated	GO:0015931	nucleobase-containing compound transport	66/2989	173/12763	9.02033e-06	0.00172444	0.00166753	66	223921/24015/11539/21681/192160/12626/432508/53817/13211/16418/223527/100502841/14265/15382/229279/51810/319765/20218/16549/353258/17149/66441/17913/433702/66874/97112/230082/18148/28114/103468/170762/227699/69912/18226/19069/71805/231042/54196/73826/66679/19384/67045/20054/59014/231452/72124/320007/229731/70556/11740/110172/73836/110809/225027/20823/29819/225160/331401/73666/107829/21951/67952/1…	Aaas/Abce1/Adora1/Alyref/Casc3/Cetn3/Cpsf6/Ddx39b/Dhx9/Eif6/Eny2/Epg5/Fmr1/Hnrnpa1/Hnrnpa3/Hnrnpu/Igf2bp2/Khdrbs1/Khsrp/Ltv1/Magoh/Magohb/Myo1c/Ncbp1/Ncbp3/Nmd3/Nol6/Npm1/Nsun2/Nup107/Nup155/Nup188/Nup43/Nup62/Nup88/Nup93/Nupl2/Pabpn1/Poldip3/Rae1/Ran/Riok2/Rps15/Rrs1/Sdad1/Seh1l/Sidt1/Slc25a24/Slc25a33/Slc25a5/Slc35b1/Slc35b2/Srsf1/Srsf7/Ssb/Stau2/Thoc1/Thoc2/Thoc3/Thoc5/Tnks/Tomm20/Xpo1/Xpo5/Xp…
up-regulated	up-regulated	GO:0000460	maturation of 5.8S rRNA	20/2989	34/12763	9.90024e-06	0.00180606	0.00174647	20	12181/16418/67276/227715/69639/50911/73736/56095/215194/67920/68533/74035/18148/59050/64934/59028/70285/66481/59014/207932	Bop1/Eif6/Eri1/Exosc2/Exosc8/Exosc9/Fcf1/Ftsj3/Kri1/Mak16/Mphosph6/Nol9/Npm1/Nsa2/Pes1/Rcl1/Rpf1/Rps21/Rrs1/Urb1
up-regulated	up-regulated	GO:2001233	regulation of apoptotic signaling pathway	119/2989	357/12763	1.01543e-05	0.00180606	0.00174647	119	56321/11651/11783/67211/237877/11910/11983/12028/170770/27061/12042/12048/12125/12122/51800/12189/12505/12537/28135/103172/107869/12385/13043/20312/13051/69635/13144/74041/13198/66143/67397/14050/14082/23873/14155/14360/14373/14629/14630/14573/14679/66168/433759/15201/64209/15251/97165/15368/15387/15507/64704/12282/15937/103844/66262/117198/99982/16854/16905/17000/228355/94275/19099/17248/17319/9…	Aatf/Akt1/Apaf1/Armc10/Atad5/Atf3/Atpif1/Bax/Bbc3/Bcap31/Bcl10/Bcl2l1/Bcl2l11/Bid/Bok/Brca1/Cd44/Cdk11b/Cep63/Chchd10/Cth/Ctnna1/Cttn/Cx3cl1/Cx3cr1/Dapk1/Dapk3/Ddias/Ddit3/Eef1e1/Erp29/Eya3/Fadd/Faim/Fem1b/Fyn/G0s2/Gclc/Gclm/Gdnf/Gnai3/Grina/Hdac1/Hells/Herpud1/Hif1a/Hmgb2/Hmox1/Hnrnpk/Hspb1/Htra2/Hyou1/Ier3/Inca1/Ing5/Ivns1abp/Kdm1a/Lgals3/Lmna/Ltbr/Madd/Maged1/Mapk8ip1/Mdm4/Mif/Mpv17l/Myc/Nfe2l…
up-regulated	up-regulated	GO:1901796	regulation of signal transduction by p53 class mediator	31/2989	64/12763	1.04246e-05	0.00180606	0.00174647	31	107765/67211/237877/245000/12181/12505/80280/28135/269610/66143/15387/99982/17248/17319/110109/18148/58801/99890/53380/108705/67239/67025/65019/19941/100503670/20115/59014/93759/114715/22059/29813	Ankrd1/Armc10/Atad5/Atr/Bop1/Cd44/Cdk5rap3/Cep63/Chd5/Eef1e1/Hnrnpk/Kdm1a/Mdm4/Mif/Nop2/Npm1/Pmaip1/Prmt6/Psmd10/Pttg1ip/Rpf2/Rpl11/Rpl23/Rpl26/Rpl5/Rps7/Rrs1/Sirt1/Spred1/Trp53/Zfp385a
up-regulated	up-regulated	GO:0000469	cleavage involved in rRNA processing	17/2989	27/12763	1.31294e-05	0.00220574	0.00213295	17	12181/67276/227715/69639/50911/73736/215194/52530/67619/74035/18148/59028/66481/224823/59014/104662/78581	Bop1/Eri1/Exosc2/Exosc8/Exosc9/Fcf1/Kri1/Nhp2/Nob1/Nol9/Npm1/Rcl1/Rps21/Rrp36/Rrs1/Tsr1/Utp23
up-regulated	up-regulated	GO:0042771	intrinsic apoptotic signaling pathway in response to DNA damage by p53 class mediator	22/2989	40/12763	1.58409e-05	0.00258301	0.00249777	22	68048/237877/224727/170770/12051/12190/12505/12575/15387/99982/17319/56312/58801/66824/19941/67941/66940/93759/22059/22061/235323/29813	Aen/Atad5/Bag6/Bbc3/Bcl3/Brca2/Cd44/Cdkn1a/Hnrnpk/Kdm1a/Mif/Nupr1/Pmaip1/Pycard/Rpl26/Rps27l/Shisa5/Sirt1/Trp53/Trp63/Usp28/Zfp385a
up-regulated	up-regulated	GO:0070059	intrinsic apoptotic signaling pathway in response to endoplasmic reticulum stress	27/2989	54/12763	1.84874e-05	0.00277143	0.00267998	27	11783/11911/53313/224727/12028/170770/12048/51800/12367/12363/12608/13198/78943/67397/66168/64209/12282/26408/58801/19255/93759/110213/228775/22059/66073/22393/22433	Apaf1/Atf4/Atp2a3/Bag6/Bax/Bbc3/Bcl2l1/Bok/Casp3/Casp4/Cebpb/Ddit3/Ern1/Erp29/Grina/Herpud1/Hyou1/Map3k5/Pmaip1/Ptpn2/Sirt1/Tmbim6/Trib3/Trp53/Txndc12/Wfs1/Xbp1
up-regulated	up-regulated	GO:0000463	maturation of LSU-rRNA from tricistronic rRNA transcript (SSU-rRNA, 5.8S rRNA, LSU-rRNA)	12/2989	16/12763	1.84962e-05	0.00277143	0.00267998	12	12181/66942/56095/69237/67949/74035/18148/64934/67239/66489/19989/207932	Bop1/Ddx18/Ftsj3/Gtpbp4/Nifk/Nol9/Npm1/Pes1/Rpf2/Rpl35/Rpl7/Urb1
up-regulated	up-regulated	GO:0071428	rRNA-containing ribonucleoprotein complex export from nucleus	12/2989	16/12763	1.84962e-05	0.00277143	0.00267998	12	24015/16418/353258/97112/18148/19069/19384/67045/20054/59014/231452/103573	Abce1/Eif6/Ltv1/Nmd3/Npm1/Nup88/Ran/Riok2/Rps15/Rrs1/Sdad1/Xpo1
up-regulated	up-regulated	GO:0051168	nuclear export	52/2989	131/12763	2.21422e-05	0.00317785	0.00307298	52	24015/229709/12317/72170/432508/329506/53817/28075/13211/16418/13726/223527/15526/52668/20218/353258/433702/97112/230082/18148/28114/103468/170762/227699/18226/19069/71805/231042/54196/73826/18747/19250/66679/19384/66810/67045/20054/59014/231452/55948/209011/20823/225160/331401/73666/107829/22166/103573/57258/72322/74204/73192	Abce1/Ahcyl1/Calr/Chchd4/Cpsf6/Ctdspl2/Ddx39b/Desi1/Dhx9/Eif6/Emd/Eny2/Hspa9/Ifi27/Khdrbs1/Ltv1/Ncbp1/Nmd3/Nol6/Npm1/Nsun2/Nup107/Nup155/Nup188/Nup62/Nup88/Nup93/Nupl2/Pabpn1/Poldip3/Prkaca/Ptpn14/Rae1/Ran/Rbm22/Riok2/Rps15/Rrs1/Sdad1/Sfn/Sirt7/Ssb/Thoc1/Thoc2/Thoc3/Thoc5/Txn1/Xpo1/Xpo4/Xpo5/Xpo6/Xpot
up-regulated	up-regulated	GO:0006611	protein export from nucleus	47/2989	115/12763	2.2355e-05	0.00317785	0.00307298	47	24015/229709/12317/72170/329506/53817/28075/16418/13726/223527/15526/52668/353258/433702/97112/230082/18148/28114/103468/170762/19069/71805/231042/54196/73826/18747/19250/66679/19384/66810/67045/20054/59014/231452/55948/209011/20823/225160/331401/73666/107829/22166/103573/57258/72322/74204/73192	Abce1/Ahcyl1/Calr/Chchd4/Ctdspl2/Ddx39b/Desi1/Eif6/Emd/Eny2/Hspa9/Ifi27/Ltv1/Ncbp1/Nmd3/Nol6/Npm1/Nsun2/Nup107/Nup155/Nup88/Nup93/Nupl2/Pabpn1/Poldip3/Prkaca/Ptpn14/Rae1/Ran/Rbm22/Riok2/Rps15/Rrs1/Sdad1/Sfn/Sirt7/Ssb/Thoc1/Thoc2/Thoc3/Thoc5/Txn1/Xpo1/Xpo4/Xpo5/Xpo6/Xpot
up-regulated	up-regulated	GO:0030968	endoplasmic reticulum unfolded protein response	28/2989	58/12763	2.98795e-05	0.00411532	0.00397951	28	11910/11911/226641/12915/12028/51800/12317/12330/80280/13198/77006/67819/116891/70377/78943/64209/14828/18024/71853/18708/17872/19255/28146/20856/27368/56334/22393/22433	Atf3/Atf4/Atf6/Atf6b/Bax/Bok/Calr/Canx/Cdk5rap3/Ddit3/Ddrgk1/Derl1/Derl2/Derl3/Ern1/Herpud1/Hspa5/Nfe2l2/Pdia6/Pik3r1/Ppp1r15a/Ptpn2/Serp1/Stc2/Tbl2/Tmed2/Wfs1/Xbp1
up-regulated	up-regulated	GO:0045943	positive regulation of transcription by RNA polymerase I	14/2989	21/12763	3.06031e-05	0.00411532	0.00397951	14	11911/216877/13866/217995/17975/68979/17872/103136/20586/20587/21429/105372/72515/73674	Atf4/Dhx33/Erbb2/Heatr1/Ncl/Nol11/Ppp1r15a/Pwp1/Smarca4/Smarcb1/Ubtf/Utp15/Wdr43/Wdr75
up-regulated	up-regulated	GO:0071426	ribonucleoprotein complex export from nucleus	29/2989	61/12763	3.11766e-05	0.00411532	0.00397951	29	24015/53817/16418/223527/353258/433702/97112/230082/18148/28114/103468/170762/19069/71805/54196/73826/66679/19384/67045/20054/59014/231452/20823/225160/331401/73666/107829/103573/73192	Abce1/Ddx39b/Eif6/Eny2/Ltv1/Ncbp1/Nmd3/Nol6/Npm1/Nsun2/Nup107/Nup155/Nup88/Nup93/Pabpn1/Poldip3/Rae1/Ran/Riok2/Rps15/Rrs1/Sdad1/Ssb/Thoc1/Thoc2/Thoc3/Thoc5/Xpo1/Xpot
up-regulated	up-regulated	GO:0006270	DNA replication initiation	16/2989	26/12763	3.58157e-05	0.00461773	0.00446534	16	12447/12544/23834/12566/67177/217127/70024/17215/17217/17218/17219/17220/66634/56452/18968/78903	Ccne1/Cdc45/Cdc6/Cdk2/Cdt1/Kat7/Mcm10/Mcm3/Mcm4/Mcm5/Mcm6/Mcm7/Mcm8/Orc6/Pola1/Wrnip1
up-regulated	up-regulated	GO:0006397	mRNA processing	131/2989	410/12763	3.7892e-05	0.00477439	0.00461684	131	229709/21681/11810/231889/12261/192160/12537/69131/12696/53609/12812/54451/54188/432508/269061/67337/108062/80744/69305/53817/72162/13211/20624/192170/78943/68675/14265/14300/66603/216766/209416/15382/229279/15381/98758/15387/51810/24010/20218/16549/16588/16854/67207/116748/66373/66094/76522/66978/17149/66441/171170/67532/433702/66874/17975/27632/78688/53610/18148/68219/18458/381404/54196/23983/7…	Ahcyl1/Alyref/Apobec1/Bud31/C1qbp/Casc3/Cdk11b/Cdk12/Cirbp/Clasrp/Coil/Cpsf3/Cpsf4/Cpsf6/Cpsf7/Cstf1/Cstf2/Cwc22/Dcps/Ddx39b/Dhx36/Dhx9/Eftud2/Eif4a3/Ern1/Fam172a/Fmr1/Frg1/Gemin2/Gemin5/Gpkow/Hnrnpa1/Hnrnpa3/Hnrnpc/Hnrnpf/Hnrnpk/Hnrnpu/Ik/Khdrbs1/Khsrp/Kin/Lgals3/Lsm1/Lsm10/Lsm5/Lsm7/Lsm8/Luc7l/Magoh/Magohb/Mbnl3/Mfap1a/Ncbp1/Ncbp3/Ncl/Nelfe/Nol3/Nono/Npm1/Nudt21/Pabpc1/Pabpc1l/Pabpn1/Pcbp1/Pcf1…
up-regulated	up-regulated	GO:0071166	ribonucleoprotein complex localization	29/2989	62/12763	4.55656e-05	0.00561368	0.00542843	29	24015/53817/16418/223527/353258/433702/97112/230082/18148/28114/103468/170762/19069/71805/54196/73826/66679/19384/67045/20054/59014/231452/20823/225160/331401/73666/107829/103573/73192	Abce1/Ddx39b/Eif6/Eny2/Ltv1/Ncbp1/Nmd3/Nol6/Npm1/Nsun2/Nup107/Nup155/Nup88/Nup93/Pabpn1/Poldip3/Rae1/Ran/Riok2/Rps15/Rrs1/Sdad1/Ssb/Thoc1/Thoc2/Thoc3/Thoc5/Xpo1/Xpot
up-regulated	up-regulated	GO:0000466	maturation of 5.8S rRNA from tricistronic rRNA transcript (SSU-rRNA, 5.8S rRNA, LSU-rRNA)	15/2989	24/12763	4.88051e-05	0.00588208	0.00568797	15	12181/67276/227715/69639/50911/73736/56095/215194/74035/18148/64934/59028/66481/59014/207932	Bop1/Eri1/Exosc2/Exosc8/Exosc9/Fcf1/Ftsj3/Kri1/Nol9/Npm1/Pes1/Rcl1/Rps21/Rrs1/Urb1
up-regulated	up-regulated	GO:0006260	DNA replication	76/2989	217/12763	6.51988e-05	0.00769069	0.0074369	76	237877/11908/74244/245000/217578/12144/12190/108686/12428/12447/68968/12544/23834/12534/12566/67177/27221/110749/214901/214987/13211/83945/22791/60364/108961/104806/14156/69270/109145/101612/69237/66262/217127/233877/16588/16881/70024/17215/17217/17218/17219/17220/66634/17295/212377/50927/18148/18393/56452/18538/18968/67967/18973/272158/19646/19647/56878/19691/79456/69263/72151/74386/68240/20135/…	Atad5/Atf1/Atg7/Atr/Baz1a/Blm/Brca2/Ccdc88a/Ccna2/Ccne1/Cdan1/Cdc45/Cdc6/Cdk1/Cdk2/Cdt1/Chaf1a/Chaf1b/Chtf18/Chtf8/Dhx9/Dnaja3/Dnajc2/Donson/E2f8/Fancm/Fen1/Gins1/Gins4/Grwd1/Gtpbp4/Ing5/Kat7/Kctd13/Kin/Lig1/Mcm10/Mcm3/Mcm4/Mcm5/Mcm6/Mcm7/Mcm8/Met/Mms22l/Nasp/Npm1/Orc2/Orc6/Pcna/Pola1/Pold3/Pole/Poln/Rbbp4/Rbbp6/Rbms1/Recql/Recql4/Rfc3/Rfc5/Rmi1/Rpa3/Rrm2/Sde2/Ssrp1/Supt16/Tbrg1/Thoc1/Tk2/Trex1/T…
up-regulated	up-regulated	GO:0008630	intrinsic apoptotic signaling pathway in response to DNA damage	41/2989	100/12763	6.68156e-05	0.0077172	0.00746254	41	68048/237877/224727/12028/170770/12045/12048/12125/12051/12122/51800/12189/12190/12505/12575/74041/329679/15368/15387/64704/15937/99982/17319/17350/17869/56312/18708/58801/66824/19941/67941/27050/55948/66940/93759/21937/22059/22061/235323/22590/29813	Aen/Atad5/Bag6/Bax/Bbc3/Bcl2a1b/Bcl2l1/Bcl2l11/Bcl3/Bid/Bok/Brca1/Brca2/Cd44/Cdkn1a/Ddias/Fnip2/Hmox1/Hnrnpk/Htra2/Ier3/Kdm1a/Mif/Mlh1/Myc/Nupr1/Pik3r1/Pmaip1/Pycard/Rpl26/Rps27l/Rps3/Sfn/Shisa5/Sirt1/Tnfrsf1a/Trp53/Trp63/Usp28/Xpa/Zfp385a
up-regulated	up-regulated	GO:2000232	regulation of rRNA processing	10/2989	13/12763	6.86826e-05	0.00777095	0.00751451	10	217995/17975/71340/67045/72171/209011/72344/105372/72515/73674	Heatr1/Ncl/Riok1/Riok2/Shq1/Sirt7/Usp36/Utp15/Wdr43/Wdr75
up-regulated	up-regulated	GO:2001234	negative regulation of apoptotic signaling pathway	70/2989	197/12763	7.45801e-05	0.00826944	0.00799656	70	56321/11651/67211/237877/12028/12048/12122/51800/12189/12505/12537/28135/107869/12385/13043/20312/13051/69635/74041/14050/23873/14360/14629/14630/14573/14679/66168/433759/15201/64209/15251/97165/15368/15507/12282/15937/117198/99982/16854/16905/228355/19099/17248/17319/93734/18024/57741/18121/78688/53610/22658/66494/53380/19192/108705/19645/19697/170799/59009/93759/11740/74919/69660/110213/21929/7…	Aatf/Akt1/Armc10/Atad5/Bax/Bcl2l1/Bid/Bok/Brca1/Cd44/Cdk11b/Cep63/Cth/Ctnna1/Cttn/Cx3cl1/Cx3cr1/Dapk1/Ddias/Eya3/Faim/Fyn/Gclc/Gclm/Gdnf/Gnai3/Grina/Hdac1/Hells/Herpud1/Hif1a/Hmgb2/Hmox1/Hspb1/Hyou1/Ier3/Ivns1abp/Kdm1a/Lgals3/Lmna/Madd/Mapk8ip1/Mdm4/Mif/Mpv17l/Nfe2l2/Noc2l/Nog/Nol3/Nono/Pcgf2/Prelid1/Psmd10/Psme3/Pttg1ip/Rb1/Rela/Rtkn2/Sh3rf1/Sirt1/Slc25a5/Slc35f6/Tmbim1/Tmbim6/Tnfaip3/Tnfrsf22/T…
up-regulated	up-regulated	GO:0006399	tRNA metabolic process	59/2989	160/12763	8.24124e-05	0.00895871	0.00866308	59	70153/234734/211064/75284/27267/66965/328092/69185/66369/71916/67417/54351/107508/227715/69639/50911/23874/353172/15115/15108/105148/107045/17299/52686/67011/69372/70223/244141/98956/28114/74455/66161/56361/78697/433813/60507/109093/227522/28088/20226/20823/110960/66628/233802/14911/212528/108943/73681/66926/328162/72026/70047/72133/381802/22321/22375/57773/107271/67106	2210016F16Rik/Aars/Alkbh1/Bcdin3d/Cars/Ctu2/Dtd2/Dtwd1/Dus2/Dus4l/Ears2/Elp5/Eprs/Exosc2/Exosc8/Exosc9/Farsb/Gars/Hars/Hsd17b10/Iars/Lars/Mettl1/Mettl2/Mettl6/Mocs3/Nars/Nars2/Nat10/Nsun2/Nsun6/Pop4/Pus1/Pus7/Pusl1/Qtrt1/Rars2/Rpp38/Rtcb/Sars/Ssb/Tars/Thg1l/Thumpd1/Thumpd3/Trmt1/Trmt10a/Trmt11/Trmt6/Trmt61a/Trmu/Trnt1/Trub1/Tsen2/Vars/Wars/Wdr4/Yars/Zbtb8os
up-regulated	up-regulated	GO:0000028	ribosomal small subunit assembly	13/2989	20/12763	8.83299e-05	0.0092718	0.00896584	13	110816/67671/67097/20044/20054/20085/16898/75617/57294/67941/54127/20103/16785	Pwp2/Rpl38/Rps10/Rps14/Rps15/Rps19/Rps2/Rps25/Rps27/Rps27l/Rps28/Rps5/Rpsa
up-regulated	up-regulated	GO:0033120	positive regulation of RNA splicing	20/2989	38/12763	8.86373e-05	0.0092718	0.00896584	20	12696/192170/78943/15387/433702/17975/18708/11758/66810/19652/19655/19656/107701/20595/20637/110809/20384/20462/22185/22687	Cirbp/Eif4a3/Ern1/Hnrnpk/Ncbp1/Ncl/Pik3r1/Prdx6/Rbm22/Rbm3/Rbmx/Rbmxl1/Sf3b4/Smn1/Snrnp70/Srsf1/Srsf5/Tra2b/U2af2/Zpr1
up-regulated	up-regulated	GO:0035967	cellular response to topologically incorrect protein	40/2989	98/12763	9.18085e-05	0.00942567	0.00911464	40	11910/11911/226641/12915/11993/224727/12028/51800/12317/12330/80280/13198/77006/67819/116891/70377/78943/15185/64209/50497/15512/14828/15526/18024/71853/18708/17872/19255/76867/193670/64136/28146/20856/27368/110213/56334/30931/66799/22393/22433	Atf3/Atf4/Atf6/Atf6b/Aup1/Bag6/Bax/Bok/Calr/Canx/Cdk5rap3/Ddit3/Ddrgk1/Derl1/Derl2/Derl3/Ern1/Hdac6/Herpud1/Hspa14/Hspa2/Hspa5/Hspa9/Nfe2l2/Pdia6/Pik3r1/Ppp1r15a/Ptpn2/Rhbdd1/Rnf185/Sdf2l1/Serp1/Stc2/Tbl2/Tmbim6/Tmed2/Tor1a/Ube2w/Wfs1/Xbp1
up-regulated	up-regulated	GO:0030970	retrograde protein transport, ER to cytosol	15/2989	25/12763	9.56067e-05	0.00946507	0.00915273	15	11993/27061/67819/116891/70377/192193/108687/14950/64209/22027/217365/216440/76867/20338/68366	Aup1/Bcap31/Derl1/Derl2/Derl3/Edem1/Edem2/H13/Herpud1/Hsp90b1/Nploc4/Os9/Rhbdd1/Sel1l/Tmem129
up-regulated	up-regulated	GO:1903513	endoplasmic reticulum to cytosol transport	15/2989	25/12763	9.56067e-05	0.00946507	0.00915273	15	11993/27061/67819/116891/70377/192193/108687/14950/64209/22027/217365/216440/76867/20338/68366	Aup1/Bcap31/Derl1/Derl2/Derl3/Edem1/Edem2/H13/Herpud1/Hsp90b1/Nploc4/Os9/Rhbdd1/Sel1l/Tmem129
up-regulated	up-regulated	GO:0034620	cellular response to unfolded protein	33/2989	77/12763	0.000121676	0.0116839	0.0112984	33	11910/11911/226641/12915/12028/51800/12317/12330/80280/13198/77006/67819/116891/70377/78943/64209/50497/15512/14828/15526/18024/71853/18708/17872/19255/76867/28146/20856/27368/110213/56334/22393/22433	Atf3/Atf4/Atf6/Atf6b/Bax/Bok/Calr/Canx/Cdk5rap3/Ddit3/Ddrgk1/Derl1/Derl2/Derl3/Ern1/Herpud1/Hspa14/Hspa2/Hspa5/Hspa9/Nfe2l2/Pdia6/Pik3r1/Ppp1r15a/Ptpn2/Rhbdd1/Serp1/Stc2/Tbl2/Tmbim6/Tmed2/Wfs1/Xbp1
up-regulated	up-regulated	GO:0006984	ER-nucleus signaling pathway	19/2989	36/12763	0.000126449	0.0116839	0.0112984	19	11911/226641/12915/11938/12125/12122/51800/67163/13198/226144/244373/14828/18024/108954/19255/235623/56334/22059/22393	Atf4/Atf6/Atf6b/Atp2a2/Bcl2l11/Bid/Bok/Ccdc47/Ddit3/Erlin1/Erlin2/Hspa5/Nfe2l2/Ppp1r15b/Ptpn2/Scap/Tmed2/Trp53/Wfs1
up-regulated	up-regulated	GO:1902108	regulation of mitochondrial membrane permeability involved in apoptotic process	19/2989	36/12763	0.000126449	0.0116839	0.0112984	19	11983/12028/170770/12125/12122/73689/51800/103172/14629/15937/93734/78688/58801/30954/11740/74919/75778/22059/22654	Atpif1/Bax/Bbc3/Bcl2l11/Bid/Bloc1s2/Bok/Chchd10/Gclc/Ier3/Mpv17l/Nol3/Pmaip1/Siva1/Slc25a5/Slc35f6/Them4/Trp53/Zfp13
up-regulated	up-regulated	GO:1905710	positive regulation of membrane permeability	19/2989	36/12763	0.000126449	0.0116839	0.0112984	19	11983/12028/170770/12125/12122/73689/51800/103172/14629/15937/93734/17751/58801/30954/11740/74919/20544/22059/22654	Atpif1/Bax/Bbc3/Bcl2l11/Bid/Bloc1s2/Bok/Chchd10/Gclc/Ier3/Mpv17l/Mt3/Pmaip1/Siva1/Slc25a5/Slc35f6/Slc9a1/Trp53/Zfp13
up-regulated	up-regulated	GO:1905897	regulation of response to endoplasmic reticulum stress	34/2989	81/12763	0.000158073	0.0143665	0.0138924	34	226641/12915/224727/12028/27061/12048/51800/77006/116891/70377/192193/108687/78943/67397/66168/64209/12282/74840/18023/56312/216440/71853/18708/17872/108954/19255/193670/93759/110213/56334/216157/66073/22393/22433	Atf6/Atf6b/Bag6/Bax/Bcap31/Bcl2l1/Bok/Ddrgk1/Derl2/Derl3/Edem1/Edem2/Ern1/Erp29/Grina/Herpud1/Hyou1/Manf/Nfe2l1/Nupr1/Os9/Pdia6/Pik3r1/Ppp1r15a/Ppp1r15b/Ptpn2/Rnf185/Sirt1/Tmbim6/Tmed2/Tmem259/Txndc12/Wfs1/Xbp1
up-regulated	up-regulated	GO:1902253	regulation of intrinsic apoptotic signaling pathway by p53 class mediator	15/2989	26/12763	0.00017714	0.0157775	0.0152569	15	67211/237877/12505/28135/15387/99982/17248/17319/108705/67025/19941/20115/93759/22059/29813	Armc10/Atad5/Cd44/Cep63/Hnrnpk/Kdm1a/Mdm4/Mif/Pttg1ip/Rpl11/Rpl26/Rps7/Sirt1/Trp53/Zfp385a
up-regulated	up-regulated	GO:0035794	positive regulation of mitochondrial membrane permeability	18/2989	34/12763	0.000180527	0.0157775	0.0152569	18	11983/12028/170770/12125/12122/73689/51800/103172/14629/15937/93734/58801/30954/11740/74919/20544/22059/22654	Atpif1/Bax/Bbc3/Bcl2l11/Bid/Bloc1s2/Bok/Chchd10/Gclc/Ier3/Mpv17l/Pmaip1/Siva1/Slc25a5/Slc35f6/Slc9a1/Trp53/Zfp13
up-regulated	up-regulated	GO:0036003	positive regulation of transcription from RNA polymerase II promoter in response to stress	13/2989	21/12763	0.000182136	0.0157775	0.0152569	13	11910/11911/226641/12915/12608/13198/15251/270669/18023/18024/19664/230784/22059	Atf3/Atf4/Atf6/Atf6b/Cebpb/Ddit3/Hif1a/Mbtps2/Nfe2l1/Nfe2l2/Rbpj/Sesn2/Trp53
up-regulated	up-regulated	GO:0035966	response to topologically incorrect protein	48/2989	127/12763	0.000186118	0.0158744	0.0153506	48	11910/11911/226641/12915/11993/224727/12028/51800/12317/12330/80280/20480/13198/77006/67819/116891/70377/27362/192193/108687/78943/15185/64209/50497/15512/14828/15526/15507/74840/18024/71853/18708/17872/19255/76867/193670/64136/28146/20856/27368/110213/56334/68366/30931/66799/67812/22393/22433	Atf3/Atf4/Atf6/Atf6b/Aup1/Bag6/Bax/Bok/Calr/Canx/Cdk5rap3/Clpb/Ddit3/Ddrgk1/Derl1/Derl2/Derl3/Dnajb9/Edem1/Edem2/Ern1/Hdac6/Herpud1/Hspa14/Hspa2/Hspa5/Hspa9/Hspb1/Manf/Nfe2l2/Pdia6/Pik3r1/Ppp1r15a/Ptpn2/Rhbdd1/Rnf185/Sdf2l1/Serp1/Stc2/Tbl2/Tmbim6/Tmed2/Tmem129/Tor1a/Ube2w/Ubxn4/Wfs1/Xbp1
up-regulated	up-regulated	GO:0006740	NADPH regeneration	10/2989	14/12763	0.000189687	0.0159337	0.0154079	10	14381/15483/18115/18648/110208/66171/74637/21351/21881/22059	G6pdx/Hsd11b1/Nnt/Pgam1/Pgd/Pgls/Shpk/Taldo1/Tkt/Trp53
up-regulated	up-regulated	GO:1902110	positive regulation of mitochondrial membrane permeability involved in apoptotic process	16/2989	29/12763	0.000219696	0.018179	0.0175791	16	11983/12028/170770/12125/12122/73689/51800/103172/14629/15937/93734/58801/30954/11740/74919/22654	Atpif1/Bax/Bbc3/Bcl2l11/Bid/Bloc1s2/Bok/Chchd10/Gclc/Ier3/Mpv17l/Pmaip1/Siva1/Slc25a5/Slc35f6/Zfp13
up-regulated	up-regulated	GO:0006986	response to unfolded protein	41/2989	105/12763	0.000238785	0.0191935	0.0185601	41	11910/11911/226641/12915/12028/51800/12317/12330/80280/20480/13198/77006/67819/116891/70377/27362/192193/108687/78943/64209/50497/15512/14828/15526/15507/74840/18024/71853/18708/17872/19255/76867/28146/20856/27368/110213/56334/68366/67812/22393/22433	Atf3/Atf4/Atf6/Atf6b/Bax/Bok/Calr/Canx/Cdk5rap3/Clpb/Ddit3/Ddrgk1/Derl1/Derl2/Derl3/Dnajb9/Edem1/Edem2/Ern1/Herpud1/Hspa14/Hspa2/Hspa5/Hspa9/Hspb1/Manf/Nfe2l2/Pdia6/Pik3r1/Ppp1r15a/Ptpn2/Rhbdd1/Serp1/Stc2/Tbl2/Tmbim6/Tmed2/Tmem129/Ubxn4/Wfs1/Xbp1
up-regulated	up-regulated	GO:2001242	regulation of intrinsic apoptotic signaling pathway	53/2989	145/12763	0.00023888	0.0191935	0.0185601	53	67211/237877/12028/170770/27061/12048/12125/12122/51800/12505/28135/74041/13198/67397/66168/433759/15201/64209/15251/15387/15507/12282/117198/99982/19099/17248/17319/18024/57741/78688/53610/56312/18453/54711/19255/108705/66824/14694/67025/19941/27050/20115/170799/20201/20437/93759/26941/110213/22059/66073/22393/22433/29813	Armc10/Atad5/Bax/Bbc3/Bcap31/Bcl2l1/Bcl2l11/Bid/Bok/Cd44/Cep63/Ddias/Ddit3/Erp29/Grina/Hdac1/Hells/Herpud1/Hif1a/Hnrnpk/Hspb1/Hyou1/Ivns1abp/Kdm1a/Mapk8ip1/Mdm4/Mif/Nfe2l2/Noc2l/Nol3/Nono/Nupr1/P4hb/Plagl2/Ptpn2/Pttg1ip/Pycard/Rack1/Rpl11/Rpl26/Rps3/Rps7/Rtkn2/S100a8/Siah1a/Sirt1/Slc9a3r1/Tmbim6/Trp53/Txndc12/Wfs1/Xbp1/Zfp385a
up-regulated	up-regulated	GO:1901028	regulation of mitochondrial outer membrane permeabilization involved in apoptotic signaling pathway	12/2989	19/12763	0.000248944	0.0197164	0.0190657	12	11983/170770/51800/103172/14629/15937/93734/58801/30954/11740/74919/22654	Atpif1/Bbc3/Bok/Chchd10/Gclc/Ier3/Mpv17l/Pmaip1/Siva1/Slc25a5/Slc35f6/Zfp13
up-regulated	up-regulated	GO:1990440	positive regulation of transcription from RNA polymerase II promoter in response to endoplasmic reticulum stress	8/2989	10/12763	0.000253966	0.0198308	0.0191764	8	11910/11911/226641/12915/12608/13198/270669/22059	Atf3/Atf4/Atf6/Atf6b/Cebpb/Ddit3/Mbtps2/Trp53
up-regulated	up-regulated	GO:0007346	regulation of mitotic cell cycle	130/2989	423/12763	0.000272941	0.0210165	0.0203229	130	56321/11629/11651/17222/56317/67628/11792/216190/27053/237877/12048/12122/11799/12144/12189/12190/57261/12227/12228/12236/12237/108058/12544/23834/12534/234854/12537/12566/52004/12567/80280/12575/12577/67177/229841/70799/234852/68953/54124/67300/69274/72584/66515/13144/13194/74041/60364/13494/13685/13872/211651/14365/13197/93695/56696/51810/15512/15586/15902/15937/16001/16002/24010/16319/16337/16…	Aatf/Aif1/Akt1/Anapc1/Anapc7/Anp32b/Apex1/Appl2/Asns/Atad5/Bcl2l1/Bid/Birc5/Blm/Brca1/Brca2/Brd4/Btg2/Btg3/Bub1b/Bub3/Camk2d/Cdc45/Cdc6/Cdk1/Cdk10/Cdk11b/Cdk2/Cdk2ap2/Cdk4/Cdk5rap3/Cdkn1a/Cdkn1c/Cdt1/Cenpe/Cep192/Chmp1a/Chmp2a/Cks1b/Cltc/Ctdspl/Cul4b/Cul7/Dapk3/Ddb1/Ddias/Donson/Drg1/Eif4ebp1/Ercc3/Fancd2/Fzd3/Gadd45a/Gpnmb/Gpr132/Hnrnpu/Hspa2/Hyal1/Id2/Ier3/Igf1r/Igf2/Ik/Incenp/Insr/Kif11/Kif20b…
up-regulated	up-regulated	GO:0097345	mitochondrial outer membrane permeabilization	15/2989	27/12763	0.000312548	0.0231092	0.0223466	15	11983/12028/170770/12122/73689/51800/103172/14629/15937/93734/58801/30954/11740/74919/22654	Atpif1/Bax/Bbc3/Bid/Bloc1s2/Bok/Chchd10/Gclc/Ier3/Mpv17l/Pmaip1/Siva1/Slc25a5/Slc35f6/Zfp13
up-regulated	up-regulated	GO:0000375	RNA splicing, via transesterification reactions	80/2989	241/12763	0.000316792	0.0231092	0.0223466	80	231889/12261/192160/12696/12812/80744/69305/53817/13211/20624/192170/68675/14265/66603/216766/209416/15382/15381/15387/51810/24010/20218/66373/66094/76522/66978/17149/66441/171170/67532/433702/17975/78688/53610/18148/11758/230596/54614/66645/19205/67959/93686/76938/74111/66810/19652/170791/66704/60365/19655/209003/19656/67225/75062/81898/319322/101943/107701/66055/20595/76793/20637/20639/20641/10…	Bud31/C1qbp/Casc3/Cirbp/Coil/Cwc22/Dcps/Ddx39b/Dhx9/Eftud2/Eif4a3/Fam172a/Fmr1/Gemin2/Gemin5/Gpkow/Hnrnpa1/Hnrnpc/Hnrnpk/Hnrnpu/Ik/Khdrbs1/Lsm5/Lsm7/Lsm8/Luc7l/Magoh/Magohb/Mbnl3/Mfap1a/Ncbp1/Ncl/Nol3/Nono/Npm1/Prdx6/Prpf38a/Prpf40b/Pspc1/Ptbp1/Puf60/Rbfox2/Rbm17/Rbm19/Rbm22/Rbm3/Rbm39/Rbm4b/Rbm8a/Rbmx/Rbmx2/Rbmxl1/Rnpc3/Sf3a3/Sf3b1/Sf3b2/Sf3b3/Sf3b4/Sf3b6/Smn1/Snip1/Snrnp70/Snrpb2/Snrpd1/Snrpd2/…
up-regulated	up-regulated	GO:0000377	RNA splicing, via transesterification reactions with bulged adenosine as nucleophile	80/2989	241/12763	0.000316792	0.0231092	0.0223466	80	231889/12261/192160/12696/12812/80744/69305/53817/13211/20624/192170/68675/14265/66603/216766/209416/15382/15381/15387/51810/24010/20218/66373/66094/76522/66978/17149/66441/171170/67532/433702/17975/78688/53610/18148/11758/230596/54614/66645/19205/67959/93686/76938/74111/66810/19652/170791/66704/60365/19655/209003/19656/67225/75062/81898/319322/101943/107701/66055/20595/76793/20637/20639/20641/10…	Bud31/C1qbp/Casc3/Cirbp/Coil/Cwc22/Dcps/Ddx39b/Dhx9/Eftud2/Eif4a3/Fam172a/Fmr1/Gemin2/Gemin5/Gpkow/Hnrnpa1/Hnrnpc/Hnrnpk/Hnrnpu/Ik/Khdrbs1/Lsm5/Lsm7/Lsm8/Luc7l/Magoh/Magohb/Mbnl3/Mfap1a/Ncbp1/Ncl/Nol3/Nono/Npm1/Prdx6/Prpf38a/Prpf40b/Pspc1/Ptbp1/Puf60/Rbfox2/Rbm17/Rbm19/Rbm22/Rbm3/Rbm39/Rbm4b/Rbm8a/Rbmx/Rbmx2/Rbmxl1/Rnpc3/Sf3a3/Sf3b1/Sf3b2/Sf3b3/Sf3b4/Sf3b6/Smn1/Snip1/Snrnp70/Snrpb2/Snrpd1/Snrpd2/…
up-regulated	up-regulated	GO:0000398	mRNA splicing, via spliceosome	80/2989	241/12763	0.000316792	0.0231092	0.0223466	80	231889/12261/192160/12696/12812/80744/69305/53817/13211/20624/192170/68675/14265/66603/216766/209416/15382/15381/15387/51810/24010/20218/66373/66094/76522/66978/17149/66441/171170/67532/433702/17975/78688/53610/18148/11758/230596/54614/66645/19205/67959/93686/76938/74111/66810/19652/170791/66704/60365/19655/209003/19656/67225/75062/81898/319322/101943/107701/66055/20595/76793/20637/20639/20641/10…	Bud31/C1qbp/Casc3/Cirbp/Coil/Cwc22/Dcps/Ddx39b/Dhx9/Eftud2/Eif4a3/Fam172a/Fmr1/Gemin2/Gemin5/Gpkow/Hnrnpa1/Hnrnpc/Hnrnpk/Hnrnpu/Ik/Khdrbs1/Lsm5/Lsm7/Lsm8/Luc7l/Magoh/Magohb/Mbnl3/Mfap1a/Ncbp1/Ncl/Nol3/Nono/Npm1/Prdx6/Prpf38a/Prpf40b/Pspc1/Ptbp1/Puf60/Rbfox2/Rbm17/Rbm19/Rbm22/Rbm3/Rbm39/Rbm4b/Rbm8a/Rbmx/Rbmx2/Rbmxl1/Rnpc3/Sf3a3/Sf3b1/Sf3b2/Sf3b3/Sf3b4/Sf3b6/Smn1/Snip1/Snrnp70/Snrpb2/Snrpd1/Snrpd2/…
up-regulated	up-regulated	GO:0051028	mRNA transport	39/2989	100/12763	0.000344853	0.0248294	0.0240101	39	223921/21681/192160/12626/53817/13211/223527/14265/15382/229279/319765/16549/17149/66441/17913/433702/66874/28114/103468/170762/227699/69912/18226/19069/71805/231042/54196/73826/66679/72124/110809/225027/225160/331401/73666/107829/21951/103573/12192	Aaas/Alyref/Casc3/Cetn3/Ddx39b/Dhx9/Eny2/Fmr1/Hnrnpa1/Hnrnpa3/Igf2bp2/Khsrp/Magoh/Magohb/Myo1c/Ncbp1/Ncbp3/Nsun2/Nup107/Nup155/Nup188/Nup43/Nup62/Nup88/Nup93/Nupl2/Pabpn1/Poldip3/Rae1/Seh1l/Srsf1/Srsf7/Thoc1/Thoc2/Thoc3/Thoc5/Tnks/Xpo1/Zfp36l1
up-regulated	up-regulated	GO:0090501	RNA phosphodiester bond hydrolysis	28/2989	65/12763	0.000350171	0.0248891	0.0240678	28	12181/54188/432508/269061/108062/67276/78943/227715/69639/50911/73736/215194/433702/52530/67619/74035/18148/75686/68219/74108/59028/66481/224823/59014/104662/70044/78581/230738	Bop1/Cpsf4/Cpsf6/Cpsf7/Cstf2/Eri1/Ern1/Exosc2/Exosc8/Exosc9/Fcf1/Kri1/Ncbp1/Nhp2/Nob1/Nol9/Npm1/Nudt16/Nudt21/Parn/Rcl1/Rps21/Rrp36/Rrs1/Tsr1/Tut1/Utp23/Zc3h12a
up-regulated	up-regulated	GO:0006261	DNA-dependent DNA replication	44/2989	117/12763	0.000383996	0.0269477	0.0260585	44	74244/217578/12144/12190/12447/12544/23834/12566/67177/214901/214987/83945/60364/108961/104806/69270/109145/217127/16881/70024/17215/17217/17218/17219/17220/66634/212377/18148/56452/18538/18968/67967/18973/272158/19691/79456/69263/72151/225160/57813/218973/78903/216049/22687	Atg7/Baz1a/Blm/Brca2/Ccne1/Cdc45/Cdc6/Cdk2/Cdt1/Chtf18/Chtf8/Dnaja3/Donson/E2f8/Fancm/Gins1/Gins4/Kat7/Lig1/Mcm10/Mcm3/Mcm4/Mcm5/Mcm6/Mcm7/Mcm8/Mms22l/Npm1/Orc6/Pcna/Pola1/Pold3/Pole/Poln/Recql/Recql4/Rfc3/Rfc5/Thoc1/Tk2/Wdhd1/Wrnip1/Zfp365/Zpr1
up-regulated	up-regulated	GO:0043484	regulation of RNA splicing	49/2989	134/12763	0.000398057	0.0275854	0.0266751	49	12261/69131/12696/12748/192170/78943/68675/14265/98758/15387/51810/24010/20218/17149/171170/433702/17975/18148/18708/11758/19205/67959/93686/75710/76938/74111/66810/19652/170791/66704/60365/19655/19656/68052/27370/72462/107701/20595/20637/110809/14105/20382/20384/225027/110213/20462/22185/103284/22687	C1qbp/Cdk12/Cirbp/Clk2/Eif4a3/Ern1/Fam172a/Fmr1/Hnrnpf/Hnrnpk/Hnrnpu/Ik/Khdrbs1/Magoh/Mbnl3/Ncbp1/Ncl/Npm1/Pik3r1/Prdx6/Ptbp1/Puf60/Rbfox2/Rbm12/Rbm17/Rbm19/Rbm22/Rbm3/Rbm39/Rbm4b/Rbm8a/Rbmx/Rbmxl1/Rps13/Rps26/Rrp1b/Sf3b4/Smn1/Snrnp70/Srsf1/Srsf10/Srsf2/Srsf5/Srsf7/Tmbim6/Tra2b/U2af2/Zc3h10/Zpr1
up-regulated	up-regulated	GO:0032386	regulation of intracellular transport	94/2989	294/12763	0.000438597	0.0296558	0.0286772	94	11472/74117/11640/11815/99889/76709/68865/11983/67384/170770/27061/12189/74741/12534/12569/72170/66700/23991/432508/329506/56320/116891/70377/13211/66233/13829/192193/108687/13726/13866/22350/235180/14360/14567/15937/52668/234515/70572/20218/240641/16568/16573/17755/16543/17698/17913/234593/78688/28114/18220/18226/216440/18708/12795/58801/17931/19052/105787/18747/19250/104831/19384/66810/225362/7…	Actn2/Actr3/Akap1/Apod/Arfip1/Arpc2/Arv1/Atpif1/Bag4/Bbc3/Bcap31/Brca1/C2cd5/Cdk1/Cdk5r1/Chchd4/Chmp3/Cib1/Cpsf6/Ctdspl2/Dbn1/Derl2/Derl3/Dhx9/Dmap1/Dmtn/Edem1/Edem2/Emd/Erbb2/Ezr/Fez1/Fyn/Gdi1/Ier3/Ifi27/Inpp4b/Ipo5/Khdrbs1/Kif20b/Kif3a/Kif5b/Map1b/Mdfic/Msn/Myo1c/Ndrg4/Nol3/Nsun2/Nucb1/Nup62/Os9/Pik3r1/Plk3/Pmaip1/Ppp1r12a/Ppp2ca/Prkaa1/Prkaca/Ptpn14/Ptpn23/Ran/Rbm22/Reep2/Reep6/Riok2/Rufy3/Scf…
up-regulated	up-regulated	GO:0000478	endonucleolytic cleavage involved in rRNA processing	10/2989	15/12763	0.000449331	0.0296558	0.0286772	10	12181/73736/215194/74035/18148/59028/66481/59014/104662/78581	Bop1/Fcf1/Kri1/Nol9/Npm1/Rcl1/Rps21/Rrs1/Tsr1/Utp23
up-regulated	up-regulated	GO:0000479	endonucleolytic cleavage of tricistronic rRNA transcript (SSU-rRNA, 5.8S rRNA, LSU-rRNA)	10/2989	15/12763	0.000449331	0.0296558	0.0286772	10	12181/73736/215194/74035/18148/59028/66481/59014/104662/78581	Bop1/Fcf1/Kri1/Nol9/Npm1/Rcl1/Rps21/Rrs1/Tsr1/Utp23
up-regulated	up-regulated	GO:0090069	regulation of ribosome biogenesis	10/2989	15/12763	0.000449331	0.0296558	0.0286772	10	217995/17975/71340/67045/72171/209011/72344/105372/72515/73674	Heatr1/Ncl/Riok1/Riok2/Shq1/Sirt7/Usp36/Utp15/Wdr43/Wdr75
up-regulated	up-regulated	GO:0034248	regulation of cellular amide metabolic process	111/2989	357/12763	0.000461953	0.0299775	0.0289883	111	234734/11307/11651/211064/100568459/12051/12227/12261/12317/53872/192160/12367/12567/12696/104625/69635/13144/53817/72162/13211/69740/66632/67228/13629/65967/13665/27979/56347/55944/192170/13685/217869/16418/13803/107508/13866/225363/14265/216766/56055/74326/15483/319765/16201/20218/16549/83557/17149/17184/237400/17346/17347/98956/433702/17975/18024/68966/18148/56177/66844/18813/228866/236900/186…	Aars/Abcg1/Akt1/Alkbh1/Bc1/Bcl3/Btg2/C1qbp/Calr/Caprin1/Casc3/Casp3/Cdk4/Cirbp/Cnot6/Dapk1/Dapk3/Ddx39b/Dhx36/Dhx9/Dph5/Dph6/Dph7/Eef2/Eefsec/Eif2s1/Eif3b/Eif3c/Eif3d/Eif4a3/Eif4ebp1/Eif5/Eif6/Enc1/Eprs/Erbb2/Etf1/Fmr1/Gemin5/Gtpbp2/Hnrnpr/Hsd11b1/Igf2bp2/Ilf3/Khdrbs1/Khsrp/Lin28a/Magoh/Matr3/Mex3d/Mknk1/Mknk2/Nat10/Ncbp1/Ncl/Nfe2l2/Ngdn/Npm1/Olfm1/Ormdl2/Pa2g4/Pcif1/Pdk3/Per2/Pgam1/Plxnb2/Poldip…
up-regulated	up-regulated	GO:0009451	RNA modification	47/2989	128/12763	0.000465019	0.0299775	0.0289883	47	70153/234734/211064/69113/11810/67384/75284/66965/67838/69185/66369/54351/14113/56095/68147/15381/15108/17299/76894/52686/67011/69372/234344/98956/52530/66181/110109/28114/74455/75686/228866/56361/78697/78895/433813/60507/66628/233802/14911/212528/108943/66926/328162/72026/72133/57773/78796	2210016F16Rik/Aars/Alkbh1/Alkbh3/Apobec1/Bag4/Bcdin3d/Ctu2/Dnajb11/Dtwd1/Dus2/Elp5/Fbl/Ftsj3/Gar1/Hnrnpc/Hsd17b10/Mettl1/Mettl15/Mettl2/Mettl6/Mocs3/Naf1/Nat10/Nhp2/Nop10/Nop2/Nsun2/Nsun6/Nudt16/Pcif1/Pus1/Pus7/Pus7l/Pusl1/Qtrt1/Thg1l/Thumpd1/Thumpd3/Trmt1/Trmt10a/Trmt6/Trmt61a/Trmu/Trub1/Wdr4/Zcchc4
up-regulated	up-regulated	GO:0006882	cellular zinc ion homeostasis	12/2989	20/12763	0.000489865	0.0312162	0.0301861	12	11774/11776/192236/17748/17750/17751/22782/22785/69048/213053/106957/14977	Ap3b1/Ap3d1/Hps1/Mt1/Mt2/Mt3/Slc30a1/Slc30a4/Slc30a5/Slc39a14/Slc39a6/Slc39a7
up-regulated	up-regulated	GO:0036503	ERAD pathway	35/2989	89/12763	0.000566507	0.0356899	0.0345122	35	11993/224727/27061/67163/67819/116891/70377/27362/192193/108687/226144/244373/233040/239554/67604/14950/64209/22027/14828/227619/217365/216440/67089/76867/193670/64136/20338/68366/216157/30931/63958/67812/66530/108159/22393	Aup1/Bag6/Bcap31/Ccdc47/Derl1/Derl2/Derl3/Dnajb9/Edem1/Edem2/Erlin1/Erlin2/Fbxo27/Foxred2/Get4/H13/Herpud1/Hsp90b1/Hspa5/Man1b1/Nploc4/Os9/Psmc6/Rhbdd1/Rnf185/Sdf2l1/Sel1l/Tmem129/Tmem259/Tor1a/Ube4b/Ubxn4/Ubxn6/Ubxn8/Wfs1
up-regulated	up-regulated	GO:0046916	cellular transition metal ion homeostasis	30/2989	73/12763	0.000579485	0.0357255	0.0345466	30	11774/11776/11972/11964/11977/66162/69668/68033/14319/14325/244698/15216/15251/15368/192236/16819/17748/17750/17751/17869/65113/26425/52892/18173/22782/22785/69048/213053/106957/14977	Ap3b1/Ap3d1/Atp6v0d1/Atp6v1a/Atp7a/Bola2/Ccdc115/Cox19/Fth1/Ftl1/Hephl1/Hfe/Hif1a/Hmox1/Hps1/Lcn2/Mt1/Mt2/Mt3/Myc/Ndfip1/Nubp1/Sco1/Slc11a1/Slc30a1/Slc30a4/Slc30a5/Slc39a14/Slc39a6/Slc39a7
up-regulated	up-regulated	GO:0006098	pentose-phosphate shunt	9/2989	13/12763	0.000586403	0.0357255	0.0345466	9	14381/15483/18648/110208/66171/74637/21351/21881/22059	G6pdx/Hsd11b1/Pgam1/Pgd/Pgls/Shpk/Taldo1/Tkt/Trp53
up-regulated	up-regulated	GO:0006271	DNA strand elongation involved in DNA replication	9/2989	13/12763	0.000586403	0.0357255	0.0345466	9	69270/16881/17215/17217/17220/18538/18968/67967/18973	Gins1/Lig1/Mcm3/Mcm4/Mcm7/Pcna/Pola1/Pold3/Pole
up-regulated	up-regulated	GO:1902686	mitochondrial outer membrane permeabilization involved in programmed cell death	16/2989	31/12763	0.000597631	0.0360137	0.0348253	16	11983/12028/170770/12125/12122/73689/51800/103172/14629/15937/93734/58801/30954/11740/74919/22654	Atpif1/Bax/Bbc3/Bcl2l11/Bid/Bloc1s2/Bok/Chchd10/Gclc/Ier3/Mpv17l/Pmaip1/Siva1/Slc25a5/Slc35f6/Zfp13
up-regulated	up-regulated	GO:0032479	regulation of type I interferon production	30/2989	74/12763	0.000759046	0.0452489	0.0437558	30	12675/216877/72162/13211/242691/171285/97165/15975/16179/54131/17381/17874/268857/217365/18968/70428/67065/67486/66824/19698/66878/71956/19261/56480/106759/24088/21898/22040/78781/67917	Chuk/Dhx33/Dhx36/Dhx9/Gpatch3/Havcr2/Hmgb2/Ifnar1/Irak1/Irf3/Mmp12/Myd88/Nlrc3/Nploc4/Pola1/Polr3b/Polr3d/Polr3g/Pycard/Relb/Riok3/Rnf135/Sirpa/Tbk1/Ticam1/Tlr2/Tlr4/Trex1/Zc3hav1/Zcchc3
up-regulated	up-regulated	GO:0006400	tRNA modification	29/2989	71/12763	0.000799745	0.0471679	0.0456114	29	70153/234734/211064/75284/66965/69185/66369/54351/15108/17299/52686/67011/69372/28114/74455/56361/78697/433813/60507/66628/233802/14911/212528/108943/66926/328162/72026/72133/57773	2210016F16Rik/Aars/Alkbh1/Bcdin3d/Ctu2/Dtwd1/Dus2/Elp5/Hsd17b10/Mettl1/Mettl2/Mettl6/Mocs3/Nsun2/Nsun6/Pus1/Pus7/Pusl1/Qtrt1/Thg1l/Thumpd1/Thumpd3/Trmt1/Trmt10a/Trmt6/Trmt61a/Trmu/Trub1/Wdr4

## Sheet: GO.MF
Cluster	direction	ID	Description	GeneRatio	BgRatio	pvalue	p.adjust	qvalue	Count	ENTREZID	geneID
down-regulated	down-regulated	GO:0005201	extracellular matrix structural constituent	65/3149	125/12612	6.79384e-11	6.67155e-08	6.14306e-08	65	320712/66695/12814/12816/12818/12819/107581/12822/12842/12843/69700/71355/12825/12826/12827/12828/12829/12831/12832/53867/12833/12834/12835/245026/12836/329941/12839/12845/13179/56429/13601/13717/140703/246707/23876/14118/14268/15530/16012/29817/16773/16774/16777/108075/17183/76293/50530/70945/105450/140474/18073/18208/18295/170721/76477/116847/69675/20692/21828/26944/94242/81877/13003/246228/223…	Abi3bp/Aspn/Col11a1/Col12a1/Col14a1/Col15a1/Col16a1/Col18a1/Col1a1/Col1a2/Col22a1/Col24a1/Col3a1/Col4a1/Col4a2/Col4a3/Col4a4/Col5a1/Col5a2/Col5a3/Col6a1/Col6a2/Col6a3/Col6a6/Col7a1/Col8a2/Col9a1/Comp/Dcn/Dpt/Ecm1/Eln/Emid1/Emilin2/Fbln5/Fbn1/Fn1/Hspg2/Igfbp6/Igfbp7/Lama2/Lama3/Lamb1/Ltbp4/Matn4/Mfap4/Mfap5/Mmrn1/Mmrn2/Muc4/Nid1/Ntn1/Ogn/Papln/Pcolce2/Prelp/Pxdn/Sparc/Thbs4/Tinag/Tinagl1/Tnxb/Vcan…
down-regulated	down-regulated	GO:0003954	NADH dehydrogenase activity	22/3149	26/12612	2.64508e-10	1.29874e-07	1.19586e-07	22	17717/17718/17719/17721/17722/67273/66414/67184/68202/66108/69702/66916/67264/68197/227197/226646/68349/17993/75406/225887/17995/72900	ND2/ND3/ND4/ND5/ND6/Ndufa10/Ndufa12/Ndufa13/Ndufa5/Ndufa9/Ndufaf1/Ndufb7/Ndufb8/Ndufc2/Ndufs1/Ndufs2/Ndufs3/Ndufs4/Ndufs7/Ndufs8/Ndufv1/Ndufv2
down-regulated	down-regulated	GO:0008137	NADH dehydrogenase (ubiquinone) activity	21/3149	25/12612	9.03055e-10	2.217e-07	2.04138e-07	21	17717/17718/17719/17721/17722/67273/66414/67184/68202/69702/66916/67264/68197/227197/226646/68349/17993/75406/225887/17995/72900	ND2/ND3/ND4/ND5/ND6/Ndufa10/Ndufa12/Ndufa13/Ndufa5/Ndufaf1/Ndufb7/Ndufb8/Ndufc2/Ndufs1/Ndufs2/Ndufs3/Ndufs4/Ndufs7/Ndufs8/Ndufv1/Ndufv2
down-regulated	down-regulated	GO:0050136	NADH dehydrogenase (quinone) activity	21/3149	25/12612	9.03055e-10	2.217e-07	2.04138e-07	21	17717/17718/17719/17721/17722/67273/66414/67184/68202/69702/66916/67264/68197/227197/226646/68349/17993/75406/225887/17995/72900	ND2/ND3/ND4/ND5/ND6/Ndufa10/Ndufa12/Ndufa13/Ndufa5/Ndufaf1/Ndufb7/Ndufb8/Ndufc2/Ndufs1/Ndufs2/Ndufs3/Ndufs4/Ndufs7/Ndufs8/Ndufv1/Ndufv2
down-regulated	down-regulated	GO:0016655	oxidoreductase activity, acting on NAD(P)H, quinone or similar compound as acceptor	23/3149	33/12612	7.99696e-08	1.5706e-05	1.44619e-05	23	234309/17717/17718/17719/17721/17722/67273/66414/67184/68202/69702/66916/67264/68197/227197/226646/68349/17993/75406/225887/17995/72900/18105	Cbr4/ND2/ND3/ND4/ND5/ND6/Ndufa10/Ndufa12/Ndufa13/Ndufa5/Ndufaf1/Ndufb7/Ndufb8/Ndufc2/Ndufs1/Ndufs2/Ndufs3/Ndufs4/Ndufs7/Ndufs8/Ndufv1/Ndufv2/Nqo2
down-regulated	down-regulated	GO:0030020	extracellular matrix structural constituent conferring tensile strength	23/3149	35/12612	4.20111e-07	6.87582e-05	6.33115e-05	23	12814/12816/12818/12819/107581/12822/12842/12843/69700/71355/12825/12826/12827/12828/12829/12831/12832/53867/12833/12834/12835/245026/12836	Col11a1/Col12a1/Col14a1/Col15a1/Col16a1/Col18a1/Col1a1/Col1a2/Col22a1/Col24a1/Col3a1/Col4a1/Col4a2/Col4a3/Col4a4/Col5a1/Col5a2/Col5a3/Col6a1/Col6a2/Col6a3/Col6a6/Col7a1
down-regulated	down-regulated	GO:0046933	proton-transporting ATP synthase activity, rotational mechanism	13/3149	15/12612	8.9342e-07	0.000125334	0.000115406	13	11946/11947/11949/66043/67126/11951/228033/71679/11957/57423/27425/28080/17705	Atp5a1/Atp5b/Atp5c1/Atp5d/Atp5e/Atp5g1/Atp5g3/Atp5h/Atp5j/Atp5j2/Atp5l/Atp5o/ATP6
down-regulated	down-regulated	GO:0004674	protein serine/threonine kinase activity	130/3149	367/12612	3.84022e-06	0.000471388	0.000434046	130	11477/11479/11480/11481/11482/72113/75547/11652/23797/225638/116904/110542/20878/12041/12168/52163/12322/12323/12325/12361/66671/12454/78334/53886/102414/103236/13143/13400/13548/13549/69181/13631/15467/13805/80752/14773/606496/15257/15258/15259/16706/50523/231876/70274/26396/26397/26398/23938/26399/26400/269881/71751/26406/26407/26409/26412/399510/26413/26414/29857/26416/26420/17164/102626/17165…	Acvr1/Acvr1b/Acvr2a/Acvr2b/Acvrl1/Adck1/Akap13/Akt2/Akt3/Alpk2/Alpk3/Amhr2/Aurka/Bckdk/Bmpr2/Camk1/Camk2a/Camk2b/Camk2g/Cask/Ccnh/Ccnk/Cdk19/Cdkl2/Clk3/Csnk1g2/Dapk2/Dmpk/Dyrk1a/Dyrk1b/Dyrk2/Eef2k/Eif2ak1/Eng/Fam20c/Grk5/Gsk3a/Hipk1/Hipk2/Hipk3/Ksr1/Lats2/Lmtk2/Ly6g6e/Map2k2/Map2k3/Map2k4/Map2k5/Map2k6/Map2k7/Map3k10/Map3k13/Map3k3/Map3k4/Map3k7/Map4k2/Map4k5/Mapk1/Mapk10/Mapk12/Mapk14/Mapk9/Mapk…
down-regulated	down-regulated	GO:0009055	electron transfer activity	31/3149	61/12612	1.19695e-05	0.00130601	0.00120255	31	66885/17708/70383/17709/17710/12857/12858/12864/12865/66142/12867/12869/66445/13063/17711/13382/66841/14148/93692/69367/73046/66414/17992/227197/18105/66945/67680/66052/66594/66694/66576	Acadsb/COX1/Cox10/COX2/COX3/Cox4i1/Cox5a/Cox6c/Cox7a1/Cox7b/Cox7c/Cox8b/Cyc1/Cycs/CYTB/Dld/Etfdh/Fdx1/Glrx/Glrx2/Glrx5/Ndufa12/Ndufa4/Ndufs1/Nqo2/Sdha/Sdhb/Sdhc/Uqcr11/Uqcrfs1/Uqcrh
down-regulated	down-regulated	GO:0004712	protein serine/threonine/tyrosine kinase activity	21/3149	36/12612	2.06482e-05	0.00202765	0.00186703	21	11481/102414/13548/13549/69181/26396/26397/26398/23938/26399/26400/26409/26413/26420/27273/108079/20112/381836/20393/21754/51789	Acvr2b/Clk3/Dyrk1a/Dyrk1b/Dyrk2/Map2k2/Map2k3/Map2k4/Map2k5/Map2k6/Map2k7/Map3k7/Mapk1/Mapk9/Pdk4/Prkaa2/Rps6ka2/Sbk2/Sgk1/Tesk1/Tnk2
down-regulated	down-regulated	GO:0015252	proton channel activity	13/3149	18/12612	3.32737e-05	0.00291345	0.00268266	13	11946/11947/11949/66043/67126/11951/228033/71679/11957/57423/27425/28080/17705	Atp5a1/Atp5b/Atp5c1/Atp5d/Atp5e/Atp5g1/Atp5g3/Atp5h/Atp5j/Atp5j2/Atp5l/Atp5o/ATP6
down-regulated	down-regulated	GO:0005518	collagen binding	30/3149	61/12612	3.7242e-05	0.00291345	0.00268266	30	320712/11502/11568/69538/11765/66695/56745/214685/12833/12834/12845/13179/13482/407800/14733/109700/319480/16948/18073/18542/76477/12406/17127/17128/20692/13602/19073/21828/81877/22371	Abi3bp/Adam9/Aebp1/Antxr1/Ap1g1/Aspn/C1qtnf1/Chadl/Col6a1/Col6a2/Comp/Dcn/Dpp4/Ecm2/Gpc1/Itga1/Itga11/Lox/Nid1/Pcolce/Pcolce2/Serpinh1/Smad3/Smad4/Sparc/Sparcl1/Srgn/Thbs4/Tnxb/Vwf
down-regulated	down-regulated	GO:0008324	cation transmembrane transporter activity	131/3149	386/12612	3.85691e-05	0.00291345	0.00268266	131	20928/105722/11749/11826/98660/27222/11932/11937/320707/381290/11946/11947/11949/66043/67126/11951/228033/71679/11957/57423/11958/27425/28080/17705/21871/76252/320508/12288/12291/239556/12292/12293/319734/12296/12297/54378/81904/504186/12727/12790/94220/17708/70383/17709/17710/12857/12858/12864/12865/66142/12867/12869/12892/111173/16438/16493/16495/16497/16500/16502/16504/99738/382571/66733/16514…	Abcc9/Ano6/Anxa6/Aqp1/Atp1a2/Atp1a4/Atp1b2/Atp2a1/Atp2b3/Atp2b4/Atp5a1/Atp5b/Atp5c1/Atp5d/Atp5e/Atp5g1/Atp5g3/Atp5h/Atp5j/Atp5j2/Atp5k/Atp5l/Atp5o/ATP6/Atp6v0a2/Atp6v0e2/Cachd1/Cacna1c/Cacna1g/Cacna1i/Cacna1s/Cacna2d1/Cacna2d4/Cacnb2/Cacnb3/Cacng6/Cacng7/Chrna10/Clcn4/Cnga3/Cnnm4/COX1/Cox10/COX2/COX3/Cox4i1/Cox5a/Cox6c/Cox7a1/Cox7b/Cox7c/Cox8b/Cpox/Erc1/Itpr1/Kcna5/Kcna7/Kcnab1/Kcnb1/Kcnc1/Kcnc3/…
down-regulated	down-regulated	GO:0016651	oxidoreductase activity, acting on NAD(P)H	33/3149	71/12612	6.59226e-05	0.00451981	0.00416177	33	234309/266690/13382/14263/66355/320878/17717/17718/17719/17721/17722/67273/66414/67184/68202/66108/69702/66916/67264/68197/227197/226646/68349/17993/75406/225887/17995/72900/18125/18127/18105/18230/18655	Cbr4/Cyb5r4/Dld/Fmo5/Gmpr/Mical2/ND2/ND3/ND4/ND5/ND6/Ndufa10/Ndufa12/Ndufa13/Ndufa5/Ndufa9/Ndufaf1/Ndufb7/Ndufb8/Ndufc2/Ndufs1/Ndufs2/Ndufs3/Ndufs4/Ndufs7/Ndufs8/Ndufv1/Ndufv2/Nos1/Nos3/Nqo2/Nxn/Pgk1
down-regulated	down-regulated	GO:0004672	protein kinase activity	155/3149	474/12612	6.99872e-05	0.00451981	0.00416177	155	11350/11477/11479/11480/11481/11482/72113/75547/11652/23797/225638/116904/110542/20878/12041/12168/52163/12322/12323/12325/12361/66671/12454/78334/53886/102414/103236/13143/13400/13548/13549/69181/13631/15467/13805/13841/13846/80752/75619/69577/14182/14254/14257/14773/606496/73707/15257/15258/15259/16451/16452/16542/16706/50523/231876/70274/26396/26397/26398/23938/26399/26400/269881/71751/26406/2…	Abl1/Acvr1/Acvr1b/Acvr2a/Acvr2b/Acvrl1/Adck1/Akap13/Akt2/Akt3/Alpk2/Alpk3/Amhr2/Aurka/Bckdk/Bmpr2/Camk1/Camk2a/Camk2b/Camk2g/Cask/Ccnh/Ccnk/Cdk19/Cdkl2/Clk3/Csnk1g2/Dapk2/Dmpk/Dyrk1a/Dyrk1b/Dyrk2/Eef2k/Eif2ak1/Eng/Epha7/Ephb4/Fam20c/Fastkd2/Fastkd3/Fgfr1/Flt1/Flt4/Grk5/Gsk3a/Gucy2g/Hipk1/Hipk2/Hipk3/Jak1/Jak2/Kdr/Ksr1/Lats2/Lmtk2/Ly6g6e/Map2k2/Map2k3/Map2k4/Map2k5/Map2k6/Map2k7/Map3k10/Map3k13/Ma…
down-regulated	down-regulated	GO:0015077	monovalent inorganic cation transmembrane transporter activity	79/3149	215/12612	7.36425e-05	0.00451981	0.00416177	79	20928/11826/98660/27222/11932/11937/11946/11947/11949/66043/67126/11951/228033/71679/11957/57423/11958/27425/28080/17705/21871/76252/12291/239556/12727/94220/17708/70383/17709/17710/12857/12858/12864/12865/66142/12867/12869/12892/16493/16495/16497/16500/16502/16504/99738/382571/66733/16514/16515/16518/16519/84036/140492/242735/240899/69572/17992/20266/110880/399548/18174/107723/269346/239606/2052…	Abcc9/Aqp1/Atp1a2/Atp1a4/Atp1b2/Atp2a1/Atp5a1/Atp5b/Atp5c1/Atp5d/Atp5e/Atp5g1/Atp5g3/Atp5h/Atp5j/Atp5j2/Atp5k/Atp5l/Atp5o/ATP6/Atp6v0a2/Atp6v0e2/Cacna1g/Cacna1i/Clcn4/Cnnm4/COX1/Cox10/COX2/COX3/Cox4i1/Cox5a/Cox6c/Cox7a1/Cox7b/Cox7c/Cox8b/Cpox/Kcna5/Kcna7/Kcnab1/Kcnb1/Kcnc1/Kcnc3/Kcnc4/Kcnf1/Kcng4/Kcnj11/Kcnj12/Kcnj2/Kcnj3/Kcnn1/Kcnn2/Lrrc38/Lrrc52/Mfsd3/Ndufa4/Scn1b/Scn4a/Scn4b/Slc11a2/Slc12a6/Sl…
down-regulated	down-regulated	GO:0042578	phosphoric ester hydrolase activity	104/3149	302/12612	0.000124741	0.00720562	0.00663483	104	11647/77622/66408/73419/23827/229776/12530/223978/67181/227292/52468/435391/19252/63953/27389/68082/105352/68440/67446/72349/235584/18218/67870/13853/14048/14051/330554/14120/56209/233552/14683/74182/14756/76987/55980/269180/212111/64436/16332/76429/14245/240131/109245/53332/233315/74302/219135/242864/12457/230718/107569/103466/320634/54611/18577/18578/238871/18583/29863/18639/170768/67078/98432/…	Alpl/Apex2/Aptx/Armt1/Bpnt1/Cdc14a/Cdc25a/Cpped1/Ctdnep1/Ctdsp1/Ctdsp2/Dupd1/Dusp1/Dusp10/Dusp13/Dusp19/Dusp22/Dusp23/Dusp28/Dusp3/Dusp7/Dusp8/Enoph1/Epm2a/Eya1/Eya4/Fan1/Fbp2/Gde1/Gdpd5/Gnas/Gpcpd1/Gpld1/Hdhd2/Impa1/Inpp4a/Inpp5a/Inpp5e/Inppl1/Lhpp/Lpin1/Lrrc30/Lrrc39/Mtmr1/Mtmr10/Mtmr3/Mtmr6/Napepld/Noct/Nt5c1a/Nt5c3/Nt5dc3/Ocrl/Pde3a/Pde4a/Pde4b/Pde4d/Pde7a/Pde7b/Pfkfb1/Pfkfb3/Pgp/Phlpp1/Phosp…
down-regulated	down-regulated	GO:0016791	phosphatase activity	83/3149	232/12612	0.000141198	0.00770313	0.00709292	83	11647/66408/73419/23827/229776/12530/223978/67181/227292/52468/435391/19252/63953/27389/68082/105352/68440/67446/72349/235584/18218/67870/13853/14048/14051/14120/76987/55980/269180/212111/64436/16332/76429/14245/240131/109245/53332/233315/74302/219135/12457/230718/107569/103466/320634/18639/170768/67078/98432/237928/73373/75454/227721/18979/269823/74776/19042/71887/243382/242083/232941/19046/1904…	Alpl/Aptx/Armt1/Bpnt1/Cdc14a/Cdc25a/Cpped1/Ctdnep1/Ctdsp1/Ctdsp2/Dupd1/Dusp1/Dusp10/Dusp13/Dusp19/Dusp22/Dusp23/Dusp28/Dusp3/Dusp7/Dusp8/Enoph1/Epm2a/Eya1/Eya4/Fbp2/Hdhd2/Impa1/Inpp4a/Inpp5a/Inpp5e/Inppl1/Lhpp/Lpin1/Lrrc30/Lrrc39/Mtmr1/Mtmr10/Mtmr3/Mtmr6/Noct/Nt5c1a/Nt5c3/Nt5dc3/Ocrl/Pfkfb1/Pfkfb3/Pgp/Phlpp1/Phospho1/Phospho2/Phpt1/Plpp7/Pon1/Pon3/Ppa2/Ppm1a/Ppm1j/Ppm1k/Ppm1l/Ppm1n/Ppp1cb/Ppp1cc/…
down-regulated	down-regulated	GO:0022890	inorganic cation transmembrane transporter activity	117/3149	349/12612	0.000173383	0.00896119	0.00825133	117	20928/105722/11749/11826/98660/27222/11932/11937/320707/381290/11946/11947/11949/66043/67126/11951/228033/71679/11957/57423/11958/27425/28080/17705/21871/76252/320508/12288/12291/239556/12292/12293/319734/12296/12297/54378/81904/504186/12727/12790/94220/17708/70383/17709/17710/12857/12858/12864/12865/66142/12867/12869/12892/111173/16438/16493/16495/16497/16500/16502/16504/99738/382571/66733/16514…	Abcc9/Ano6/Anxa6/Aqp1/Atp1a2/Atp1a4/Atp1b2/Atp2a1/Atp2b3/Atp2b4/Atp5a1/Atp5b/Atp5c1/Atp5d/Atp5e/Atp5g1/Atp5g3/Atp5h/Atp5j/Atp5j2/Atp5k/Atp5l/Atp5o/ATP6/Atp6v0a2/Atp6v0e2/Cachd1/Cacna1c/Cacna1g/Cacna1i/Cacna1s/Cacna2d1/Cacna2d4/Cacnb2/Cacnb3/Cacng6/Cacng7/Chrna10/Clcn4/Cnga3/Cnnm4/COX1/Cox10/COX2/COX3/Cox4i1/Cox5a/Cox6c/Cox7a1/Cox7b/Cox7c/Cox8b/Cpox/Erc1/Itpr1/Kcna5/Kcna7/Kcnab1/Kcnb1/Kcnc1/Kcnc3/…
down-regulated	down-regulated	GO:0015078	proton transmembrane transporter activity	38/3149	89/12612	0.000182834	0.00897716	0.00826603	38	11937/11946/11947/11949/66043/67126/11951/228033/71679/11957/57423/11958/27425/28080/17705/21871/76252/12727/17708/70383/17709/17710/12857/12858/12864/12865/66142/12867/12869/69572/17992/18174/239606/20528/212980/106068/226999/236794	Atp2a1/Atp5a1/Atp5b/Atp5c1/Atp5d/Atp5e/Atp5g1/Atp5g3/Atp5h/Atp5j/Atp5j2/Atp5k/Atp5l/Atp5o/ATP6/Atp6v0a2/Atp6v0e2/Clcn4/COX1/Cox10/COX2/COX3/Cox4i1/Cox5a/Cox6c/Cox7a1/Cox7b/Cox7c/Cox8b/Mfsd3/Ndufa4/Slc11a2/Slc2a13/Slc2a4/Slc45a3/Slc45a4/Slc9a2/Slc9a6
down-regulated	down-regulated	GO:0015318	inorganic molecular entity transmembrane transporter activity	153/3149	480/12612	0.000302782	0.0141587	0.0130371	153	20928/11732/233246/105722/11749/11826/11829/98660/27222/11932/11937/320707/381290/11946/11947/11949/66043/67126/11951/228033/71679/11957/57423/11958/27425/28080/17705/21871/76252/382427/320508/12288/12291/239556/12292/12293/319734/12296/12297/54378/81904/26365/504186/229725/12723/12727/224796/12790/94220/17708/70383/17709/17710/12857/12858/12864/12865/66142/12867/12869/12892/111173/16438/16493/16…	Abcc9/Ank/Ano5/Ano6/Anxa6/Aqp1/Aqp4/Atp1a2/Atp1a4/Atp1b2/Atp2a1/Atp2b3/Atp2b4/Atp5a1/Atp5b/Atp5c1/Atp5d/Atp5e/Atp5g1/Atp5g3/Atp5h/Atp5j/Atp5j2/Atp5k/Atp5l/Atp5o/ATP6/Atp6v0a2/Atp6v0e2/Best3/Cachd1/Cacna1c/Cacna1g/Cacna1i/Cacna1s/Cacna2d1/Cacna2d4/Cacnb2/Cacnb3/Cacng6/Cacng7/Ceacam1/Chrna10/Clcc1/Clcn1/Clcn4/Clic5/Cnga3/Cnnm4/COX1/Cox10/COX2/COX3/Cox4i1/Cox5a/Cox6c/Cox7a1/Cox7b/Cox7c/Cox8b/Cpox/Er…
down-regulated	down-regulated	GO:0003995	acyl-CoA dehydrogenase activity	8/3149	10/12612	0.000409591	0.0182827	0.0168344	8	102632/66948/229211/11364/11409/66885/11370/56357	Acad11/Acad8/Acad9/Acadm/Acads/Acadsb/Acadvl/Ivd
down-regulated	down-regulated	GO:0099106	ion channel regulator activity	33/3149	78/12612	0.000577046	0.0246373	0.0226857	33	20928/100986/109676/12296/12297/54378/81904/12389/17846/13383/192176/56188/16438/16493/16497/242735/240899/23936/17999/83814/80708/75454/18821/18762/19091/20266/20393/170755/20866/116873/232341/75607/22627	Abcc9/Akap9/Ank2/Cacnb2/Cacnb3/Cacng6/Cacng7/Cav1/Commd1/Dlg1/Flna/Fxyd1/Itpr1/Kcna5/Kcnab1/Lrrc38/Lrrc52/Lynx1/Nedd4/Nedd4l/Pacsin3/Phpt1/Pln/Prkcz/Prkg1/Scn1b/Sgk1/Sgk3/Stim1/Stim2/Wnk1/Wnk2/Ywhae
down-regulated	down-regulated	GO:0044325	ion channel binding	46/3149	119/12612	0.000637978	0.0261039	0.0240361	46	20928/11733/109676/109689/12288/12313/12314/12315/12374/12389/12562/66797/13367/13383/13854/192176/26556/16438/16497/16500/16502/66733/16514/242735/240899/83814/18125/217893/18578/238871/75454/18763/19042/19122/223864/218397/20266/399548/20541/20648/21393/66226/76757/22224/22333/22627	Abcc9/Ank1/Ank2/Arrb1/Cacna1c/Calm1/Calm2/Calm3/Casr/Cav1/Cdh5/Cntnap2/Diaph1/Dlg1/Epn1/Flna/Homer1/Itpr1/Kcnab1/Kcnb1/Kcnc1/Kcng4/Kcnj11/Lrrc38/Lrrc52/Nedd4l/Nos1/Pacs2/Pde4b/Pde4d/Phpt1/Pkd1/Ppm1a/Prnp/Rapgef3/Rasa1/Scn1b/Scn4b/Slc8a1/Snta1/Tcap/Trappc2/Trdn/Usp10/Vdac1/Ywhae
down-regulated	down-regulated	GO:0016247	channel regulator activity	39/3149	98/12612	0.000831756	0.0326714	0.0300833	39	20928/100986/109676/381290/12296/12297/54378/81904/12389/17846/13383/192176/56188/14756/16438/16493/16497/242735/240899/23936/17999/83814/18125/80708/75454/18821/18762/19091/545622/20266/399548/20393/170755/20648/20866/116873/232341/75607/22627	Abcc9/Akap9/Ank2/Atp2b4/Cacnb2/Cacnb3/Cacng6/Cacng7/Cav1/Commd1/Dlg1/Flna/Fxyd1/Gpld1/Itpr1/Kcna5/Kcnab1/Lrrc38/Lrrc52/Lynx1/Nedd4/Nedd4l/Nos1/Pacsin3/Phpt1/Pln/Prkcz/Prkg1/Ptpn3/Scn1b/Scn4b/Sgk1/Sgk3/Snta1/Stim1/Stim2/Wnk1/Wnk2/Ywhae
down-regulated	down-regulated	GO:0004708	MAP kinase kinase activity	9/3149	13/12612	0.000973212	0.0367575	0.0338457	9	26396/26397/26398/23938/26399/26400/26409/26413/381836	Map2k2/Map2k3/Map2k4/Map2k5/Map2k6/Map2k7/Map3k7/Mapk1/Sbk2
down-regulated	down-regulated	GO:0005261	cation channel activity	65/3149	186/12612	0.00141549	0.0497529	0.0458117	65	20928/105722/11749/11826/11946/11947/11949/66043/67126/11951/228033/71679/11957/57423/27425/28080/17705/320508/12288/12291/239556/12292/12293/319734/12296/12297/54378/81904/504186/12790/111173/16438/16493/16495/16497/16500/16502/16504/99738/382571/66733/16514/16515/16518/16519/84036/140492/242735/240899/18440/234839/18763/20190/20266/110880/399548/20866/116873/74166/208795/224807/252972/22065/173…	Abcc9/Ano6/Anxa6/Aqp1/Atp5a1/Atp5b/Atp5c1/Atp5d/Atp5e/Atp5g1/Atp5g3/Atp5h/Atp5j/Atp5j2/Atp5l/Atp5o/ATP6/Cachd1/Cacna1c/Cacna1g/Cacna1i/Cacna1s/Cacna2d1/Cacna2d4/Cacnb2/Cacnb3/Cacng6/Cacng7/Chrna10/Cnga3/Erc1/Itpr1/Kcna5/Kcna7/Kcnab1/Kcnb1/Kcnc1/Kcnc3/Kcnc4/Kcnf1/Kcng4/Kcnj11/Kcnj12/Kcnj2/Kcnj3/Kcnn1/Kcnn2/Lrrc38/Lrrc52/P2rx6/Piezo1/Pkd1/Ryr1/Scn1b/Scn4a/Scn4b/Stim1/Stim2/Tmem38a/Tmem63a/Tmem63b/T…
down-regulated	down-regulated	GO:0015459	potassium channel regulator activity	17/3149	34/12612	0.00141862	0.0497529	0.0458117	17	20928/100986/109676/12389/13383/192176/16493/16497/242735/240899/83814/18762/20393/170755/232341/75607/22627	Abcc9/Akap9/Ank2/Cav1/Dlg1/Flna/Kcna5/Kcnab1/Lrrc38/Lrrc52/Nedd4l/Prkcz/Sgk1/Sgk3/Wnk1/Wnk2/Ywhae
up-regulated	up-regulated	GO:0003735	structural constituent of ribosome	87/2948	148/12612	1.74755e-20	1.71086e-17	1.61327e-17	87	14109/27397/66448/67707/27393/107733/68836/66973/118451/59054/110954/19896/67025/269261/270106/22121/67115/66480/319195/19899/76808/19921/19933/19934/65019/268449/68193/19941/19942/26451/19943/19944/27367/19946/114641/19951/66489/57808/54217/67281/19981/100502825/67671/67248/67891/67945/100503670/19988/19989/26961/20005/11837/56040/67186/67097/27207/20042/68052/20044/20054/267019/20055/20068/2008…	Fau/Mrpl17/Mrpl20/Mrpl24/Mrpl39/Mrpl41/Mrpl52/Mrps18b/Mrps2/Mrps30/Rpl10/Rpl10a/Rpl11/Rpl12/Rpl13/Rpl13a/Rpl14/Rpl15/Rpl17/Rpl18/Rpl18a/Rpl19/Rpl21/Rpl22/Rpl23/Rpl23a/Rpl24/Rpl26/Rpl27/Rpl27a/Rpl28/Rpl29/Rpl3/Rpl30/Rpl31/Rpl32/Rpl35/Rpl35a/Rpl36/Rpl37/Rpl37a/Rpl37rt/Rpl38/Rpl39/Rpl4/Rpl41/Rpl5/Rpl6/Rpl7/Rpl8/Rpl9/Rplp0/Rplp1/Rplp2/Rps10/Rps11/Rps12/Rps13/Rps14/Rps15/Rps15a/Rps16/Rps17/Rps18/Rps19…
up-regulated	up-regulated	GO:0003729	mRNA binding	105/2948	257/12612	2.40824e-10	1.17884e-07	1.11159e-07	105	11810/12261/12317/12696/74148/432508/108062/216877/72162/13211/112403/13627/65967/67204/13669/55944/192170/225363/69639/50911/14265/51886/320267/233908/216766/30877/77134/229279/15381/15387/74326/51810/319765/16201/20218/16549/83557/67207/66978/17184/237400/17876/77579/433702/66874/17975/75686/68219/18458/381404/23983/74737/100336/19205/52874/19291/93686/56275/66704/60365/56878/19655/71973/22121/…	Apobec1/C1qbp/Calr/Cirbp/Cluh/Cpsf6/Cstf2/Dhx33/Dhx36/Dhx9/Dxo/Eef1a1/Eefsec/Eif2s2/Eif3a/Eif3d/Eif4a3/Etf1/Exosc8/Exosc9/Fmr1/Fubp1/Fubp3/Fus/Gemin5/Gnl3/Hnrnpa0/Hnrnpa3/Hnrnpc/Hnrnpk/Hnrnpr/Hnrnpu/Igf2bp2/Ilf3/Khdrbs1/Khsrp/Lin28a/Lsm1/Luc7l/Matr3/Mex3d/Myef2/Myh10/Ncbp1/Ncbp3/Ncl/Nudt16/Nudt21/Pabpc1/Pabpc1l/Pcbp1/Pcf11/Ppp1r8/Ptbp1/Pum3/Purb/Rbfox2/Rbm14/Rbm4b/Rbm8a/Rbms1/Rbmx/Rbpms2/Rpl13a/R…
up-regulated	up-regulated	GO:0019843	rRNA binding	39/2948	67/12612	9.17509e-10	2.99414e-07	2.82335e-07	39	12696/56200/13629/67276/66448/17975/18148/235036/70285/67239/67025/269261/319195/19921/65019/268449/27367/67281/19981/100502825/67891/100503670/19988/19989/26961/20005/11837/27207/68052/20044/20084/27050/20102/20103/76846/59014/66711/279572/78581	Cirbp/Ddx21/Eef2/Eri1/Mrpl20/Ncl/Npm1/Ppan/Rpf1/Rpf2/Rpl11/Rpl12/Rpl17/Rpl19/Rpl23/Rpl23a/Rpl3/Rpl37/Rpl37a/Rpl37rt/Rpl4/Rpl5/Rpl6/Rpl7/Rpl8/Rpl9/Rplp0/Rps11/Rps13/Rps14/Rps18/Rps3/Rps4x/Rps5/Rps9/Rrs1/Sbds/Tlr13/Utp23
up-regulated	up-regulated	GO:0005198	structural molecule activity	149/2948	444/12612	4.50089e-07	0.000110159	0.000103876	149	66713/74117/76709/56378/67771/12217/12738/71908/67300/12823/237759/373864/70349/54161/54160/76737/224273/13009/12385/13346/23859/13823/14027/14109/545370/15361/15368/243912/16001/16337/16668/16782/16997/11426/50791/67532/17304/27397/66448/67707/27393/107733/68836/66973/118451/59054/216459/103468/170762/227699/18226/19069/71805/18286/69077/23997/110954/19896/67025/269261/270106/22121/67115/66480/3…	Actr2/Actr3/Arpc2/Arpc3/Arpc5/Bsn/Cldn2/Cldn23/Cltc/Col19a1/Col23a1/Col27a1/Copb1/Copg1/Copg2/Creld2/Crybg3/Csrp3/Ctnna1/Des/Dlg2/Epb41l3/Evpl/Fau/Hmcn1/Hmga1/Hmox1/Hspb6/Igf1r/Insr/Krt18/Lamc2/Ltbp2/Macf1/Magi2/Mfap1a/Mfge8/Mrpl17/Mrpl20/Mrpl24/Mrpl39/Mrpl41/Mrpl52/Mrps18b/Mrps2/Mrps30/Myl6b/Nup107/Nup155/Nup188/Nup62/Nup88/Nup93/Odf2/Psmd11/Psmd13/Rpl10/Rpl10a/Rpl11/Rpl12/Rpl13/Rpl13a/Rpl14/Rpl…
up-regulated	up-regulated	GO:0030515	snoRNA binding	18/2948	28/12612	4.58175e-06	0.00076049	0.000717111	18	53414/56200/208144/68147/217995/27993/57444/52530/66181/67134/55989/75686/66911/53893/27275/27966/104662/269470	Bysl/Ddx21/Dhx37/Gar1/Heatr1/Imp4/Isg20/Nhp2/Nop10/Nop56/Nop58/Nudt16/Nudt16l1/Nudt5/Nufip1/Rrp9/Tsr1/Wdr3
up-regulated	up-regulated	GO:0043021	ribonucleoprotein complex binding	56/2948	138/12612	4.66082e-06	0.00076049	0.000717111	56	24015/11810/224727/12181/12261/432508/216877/13211/13629/65967/101592/13664/13665/56347/192170/16418/67276/14265/216766/107999/15381/15387/51810/14828/68614/83557/97112/18148/67459/18712/19045/15469/71974/14694/19652/71956/66489/57808/56040/16785/66711/53421/70354/56463/20637/20639/20641/107686/20643/68011/66384/66661/29819/72322/230738/213753	Abce1/Apobec1/Bag6/Bop1/C1qbp/Cpsf6/Dhx33/Dhx9/Eef2/Eefsec/Efl1/Eif1a/Eif2s1/Eif3c/Eif4a3/Eif6/Eri1/Fmr1/Gemin5/Gtpbp6/Hnrnpc/Hnrnpk/Hnrnpu/Hspa5/Letmd1/Lin28a/Nmd3/Npm1/Nvl/Pim1/Ppp1ca/Prmt1/Prmt3/Rack1/Rbm3/Rnf135/Rpl35/Rpl35a/Rplp1/Rpsa/Sbds/Sec61a1/Secisbp2l/Snd1/Snrnp70/Snrpb2/Snrpd1/Snrpd2/Snrpe/Snrpg/Srp19/Srp72/Stau2/Xpo5/Zc3h12a/Zfp598
up-regulated	up-regulated	GO:0003688	DNA replication origin binding	14/2948	20/12612	1.27072e-05	0.00177719	0.00167582	14	12544/23834/13211/101612/217127/70024/17215/17217/17218/17219/17220/66634/18393/18968	Cdc45/Cdc6/Dhx9/Grwd1/Kat7/Mcm10/Mcm3/Mcm4/Mcm5/Mcm6/Mcm7/Mcm8/Orc2/Pola1
up-regulated	up-regulated	GO:0000049	tRNA binding	29/2948	60/12612	2.02192e-05	0.00247432	0.00233319	29	234734/211064/27267/66965/328092/67417/13627/65967/15108/105148/17299/98956/28114/74455/56361/19988/67097/20226/20823/212528/108943/73681/72026/71787/70047/72322/73192/107271/230734	Aars/Alkbh1/Cars/Ctu2/Dtd2/Ears2/Eef1a1/Eefsec/Hsd17b10/Iars/Mettl1/Nat10/Nsun2/Nsun6/Pus1/Rpl6/Rps10/Sars/Ssb/Trmt1/Trmt10a/Trmt11/Trmu/Trnau1ap/Trnt1/Xpo5/Xpot/Yars/Yrdc
up-regulated	up-regulated	GO:0048027	mRNA 5'-UTR binding	15/2948	24/12612	4.76398e-05	0.00518215	0.00488656	15	72162/14265/30877/319765/77579/17975/19941/100503670/68052/20044/20115/66409/108037/56403/78581	Dhx36/Fmr1/Gnl3/Igf2bp2/Myh10/Ncl/Rpl26/Rpl5/Rps13/Rps14/Rps7/Rsl1d1/Shmt2/Syncrip/Utp23
up-regulated	up-regulated	GO:0140101	catalytic activity, acting on a tRNA	44/2948	110/12612	7.07709e-05	0.00692847	0.00653327	44	234734/211064/75284/27267/328092/69185/66369/71916/67417/107508/23874/353172/15115/105148/107045/72946/17299/52686/67011/70223/244141/28114/74455/66161/329384/217057/56361/60507/109093/227522/20226/110960/14911/212528/108943/73681/66926/328162/70047/381802/22321/22375/57773/107271	Aars/Alkbh1/Bcdin3d/Cars/Dtd2/Dtwd1/Dus2/Dus4l/Ears2/Eprs/Farsb/Gars/Hars/Iars/Lars/Lrrc47/Mettl1/Mettl2/Mettl6/Nars/Nars2/Nsun2/Nsun6/Pop4/Ptrh1/Ptrh2/Pus1/Qtrt1/Rars2/Rpp38/Sars/Tars/Thumpd3/Trmt1/Trmt10a/Trmt11/Trmt6/Trmt61a/Trnt1/Tsen2/Vars/Wars/Wdr4/Yars
up-regulated	up-regulated	GO:0003730	mRNA 3'-UTR binding	34/2948	80/12612	0.000113295	0.0100832	0.00950807	34	11810/12696/72162/69639/50911/14265/233908/216766/77134/15381/15387/74326/51810/319765/16201/16549/237400/68219/18458/381404/56878/100503670/20115/66409/70354/66870/70439/22059/70044/78581/230738/12192/12193/29813	Apobec1/Cirbp/Dhx36/Exosc8/Exosc9/Fmr1/Fus/Gemin5/Hnrnpa0/Hnrnpc/Hnrnpk/Hnrnpr/Hnrnpu/Igf2bp2/Ilf3/Khsrp/Mex3d/Nudt21/Pabpc1/Pabpc1l/Rbms1/Rpl5/Rps7/Rsl1d1/Secisbp2l/Serbp1/Taf15/Trp53/Tut1/Utp23/Zc3h12a/Zfp36l1/Zfp36l2/Zfp385a
up-regulated	up-regulated	GO:0050699	WW domain binding	14/2948	24/12612	0.000243855	0.0198945	0.0187598	14	23994/13430/13800/240641/56722/65113/66940/237052/594844/100040972/66684/22032/22040/22061	Dazap2/Dnm2/Enah/Kif20b/Litaf/Ndfip1/Shisa5/Tceal1/Tceal3/Tceal7/Tceal8/Traf4/Trex1/Trp63
up-regulated	up-regulated	GO:0140098	catalytic activity, acting on RNA	92/2948	286/12612	0.000373094	0.0280968	0.0264942	92	234734/211064/69113/68737/11792/75284/27267/104625/54451/56200/53817/13206/94213/71990/72831/72162/13211/14000/328092/69185/66369/71916/67417/192170/338371/107508/67276/78943/23874/14113/14156/56095/353172/15115/105148/57444/107045/72946/17299/76894/52686/67011/70223/244141/67619/110109/28114/74455/75686/74108/228866/20016/64424/66420/67710/245841/70428/67065/67486/66161/329384/217057/56361/60507…	Aars/Alkbh1/Alkbh3/Angel1/Apex1/Bcdin3d/Cars/Cnot6/Cpsf3/Ddx21/Ddx39b/Ddx4/Ddx50/Ddx54/Dhx30/Dhx36/Dhx9/Drosha/Dtd2/Dtwd1/Dus2/Dus4l/Ears2/Eif4a3/Endov/Eprs/Eri1/Ern1/Farsb/Fbl/Fen1/Ftsj3/Gars/Hars/Iars/Isg20/Lars/Lrrc47/Mettl1/Mettl15/Mettl2/Mettl6/Nars/Nars2/Nob1/Nop2/Nsun2/Nsun6/Nudt16/Parn/Pcif1/Polr1c/Polr1e/Polr2e/Polr2g/Polr2h/Polr3b/Polr3d/Polr3g/Pop4/Ptrh1/Ptrh2/Pus1/Qtrt1/Rars2/Rcl1/Rna…
up-regulated	up-regulated	GO:0004386	helicase activity	49/2948	135/12612	0.000462542	0.0323449	0.0305	49	12144/12648/107932/269610/214901/214987/77591/66942/56200/228889/53817/13206/72047/94213/69663/78394/71990/52513/72831/216877/72162/13211/93838/13681/192170/75560/13872/104806/109145/68705/15201/17215/17217/17218/17219/17220/66634/19360/81000/19691/79456/69263/72151/20174/20586/13990/74691/78903/14375	Blm/Chd1/Chd4/Chd5/Chtf18/Chtf8/Ddx10/Ddx18/Ddx21/Ddx27/Ddx39b/Ddx4/Ddx42/Ddx50/Ddx51/Ddx52/Ddx54/Ddx56/Dhx30/Dhx33/Dhx36/Dhx9/Dqx1/Eif4a1/Eif4a3/Ep400/Ercc3/Fancm/Gins4/Gtf2f2/Hells/Mcm3/Mcm4/Mcm5/Mcm6/Mcm7/Mcm8/Rad50/Rad54l2/Recql/Recql4/Rfc3/Rfc5/Ruvbl2/Smarca4/Smarcad1/Tdrd9/Wrnip1/Xrcc6
up-regulated	up-regulated	GO:0051787	misfolded protein binding	13/2948	23/12612	0.000620342	0.0404877	0.0381783	13	224727/67819/116891/70377/27362/192193/15185/50497/15512/14828/15526/64136/30931	Bag6/Derl1/Derl2/Derl3/Dnajb9/Edem1/Hdac6/Hspa14/Hspa2/Hspa5/Hspa9/Sdf2l1/Tor1a
up-regulated	up-regulated	GO:0051082	unfolded protein binding	31/2948	77/12612	0.000694099	0.0424702	0.0400477	31	12317/12330/69668/12461/12462/12464/12469/83945/67838/78943/17714/22027/50497/15512/14828/15526/243912/15528/17938/192950/18148/52653/56612/56351/72171/14105/70430/21454/67952/30931/63958	Calr/Canx/Ccdc115/Cct2/Cct3/Cct4/Cct8/Dnaja3/Dnajb11/Ern1/Grpel2/Hsp90b1/Hspa14/Hspa2/Hspa5/Hspa9/Hspb6/Hspe1/Naca/Nacad/Npm1/Nudcd2/Pfdn5/Ptges3/Shq1/Srsf10/Tbce/Tcp1/Tomm20/Tor1a/Ube4b

## Sheet: GO.CC
Cluster	direction	ID	Description	GeneRatio	BgRatio	pvalue	p.adjust	qvalue	Count	ENTREZID	geneID
down-regulated	down-regulated	GO:0005743	mitochondrial inner membrane	204/3203	384/12886	1.80932e-33	1.20862e-30	1.07607e-30	204	544717/56199/11306/74610/229211/11370/110446/72113/114896/77622/68316/68117/11946/11947/11949/66043/67126/11951/228033/71679/11957/57423/11958/27425/28080/17705/66821/71911/66075/76722/270166/12759/52469/71883/52064/12850/67914/17708/69802/17709/17710/12857/12858/12859/110323/12864/12865/66142/12867/12869/12892/12894/12896/12908/229663/66445/104086/71519/17711/52585/67713/13177/98363/13804/57837/…	1190007I07Rik/Abcb10/Abcb7/Abcb8/Acad9/Acadvl/Acat1/Adck1/Afg3l1/Apex2/Apoo/Apool/Atp5a1/Atp5b/Atp5c1/Atp5d/Atp5e/Atp5g1/Atp5g3/Atp5h/Atp5j/Atp5j2/Atp5k/Atp5l/Atp5o/ATP6/Bcs1l/Bdh1/Chchd3/Ckmt2/Clpx/Clu/Coa3/Coq2/Coq5/Coq7/Coq9/COX1/Cox11/COX2/COX3/Cox4i1/Cox5a/Cox5b/Cox6b1/Cox6c/Cox7a1/Cox7b/Cox7c/Cox8b/Cpox/Cpt1a/Cpt2/Crat/Csde1/Cyc1/Cyp27a1/Cyp2u1/CYTB/Dhrs1/Dnajc19/Eci1/Efhd1/Endog/Eral1/Etfd…
down-regulated	down-regulated	GO:0019866	organelle inner membrane	212/3203	419/12886	8.49542e-31	2.83747e-28	2.52627e-28	212	544717/56199/11306/74610/229211/11370/110446/72113/114896/77622/68316/68117/11946/11947/11949/66043/67126/11951/228033/71679/11957/57423/11958/27425/28080/17705/66821/71911/66075/76722/270166/12759/52469/71883/52064/12850/67914/17708/69802/17709/17710/12857/12858/12859/110323/12864/12865/66142/12867/12869/12892/12894/12896/12908/229663/66445/104086/71519/17711/52585/67713/13177/98363/13804/57837/…	1190007I07Rik/Abcb10/Abcb7/Abcb8/Acad9/Acadvl/Acat1/Adck1/Afg3l1/Apex2/Apoo/Apool/Atp5a1/Atp5b/Atp5c1/Atp5d/Atp5e/Atp5g1/Atp5g3/Atp5h/Atp5j/Atp5j2/Atp5k/Atp5l/Atp5o/ATP6/Bcs1l/Bdh1/Chchd3/Ckmt2/Clpx/Clu/Coa3/Coq2/Coq5/Coq7/Coq9/COX1/Cox11/COX2/COX3/Cox4i1/Cox5a/Cox5b/Cox6b1/Cox6c/Cox7a1/Cox7b/Cox7c/Cox8b/Cpox/Cpt1a/Cpt2/Crat/Csde1/Cyc1/Cyp27a1/Cyp2u1/CYTB/Dhrs1/Dnajc19/Eci1/Efhd1/Endog/Eral1/Etfd…
down-regulated	down-regulated	GO:0098800	inner mitochondrial membrane protein complex	84/3203	115/12886	1.50741e-27	3.3565e-25	2.98838e-25	84	114896/68316/68117/11946/11947/11949/66043/67126/11951/228033/71679/11957/57423/11958/27425/28080/17705/66075/17708/12857/12858/12867/66445/17711/67713/66541/76614/78506/17716/17717/17718/17719/17721/54405/67273/69875/66414/67184/66091/17992/68202/67130/68375/66108/70316/68342/104130/68198/68194/66046/230075/66916/67264/66218/66377/68197/227197/226646/68349/17993/595136/407785/75406/225887/17995/…	Afg3l1/Apoo/Apool/Atp5a1/Atp5b/Atp5c1/Atp5d/Atp5e/Atp5g1/Atp5g3/Atp5h/Atp5j/Atp5j2/Atp5k/Atp5l/Atp5o/ATP6/Chchd3/COX1/Cox4i1/Cox5a/Cox7c/Cyc1/CYTB/Dnajc19/Immp1l/Immt/Micu3/ND1/ND2/ND3/ND4/ND5/Ndufa1/Ndufa10/Ndufa11/Ndufa12/Ndufa13/Ndufa3/Ndufa4/Ndufa5/Ndufa6/Ndufa8/Ndufa9/Ndufab1/Ndufb10/Ndufb11/Ndufb2/Ndufb4/Ndufb5/Ndufb6/Ndufb7/Ndufb8/Ndufb9/Ndufc1/Ndufc2/Ndufs1/Ndufs2/Ndufs3/Ndufs4/Ndufs5/Ndu…
down-regulated	down-regulated	GO:0070469	respirasome	65/3203	80/12886	3.27283e-26	5.46563e-24	4.86619e-24	65	17708/17709/17710/12857/12858/110323/12865/66142/12867/12869/66445/17711/56295/17716/17717/17718/17719/17721/17722/54405/67273/69875/66414/67184/66091/17992/68202/67130/68375/66108/70316/68342/104130/68198/68194/66046/230075/66916/67264/66218/66377/68197/227197/226646/68349/17993/595136/407785/75406/225887/17995/72900/78330/66945/67680/66052/66925/72795/66152/66594/67530/22273/67003/66694/66576	COX1/COX2/COX3/Cox4i1/Cox5a/Cox6b1/Cox7a1/Cox7b/Cox7c/Cox8b/Cyc1/CYTB/Higd1a/ND1/ND2/ND3/ND4/ND5/ND6/Ndufa1/Ndufa10/Ndufa11/Ndufa12/Ndufa13/Ndufa3/Ndufa4/Ndufa5/Ndufa6/Ndufa8/Ndufa9/Ndufab1/Ndufb10/Ndufb11/Ndufb2/Ndufb4/Ndufb5/Ndufb6/Ndufb7/Ndufb8/Ndufb9/Ndufc1/Ndufc2/Ndufs1/Ndufs2/Ndufs3/Ndufs4/Ndufs5/Ndufs6/Ndufs7/Ndufs8/Ndufv1/Ndufv2/Ndufv3/Sdha/Sdhb/Sdhc/Sdhd/Ttc19/Uqcr10/Uqcr11/Uqcrb/Uqcrc1/…
down-regulated	down-regulated	GO:0098803	respiratory chain complex	60/3203	73/12886	8.38462e-25	1.12018e-22	9.97328e-23	60	17708/17709/17710/12857/12858/110323/66142/12867/12869/66445/17711/17716/17717/17718/17719/17721/54405/67273/69875/66414/67184/66091/17992/68202/67130/68375/66108/70316/68342/104130/68198/68194/66046/230075/66916/67264/66218/66377/68197/227197/226646/68349/17993/595136/407785/75406/225887/17995/72900/78330/66945/67680/66052/66925/66152/67530/22273/67003/66694/66576	COX1/COX2/COX3/Cox4i1/Cox5a/Cox6b1/Cox7b/Cox7c/Cox8b/Cyc1/CYTB/ND1/ND2/ND3/ND4/ND5/Ndufa1/Ndufa10/Ndufa11/Ndufa12/Ndufa13/Ndufa3/Ndufa4/Ndufa5/Ndufa6/Ndufa8/Ndufa9/Ndufab1/Ndufb10/Ndufb11/Ndufb2/Ndufb4/Ndufb5/Ndufb6/Ndufb7/Ndufb8/Ndufb9/Ndufc1/Ndufc2/Ndufs1/Ndufs2/Ndufs3/Ndufs4/Ndufs5/Ndufs6/Ndufs7/Ndufs8/Ndufv1/Ndufv2/Ndufv3/Sdha/Sdhb/Sdhc/Sdhd/Uqcr10/Uqcrb/Uqcrc1/Uqcrc2/Uqcrfs1/Uqcrh
down-regulated	down-regulated	GO:1990204	oxidoreductase complex	71/3203	98/12886	3.92879e-23	4.37405e-21	3.89433e-21	71	12041/234309/17708/66445/17711/235339/13382/78920/66841/68133/66355/14555/14571/66128/17716/17717/17718/17719/17721/54405/67273/69875/66414/67184/66091/17992/68202/67130/68375/66108/70316/68342/104130/68198/68194/66046/230075/66916/67264/66218/66377/68197/227197/226646/68349/17993/595136/407785/75406/225887/17995/72900/78330/18293/18451/18452/18597/27402/228026/18604/20133/66945/67680/66052/66925…	Bckdk/Cbr4/COX1/Cyc1/CYTB/Dlat/Dld/Dlst/Etfdh/Gcsh/Gmpr/Gpd1/Gpd2/Mrps36/ND1/ND2/ND3/ND4/ND5/Ndufa1/Ndufa10/Ndufa11/Ndufa12/Ndufa13/Ndufa3/Ndufa4/Ndufa5/Ndufa6/Ndufa8/Ndufa9/Ndufab1/Ndufb10/Ndufb11/Ndufb2/Ndufb4/Ndufb5/Ndufb6/Ndufb7/Ndufb8/Ndufb9/Ndufc1/Ndufc2/Ndufs1/Ndufs2/Ndufs3/Ndufs4/Ndufs5/Ndufs6/Ndufs7/Ndufs8/Ndufv1/Ndufv2/Ndufv3/Ogdh/P4ha1/P4ha2/Pdha1/Pdhx/Pdk1/Pdk2/Rrm1/Sdha/Sdhb/Sdhc/Sdh…
down-regulated	down-regulated	GO:0005746	mitochondrial respirasome	57/3203	71/12886	1.20613e-22	1.15099e-20	1.02475e-20	57	17708/12857/12858/12865/66142/12867/66445/17711/17716/17717/17718/17719/17721/54405/67273/69875/66414/67184/66091/17992/68202/67130/68375/66108/70316/68342/104130/68198/68194/66046/230075/66916/67264/66218/66377/68197/227197/226646/68349/17993/595136/407785/75406/225887/17995/72900/78330/66945/67680/66052/66925/66152/67530/22273/67003/66694/66576	COX1/Cox4i1/Cox5a/Cox7a1/Cox7b/Cox7c/Cyc1/CYTB/ND1/ND2/ND3/ND4/ND5/Ndufa1/Ndufa10/Ndufa11/Ndufa12/Ndufa13/Ndufa3/Ndufa4/Ndufa5/Ndufa6/Ndufa8/Ndufa9/Ndufab1/Ndufb10/Ndufb11/Ndufb2/Ndufb4/Ndufb5/Ndufb6/Ndufb7/Ndufb8/Ndufb9/Ndufc1/Ndufc2/Ndufs1/Ndufs2/Ndufs3/Ndufs4/Ndufs5/Ndufs6/Ndufs7/Ndufs8/Ndufv1/Ndufv2/Ndufv3/Sdha/Sdhb/Sdhc/Sdhd/Uqcr10/Uqcrb/Uqcrc1/Uqcrc2/Uqcrfs1/Uqcrh
down-regulated	down-regulated	GO:0098798	mitochondrial protein complex	131/3203	245/12886	3.55877e-22	2.97158e-20	2.64567e-20	131	114896/68316/68117/11946/11947/11949/66043/67126/11951/228033/71679/11957/57423/11958/27425/28080/17705/12041/66075/270166/17708/12857/12858/12867/66445/17711/235339/67713/66841/97212/231086/66541/76614/75593/72039/67414/78506/94061/56282/94063/67681/27398/68611/107734/94065/94066/56280/66163/67270/67036/52443/28028/66493/67212/67994/24030/64659/66407/68565/66292/64658/66230/66128/17716/17717/177…	Afg3l1/Apoo/Apool/Atp5a1/Atp5b/Atp5c1/Atp5d/Atp5e/Atp5g1/Atp5g3/Atp5h/Atp5j/Atp5j2/Atp5k/Atp5l/Atp5o/ATP6/Bckdk/Chchd3/Clpx/COX1/Cox4i1/Cox5a/Cox7c/Cyc1/CYTB/Dlat/Dnajc19/Etfdh/Hadha/Hadhb/Immp1l/Immt/Malsu1/Mccc1/Mfn1/Micu3/Mrpl1/Mrpl12/Mrpl16/Mrpl18/Mrpl2/Mrpl28/Mrpl30/Mrpl34/Mrpl36/Mrpl37/Mrpl4/Mrpl42/Mrpl45/Mrpl48/Mrpl50/Mrpl51/Mrpl55/Mrps11/Mrps12/Mrps14/Mrps15/Mrps18a/Mrps21/Mrps25/Mrps28/M…
down-regulated	down-regulated	GO:0005747	mitochondrial respiratory chain complex I	39/3203	44/12886	6.10869e-19	3.70964e-17	3.30278e-17	39	17716/17717/17718/17719/17721/54405/67273/69875/66414/67184/66091/17992/68202/67130/68375/66108/70316/68342/104130/68198/68194/66046/230075/66916/67264/66218/66377/68197/227197/226646/68349/17993/595136/407785/75406/225887/17995/72900/78330	ND1/ND2/ND3/ND4/ND5/Ndufa1/Ndufa10/Ndufa11/Ndufa12/Ndufa13/Ndufa3/Ndufa4/Ndufa5/Ndufa6/Ndufa8/Ndufa9/Ndufab1/Ndufb10/Ndufb11/Ndufb2/Ndufb4/Ndufb5/Ndufb6/Ndufb7/Ndufb8/Ndufb9/Ndufc1/Ndufc2/Ndufs1/Ndufs2/Ndufs3/Ndufs4/Ndufs5/Ndufs6/Ndufs7/Ndufs8/Ndufv1/Ndufv2/Ndufv3
down-regulated	down-regulated	GO:0030964	NADH dehydrogenase complex	39/3203	44/12886	6.10869e-19	3.70964e-17	3.30278e-17	39	17716/17717/17718/17719/17721/54405/67273/69875/66414/67184/66091/17992/68202/67130/68375/66108/70316/68342/104130/68198/68194/66046/230075/66916/67264/66218/66377/68197/227197/226646/68349/17993/595136/407785/75406/225887/17995/72900/78330	ND1/ND2/ND3/ND4/ND5/Ndufa1/Ndufa10/Ndufa11/Ndufa12/Ndufa13/Ndufa3/Ndufa4/Ndufa5/Ndufa6/Ndufa8/Ndufa9/Ndufab1/Ndufb10/Ndufb11/Ndufb2/Ndufb4/Ndufb5/Ndufb6/Ndufb7/Ndufb8/Ndufb9/Ndufc1/Ndufc2/Ndufs1/Ndufs2/Ndufs3/Ndufs4/Ndufs5/Ndufs6/Ndufs7/Ndufs8/Ndufv1/Ndufv2/Ndufv3
down-regulated	down-regulated	GO:0045271	respiratory chain complex I	39/3203	44/12886	6.10869e-19	3.70964e-17	3.30278e-17	39	17716/17717/17718/17719/17721/54405/67273/69875/66414/67184/66091/17992/68202/67130/68375/66108/70316/68342/104130/68198/68194/66046/230075/66916/67264/66218/66377/68197/227197/226646/68349/17993/595136/407785/75406/225887/17995/72900/78330	ND1/ND2/ND3/ND4/ND5/Ndufa1/Ndufa10/Ndufa11/Ndufa12/Ndufa13/Ndufa3/Ndufa4/Ndufa5/Ndufa6/Ndufa8/Ndufa9/Ndufab1/Ndufb10/Ndufb11/Ndufb2/Ndufb4/Ndufb5/Ndufb6/Ndufb7/Ndufb8/Ndufb9/Ndufc1/Ndufc2/Ndufs1/Ndufs2/Ndufs3/Ndufs4/Ndufs5/Ndufs6/Ndufs7/Ndufs8/Ndufv1/Ndufv2/Ndufv3
down-regulated	down-regulated	GO:0030017	sarcomere	80/3203	169/12886	1.61768e-10	9.00511e-09	8.01747e-09	80	100504518/20928/11459/11464/11474/11636/11674/11733/109676/78321/11937/381290/30948/12288/12292/12335/12345/12372/13518/67731/14201/225288/192176/56541/208727/26556/226438/57339/59091/16480/18519/16493/140492/16716/24131/93689/17260/17390/74376/17929/17930/58916/59011/170947/68802/17996/68810/18125/380698/72333/18578/56376/67399/329251/19055/19056/19309/20190/20541/66106/276829/20742/20869/319565…	3425401B19Rik/Abcc9/Acta1/Actc1/Actn3/Ak1/Aldoa/Ank1/Ank2/Ankrd23/Atp2a1/Atp2b4/Bin1/Cacna1c/Cacna1s/Capn3/Capzb/Casq1/Dst/Fbxo32/Fhl3/Fhod3/Flna/Habp4/Hdac4/Homer1/Igfn1/Jph1/Jph2/Jup/Kat2b/Kcna5/Kcnn2/Ky/Ldb3/Lmod1/Mef2c/Mmp2/Myo18b/Myom1/Myom2/Myot/Myoz1/Myoz3/Mypn/Neb/Nexn/Nos1/Obscn/Palld/Pde4b/Pdlim5/Pdlim7/Ppp1r12b/Ppp3ca/Ppp3cb/Pygm/Ryr1/Slc8a1/Smpx/Smtnl2/Sptbn1/Stk11/Syne2/Synm/Synpo/Sy…
down-regulated	down-regulated	GO:0043292	contractile fiber	92/3203	204/12886	1.87718e-10	9.64582e-09	8.58791e-09	92	100504518/20928/11459/11464/11474/11636/11674/11733/109676/78321/52666/11937/381290/30948/12288/12292/12335/12345/12372/76469/13010/13518/67731/14201/225288/192176/14359/56541/208727/26556/226438/57339/59091/16480/18519/16493/140492/16716/24131/93689/17260/17390/17880/17884/17901/74376/17929/17930/58916/59011/170947/68802/17996/68810/18125/380698/72333/18578/83679/56376/67399/18613/18810/329251/1…	3425401B19Rik/Abcc9/Acta1/Actc1/Actn3/Ak1/Aldoa/Ank1/Ank2/Ankrd23/Arhgef25/Atp2a1/Atp2b4/Bin1/Cacna1c/Cacna1s/Capn3/Capzb/Casq1/Cmya5/Cst3/Dst/Fbxo32/Fhl3/Fhod3/Flna/Fxr1/Habp4/Hdac4/Homer1/Igfn1/Jph1/Jph2/Jup/Kat2b/Kcna5/Kcnn2/Ky/Ldb3/Lmod1/Mef2c/Mmp2/Myh11/Myh4/Myl1/Myo18b/Myom1/Myom2/Myot/Myoz1/Myoz3/Mypn/Neb/Nexn/Nos1/Obscn/Palld/Pde4b/Pde4dip/Pdlim5/Pdlim7/Pecam1/Plec/Ppp1r12b/Ppp3ca/Ppp3cb/…
down-regulated	down-regulated	GO:0030016	myofibril	87/3203	191/12886	3.12727e-10	1.49215e-08	1.3285e-08	87	100504518/20928/11459/11464/11474/11636/11674/11733/109676/78321/52666/11937/381290/30948/12288/12292/12335/12345/12372/76469/13518/67731/14201/225288/192176/14359/56541/208727/26556/226438/57339/59091/16480/18519/16493/140492/16716/24131/93689/17260/17390/17884/17901/74376/17929/17930/58916/59011/170947/68802/17996/68810/18125/380698/72333/18578/83679/56376/67399/329251/19055/19056/19309/20190/2…	3425401B19Rik/Abcc9/Acta1/Actc1/Actn3/Ak1/Aldoa/Ank1/Ank2/Ankrd23/Arhgef25/Atp2a1/Atp2b4/Bin1/Cacna1c/Cacna1s/Capn3/Capzb/Casq1/Cmya5/Dst/Fbxo32/Fhl3/Fhod3/Flna/Fxr1/Habp4/Hdac4/Homer1/Igfn1/Jph1/Jph2/Jup/Kat2b/Kcna5/Kcnn2/Ky/Ldb3/Lmod1/Mef2c/Mmp2/Myh4/Myl1/Myo18b/Myom1/Myom2/Myot/Myoz1/Myoz3/Mypn/Neb/Nexn/Nos1/Obscn/Palld/Pde4b/Pde4dip/Pdlim5/Pdlim7/Ppp1r12b/Ppp3ca/Ppp3cb/Pygm/Ryr1/Slc8a1/Smpx/S…
down-regulated	down-regulated	GO:0031674	I band	59/3203	122/12886	1.49492e-08	6.65738e-07	5.92723e-07	59	100504518/11464/11474/11674/11733/109676/78321/11937/381290/30948/12288/12292/12335/12345/12372/13518/67731/14201/192176/208727/26556/226438/57339/59091/16480/18519/16493/140492/16716/24131/74376/58916/59011/170947/68802/17996/68810/18125/380698/72333/18578/56376/67399/329251/19055/19056/19309/20190/20541/276829/20869/319565/233335/104027/118449/21393/22138/22330/241431	3425401B19Rik/Actc1/Actn3/Aldoa/Ank1/Ank2/Ankrd23/Atp2a1/Atp2b4/Bin1/Cacna1c/Cacna1s/Capn3/Capzb/Casq1/Dst/Fbxo32/Fhl3/Flna/Hdac4/Homer1/Igfn1/Jph1/Jph2/Jup/Kat2b/Kcna5/Kcnn2/Ky/Ldb3/Myo18b/Myot/Myoz1/Myoz3/Mypn/Neb/Nexn/Nos1/Obscn/Palld/Pde4b/Pdlim5/Pdlim7/Ppp1r12b/Ppp3ca/Ppp3cb/Pygm/Ryr1/Slc8a1/Smtnl2/Stk11/Syne2/Synm/Synpo/Synpo2/Tcap/Ttn/Vcl/Xirp2
down-regulated	down-regulated	GO:0042383	sarcolemma	68/3203	148/12886	1.72554e-08	7.20415e-07	6.41403e-07	68	20928/224129/11512/11733/109676/11749/11826/11829/98660/381290/30948/12215/12288/12292/12293/12296/12297/54378/81904/12335/12372/12389/333883/56506/12723/12833/12834/12835/13383/13518/13982/14102/100534273/14177/243853/56188/14683/16514/16515/16518/16519/140492/16773/69642/18125/18127/380698/18806/18810/64082/19056/19058/19087/19684/20167/20190/20266/20391/24051/20528/67760/20541/110893/20648/166…	Abcc9/Adcy5/Adcy6/Ank1/Ank2/Anxa6/Aqp1/Aqp4/Atp1a2/Atp2b4/Bin1/Bsg/Cacna1c/Cacna1s/Cacna2d1/Cacnb2/Cacnb3/Cacng6/Cacng7/Capn3/Casq1/Cav1/Cd59b/Cib2/Clcn1/Col6a1/Col6a2/Col6a3/Dlg1/Dst/Esr1/Fas/Fer1l5/Fgf6/Fkrp/Fxyd1/Gnas/Kcnj11/Kcnj12/Kcnj2/Kcnj3/Kcnn2/Lama2/Mlip/Nos1/Nos3/Obscn/Pld2/Plec/Popdc2/Ppp3cb/Ppp3r1/Prkar2a/Rdx/Rtn2/Ryr1/Scn1b/Sgca/Sgcb/Slc2a4/Slc38a2/Slc8a1/Slc8a3/Snta1/Sspn/Synm/Tgfb3…
down-regulated	down-regulated	GO:0098573	intrinsic component of mitochondrial membrane	40/3203	72/12886	2.42529e-08	9.52998e-07	8.48478e-07	40	56199/74104/72113/114896/68316/68117/12176/66075/52469/71883/69802/12894/17711/13400/66841/66437/72018/67391/14545/76614/75734/67414/170731/55951/70456/69089/100503890/68943/66461/214952/94280/94282/18674/69029/234847/24071/21855/53600/66343/70397	Abcb10/Abcb6/Adck1/Afg3l1/Apoo/Apool/Bnip3/Chchd3/Coa3/Coq2/Cox11/Cpt1a/CYTB/Dmpk/Etfdh/Fis1/Fundc1/Fundc2/Gdap1/Immt/Mff/Mfn1/Mfn2/Mpc1/Mpc2/Oxa1l/Pet100/Pink1/Ptpmt1/Rhot2/Sfxn3/Sfxn5/Slc25a3/Smdt1/Spg7/Synj2bp/Timm17b/Timm23/Tmem177/Tmem70
down-regulated	down-regulated	GO:0032592	integral component of mitochondrial membrane	39/3203	70/12886	3.25808e-08	1.20911e-06	1.0765e-06	39	56199/74104/72113/114896/68316/68117/12176/66075/52469/71883/69802/12894/17711/13400/66841/66437/72018/67391/14545/76614/75734/67414/55951/70456/69089/100503890/68943/66461/214952/94280/94282/18674/69029/234847/24071/21855/53600/66343/70397	Abcb10/Abcb6/Adck1/Afg3l1/Apoo/Apool/Bnip3/Chchd3/Coa3/Coq2/Cox11/Cpt1a/CYTB/Dmpk/Etfdh/Fis1/Fundc1/Fundc2/Gdap1/Immt/Mff/Mfn1/Mpc1/Mpc2/Oxa1l/Pet100/Pink1/Ptpmt1/Rhot2/Sfxn3/Sfxn5/Slc25a3/Smdt1/Spg7/Synj2bp/Timm17b/Timm23/Tmem177/Tmem70
down-regulated	down-regulated	GO:0005753	mitochondrial proton-transporting ATP synthase complex	14/3203	15/12886	3.8792e-08	1.29565e-06	1.15355e-06	14	11946/11947/11949/66043/67126/11951/228033/71679/11957/57423/11958/27425/28080/17705	Atp5a1/Atp5b/Atp5c1/Atp5d/Atp5e/Atp5g1/Atp5g3/Atp5h/Atp5j/Atp5j2/Atp5k/Atp5l/Atp5o/ATP6
down-regulated	down-regulated	GO:0045259	proton-transporting ATP synthase complex	14/3203	15/12886	3.8792e-08	1.29565e-06	1.15355e-06	14	11946/11947/11949/66043/67126/11951/228033/71679/11957/57423/11958/27425/28080/17705	Atp5a1/Atp5b/Atp5c1/Atp5d/Atp5e/Atp5g1/Atp5g3/Atp5h/Atp5j/Atp5j2/Atp5k/Atp5l/Atp5o/ATP6
down-regulated	down-regulated	GO:0062023	collagen-containing extracellular matrix	117/3203	302/12886	4.83063e-08	1.5366e-06	1.36807e-06	117	320712/216725/77739/11600/654812/11749/66695/12153/12361/67896/214685/12814/12816/12818/12819/107581/12822/12842/12843/69700/71355/12825/12826/12827/12828/12829/12831/12832/53867/12833/12834/12835/245026/12836/329941/12839/12845/13010/13179/13383/56429/13601/407800/54156/268780/13717/140703/246707/12495/215015/23876/14118/14190/14264/14268/14733/15530/56213/16000/16012/29817/16403/107250/16773/16…	Abi3bp/Adamts2/Adamtsl1/Angpt1/Angptl7/Anxa6/Aspn/Bmp1/Cask/Ccdc80/Chadl/Col11a1/Col12a1/Col14a1/Col15a1/Col16a1/Col18a1/Col1a1/Col1a2/Col22a1/Col24a1/Col3a1/Col4a1/Col4a2/Col4a3/Col4a4/Col5a1/Col5a2/Col5a3/Col6a1/Col6a2/Col6a3/Col6a6/Col7a1/Col8a2/Col9a1/Comp/Cst3/Dcn/Dlg1/Dpt/Ecm1/Ecm2/Egfl6/Egflam/Eln/Emid1/Emilin2/Entpd1/Fam20b/Fbln5/Fbn1/Fgl2/Fmod/Fn1/Gpc1/Hspg2/Htra1/Igf1/Igfbp6/Igfbp7/Itga…
down-regulated	down-regulated	GO:0031012	extracellular matrix	140/3203	377/12886	5.34061e-08	1.6216e-06	1.44375e-06	140	320712/239337/216725/330119/101401/77739/77794/11647/11600/654812/11749/66695/12153/12361/67896/12643/214685/21922/12814/12816/12818/12819/107581/12822/12842/12843/69700/71355/12825/12826/12827/12828/12829/12831/12832/53867/12833/12834/12835/245026/12836/329941/12839/12845/13010/13179/13383/13406/56429/13601/407800/54156/268780/13717/140703/246707/12495/215015/23876/14118/14190/14264/14268/70575/…	Abi3bp/Adamts12/Adamts2/Adamts3/Adamts9/Adamtsl1/Adamtsl2/Alpl/Angpt1/Angptl7/Anxa6/Aspn/Bmp1/Cask/Ccdc80/Chad/Chadl/Clec3b/Col11a1/Col12a1/Col14a1/Col15a1/Col16a1/Col18a1/Col1a1/Col1a2/Col22a1/Col24a1/Col3a1/Col4a1/Col4a2/Col4a3/Col4a4/Col5a1/Col5a2/Col5a3/Col6a1/Col6a2/Col6a3/Col6a6/Col7a1/Col8a2/Col9a1/Comp/Cst3/Dcn/Dlg1/Dmp1/Dpt/Ecm1/Ecm2/Egfl6/Egflam/Eln/Emid1/Emilin2/Entpd1/Fam20b/Fbln5/Fbn…
down-regulated	down-regulated	GO:0030018	Z disc	53/3203	109/12886	6.35224e-08	1.84491e-06	1.64257e-06	53	100504518/11474/11674/11733/109676/381290/30948/12288/12335/12345/12372/13518/67731/14201/192176/208727/26556/226438/57339/59091/16480/16493/140492/16716/24131/74376/58916/59011/170947/68802/17996/68810/18125/380698/72333/18578/56376/67399/329251/19055/19056/19309/20190/20541/20869/319565/233335/104027/118449/21393/22138/22330/241431	3425401B19Rik/Actn3/Aldoa/Ank1/Ank2/Atp2b4/Bin1/Cacna1c/Capn3/Capzb/Casq1/Dst/Fbxo32/Fhl3/Flna/Hdac4/Homer1/Igfn1/Jph1/Jph2/Jup/Kcna5/Kcnn2/Ky/Ldb3/Myo18b/Myot/Myoz1/Myoz3/Mypn/Neb/Nexn/Nos1/Obscn/Palld/Pde4b/Pdlim5/Pdlim7/Ppp1r12b/Ppp3ca/Ppp3cb/Pygm/Ryr1/Slc8a1/Stk11/Syne2/Synm/Synpo/Synpo2/Tcap/Ttn/Vcl/Xirp2
down-regulated	down-regulated	GO:0030315	T-tubule	34/3203	62/12886	4.1027e-07	1.14192e-05	1.01668e-05	34	20928/109676/11829/98660/381290/30948/12288/12292/12293/12296/12297/54378/81904/12335/12372/13383/13982/100534273/56188/16514/16515/16518/16519/140492/18125/19056/19087/19684/20167/20190/20266/20528/20541/21809	Abcc9/Ank2/Aqp4/Atp1a2/Atp2b4/Bin1/Cacna1c/Cacna1s/Cacna2d1/Cacnb2/Cacnb3/Cacng6/Cacng7/Capn3/Casq1/Dlg1/Esr1/Fer1l5/Fxyd1/Kcnj11/Kcnj12/Kcnj2/Kcnj3/Kcnn2/Nos1/Ppp3cb/Prkar2a/Rdx/Rtn2/Ryr1/Scn1b/Slc2a4/Slc8a1/Tgfb3
down-regulated	down-regulated	GO:0016529	sarcoplasmic reticulum	37/3203	70/12886	4.42497e-07	1.18235e-05	1.05268e-05	37	77559/11652/11733/11870/65973/11937/12292/12293/12323/12325/12372/76469/68460/13400/244091/100198/15277/15464/16438/57339/59091/71912/69563/18125/18821/19309/20167/20190/20224/20528/106393/20866/319565/21828/68539/74166/76757	Agl/Akt2/Ank1/Art1/Asph/Atp2a1/Cacna1s/Cacna2d1/Camk2b/Camk2g/Casq1/Cmya5/Dhrs7c/Dmpk/Fsd2/H6pd/Hk2/Hrc/Itpr1/Jph1/Jph2/Jsrp1/Mrln/Nos1/Pln/Pygm/Rtn2/Ryr1/Sar1a/Slc2a4/Srl/Stim1/Syne2/Thbs4/Tmem109/Tmem38a/Trdn
down-regulated	down-regulated	GO:0016528	sarcoplasm	39/3203	76/12886	5.96738e-07	1.53316e-05	1.36501e-05	39	77559/11652/11733/11870/65973/11937/12292/12293/12323/12325/12372/76469/68460/13400/244091/227753/100198/15277/15464/16438/57339/59091/71912/69563/18125/18810/18821/19309/20167/20190/20224/20528/106393/20866/319565/21828/68539/74166/76757	Agl/Akt2/Ank1/Art1/Asph/Atp2a1/Cacna1s/Cacna2d1/Camk2b/Camk2g/Casq1/Cmya5/Dhrs7c/Dmpk/Fsd2/Gsn/H6pd/Hk2/Hrc/Itpr1/Jph1/Jph2/Jsrp1/Mrln/Nos1/Plec/Pln/Pygm/Rtn2/Ryr1/Sar1a/Slc2a4/Srl/Stim1/Syne2/Thbs4/Tmem109/Tmem38a/Trdn
down-regulated	down-regulated	GO:0070069	cytochrome complex	19/3203	28/12886	1.9556e-06	4.83829e-05	4.30765e-05	19	17708/70383/17709/17710/12857/12858/110323/66142/12867/12869/66445/17711/17992/66152/67530/22273/67003/66694/66576	COX1/Cox10/COX2/COX3/Cox4i1/Cox5a/Cox6b1/Cox7b/Cox7c/Cox8b/Cyc1/CYTB/Ndufa4/Uqcr10/Uqcrb/Uqcrc1/Uqcrc2/Uqcrfs1/Uqcrh
down-regulated	down-regulated	GO:0005759	mitochondrial matrix	92/3203	252/12886	2.18396e-05	0.000521032	0.000463887	92	11364/11409/11370/110446/56248/11655/11947/12041/12372/234309/270166/52064/12974/235339/67713/57837/66841/75619/14148/69367/73046/14661/231413/97212/231086/15360/15511/56357/212442/72416/75593/72039/78038/17448/70478/56690/94061/56282/94063/67681/27398/68611/107734/94065/94066/56280/66163/67270/67036/52443/28028/66493/67212/67994/24030/64659/66407/68565/66292/64658/66230/66128/74238/66108/70316/1…	Acadm/Acads/Acadvl/Acat1/Ak3/Alas1/Atp5b/Bckdk/Casq1/Cbr4/Clpx/Coq5/Cs/Dlat/Dnajc19/Eral1/Etfdh/Fastkd2/Fdx1/Glrx2/Glrx5/Glud1/Grsf1/Hadha/Hadhb/Hmgcs2/Hspa1b/Ivd/Lactb2/Lrpprc/Malsu1/Mccc1/Mccc2/Mdh2/Mipep/Mlycd/Mrpl1/Mrpl12/Mrpl16/Mrpl18/Mrpl2/Mrpl28/Mrpl30/Mrpl34/Mrpl36/Mrpl37/Mrpl4/Mrpl42/Mrpl45/Mrpl48/Mrpl50/Mrpl51/Mrpl55/Mrps11/Mrps12/Mrps14/Mrps15/Mrps18a/Mrps21/Mrps25/Mrps28/Mrps36/Mterf2…
down-regulated	down-regulated	GO:0031305	integral component of mitochondrial inner membrane	23/3203	42/12886	3.16771e-05	0.000729666	0.000649639	23	114896/68316/68117/66075/52469/71883/69802/17711/66841/76614/55951/70456/69089/100503890/66461/94280/94282/18674/69029/234847/21855/53600/66343	Afg3l1/Apoo/Apool/Chchd3/Coa3/Coq2/Cox11/CYTB/Etfdh/Immt/Mpc1/Mpc2/Oxa1l/Pet100/Ptpmt1/Sfxn3/Sfxn5/Slc25a3/Smdt1/Spg7/Timm17b/Timm23/Tmem177
down-regulated	down-regulated	GO:0031304	intrinsic component of mitochondrial inner membrane	23/3203	43/12886	5.21543e-05	0.00114835	0.0010224	23	114896/68316/68117/66075/52469/71883/69802/17711/66841/76614/55951/70456/69089/100503890/66461/94280/94282/18674/69029/234847/21855/53600/66343	Afg3l1/Apoo/Apool/Chchd3/Coa3/Coq2/Cox11/CYTB/Etfdh/Immt/Mpc1/Mpc2/Oxa1l/Pet100/Ptpmt1/Sfxn3/Sfxn5/Slc25a3/Smdt1/Spg7/Timm17b/Timm23/Tmem177
down-regulated	down-regulated	GO:0043209	myelin sheath	71/3203	188/12886	5.32915e-05	0.00114835	0.0010224	71	11429/11677/11674/98660/11946/11947/11949/71679/28080/12313/12314/12315/12349/333883/12741/12858/12859/13063/235339/13382/13383/78920/13628/20336/14433/14697/14751/227753/15481/67834/76614/16514/17449/17448/17475/56217/17926/108123/67273/227197/68349/72900/93742/18597/18673/18738/18746/11757/18762/109905/19684/68585/66945/64383/78830/18674/11739/20656/20867/20916/21838/72948/70747/233870/22190/22…	Aco2/Akr1b3/Aldoa/Atp1a2/Atp5a1/Atp5b/Atp5c1/Atp5h/Atp5o/Calm1/Calm2/Calm3/Car2/Cd59b/Cldn5/Cox5a/Cox5b/Cycs/Dlat/Dld/Dlg1/Dlst/Eef1a2/Exoc4/Gapdh/Gnb5/Gpi1/Gsn/Hspa8/Idh3a/Immt/Kcnj11/Mdh1/Mdh2/Mpdz/Mpp5/Myoc/Napg/Ndufa10/Ndufs1/Ndufs3/Ndufv2/Pard3/Pdha1/Phb/Pitpna/Pkm/Prdx3/Prkcz/Rap1a/Rdx/Rtn4/Sdha/Sirt2/Slc25a12/Slc25a3/Slc25a4/Sod2/Stip1/Sucla2/Thy1/Tppp/Tspan2/Tufm/Ubc/Uqcrc1/Uqcrc2/Uqcrfs1…
down-regulated	down-regulated	GO:0098644	complex of collagen trimers	12/3203	17/12886	9.29372e-05	0.00194006	0.00172729	12	12814/107581/12842/12843/12825/12826/12827/12828/12829/12831/12832/53867	Col11a1/Col16a1/Col1a1/Col1a2/Col3a1/Col4a1/Col4a2/Col4a3/Col4a4/Col5a1/Col5a2/Col5a3
down-regulated	down-regulated	GO:0005614	interstitial matrix	11/3203	15/12886	0.000107904	0.00218424	0.00194468	11	320712/67896/12818/407800/268780/16000/107250/66650/64074/74199/246228	Abi3bp/Ccdc80/Col14a1/Ecm2/Egflam/Igf1/Kazald1/Nepn/Smoc2/Vit/Vwa1
down-regulated	down-regulated	GO:0005750	mitochondrial respiratory chain complex III	9/3203	11/12886	0.000119281	0.00227657	0.00202689	9	17708/66445/17711/66152/67530/22273/67003/66694/66576	COX1/Cyc1/CYTB/Uqcr10/Uqcrb/Uqcrc1/Uqcrc2/Uqcrfs1/Uqcrh
down-regulated	down-regulated	GO:0045275	respiratory chain complex III	9/3203	11/12886	0.000119281	0.00227657	0.00202689	9	17708/66445/17711/66152/67530/22273/67003/66694/66576	COX1/Cyc1/CYTB/Uqcr10/Uqcrb/Uqcrc1/Uqcrc2/Uqcrfs1/Uqcrh
down-regulated	down-regulated	GO:0031306	intrinsic component of mitochondrial outer membrane	14/3203	22/12886	0.000132753	0.0024633	0.00219314	14	74104/12176/12894/13400/66437/72018/67391/14545/75734/67414/170731/68943/214952/24071	Abcb6/Bnip3/Cpt1a/Dmpk/Fis1/Fundc1/Fundc2/Gdap1/Mff/Mfn1/Mfn2/Pink1/Rhot2/Synj2bp
down-regulated	down-regulated	GO:0045277	respiratory chain complex IV	12/3203	18/12886	0.000215603	0.00389251	0.00346559	12	17708/17709/17710/12857/12858/110323/66142/12867/12869/17992/67003/66694	COX1/COX2/COX3/Cox4i1/Cox5a/Cox6b1/Cox7b/Cox7c/Cox8b/Ndufa4/Uqcrc2/Uqcrfs1
down-regulated	down-regulated	GO:0031307	integral component of mitochondrial outer membrane	13/3203	21/12886	0.000345497	0.00607348	0.00540737	13	74104/12176/12894/13400/66437/72018/67391/14545/75734/67414/68943/214952/24071	Abcb6/Bnip3/Cpt1a/Dmpk/Fis1/Fundc1/Fundc2/Gdap1/Mff/Mfn1/Pink1/Rhot2/Synj2bp
down-regulated	down-regulated	GO:0036379	myofilament	15/3203	26/12886	0.000359261	0.0061535	0.00547862	15	11459/11474/225288/93689/17996/380698/21916/50874/21925/21953/21957/22003/22004/69807/22138	Acta1/Actn3/Fhod3/Lmod1/Neb/Obscn/Tmod1/Tmod4/Tnnc2/Tnni2/Tnnt3/Tpm1/Tpm2/Trim32/Ttn
down-regulated	down-regulated	GO:0065010	extracellular membrane-bounded organelle	8/3203	10/12886	0.000396179	0.00661618	0.00589055	8	11647/11826/100702/229900/236573/60440/54396/237928	Alpl/Aqp1/Gbp6/Gbp7/Gbp9/Iigp1/Irgm2/Phospho1
down-regulated	down-regulated	GO:0005581	collagen trimer	30/3203	69/12886	0.000538675	0.00877647	0.00781391	30	56745/239126/12814/12816/12818/12819/107581/12822/12842/12843/71355/12825/12826/12827/12828/12829/12831/12832/53867/12833/12834/12835/245026/12836/329941/12839/13179/140703/246707/16948	C1qtnf1/C1qtnf9/Col11a1/Col12a1/Col14a1/Col15a1/Col16a1/Col18a1/Col1a1/Col1a2/Col24a1/Col3a1/Col4a1/Col4a2/Col4a3/Col4a4/Col5a1/Col5a2/Col5a3/Col6a1/Col6a2/Col6a3/Col6a6/Col7a1/Col8a2/Col9a1/Dcn/Emid1/Emilin2/Lox
down-regulated	down-regulated	GO:0008287	protein serine/threonine phosphatase complex	22/3203	46/12886	0.000607772	0.00944167	0.00840615	22	382030/67181/16438/17973/93960/19046/19047/140491/53412/19053/71978/52432/235542/225849/26931/26932/19055/19056/19058/232314/110854/268741	Cnep1r1/Ctdnep1/Itpr1/Nck1/Nkd1/Ppp1cb/Ppp1cc/Ppp1r3a/Ppp1r3c/Ppp2cb/Ppp2r2a/Ppp2r2d/Ppp2r3a/Ppp2r5b/Ppp2r5c/Ppp2r5e/Ppp3ca/Ppp3cb/Ppp3r1/Ppp4r2/Ptpa/Tox4
down-regulated	down-regulated	GO:1903293	phosphatase complex	22/3203	46/12886	0.000607772	0.00944167	0.00840615	22	382030/67181/16438/17973/93960/19046/19047/140491/53412/19053/71978/52432/235542/225849/26931/26932/19055/19056/19058/232314/110854/268741	Cnep1r1/Ctdnep1/Itpr1/Nck1/Nkd1/Ppp1cb/Ppp1cc/Ppp1r3a/Ppp1r3c/Ppp2cb/Ppp2r2a/Ppp2r2d/Ppp2r3a/Ppp2r5b/Ppp2r5c/Ppp2r5e/Ppp3ca/Ppp3cb/Ppp3r1/Ppp4r2/Ptpa/Tox4
down-regulated	down-regulated	GO:0034704	calcium channel complex	19/3203	39/12886	0.00106612	0.0161856	0.0144104	19	320508/12288/12291/12292/12293/319734/12296/12297/54378/81904/78506/18578/238871/18763/110854/20190/69029/237611/76757	Cachd1/Cacna1c/Cacna1g/Cacna1s/Cacna2d1/Cacna2d4/Cacnb2/Cacnb3/Cacng6/Cacng7/Micu3/Pde4b/Pde4d/Pkd1/Ptpa/Ryr1/Smdt1/Stac3/Trdn
down-regulated	down-regulated	GO:0005583	fibrillar collagen trimer	8/3203	11/12886	0.00113457	0.0164759	0.0146689	8	12814/107581/12842/12843/12825/12831/12832/53867	Col11a1/Col16a1/Col1a1/Col1a2/Col3a1/Col5a1/Col5a2/Col5a3
down-regulated	down-regulated	GO:0098643	banded collagen fibril	8/3203	11/12886	0.00113457	0.0164759	0.0146689	8	12814/107581/12842/12843/12825/12831/12832/53867	Col11a1/Col16a1/Col1a1/Col1a2/Col3a1/Col5a1/Col5a2/Col5a3
down-regulated	down-regulated	GO:0005865	striated muscle thin filament	13/3203	23/12886	0.0011612	0.0165039	0.0146938	13	11459/11474/225288/93689/17996/21916/50874/21925/21953/21957/22003/22004/22138	Acta1/Actn3/Fhod3/Lmod1/Neb/Tmod1/Tmod4/Tnnc2/Tnni2/Tnnt3/Tpm1/Tpm2/Ttn
down-regulated	down-regulated	GO:0005604	basement membrane	39/3203	101/12886	0.00148876	0.0207186	0.0184463	39	12361/67896/12819/12822/12826/12827/12828/12829/12831/12836/329941/12839/13010/13383/54156/268780/12495/14118/14268/15530/16403/16773/16774/16777/23928/94352/105450/18073/18208/170721/20317/64074/20692/21828/21858/26944/56363/22339/246228	Cask/Ccdc80/Col15a1/Col18a1/Col4a1/Col4a2/Col4a3/Col4a4/Col5a1/Col7a1/Col8a2/Col9a1/Cst3/Dlg1/Egfl6/Egflam/Entpd1/Fbn1/Fn1/Hspg2/Itga6/Lama2/Lama3/Lamb1/Lamc3/Loxl2/Mmrn2/Nid1/Ntn1/Papln/Serpinf1/Smoc2/Sparc/Thbs4/Timp2/Tinag/Tmeff2/Vegfa/Vwa1
down-regulated	down-regulated	GO:0014069	postsynaptic density	100/3203	309/12886	0.00159282	0.0217144	0.0193328	100	216169/226016/432530/330814/100986/109676/11838/228998/236915/109689/12168/12176/12288/81904/54725/109624/52163/12322/12323/12325/66259/12345/12361/12380/12877/67579/269060/104418/13383/13385/103967/13518/68097/13631/13642/112405/12495/269587/13841/111173/20336/268882/14359/14433/268566/243547/29816/26556/15481/269180/232227/241226/16438/16646/233067/26409/26413/26414/17762/225164/228785/17974/17…	Abhd17a/Abhd17b/Adcy1/Adgrl1/Akap9/Ank2/Arc/Arfgap1/Arhgef9/Arrb1/Bmpr2/Bnip3/Cacna1c/Cacng7/Cadm1/Cald1/Camk1/Camk2a/Camk2b/Camk2g/Camk2n1/Capzb/Cask/Cast/Cpeb1/Cpeb4/Dagla/Dgkz/Dlg1/Dlg4/Dnm3/Dst/Dynll2/Eef2k/Efnb2/Egln1/Entpd1/Epb41/Epha7/Erc1/Exoc4/Fbxo45/Fxr1/Gapdh/Gphn/Grip2/Hip1r/Homer1/Hspa8/Inpp4a/Iqsec1/Itga8/Itpr1/Kpna1/Lrfn3/Map3k7/Mapk1/Mapk10/Mapt/Mib1/Mylk2/Nck2/Ncoa2/ND2/Neto2/Neu…
down-regulated	down-regulated	GO:0043230	extracellular organelle	31/3203	77/12886	0.00203407	0.0271751	0.0241947	31	11421/11490/239528/11674/11647/11826/11838/54447/192119/13645/14268/100702/229900/236573/70355/238023/53379/15481/15925/60440/54396/16401/237928/18763/19341/19344/18174/20528/20322/22042/170745	Ace/Adam15/Ago2/Aldoa/Alpl/Aqp1/Arc/Asah2/Dicer1/Egf/Fn1/Gbp6/Gbp7/Gbp9/Gprc5c/Hexdc/Hnrnpa2b1/Hspa8/Ide/Iigp1/Irgm2/Itga4/Phospho1/Pkd1/Rab4a/Rab5b/Slc11a2/Slc2a4/Sord/Tfrc/Xpnpep2
down-regulated	down-regulated	GO:0032279	asymmetric synapse	100/3203	312/12886	0.00223986	0.0293378	0.0261202	100	216169/226016/432530/330814/100986/109676/11838/228998/236915/109689/12168/12176/12288/81904/54725/109624/52163/12322/12323/12325/66259/12345/12361/12380/12877/67579/269060/104418/13383/13385/103967/13518/68097/13631/13642/112405/12495/269587/13841/111173/20336/268882/14359/14433/268566/243547/29816/26556/15481/269180/232227/241226/16438/16646/233067/26409/26413/26414/17762/225164/228785/17974/17…	Abhd17a/Abhd17b/Adcy1/Adgrl1/Akap9/Ank2/Arc/Arfgap1/Arhgef9/Arrb1/Bmpr2/Bnip3/Cacna1c/Cacng7/Cadm1/Cald1/Camk1/Camk2a/Camk2b/Camk2g/Camk2n1/Capzb/Cask/Cast/Cpeb1/Cpeb4/Dagla/Dgkz/Dlg1/Dlg4/Dnm3/Dst/Dynll2/Eef2k/Efnb2/Egln1/Entpd1/Epb41/Epha7/Erc1/Exoc4/Fbxo45/Fxr1/Gapdh/Gphn/Grip2/Hip1r/Homer1/Hspa8/Inpp4a/Iqsec1/Itga8/Itpr1/Kpna1/Lrfn3/Map3k7/Mapk1/Mapk10/Mapt/Mib1/Mylk2/Nck2/Ncoa2/ND2/Neto2/Neu…
down-regulated	down-regulated	GO:0098984	neuron to neuron synapse	104/3203	328/12886	0.0027179	0.0349146	0.0310853	104	216169/226016/432530/330814/100986/109676/11838/228998/236915/109689/11932/23821/12168/12176/12288/81904/54725/109624/52163/12322/12323/12325/66259/12345/12361/12380/12877/67579/269060/104418/13383/13385/103967/13518/68097/13631/13642/112405/12495/269587/13841/111173/20336/268882/14359/14433/268566/243547/29816/26556/15481/269180/232227/241226/16438/16646/233067/26409/26413/26414/17762/225164/228…	Abhd17a/Abhd17b/Adcy1/Adgrl1/Akap9/Ank2/Arc/Arfgap1/Arhgef9/Arrb1/Atp1b2/Bace1/Bmpr2/Bnip3/Cacna1c/Cacng7/Cadm1/Cald1/Camk1/Camk2a/Camk2b/Camk2g/Camk2n1/Capzb/Cask/Cast/Cpeb1/Cpeb4/Dagla/Dgkz/Dlg1/Dlg4/Dnm3/Dst/Dynll2/Eef2k/Efnb2/Egln1/Entpd1/Epb41/Epha7/Erc1/Exoc4/Fbxo45/Fxr1/Gapdh/Gphn/Grip2/Hip1r/Homer1/Hspa8/Inpp4a/Iqsec1/Itga8/Itpr1/Kpna1/Lrfn3/Map3k7/Mapk1/Mapk10/Mapt/Mib1/Mylk2/Nck2/Ncoa2/…
down-regulated	down-regulated	GO:0034703	cation channel complex	46/3203	128/12886	0.00327842	0.0413205	0.0367887	46	20928/11951/228033/320508/12288/12291/239556/12292/12293/319734/12296/12297/54378/81904/12313/12314/12315/66797/13385/16493/16495/16497/16500/16502/16504/99738/382571/66733/16514/16518/16519/242735/240899/78506/18578/238871/18763/110854/20190/20266/110880/399548/69029/237611/76757/22065	Abcc9/Atp5g1/Atp5g3/Cachd1/Cacna1c/Cacna1g/Cacna1i/Cacna1s/Cacna2d1/Cacna2d4/Cacnb2/Cacnb3/Cacng6/Cacng7/Calm1/Calm2/Calm3/Cntnap2/Dlg4/Kcna5/Kcna7/Kcnab1/Kcnb1/Kcnc1/Kcnc3/Kcnc4/Kcnf1/Kcng4/Kcnj11/Kcnj2/Kcnj3/Lrrc38/Lrrc52/Micu3/Pde4b/Pde4d/Pkd1/Ptpa/Ryr1/Scn1b/Scn4a/Scn4b/Smdt1/Stac3/Trdn/Trpc3
down-regulated	down-regulated	GO:1902495	transmembrane transporter complex	60/3203	176/12886	0.00360328	0.0445739	0.0396852	60	20928/105722/98660/27222/11932/11951/228033/382427/320508/12288/12291/239556/12292/12293/319734/12296/12297/54378/81904/12313/12314/12315/229725/12723/224796/12790/66797/13383/13385/16493/16495/16497/16500/16502/16504/99738/382571/66733/16514/16518/16519/242735/240899/78506/18578/238871/18763/110854/20190/20266/110880/399548/58234/171429/69029/237611/24071/76757/22065/57776	Abcc9/Ano6/Atp1a2/Atp1a4/Atp1b2/Atp5g1/Atp5g3/Best3/Cachd1/Cacna1c/Cacna1g/Cacna1i/Cacna1s/Cacna2d1/Cacna2d4/Cacnb2/Cacnb3/Cacng6/Cacng7/Calm1/Calm2/Calm3/Clcc1/Clcn1/Clic5/Cnga3/Cntnap2/Dlg1/Dlg4/Kcna5/Kcna7/Kcnab1/Kcnb1/Kcnc1/Kcnc3/Kcnc4/Kcnf1/Kcng4/Kcnj11/Kcnj2/Kcnj3/Lrrc38/Lrrc52/Micu3/Pde4b/Pde4d/Pkd1/Ptpa/Ryr1/Scn1b/Scn4a/Scn4b/Shank3/Slc26a6/Smdt1/Stac3/Synj2bp/Trdn/Trpc3/Ttyh1
up-regulated	up-regulated	GO:0022626	cytosolic ribosome	82/3028	104/12886	7.52928e-33	5.08226e-30	4.7157e-30	82	11815/14109/27275/14694/110954/19896/67025/269261/270106/22121/67115/66480/319195/19899/76808/19921/19933/19934/65019/268449/68193/19941/19942/26451/19943/19944/27367/19946/114641/19951/68436/66489/57808/54217/19982/67281/19981/67671/67248/67891/100503670/19988/19989/27176/26961/20005/11837/56040/67186/67097/27207/20042/68052/20044/20054/267019/20055/20068/20084/20085/16898/67427/66481/66475/2008…	Apod/Fau/Nufip1/Rack1/Rpl10/Rpl10a/Rpl11/Rpl12/Rpl13/Rpl13a/Rpl14/Rpl15/Rpl17/Rpl18/Rpl18a/Rpl19/Rpl21/Rpl22/Rpl23/Rpl23a/Rpl24/Rpl26/Rpl27/Rpl27a/Rpl28/Rpl29/Rpl3/Rpl30/Rpl31/Rpl32/Rpl34/Rpl35/Rpl35a/Rpl36/Rpl36a/Rpl37/Rpl37a/Rpl38/Rpl39/Rpl4/Rpl5/Rpl6/Rpl7/Rpl7a/Rpl8/Rpl9/Rplp0/Rplp1/Rplp2/Rps10/Rps11/Rps12/Rps13/Rps14/Rps15/Rps15a/Rps16/Rps17/Rps18/Rps19/Rps2/Rps20/Rps21/Rps23/Rps24/Rps25/Rps2…
up-regulated	up-regulated	GO:0022625	cytosolic large ribosomal subunit	47/3028	54/12886	6.07671e-23	2.05089e-20	1.90297e-20	47	110954/19896/67025/269261/270106/22121/67115/66480/319195/19899/76808/19921/19933/19934/65019/268449/68193/19941/19942/26451/19943/19944/27367/19946/114641/19951/68436/66489/57808/54217/19982/67281/19981/67671/67248/67891/100503670/19988/19989/27176/26961/20005/11837/56040/67186/20042/22186	Rpl10/Rpl10a/Rpl11/Rpl12/Rpl13/Rpl13a/Rpl14/Rpl15/Rpl17/Rpl18/Rpl18a/Rpl19/Rpl21/Rpl22/Rpl23/Rpl23a/Rpl24/Rpl26/Rpl27/Rpl27a/Rpl28/Rpl29/Rpl3/Rpl30/Rpl31/Rpl32/Rpl34/Rpl35/Rpl35a/Rpl36/Rpl36a/Rpl37/Rpl37a/Rpl38/Rpl39/Rpl4/Rpl5/Rpl6/Rpl7/Rpl7a/Rpl8/Rpl9/Rplp0/Rplp1/Rplp2/Rps12/Uba52
up-regulated	up-regulated	GO:0030684	preribosome	55/3028	74/12886	2.77695e-20	6.24813e-18	5.79748e-18	55	12181/53414/223499/69072/16418/108707/14113/231672/68628/73736/56095/217995/27993/215194/353258/67920/100019/67973/69902/68966/66164/67619/57741/100608/230082/75416/67134/55989/59050/18572/64934/235036/110816/71340/67045/66878/70285/20115/18114/72462/224823/27966/59014/66409/67222/104662/72554/217109/70683/78581/269470/225348/57315/107071/52521	Bop1/Bysl/Dcaf13/Ebna1bp2/Eif6/Fam207a/Fbl/Fbxw8/Fbxw9/Fcf1/Ftsj3/Heatr1/Imp4/Kri1/Ltv1/Mak16/Mdn1/Mphosph10/Mrto4/Ngdn/Nip7/Nob1/Noc2l/Noc4l/Nol6/Nop14/Nop56/Nop58/Nsa2/Pdcd11/Pes1/Ppan/Pwp2/Riok1/Riok2/Riok3/Rpf1/Rps7/Rrp1/Rrp1b/Rrp36/Rrp9/Rrs1/Rsl1d1/Srfbp1/Tsr1/Utp14a/Utp18/Utp20/Utp23/Wdr3/Wdr36/Wdr46/Wdr74/Zfp622
up-regulated	up-regulated	GO:0044391	ribosomal subunit	91/3028	182/12886	4.70314e-15	7.93655e-13	7.36413e-13	91	14109/27397/66448/67707/27393/107733/68836/66973/118451/59054/18148/14694/19652/110954/19896/67025/269261/270106/22121/67115/66480/319195/19899/76808/19921/19933/19934/65019/268449/68193/19941/19942/26451/19943/19944/27367/19946/114641/19951/68436/66489/57808/54217/19982/67281/19981/67671/67248/67891/100503670/19988/19989/27176/26961/20005/11837/56040/67186/67097/27207/20042/68052/20044/20054/267…	Fau/Mrpl17/Mrpl20/Mrpl24/Mrpl39/Mrpl41/Mrpl52/Mrps18b/Mrps2/Mrps30/Npm1/Rack1/Rbm3/Rpl10/Rpl10a/Rpl11/Rpl12/Rpl13/Rpl13a/Rpl14/Rpl15/Rpl17/Rpl18/Rpl18a/Rpl19/Rpl21/Rpl22/Rpl23/Rpl23a/Rpl24/Rpl26/Rpl27/Rpl27a/Rpl28/Rpl29/Rpl3/Rpl30/Rpl31/Rpl32/Rpl34/Rpl35/Rpl35a/Rpl36/Rpl36a/Rpl37/Rpl37a/Rpl38/Rpl39/Rpl4/Rpl5/Rpl6/Rpl7/Rpl7a/Rpl8/Rpl9/Rplp0/Rplp1/Rplp2/Rps10/Rps11/Rps12/Rps13/Rps14/Rps15/Rps15a/Rp…
up-regulated	up-regulated	GO:0005840	ribosome	102/3028	215/12886	9.11736e-15	1.23084e-12	1.14207e-12	102	11815/218490/12330/13211/13629/68135/14109/50497/27397/66448/67707/27393/107733/68836/66973/118451/59054/18148/27275/68564/14694/19652/110954/19896/67025/269261/270106/22121/67115/66480/319195/19899/76808/19921/19933/19934/65019/268449/68193/19941/19942/26451/19943/19944/27367/19946/114641/19951/68436/66489/57808/54217/19982/67281/19981/100502825/67671/67248/67891/67945/100503670/19988/19989/2717…	Apod/Btf3/Canx/Dhx9/Eef2/Eif3h/Fau/Hspa14/Mrpl17/Mrpl20/Mrpl24/Mrpl39/Mrpl41/Mrpl52/Mrps18b/Mrps2/Mrps30/Npm1/Nufip1/Nufip2/Rack1/Rbm3/Rpl10/Rpl10a/Rpl11/Rpl12/Rpl13/Rpl13a/Rpl14/Rpl15/Rpl17/Rpl18/Rpl18a/Rpl19/Rpl21/Rpl22/Rpl23/Rpl23a/Rpl24/Rpl26/Rpl27/Rpl27a/Rpl28/Rpl29/Rpl3/Rpl30/Rpl31/Rpl32/Rpl34/Rpl35/Rpl35a/Rpl36/Rpl36a/Rpl37/Rpl37a/Rpl37rt/Rpl38/Rpl39/Rpl4/Rpl41/Rpl5/Rpl6/Rpl7/Rpl7a/Rpl8/Rp…
up-regulated	up-regulated	GO:0022627	cytosolic small ribosomal subunit	35/3028	45/12886	2.04387e-14	2.29936e-12	2.13352e-12	35	14109/14694/67097/27207/20042/68052/20044/20054/267019/20055/20068/20084/20085/16898/67427/66481/66475/20088/75617/27370/57294/78294/67941/54127/20090/27050/20091/20102/20103/20104/20115/20116/76846/16785/22186	Fau/Rack1/Rps10/Rps11/Rps12/Rps13/Rps14/Rps15/Rps15a/Rps16/Rps17/Rps18/Rps19/Rps2/Rps20/Rps21/Rps23/Rps24/Rps25/Rps26/Rps27/Rps27a/Rps27l/Rps28/Rps29/Rps3/Rps3a1/Rps4x/Rps5/Rps6/Rps7/Rps8/Rps9/Rpsa/Uba52
up-regulated	up-regulated	GO:0042788	polysomal ribosome	24/3028	29/12886	2.50258e-11	2.4132e-09	2.23915e-09	24	218490/13211/13629/68135/68564/19896/67025/19899/76808/19921/68193/19944/19946/114641/67671/67248/19988/27176/26961/66481/66475/27370/54127/20090	Btf3/Dhx9/Eef2/Eif3h/Nufip2/Rpl10a/Rpl11/Rpl18/Rpl18a/Rpl19/Rpl24/Rpl29/Rpl30/Rpl31/Rpl38/Rpl39/Rpl6/Rpl7a/Rpl8/Rps21/Rps23/Rps26/Rps28/Rps29
up-regulated	up-regulated	GO:0015934	large ribosomal subunit	56/3028	113/12886	1.29318e-09	1.09112e-07	1.01243e-07	56	27397/66448/67707/27393/107733/68836/59054/18148/19652/110954/19896/67025/269261/270106/22121/67115/66480/319195/19899/76808/19921/19933/19934/65019/268449/68193/19941/19942/26451/19943/19944/27367/19946/114641/19951/68436/66489/57808/54217/19982/67281/19981/67671/67248/67891/100503670/19988/19989/27176/26961/20005/11837/56040/67186/20042/22186	Mrpl17/Mrpl20/Mrpl24/Mrpl39/Mrpl41/Mrpl52/Mrps30/Npm1/Rbm3/Rpl10/Rpl10a/Rpl11/Rpl12/Rpl13/Rpl13a/Rpl14/Rpl15/Rpl17/Rpl18/Rpl18a/Rpl19/Rpl21/Rpl22/Rpl23/Rpl23a/Rpl24/Rpl26/Rpl27/Rpl27a/Rpl28/Rpl29/Rpl3/Rpl30/Rpl31/Rpl32/Rpl34/Rpl35/Rpl35a/Rpl36/Rpl36a/Rpl37/Rpl37a/Rpl38/Rpl39/Rpl4/Rpl5/Rpl6/Rpl7/Rpl7a/Rpl8/Rpl9/Rplp0/Rplp1/Rplp2/Rps12/Uba52
up-regulated	up-regulated	GO:0030687	preribosome, large subunit precursor	20/3028	25/12886	3.79298e-09	2.84474e-07	2.63956e-07	20	12181/69072/16418/231672/68628/56095/67920/100019/69902/66164/57741/59050/64934/235036/70285/18114/72462/59014/107071/52521	Bop1/Ebna1bp2/Eif6/Fbxw8/Fbxw9/Ftsj3/Mak16/Mdn1/Mrto4/Nip7/Noc2l/Nsa2/Pes1/Ppan/Rpf1/Rrp1/Rrp1b/Rrs1/Wdr74/Zfp622
up-regulated	up-regulated	GO:0032040	small-subunit processome	23/3028	33/12886	2.36762e-08	1.59814e-06	1.48288e-06	23	223499/14113/73736/217995/27993/67973/68966/100608/230082/75416/67134/55989/18572/110816/20115/27966/72554/217109/70683/78581/269470/225348/57315	Dcaf13/Fbl/Fcf1/Heatr1/Imp4/Mphosph10/Ngdn/Noc4l/Nol6/Nop14/Nop56/Nop58/Pdcd11/Pwp2/Rps7/Rrp9/Utp14a/Utp18/Utp20/Utp23/Wdr3/Wdr36/Wdr46
up-regulated	up-regulated	GO:0005844	polysome	36/3028	66/12886	4.92254e-08	3.02065e-06	2.80279e-06	36	218490/12317/13211/13494/13629/68135/14265/233908/83557/77579/68564/19896/67025/319195/19899/76808/19921/68193/19944/19946/114641/67671/67248/19988/19989/27176/26961/66481/66475/75617/27370/54127/20090/27050/20102/20104	Btf3/Calr/Dhx9/Drg1/Eef2/Eif3h/Fmr1/Fus/Lin28a/Myh10/Nufip2/Rpl10a/Rpl11/Rpl17/Rpl18/Rpl18a/Rpl19/Rpl24/Rpl29/Rpl30/Rpl31/Rpl38/Rpl39/Rpl6/Rpl7/Rpl7a/Rpl8/Rps21/Rps23/Rps25/Rps26/Rps28/Rps29/Rps3/Rps4x/Rps6
up-regulated	up-regulated	GO:0005681	spliceosomal complex	73/3028	178/12886	1.35666e-07	7.63119e-06	7.08079e-06	73	21681/11800/231889/192160/67736/12696/66642/80744/53817/93838/20624/192170/14300/66603/209416/15382/229279/15381/98758/15387/74326/51810/24010/16854/66373/66094/76522/66978/17149/66441/67532/17876/17975/18458/18949/100336/230596/54614/76938/66810/19652/60365/19655/209003/19656/67225/75062/81898/319322/101943/107701/66055/76793/66585/67797/20637/20639/20641/107686/20643/68011/51796/110809/20382/70…	Alyref/Api5/Bud31/Casc3/Ccdc130/Cirbp/Ctnnbl1/Cwc22/Ddx39b/Dqx1/Eftud2/Eif4a3/Frg1/Gemin2/Gpkow/Hnrnpa1/Hnrnpa3/Hnrnpc/Hnrnpf/Hnrnpk/Hnrnpr/Hnrnpu/Ik/Lgals3/Lsm5/Lsm7/Lsm8/Luc7l/Magoh/Magohb/Mfap1a/Myef2/Ncl/Pabpc1/Pnn/Ppp1r8/Prpf38a/Prpf40b/Rbm17/Rbm22/Rbm3/Rbm8a/Rbmx/Rbmx2/Rbmxl1/Rnpc3/Sf3a3/Sf3b1/Sf3b2/Sf3b3/Sf3b4/Sf3b6/Snip1/Snrnp40/Snrnp48/Snrnp70/Snrpb2/Snrpd1/Snrpd2/Snrpe/Snrpg/Srrm1/Srsf1…
up-regulated	up-regulated	GO:0015935	small ribosomal subunit	38/3028	74/12886	1.75493e-07	9.11214e-06	8.45493e-06	38	14109/66973/118451/18148/14694/67097/27207/20042/68052/20044/20054/267019/20055/20068/20084/20085/16898/67427/66481/66475/20088/75617/27370/57294/78294/67941/54127/20090/27050/20091/20102/20103/20104/20115/20116/76846/16785/22186	Fau/Mrps18b/Mrps2/Npm1/Rack1/Rps10/Rps11/Rps12/Rps13/Rps14/Rps15/Rps15a/Rps16/Rps17/Rps18/Rps19/Rps2/Rps20/Rps21/Rps23/Rps24/Rps25/Rps26/Rps27/Rps27a/Rps27l/Rps28/Rps29/Rps3/Rps3a1/Rps4x/Rps5/Rps6/Rps7/Rps8/Rps9/Rpsa/Uba52
up-regulated	up-regulated	GO:0030688	preribosome, small subunit precursor	12/3028	13/12886	2.84002e-07	1.36929e-05	1.27053e-05	12	53414/108707/353258/67619/100608/75416/71340/67045/66878/18114/72462/104662	Bysl/Fam207a/Ltv1/Nob1/Noc4l/Nop14/Riok1/Riok2/Riok3/Rrp1/Rrp1b/Tsr1
up-regulated	up-regulated	GO:0030686	90S preribosome	19/3028	27/12886	3.21181e-07	1.44532e-05	1.34107e-05	19	12181/108707/217995/27993/215194/67973/57741/100608/230082/75416/64934/110816/224823/66409/67222/217109/70683/269470/225348	Bop1/Fam207a/Heatr1/Imp4/Kri1/Mphosph10/Noc2l/Noc4l/Nol6/Nop14/Pes1/Pwp2/Rrp36/Rsl1d1/Srfbp1/Utp18/Utp20/Wdr3/Wdr36
up-regulated	up-regulated	GO:0005790	smooth endoplasmic reticulum	17/3028	32/12886	0.00026942	0.0113662	0.0105464	17	12317/12330/67397/14265/56486/22027/14828/12282/30957/17918/14827/71853/19035/53381/110954/20192/21823	Calr/Canx/Erp29/Fmr1/Gabarap/Hsp90b1/Hspa5/Hyou1/Mapk8ip3/Myo5a/Pdia3/Pdia6/Ppib/Prdx4/Rpl10/Ryr3/Th
up-regulated	up-regulated	GO:0071013	catalytic step 2 spliceosome	31/3028	75/12886	0.000446574	0.0177316	0.0164527	31	80744/20624/192170/14300/15381/98758/15387/74326/51810/66094/17149/66441/18458/18949/66810/60365/19655/75062/81898/319322/101943/66055/66585/20639/20641/107686/68011/110809/68592/56403/67439	Cwc22/Eftud2/Eif4a3/Frg1/Hnrnpc/Hnrnpf/Hnrnpk/Hnrnpr/Hnrnpu/Lsm7/Magoh/Magohb/Pabpc1/Pnn/Rbm22/Rbm8a/Rbmx/Sf3a3/Sf3b1/Sf3b2/Sf3b3/Sf3b6/Snrnp40/Snrpb2/Snrpd1/Snrpd2/Snrpg/Srsf1/Syf2/Syncrip/Xab2
up-regulated	up-regulated	GO:0001650	fibrillar center	42/3028	112/12886	0.000594434	0.0222913	0.0206835	42	11596/100182/107765/330914/12812/55947/66934/223691/69639/22350/14113/74202/217995/27993/53859/110962/67154/17975/18037/53610/67134/55989/27275/56452/18475/56273/64424/66645/227522/59014/58185/20341/20587/20639/72504/21453/19720/22196/21429/207932/105372/72515	Ager/Akna/Ankrd1/Arhgap32/Coil/Dclre1a/Dsn1/Eif3l/Exosc8/Ezr/Fbl/Fblim1/Heatr1/Imp4/Map3k14/Mbd6/Mtdh/Ncl/Nfkbie/Nono/Nop56/Nop58/Nufip1/Orc6/Pafah1b2/Pex14/Polr1e/Pspc1/Rpp38/Rrs1/Rsad2/Selenbp1/Smarcb1/Snrpb2/Taf4b/Tcof1/Trim27/Ube2i/Ubtf/Urb1/Utp15/Wdr43
up-regulated	up-regulated	GO:0034663	endoplasmic reticulum chaperone complex	8/3028	11/12886	0.000757291	0.0269038	0.0249633	8	67838/22027/14828/12282/18453/71853/19035/64136	Dnajb11/Hsp90b1/Hspa5/Hyou1/P4hb/Pdia6/Ppib/Sdf2l1
up-regulated	up-regulated	GO:0071011	precatalytic spliceosome	22/3028	50/12886	0.00109034	0.0357073	0.0331319	22	80744/20624/24010/66373/66094/76522/66441/67532/230596/209003/75062/81898/319322/101943/107701/66055/76793/20639/20641/107686/20643/68011	Cwc22/Eftud2/Ik/Lsm5/Lsm7/Lsm8/Magohb/Mfap1a/Prpf38a/Rbmx2/Sf3a3/Sf3b1/Sf3b2/Sf3b3/Sf3b4/Sf3b6/Snip1/Snrpb2/Snrpd1/Snrpd2/Snrpe/Snrpg
up-regulated	up-regulated	GO:0005684	U2-type spliceosomal complex	33/3028	85/12886	0.00111089	0.0357073	0.0331319	33	192160/67736/80744/20624/192170/24010/66373/66094/76522/66978/66441/67532/230596/54614/66810/60365/209003/75062/81898/319322/101943/107701/66055/76793/66585/20637/20639/20641/107686/68011/68592/22185/67439	Casc3/Ccdc130/Cwc22/Eftud2/Eif4a3/Ik/Lsm5/Lsm7/Lsm8/Luc7l/Magohb/Mfap1a/Prpf38a/Prpf40b/Rbm22/Rbm8a/Rbmx2/Sf3a3/Sf3b1/Sf3b2/Sf3b3/Sf3b4/Sf3b6/Snip1/Snrnp40/Snrnp70/Snrpb2/Snrpd1/Snrpd2/Snrpg/Syf2/U2af2/Xab2
up-regulated	up-regulated	GO:0000176	nuclear exosome (RNase complex)	9/3028	14/12886	0.00133475	0.0409526	0.0379989	9	66583/227715/27998/72544/69639/50911/68533/67459/107071	Exosc1/Exosc2/Exosc5/Exosc6/Exosc8/Exosc9/Mphosph6/Nvl/Wdr74
