# Supplementary material for: Inter-organellar and systemic responses to impaired mitochondrial matrix protein import in skeletal muscle
Source: Commun Biol. 2022 Oct 5;5:1060. doi: 10.1038/s42003-022-04034-z (PMC9534917; doi:10.1038/s42003-022-04034-z)
Supplement: Supplementary file 5 — Supplementary Data 3 [file 42003_2022_4034_MOESM5_ESM.xlsx]

## Sheet: mitocarta_results
# Down-regulated in KO vs WT
# Annotations									# DESeq2 results							# FPKM values								# Counts								# MitoCarta 3.0
chr	start	end	width	exon.width	strand	gene_id	ENTREZID	max.exon	baseMean	log2FoldChange	lfcSE	stat	pvalue	padj	direction	WT1	WT2	WT3	WT4	KO1	KO2	KO3	KO4	WT1	WT2	WT3	WT4	KO1	KO2	KO3	KO4	MouseGeneID	HumanOrthologGeneID	Symbol	Synonyms	Description	MitoCarta3.0_List	MitoCarta3.0_Evidence	MitoCarta3.0_SubMitoLocalization	MitoCarta3.0_MitoPathways	TrainingDataset	MitoCarta2.0_Score	MitoCarta2.0_FDR	MitoCarta2.0_List	MitoCarta2.0_Evidence	EnsemblGeneID	UniProt	ProteinLength	TargetP_Score
chr10	120781100	120898971	117872	3709	-	Msrb3	320183	7	3253.72	-1.78466	0.0841936	-21.1971	1.01488e-99	3.02457e-97	-1	75.6462	68.4713	78.0902	72.7314	21.6062	20.1226	23.7406	20.1248	3426	3833	4029	4246	1988	1678	2123	1926	320183	253827	Msrb3	D430026P16Rik|I-8-23|MsrB2	methionine sulfoxide reductase B3	MitoCarta3.0	yeast mito homolog+, mito protein domain	unknown	Metabolism > Detoxification > ROS and glutathione metabolism	Tpossible_mito	2.8588	0.134	0	yeast mito homolog+, mito protein domain	ENSMUSG00000051236	Q8BU85	186	5
chr13	91853387	91876885	23499	1486	-	Ckmt2	76722	10	14671.1	-2.31623	0.118352	-19.5706	2.75438e-85	5.75829e-83	-1	892.136	1027.91	823.47	823.02	157.743	162.977	208.665	186.735	16188	23054	17022	19250	5815	5445	7476	7160	76722	1160	Ckmt2	2300008A19Rik|ScCKm|ScCKmit	creatine kinase, mitochondrial 2	MitoCarta3.0	literature, targetP signal, mito protein domain, induction, coexpression, MS/MS++	MIM	Metabolism > Nucleotide metabolism > Creatine metabolism	Tmito	19.0493	0.003	1	literature, targetP signal, mito protein domain, induction, coexpression, MS/MS++	ENSMUSG00000021622	Q6P8J7	419	3
chr2	140170646	140205252	34607	2732	+	Ndufaf5	69487	11	555.932	-1.69253	0.0866991	-19.5219	7.15195e-85	1.45185e-82	-1	16.4269	17.3159	17.8141	15.86	5.07571	5.14463	5.29838	5.33383	548	714	677	682	344	316	349	376	69487	79133	Ndufaf5	2310003L22Rik	NADH:ubiquinone oxidoreductase complex assembly factor 5	MitoCarta3.0	literature, APEX_matrix, GFP, targetP signal, Rickettsial homolog, mito protein domain+, induction, coexpression, MS/MS	MIM	OXPHOS > Complex I > CI assembly factors | OXPHOS > OXPHOS assembly factors	Tmito	25.0201	0.003	1	literature, APEX_matrix, GFP, targetP signal, Rickettsial homolog, mito protein domain+, induction, coexpression, MS/MS	ENSMUSG00000027384	A2APY7	343	2
chrM	2751	3707	957	957	+	ND1	17716	1	179147	-2.01284	0.105873	-19.0119	1.35978e-80	2.38081e-78	-1	17548.3	15959.9	16454.9	15113.9	4377.05	3321.23	4394.39	4032.3	205064	230524	219054	227661	103914	71460	101394	99571	17716	4535	mt-Nd1	-	NADH dehydrogenase subunit 1	MitoCarta3.0	literature, Rickettsial homolog, mito protein domain, MS/MS	MIM	OXPHOS > Complex I > CI subunits | OXPHOS > OXPHOS subunits	Tmito	3.6141	0.106	1	literature, Rickettsial homolog, mito protein domain, MS/MS	ENSMUSG00000064341	P03888	318	NA
chr7	30184171	30186030	1860	366	+	Cox7a1	12865	4	2442.46	-2.13494	0.112374	-18.9985	1.75379e-80	3.03276e-78	-1	547.532	626.356	602.994	581.17	148.576	107.185	139.5	141.468	2447	3460	3070	3348	1349	882	1231	1336	12865	1346	Cox7a1	COX|COX7|COX7A|COX7AH|COX7AM	cytochrome c oxidase subunit 7A1	MitoCarta3.0	literature, targetP signal, mito protein domain+, induction, coexpression, MS/MS+	MIM	OXPHOS > Complex IV > CIV subunits | OXPHOS > OXPHOS subunits	Tmito	21.9553	0.005	1	literature, targetP signal, mito protein domain+, induction, coexpression, MS/MS+	ENSMUSG00000074218	P56392	80	2
chr4	19575066	19606932	31867	1875	+	Rmdn1	66302	10	687.979	-1.51282	0.0809749	-18.6826	6.85973e-78	1.0796e-75	-1	27.6477	30.0008	30.6722	29.5131	10.642	10.6985	10.1091	9.88004	633	849	800	871	495	451	457	478	66302	51115	Rmdn1	Fam82|Fam82b|RMD-1	regulator of microtubule dynamics 1	MitoCarta3.0	APEX_IMS, targetP signal+, mito protein domain, induction, coexpression, MS/MS	MOM	0	Tmito	17.6678	0.003	1	APEX_IMS, targetP signal+, mito protein domain, induction, coexpression, MS/MS	ENSMUSG00000028229	Q9DCV4	305	1
chrM	5328	6872	1545	1545	+	COX1	17708	1	418677	-1.76613	0.0980172	-18.0186	1.39245e-72	1.84e-70	-1	22067.1	23035.7	23169.2	22570.3	7535.81	5566.12	6706.38	6898.88	416310	537159	497947	548866	288828	193345	249815	275027	17708	4512	mt-Co1	CoxI	cytochrome c oxidase subunit I	MitoCarta3.0	literature, APEX_IMS, yeast mito homolog++, Rickettsial homolog, mito protein domain, MS/MS	MIM	OXPHOS > Complex IV > CIV subunits | Metabolism > Metals and cofactors > Heme-containing proteins | OXPHOS > OXPHOS subunits	Tmito	12.8977	0.011	1	literature, APEX_IMS, yeast mito homolog++, Rickettsial homolog, mito protein domain, MS/MS	ENSMUSG00000064351	P00397	514	NA
chr9	54586511	54604662	18152	2404	+	Idh3a	67834	11	10967.3	-1.23389	0.0691461	-17.8447	3.17805e-71	4.08395e-69	-1	339.911	357.491	358.004	333.151	157.184	149.328	148.427	135.45	9978	12971	11972	12606	9374	8071	8603	8402	67834	3419	Idh3a	1110003P10Rik|1500012E04Rik|AA407078|AI316514	isocitrate dehydrogenase 3 (NAD+) alpha	MitoCarta3.0	APEX_matrix, targetP signal, yeast mito homolog++, Rickettsial homolog, mito protein domain, induction, coexpression++, MS/MS++	Matrix	Metabolism > Carbohydrate metabolism > TCA cycle	Tmito	36.0312	0	1	APEX_matrix, targetP signal, yeast mito homolog++, Rickettsial homolog, mito protein domain, induction, coexpression++, MS/MS++	ENSMUSG00000032279	Q9D6R2	366	3
chr13	59755415	59769789	14375	1915	-	Isca1	69046	4	3417.7	-1.23121	0.0700904	-17.566	4.48724e-69	5.15187e-67	-1	140.697	133.377	141.824	127.033	60.4975	58.7392	57.7634	54.2373	3290	3855	3778	3829	2874	2529	2667	2680	69046	81689	Isca1	1810010A06Rik|Hbld|Hbld2	iron-sulfur cluster assembly 1	MitoCarta3.0	APEX_matrix, targetP signal, yeast mito homolog++, Rickettsial homolog, mito protein domain+, induction, MS/MS++	Matrix	Metabolism > Metals and cofactors > Fe-S cluster biosynthesis | Metabolism > Metals and cofactors > Fe-S-containing proteins	Tmito	36.1215	0	1	APEX_matrix, targetP signal, yeast mito homolog++, Rickettsial homolog, mito protein domain+, induction, MS/MS++	ENSMUSG00000044792	Q9D924	129	2
chrM	3914	4951	1038	1038	+	ND2	17717	1	141296	-2.09326	0.120338	-17.3947	9.04288e-68	9.81889e-66	-1	12494.8	11984.8	11573.1	11784.1	2968.34	2140.57	3115.23	2986.4	158369	187760	167105	192529	76435	49955	77963	79986	17717	4536	mt-Nd2	-	NADH dehydrogenase subunit 2	MitoCarta3.0	literature, Rickettsial homolog, mito protein domain+, MS/MS+	MIM	OXPHOS > Complex I > CI subunits | OXPHOS > OXPHOS subunits	Tmito	11.8627	0.014	1	literature, Rickettsial homolog, mito protein domain+, MS/MS+	ENSMUSG00000064345	P03893	345	NA
chr1	171234853	171247122	12270	1623	-	Ndufs2	226646	13	11034	-1.13791	0.0658932	-17.269	8.05755e-67	8.42255e-65	-1	531.131	510.577	504.81	481.175	243.13	222.282	237.383	218.563	10526	12507	11397	12292	9789	8111	9289	9153	226646	4720	Ndufs2	CI-49kD	NADH:ubiquinone oxidoreductase core subunit S2	MitoCarta3.0	literature, APEX_matrix, targetP signal, Rickettsial homolog, mito protein domain, induction, coexpression++, MS/MS++	MIM	OXPHOS > Complex I > CI subunits | Metabolism > Metals and cofactors > Fe-S-containing proteins | OXPHOS > OXPHOS subunits	Tmito	31.306	0	1	literature, APEX_matrix, targetP signal, Rickettsial homolog, mito protein domain, induction, coexpression++, MS/MS++	ENSMUSG00000013593	Q91WD5	463	2
chr6	34384247	34396949	12703	1341	+	Akr1b10	67861	10	657.004	-1.76781	0.104328	-16.9447	2.10438e-64	2.03283e-62	-1	43.604	40.6628	45.0841	34.9644	12.0842	12.04	12.0624	12.0225	714	823	841	738	402	363	390	416	67861	57016	Akr1b10	2310005E10Rik|Akr1b16	aldo-keto reductase family 1, member B10 (aldose reductase)	MitoCarta3.0	induction, coexpression, MS/MS++	unknown	Metabolism > Vitamin metabolism > Vitamin A metabolism | Metabolism > Detoxification > Xenobiotic metabolism	Tpossible_mito	10.5009	0.021	1	induction, coexpression, MS/MS++	ENSMUSG00000061758	G5E895	316	NA
chrM	10167	11544	1378	1378	+	ND4	17719	1	100132	-1.69532	0.103292	-16.4129	1.54639e-60	1.26668e-58	-1	6126.3	6076.53	5912.5	5968.4	2027.87	1499.87	1988.09	1920.84	103084	126380	113335	129452	69322	46468	66052	68298	17719	4538	mt-Nd4	-	NADH dehydrogenase subunit 4	MitoCarta3.0	literature, APEX_IMS, APEX_matrix, Rickettsial homolog, mito protein domain+, MS/MS+	MIM	OXPHOS > Complex I > CI subunits | OXPHOS > OXPHOS subunits	Tmito	11.8627	0.014	1	literature, APEX_IMS, APEX_matrix, Rickettsial homolog, mito protein domain+, MS/MS+	ENSMUSG00000064363	P03911	459	NA
chrM	14145	15288	1144	1144	+	CYTB	17711	1	238053	-1.59387	0.0981582	-16.2377	2.72779e-59	2.15866e-57	-1	17060.4	17290.6	16670.5	16781.3	6100.57	4616.41	6021.62	5723.19	238319	298545	265289	302171	173132	118736	166089	168940	17711	4519	mt-Cytb	-	cytochrome b	MitoCarta3.0	literature, yeast mito homolog++, Rickettsial homolog, mito protein domain	MIM	OXPHOS > Complex III > CIII subunits | Metabolism > Metals and cofactors > Heme-containing proteins | Metabolism > Electron carriers > Cytochromes | OXPHOS > OXPHOS subunits	Tmito	10.7606	0.02	1	literature, yeast mito homolog++, Rickettsial homolog, mito protein domain	ENSMUSG00000064370	P00158	381	NA
chr5	73322198	73338947	16750	2510	-	Ociad2	433904	7	598.684	-2.80103	0.174076	-16.0908	2.95965e-58	2.24085e-56	-1	23.0676	24.3643	26.0057	17.0602	3.58138	2.3391	3.61884	3.42777	707	923	908	674	223	132	219	222	433904	132299	Ociad2	1810027I20Rik	OCIA domain containing 2	MitoCarta3.0	MS/MS++	unknown	Signaling	Tpossible_mito	3.6083	0.106	0	MS/MS++	ENSMUSG00000029153	Q9D8W7	154	NA
chr5	122284398	122324281	39884	4611	+	Pptc7	320717	6	3253.19	-1.54158	0.0958867	-16.0771	3.69051e-58	2.77919e-56	-1	62.6955	58.2669	55.7985	51.0358	18.9357	20.7681	20.9854	17.558	3530	4055	3579	3704	2166	2153	2333	2089	320717	160760	Pptc7	9130017A15Rik|AA672638|AI848390|TA-PP2C	PTC7 protein phosphatase homolog	MitoCarta3.0	APEX_matrix, targetP signal, yeast mito homolog, mito protein domain+, induction, coexpression, MS/MS++	Matrix	Signaling	Tmito	26.8466	0.004	1	APEX_matrix, targetP signal, yeast mito homolog, mito protein domain+, induction, coexpression, MS/MS++	ENSMUSG00000038582	Q6NVE9	310	4
chr1	63143592	63176822	33231	2927	-	Ndufs1	227197	20	6560.83	-1.07566	0.0670948	-16.032	7.63998e-58	5.63227e-56	-1	156.095	174.638	163.424	165.268	83.1828	74.247	78.4745	76.9811	5579	7715	6654	7614	6040	4886	5538	5814	227197	4719	Ndufs1	5830412M15Rik|9930026A05Rik	NADH:ubiquinone oxidoreductase core subunit S1	MitoCarta3.0	literature, APEX_matrix, targetP signal, Rickettsial homolog, mito protein domain+, induction, coexpression++, MS/MS++	MIM	OXPHOS > Complex I > CI subunits | Metabolism > Metals and cofactors > Fe-S-containing proteins | OXPHOS > OXPHOS subunits	Tmito	35.8677	0	1	literature, APEX_matrix, targetP signal, Rickettsial homolog, mito protein domain+, induction, coexpression++, MS/MS++	ENSMUSG00000025968	Q91VD9	727	3
chr8	46207339	46211009	3671	1108	-	Slc25a4	11739	4	49957.8	-1.49757	0.0981461	-15.2585	1.44441e-52	8.47879e-51	-1	3854.08	3691.09	3741.35	3156.81	1319.26	1151.26	1423.48	1221.04	52144	61726	57665	55054	36262	28679	38027	34909	11739	291	Slc25a4	AU019225|An|Ant1|mANC1	solute carrier family 25 (mitochondrial carrier, adenine nucleotide translocator), member 4	MitoCarta3.0	literature, yeast mito homolog+, mito protein domain+, induction, coexpression, MS/MS++	MIM	Metabolism > Nucleotide metabolism > Nucleotide import | Signaling > Calcium homeostasis > Mitochondrial permeability transition pore | Small molecule transport > SLC25A family	Tmito	28.2876	0.005	1	literature, yeast mito homolog+, mito protein domain+, induction, coexpression, MS/MS++	ENSMUSG00000031633	P48962	298	NA
chr6	73248505	73276907	28403	1392	+	Suclg1	56451	9	4322.95	-1.14911	0.0769549	-14.9322	2.03485e-50	1.08373e-48	-1	222.387	247.271	237.354	221.452	113.953	101.163	105.299	98.2527	3780	5195	4596	4852	3935	3166	3534	3529	56451	8802	Suclg1	1500000I01Rik|Suc|Sucla1	succinate-CoA ligase, GDP-forming, alpha subunit	MitoCarta3.0	targetP signal, yeast mito homolog+, Rickettsial homolog, mito protein domain, induction, coexpression++, MS/MS++	Matrix	Metabolism > Carbohydrate metabolism > TCA cycle | Metabolism > Carbohydrate metabolism > Itaconate metabolism | Metabolism > Nucleotide metabolism > Nucleotide synthesis and processing	Tpossible_mito	33.5076	0	1	targetP signal, yeast mito homolog+, Rickettsial homolog, mito protein domain, induction, coexpression++, MS/MS++	ENSMUSG00000052738	Q9WUM5	346	3
chrM	11742	13565	1824	1824	+	ND5	17721	1	143668	-1.5872	0.107898	-14.7102	5.54807e-49	2.75574e-47	-1	6773.21	6282.71	6357.9	6221.17	2101.39	1772.89	2510.6	2146.82	150856	172960	161318	178607	95085	72704	110409	101039	17721	4540	mt-Nd5	-	NADH dehydrogenase subunit 5	MitoCarta3.0	literature, APEX_IMS, APEX_matrix, Rickettsial homolog, mito protein domain+, MS/MS+	MIM	OXPHOS > Complex I > CI subunits | OXPHOS > OXPHOS subunits	Tmito	11.8627	0.014	1	literature, APEX_IMS, APEX_matrix, Rickettsial homolog, mito protein domain+, MS/MS+	ENSMUSG00000064367	P03921	607	NA
chr16	91614257	91618999	4743	3535	-	Dnajc28	246738	2	456.446	-1.53633	0.106546	-14.4194	3.90771e-47	1.82451e-45	-1	10.1239	10.7209	11.4085	9.39963	3.8429	3.44754	3.77803	3.289	437	572	561	523	337	274	322	300	246738	54943	Dnajc28	BC020175|ORF28	DnaJ heat shock protein family (Hsp40) member C28	MitoCarta3.0	targetP signal, Rickettsial homolog, mito protein domain, coexpression+	unknown	0	Tnon_mito	10.0805	0.022	1	targetP signal, Rickettsial homolog, mito protein domain, coexpression+	ENSMUSG00000039763	Q8VCE1	409	3
chr5	135778649	135790386	11738	1282	+	Mdh2	17448	9	10659.6	-1.05014	0.0746655	-14.0646	6.26946e-45	2.67733e-43	-1	561.446	663.647	611.44	595.633	302.833	289.976	304.342	277.485	8789	12841	10904	12019	9631	8358	9407	9179	17448	4191	Mdh2	MDH|Mdh-2|Mo|Mor|Mor-1|Mor1	malate dehydrogenase 2, NAD (mitochondrial)	MitoCarta3.0	literature, APEX_matrix, targetP signal, yeast mito homolog++, Rickettsial homolog, mito protein domain, induction, coexpression++, MS/MS++	Matrix	Metabolism > Carbohydrate metabolism > Gluconeogenesis | Metabolism > Carbohydrate metabolism > Malate-aspartate shuttle | Metabolism > Carbohydrate metabolism > TCA cycle	Tmito	39.5139	0	1	literature, APEX_matrix, targetP signal, yeast mito homolog++, Rickettsial homolog, mito protein domain, induction, coexpression++, MS/MS++	ENSMUSG00000019179	P08249	338	2
chr17	13007839	13018119	10281	3824	+	Sod2	20656	5	4270.8	-1.15956	0.0829695	-13.9757	2.19214e-44	9.24859e-43	-1	85.3214	86.1989	87.04	76.1099	41.5229	35.3709	36.7689	36.1305	3984	4975	4630	4581	3939	3041	3390	3565	20656	6648	Sod2	Mn|MnSOD|Sod|Sod-2	superoxide dismutase 2, mitochondrial	MitoCarta3.0	literature, APEX_matrix, targetP signal, yeast mito homolog++, Rickettsial homolog, mito protein domain, induction, MS/MS++	Matrix	Metabolism > Detoxification > ROS and glutathione metabolism	Tmito	29.1017	0.005	1	literature, APEX_matrix, targetP signal, yeast mito homolog++, Rickettsial homolog, mito protein domain, induction, MS/MS++	ENSMUSG00000006818	P09671	222	3
chr8	111626271	111630322	4052	2221	-	Ldhd	52815	11	720.872	-1.74108	0.126097	-13.8075	2.29627e-43	9.32286e-42	-1	26.5854	28.4594	27.4475	25.888	10.2002	7.52987	7.02163	7.66034	721	954	848	905	562	376	376	439	52815	197257	Ldhd	4733401P21Rik|D8Bwg1320e|DLD	lactate dehydrogenase D	MitoCarta3.0	literature, targetP signal+, yeast mito homolog+, mito protein domain, MS/MS++	MIM	Metabolism > Carbohydrate metabolism	Tmito	18.3234	0.003	1	literature, targetP signal+, yeast mito homolog+, mito protein domain, MS/MS++	ENSMUSG00000031958	Q7TNG8	484	1
chr18	77773768	77782869	9102	2432	+	Atp5a1	11946	12	35839.3	-0.854012	0.0643345	-13.2745	3.25233e-40	1.16809e-38	-1	983.647	1097.7	1035.01	999.154	598.99	553.729	576.454	547.738	29211	40292	35015	38247	36138	30277	33801	34372	11946	498	Atp5a1	AI035633|AL022851|AL023067|At|Atp5f1a|Atpm|D18Ertd206|D18Ertd206e|Mom|Mom2	ATP synthase, H+ transporting, mitochondrial F1 complex, alpha subunit 1	MitoCarta3.0	literature, APEX_matrix, targetP signal+, yeast mito homolog++, Rickettsial homolog, mito protein domain, induction, coexpression++, MS/MS++	MIM	OXPHOS > Complex V > CV subunits | OXPHOS > OXPHOS subunits	Tmito	41.6009	0	1	literature, APEX_matrix, targetP signal+, yeast mito homolog++, Rickettsial homolog, mito protein domain, induction, coexpression++, MS/MS++	ENSMUSG00000025428	Q03265	553	1
chr9	108936648	108949641	12994	1656	+	Uqcrc1	22273	13	11747.7	-0.985168	0.0744704	-13.229	5.96898e-40	2.12202e-38	-1	477.522	554.335	505.864	506.69	277.549	251.775	258.099	245.404	9656	13855	11653	13207	11402	9374	10305	10486	22273	7384	Uqcrc1	1110032G10Rik	ubiquinol-cytochrome c reductase core protein 1	MitoCarta3.0	literature, APEX_matrix, targetP signal+, yeast mito homolog+, Rickettsial homolog, mito protein domain+, induction, coexpression++, MS/MS++	MIM	Protein import, sorting and homeostasis > Protein import and sorting > Preprotein cleavage | OXPHOS > Complex III > CIII subunits | OXPHOS > OXPHOS subunits	Tmito	42.6144	0	1	literature, APEX_matrix, targetP signal+, yeast mito homolog+, Rickettsial homolog, mito protein domain+, induction, coexpression++, MS/MS++	ENSMUSG00000025651	Q9CZ13	480	1
chr5	88659233	88676171	16939	2839	-	Grsf1	231413	10	2578.64	-0.731219	0.0565152	-12.9385	2.73039e-38	9.04128e-37	-1	61.6447	60.7251	62.9747	60.5342	37.5276	37.8355	37.4147	35.3426	2137	2602	2487	2705	2643	2415	2561	2589	231413	2926	Grsf1	BB232551|C80280|D5Wsu31|D5Wsu31e	G-rich RNA sequence binding factor 1	MitoCarta3.0	APEX_matrix, targetP signal, mito protein domain, induction, coexpression, MS/MS	Matrix	Mitochondrial central dogma > mtRNA metabolism > mtRNA granules | Mitochondrial central dogma > mtRNA metabolism > Polycistronic mtRNA processing | Mitochondrial central dogma > mtRNA metabolism > mtRNA stability and decay | Mitochondrial central dogma > Translation > Mitochondrial ribosome assembly	Tmito	10.3128	0.022	1	APEX_matrix, targetP signal, mito protein domain, induction, coexpression, MS/MS	ENSMUSG00000044221	Q8C5Q4	479	4
chr10	86779005	86838389	59385	5952	+	Nt5dc3	103466	14	3231.46	-1.79746	0.140093	-12.8305	1.10619e-37	3.56194e-36	-1	50.2762	44.4268	52.9618	35.2356	12.9628	11.8893	15.2539	12.5017	3654	3991	4385	3301	1914	1591	2189	1920	103466	51559	Nt5dc3	AU040402|AW540062|C630002B14Rik|G|TU12B1-TY	5'-nucleotidase domain containing 3	MitoCarta3.0	APEX_matrix, targetP signal, MS/MS++	Matrix	0	Tmito	4.8675	0.064	1	APEX_matrix, targetP signal, MS/MS++	ENSMUSG00000054027	Q3UHB1	546	2
chr2	122765359	122809553	44195	2102	+	Sqrdl	NA	10	626.316	-1.50522	0.117559	-12.8039	1.55823e-37	4.99454e-36	-1	25.9476	22.4426	23.3584	23.8475	10.1639	8.10427	7.43887	7.94651	666	712	683	789	530	383	377	431	59010	58472	Sqor	0610039J17Rik|4930557M22Rik|Sq|Sqrdl	sulfide quinone oxidoreductase	MitoCarta3.0	literature, targetP signal+, mito protein domain, MS/MS++	MIM	Metabolism > Electron carriers > Q-linked reactions, other | Metabolism > Sulfur metabolism	Tmito	13.1899	0.011	1	literature, targetP signal+, mito protein domain, MS/MS++	ENSMUSG00000005803	Q9R112	450	1
chr1	17145373	17164271	18899	3938	+	Gdap1	14545	6	401.251	-3.45649	0.27003	-12.8004	1.63168e-37	5.21802e-36	-1	11.625	9.47238	12.5959	6.80825	0.890559	1.36665	0.947906	0.492069	559	563	690	422	87	121	90	50	14545	54332	Gdap1	-	ganglioside-induced differentiation-associated-protein 1	MitoCarta3.0	APEX_IMS, mito protein domain, MS/MS++	MOM	0	Tmito	3.7627	0.1	1	APEX_IMS, mito protein domain, MS/MS++	ENSMUSG00000025777	O88741	358	NA
chr7	45897069	45917413	20345	2169	+	Tmem143	70209	8	994.295	-1.11061	0.0882837	-12.58	2.7194e-36	8.33492e-35	-1	34.0568	34.9762	36.756	30.1408	16.5963	15.2567	15.7185	15.3485	902	1145	1109	1029	893	744	822	859	70209	55260	Tmem143	2310076O21Rik|AI481604	transmembrane protein 143	MitoCarta3.0	targetP signal, coexpression+, MS/MS	MIM	0	Tpossible_mito	8.0691	0.031	1	targetP signal, coexpression+, MS/MS	ENSMUSG00000002781	Q8VD26	458	3
chr2	19371636	19394970	23335	1190	+	Msrb2	76467	5	204.819	-2.04718	0.162994	-12.5598	3.51041e-36	1.06892e-34	-1	12.8004	18.0952	15.2837	13.9345	4.33593	3.32653	3.17171	3.7127	186	325	253	261	128	89	91	114	76467	22921	Msrb2	2310050L06Rik|Mrsb|Ms|Msrb|Pilb	methionine sulfoxide reductase B2	MitoCarta3.0	APEX_matrix, targetP signal+, yeast mito homolog+, mito protein domain, coexpression, MS/MS++	Matrix	Metabolism > Detoxification > ROS and glutathione metabolism | Metabolism > Sulfur metabolism	Tmito	22.2126	0.005	1	APEX_matrix, targetP signal+, yeast mito homolog+, mito protein domain, coexpression, MS/MS++	ENSMUSG00000023094	Q78J03	175	1
chr8	94838417	94854895	16479	1693	+	Coq9	67914	9	5842.19	-0.943067	0.0752761	-12.5281	5.24014e-36	1.58528e-34	-1	254.101	250.192	254.347	226.099	132.242	124.24	136.237	119.425	5253	6393	5990	6025	5554	4729	5561	5217	67914	57017	Coq9	2310005O14Rik|C78387	coenzyme Q9	MitoCarta3.0	APEX_matrix, targetP signal+, yeast mito homolog++, Rickettsial homolog, mito protein domain+, induction, coexpression, MS/MS++	MIM	Metabolism > Metals and cofactors > Coenzyme Q metabolism	Tmito	42.4091	0	1	APEX_matrix, targetP signal+, yeast mito homolog++, Rickettsial homolog, mito protein domain+, induction, coexpression, MS/MS++	ENSMUSG00000031782	Q8K1Z0	313	1
chr10	128337832	128362479	24648	2828	+	Cs	12974	11	14821.2	-0.93357	0.0751178	-12.4281	1.83985e-35	5.45991e-34	-1	375.824	391.399	370.675	354.261	216.391	188.278	192.069	184.485	12978	16706	14582	15769	15181	11971	13096	13462	12974	1431	Cs	2610511A05Rik|9030605P22Rik|Ahl4|BB234005|C|Cis|ah	citrate synthase	MitoCarta3.0	literature, APEX_matrix, targetP signal, yeast mito homolog+, Rickettsial homolog, mito protein domain, induction, coexpression++, MS/MS++	Matrix	Metabolism > Carbohydrate metabolism > TCA cycle	Tmito	33.5076	0	1	literature, APEX_matrix, targetP signal, yeast mito homolog+, Rickettsial homolog, mito protein domain, induction, coexpression++, MS/MS++	ENSMUSG00000005683	Q9CZU6	464	3
chr15	12321496	12351267	29772	2608	+	Golph3	66629	4	1435.76	-0.97963	0.0789496	-12.4083	2.35603e-35	6.93296e-34	-1	42.1721	36.9134	38.2594	41.121	19.8307	19.5957	21.5651	19.348	1343	1453	1388	1688	1283	1149	1356	1302	66629	64083	Golph3	4733401N08Rik|5730410D03Rik|AW413496	golgi phosphoprotein 3	MitoCarta3.0	literature, targetP signal, induction	IMS	0	Tmito	-4.3261	0.67	1	literature, targetP signal, induction	ENSMUSG00000022200	Q9CRA5	298	4
chr3	32529482	32579225	49744	4531	+	Mfn1	67414	18	3919.19	-0.999726	0.0807553	-12.3797	3.36628e-35	9.84374e-34	-1	58.362	65.5835	63.8757	62.285	31.0492	31.1181	34.3911	28.5426	3229	4485	4026	4442	3490	3170	3757	3337	67414	55669	Mfn1	2310002F04Rik|6330416C07Rik|D3Ertd265|D3Ertd265e|HR|HR2|mKIAA4032	mitofusin 1	MitoCarta3.0	literature, yeast mito homolog++, mito protein domain+, induction, coexpression, MS/MS+	MOM	Mitochondrial dynamics and surveillance > Fusion | Mitochondrial dynamics and surveillance > Organelle contact sites	Tmito	26.6973	0.004	1	literature, yeast mito homolog++, mito protein domain+, induction, coexpression, MS/MS+	ENSMUSG00000027668	Q811U4	741	NA
chr10	95480806	95501927	21122	666	-	Mrpl42	67270	6	2610.38	-1.09436	0.0889028	-12.3096	8.03792e-35	2.32138e-33	-1	306.798	288.204	307.089	255.944	139.755	124.486	143.672	134.247	2495	2897	2845	2683	2309	1864	2307	2307	67270	28977	Mrpl42	2700009F22Rik|2900055D03Rik|D10Ertd322|D10Ertd322e|HSPC2|HSPC204|L31mt|L42mt|MRP-|MRP-L31|MRP-L42|MRP-S32|PTD00|PTD007|Rpm|Rpml31|S32mt	mitochondrial ribosomal protein L42	MitoCarta3.0	APEX_matrix, GFP, mito protein domain+, induction, MS/MS	Matrix	Mitochondrial central dogma > Translation > Mitochondrial ribosome	Tmito	9.7829	0.024	1	APEX_matrix, GFP, mito protein domain+, induction, MS/MS	ENSMUSG00000062981	Q9CPV3	142	5
chr4	139622894	139649691	26798	3355	+	Aldh4a1	212647	15	2436.37	-1.47649	0.121054	-12.197	3.22373e-34	8.9771e-33	-1	50.0157	64.1234	65.5669	52.0193	23.2492	19.7004	21.5602	18.7712	2049	3247	3060	2747	1935	1486	1744	1625	212647	8659	Aldh4a1	A930035F14Rik|ALD|Ahd|Ahd-|Ahd-1|Ahd1|Aldh4|Aldh5a1|E330022C09|P5cd|P5cdh|P5cdhl|P5cdhs|Ssd|Ssdh1	aldehyde dehydrogenase 4 family, member A1	MitoCarta3.0	literature, APEX_matrix, targetP signal+, yeast mito homolog++, mito protein domain, coexpression, MS/MS++	Matrix	Metabolism > Amino acid metabolism > Proline metabolism | Metabolism > Amino acid metabolism > Glyoxylate metabolism	Tmito	25.502	0.003	1	literature, APEX_matrix, targetP signal+, yeast mito homolog++, mito protein domain, coexpression, MS/MS++	ENSMUSG00000028737	Q8CHT0	562	1
chr1	74713535	74737897	24363	1936	+	Cyp27a1	104086	9	1178.24	-1.77693	0.146019	-12.1692	4.53262e-34	1.24977e-32	-1	50.9305	48.8708	57.9262	46.6324	17.5526	14.5198	16.4533	11.1101	1204	1428	1560	1421	843	632	768	555	104086	1593	Cyp27a1	1300013A03Rik|Cyp2|Cyp27	cytochrome P450, family 27, subfamily a, polypeptide 1	MitoCarta3.0	literature, targetP signal+, mito protein domain, MS/MS++	MIM	Metabolism > Lipid metabolism > Cholesterol, bile acid, steroid synthesis | Metabolism > Metals and cofactors > Heme-containing proteins	Tmito	11.5634	0.015	1	literature, targetP signal+, mito protein domain, MS/MS++	ENSMUSG00000026170	Q9DBG1	533	1
chr2	30400476	30415748	15273	4393	-	Crat	12908	14	8077.65	-1.08026	0.0889901	-12.1391	6.55039e-34	1.78852e-32	-1	142.687	142.301	135.07	121.454	66.5451	69.2233	62.6816	57.6522	7654	9435	8254	8398	7252	6837	6639	6535	12908	1384	Crat	AW107812|CA|CARAT	carnitine acetyltransferase	MitoCarta3.0	literature, APEX_matrix, targetP signal, yeast mito homolog+, mito protein domain, induction, coexpression, MS/MS++	MIM	Metabolism > Lipid metabolism > Fatty acid oxidation	Tmito	22.9286	0.005	1	literature, APEX_matrix, targetP signal, yeast mito homolog+, mito protein domain, induction, coexpression, MS/MS++	ENSMUSG00000026853	P47934	626	3
chr7	35547185	35555928	8744	1922	-	Nudt19	110959	3	686.213	-1.0978	0.0908195	-12.0877	1.22706e-33	3.30527e-32	-1	28.6334	26.2681	26.6681	24.0314	13.1922	11.594	12.0846	12.4009	672	762	713	727	629	501	560	615	110959	390916	Nudt19	D7R|D7Rp|D7Rp2|D7Rp2-r|D7Rp2-s|D7Rp2e|RP|RP2-r|RP2-s	nudix (nucleoside diphosphate linked moiety X)-type motif 19	MitoCarta3.0	APEX_matrix, targetP signal+, mito protein domain, induction	Matrix	Metabolism > Metals and cofactors > Coenzyme A metabolism	Tmito	9.8947	0.024	1	APEX_matrix, targetP signal+, mito protein domain, induction	ENSMUSG00000034875	P11930	357	1
chr5	67306955	67356142	49188	3410	+	Slc30a9	109108	18	1686.69	-0.803335	0.0673691	-11.9244	8.83365e-33	2.27869e-31	-1	32.0134	34.8379	35.7121	33.8159	19.446	19.5913	20.3002	18.8435	1333	1793	1694	1815	1645	1502	1669	1658	109108	10463	Slc30a9	2310024J23Rik|AL024256|GAC6|GAC63|HUEL|znT-9	solute carrier family 30 (zinc transporter), member 9	MitoCarta3.0	APEX_matrix, targetP signal, yeast mito homolog++, mito protein domain, induction, MS/MS	MIM	Small molecule transport	Tmito	17.0811	0.003	1	APEX_matrix, targetP signal, yeast mito homolog++, mito protein domain, induction, MS/MS	ENSMUSG00000029221	Q5IRJ6	567	2
chr9	21592722	21595970	3249	3170	+	1810026J23Rik	NA	2	1471.58	-1.00241	0.0841667	-11.9098	1.05174e-32	2.69319e-31	-1	34.0755	32.6683	34.5606	33.0291	17.2306	15.2096	18.5923	16.0034	1319	1563	1524	1648	1355	1084	1421	1309	69773	90580	Timm29	1810026J23Rik|TIM29	translocase of inner mitochondrial membrane 29	MitoCarta3.0	coexpression, MS/MS	MIM	Protein import, sorting and homeostasis > Protein import and sorting > TIM22 carrier pathway	Tnon_mito	1.7906	0.199	0	coexpression, MS/MS	ENSMUSG00000048429	Q8BGX2	266	NA
chr6	39592583	39599471	6889	455	+	Ndufb2	68198	4	1430.67	-1.16988	0.0988423	-11.8358	2.54982e-32	6.41208e-31	-1	226.066	248.716	247.105	222.435	112.072	89.9341	114.219	103.404	1256	1708	1564	1593	1265	920	1253	1214	68198	4708	Ndufb2	1810011O01Rik|8kD|8kDa|AGGG|AI325567|CI-AGGG	NADH:ubiquinone oxidoreductase subunit B2	MitoCarta3.0	literature, targetP signal, induction, coexpression++, MS/MS++	MIM	OXPHOS > Complex I > CI subunits | OXPHOS > OXPHOS subunits	Tmito	22.475	0.005	1	literature, targetP signal, induction, coexpression++, MS/MS++	ENSMUSG00000002416	Q9CPU2	105	2
chr13	30540312	30545316	5005	1313	-	Uqcrfs1	66694	2	6638.21	-0.879635	0.0744601	-11.8135	3.32379e-32	8.31362e-31	-1	333.754	381.44	360.863	344.762	209.136	189.024	184.668	189.438	5351	7559	6591	7125	6812	5580	5846	6418	66694	7386	Uqcrfs1	4430402G14Rik|AI875505	ubiquinol-cytochrome c reductase, Rieske iron-sulfur polypeptide 1	MitoCarta3.0	literature, APEX_matrix, targetP signal, yeast mito homolog++, Rickettsial homolog, mito protein domain+, coexpression++, MS/MS++	MIM	OXPHOS > Complex III > CIII subunits | Metabolism > Metals and cofactors > Fe-S-containing proteins | OXPHOS > OXPHOS subunits	Tmito	41.8598	0	1	literature, APEX_matrix, targetP signal, yeast mito homolog++, Rickettsial homolog, mito protein domain+, coexpression++, MS/MS++	ENSMUSG00000038462	Q9CR68	274	2
chr1	175601378	175625635	24258	1632	-	Fh1	14194	10	4284.7	-0.792097	0.0673004	-11.7696	5.60103e-32	1.38123e-30	-1	172.421	190.365	185.27	173.859	110.854	102.883	102.826	100.379	3436	4689	4206	4466	4488	3775	4046	4227	14194	2271	Fh1	Fh|Fh-1|fuma	fumarate hydratase 1	MitoCarta3.0	literature, APEX_matrix, targetP signal+, yeast mito homolog, Rickettsial homolog, mito protein domain, induction, coexpression++, MS/MS++	Matrix	Metabolism > Carbohydrate metabolism > TCA cycle	Tmito	36.4148	0	1	literature, APEX_matrix, targetP signal+, yeast mito homolog, Rickettsial homolog, mito protein domain, induction, coexpression++, MS/MS++	ENSMUSG00000026526	P97807	507	1
chr2	36036334	36049292	12959	739	-	Ndufa8	68375	4	2803.61	-0.908547	0.0772204	-11.7656	5.86847e-32	1.44463e-30	-1	276.935	277.128	270.625	249.059	155.624	144.329	134.306	137.663	2499	3091	2782	2897	2853	2398	2393	2625	68375	4702	Ndufa8	0610033L03Rik|AW261656|CI-19kD|CI-PGIV	NADH:ubiquinone oxidoreductase subunit A8	MitoCarta3.0	literature, APEX_IMS, mito protein domain, induction, coexpression++, MS/MS++	MIM	OXPHOS > Complex I > CI subunits | OXPHOS > OXPHOS subunits	Tmito	21.4229	0.004	1	literature, APEX_IMS, mito protein domain, induction, coexpression++, MS/MS++	ENSMUSG00000026895	Q9DCJ5	172	NA
chr3	51405479	51408955	3477	414	-	Ndufc1	66377	4	2080.89	-1.27633	0.11031	-11.5704	5.82147e-31	1.36129e-29	-1	376.835	400.418	428.897	337.154	168.253	137.195	175.222	156.332	1905	2502	2470	2197	1728	1277	1749	1670	66377	4717	Ndufc1	2310016K22Rik|KFYI	NADH:ubiquinone oxidoreductase subunit C1	MitoCarta3.0	literature, targetP signal+, mito protein domain+, coexpression++	MIM	OXPHOS > Complex I > CI subunits | OXPHOS > OXPHOS subunits	Tmito	17.3917	0.003	1	literature, targetP signal+, mito protein domain+, coexpression++	ENSMUSG00000037152	Q9CQY9	76	1
chr1	93825240	93852361	27122	3506	+	D2hgdh	98314	10	352.597	-1.08686	0.0944163	-11.5113	1.15685e-30	2.65206e-29	-1	7.54479	7.14342	7.77111	7.21223	3.51827	3.31113	3.61999	3.50412	323	378	379	398	306	261	306	317	98314	728294	D2hgdh	AA408776|AA408778|AI325464	D-2-hydroxyglutarate dehydrogenase	MitoCarta3.0	literature, APEX_matrix, targetP signal+, yeast mito homolog++, mito protein domain	Matrix	Metabolism > Carbohydrate metabolism > TCA-associated	Tmito	13.1375	0.011	1	literature, APEX_matrix, targetP signal+, yeast mito homolog++, mito protein domain	ENSMUSG00000073609	Q8CIM3	535	1
chr4	108328152	108340718	12567	2876	+	Coa7	69893	3	347.501	-1.30471	0.113492	-11.496	1.38104e-30	3.15567e-29	-1	9.82396	9.26112	9.44841	8.77001	3.75634	4.37669	3.63421	3.34191	345	402	378	397	268	283	252	248	69893	65260	Coa7	2010305A19Rik|AI451324|D4Ertd796|D4Ertd796e|Sel|Selrc1	cytochrome c oxidase assembly factor 7	MitoCarta3.0	literature, APEX_IMS, mito protein domain, coexpression, MS/MS	IMS	OXPHOS > Complex IV > CIV assembly factors | OXPHOS > OXPHOS assembly factors	Tmito	2.0577	0.174	1	literature, APEX_IMS, mito protein domain, coexpression, MS/MS	ENSMUSG00000048351	Q921H9	231	NA
chr17	25838838	25844851	6014	2808	-	Rhot2	214952	19	1667.16	-1.00539	0.0888082	-11.321	1.03342e-29	2.30128e-28	-1	45.8471	44.0528	43.2403	38.7804	22.2512	23.142	19.7337	20.4956	1572	1867	1689	1714	1550	1461	1336	1485	214952	89941	Rhot2	Arh|Arht2|Mi|Miro2	ras homolog family member T2	MitoCarta3.0	literature, yeast mito homolog, mito protein domain+, induction, coexpression	MOM	Signaling > Calcium homeostasis > EF hand proteins | Mitochondrial dynamics and surveillance > Trafficking	Tmito	14.4514	0.007	1	literature, yeast mito homolog, mito protein domain+, induction, coexpression	ENSMUSG00000025733	Q8JZN7	620	NA
chr12	80463095	80498135	35041	3323	+	Exd2	97827	9	689.183	-1.27979	0.113215	-11.304	1.25349e-29	2.77373e-28	-1	16.2656	18.6626	14.7756	14.0143	6.08965	6.93342	6.72755	6.49616	660	936	683	733	502	518	539	557	97827	55218	Exd2	4930539P14Rik|C85658|Exdl|Exdl2	exonuclease 3'-5' domain containing 2	MitoCarta3.0	literature,mito protein domain	Matrix	Mitochondrial central dogma > Translation	Tnon_mito	-3.9467	0.64	0	mito protein domain	ENSMUSG00000032705	Q8VEG4	650	NA
chr1	167372384	167393797	21414	635	-	Mgst3	66447	6	1602.23	-0.86748	0.0767611	-11.301	1.29684e-29	2.86511e-28	-1	187.907	176.022	176.946	166.186	100.808	101.845	94.7746	90.0223	1457	1687	1563	1661	1588	1454	1451	1475	66447	4259	Mgst3	2010012L10Rik|2010306B17Rik|2700004G04Rik|AA516734|GST|GST-III	microsomal glutathione S-transferase 3	MitoCarta3.0	APEX_IMS, mito protein domain, MS/MS++	MOM	Metabolism > Lipid metabolism > Eicosanoid metabolism	Tmito	3.7627	0.1	1	APEX_IMS, mito protein domain, MS/MS++	ENSMUSG00000026688	Q9CPU4	153	NA
chr13	74322255	74350240	27986	2859	-	Sdha	66945	15	17171.2	-0.927139	0.0824198	-11.249	2.34273e-29	5.11929e-28	-1	408.214	449.796	437.664	411.708	251.169	206.679	225.167	214.896	14251	19409	17406	18527	17814	13285	15521	15853	66945	6389	Sdha	1500032O14Rik|2310034D06Rik|4921513A11|C81073|F|FP|SDH|SDH2|SDHF	succinate dehydrogenase complex, subunit A, flavoprotein (Fp)	MitoCarta3.0	literature, APEX_matrix, targetP signal, yeast mito homolog++, Rickettsial homolog, mito protein domain, induction, coexpression++, MS/MS++	MIM	OXPHOS > Complex II > CII subunits | Metabolism > Carbohydrate metabolism > TCA cycle | OXPHOS > OXPHOS subunits	Tmito	41.8438	0	1	literature, APEX_matrix, targetP signal, yeast mito homolog++, Rickettsial homolog, mito protein domain, induction, coexpression++, MS/MS++	ENSMUSG00000021577	Q8K2B3	664	2
chr15	58782269	58823427	41159	3644	-	Tmem65	74868	7	2437.16	-1.20805	0.108241	-11.1608	6.34415e-29	1.35049e-27	-1	45.8692	56.1287	49.9112	50.5613	20.0779	19.5416	25.1088	22.9193	2041	3087	2530	2900	1815	1601	2206	2155	74868	157378	Tmem65	2610029O13Rik|4930438D12Rik	transmembrane protein 65	MitoCarta3.0	literature, APEX_matrix, targetP signal, coexpression, MS/MS++	MIM	0	Tmito	12.3505	0.013	1	literature, APEX_matrix, targetP signal, coexpression, MS/MS++	ENSMUSG00000062373	Q4VAE3	234	2
chr19	7056768	7198062	141295	1275	+	Macrod1	107227	11	3120.5	-0.963948	0.0874788	-11.0192	3.08721e-28	6.29441e-27	-1	173.746	177.203	188.713	162.196	94.9117	87.9449	96.4524	80.4896	2705	3410	3347	3255	3002	2521	2965	2648	107227	28992	Macrod1	AI604841|AW743046|D930010J01Rik|Lrp16	mono-ADP ribosylhydrolase 1	MitoCarta3.0	APEX_matrix, targetP signal, coexpression, MS/MS++	Matrix	Signaling	Tmito	10.2705	0.022	1	APEX_matrix, targetP signal, coexpression, MS/MS++	ENSMUSG00000036278	Q922B1	323	2
chr4	150897133	150909921	12789	903	-	Park7	57320	7	8279.38	-1.15821	0.106911	-10.8333	2.39263e-27	4.5972e-26	-1	699.054	658.526	729.229	659.813	320.342	255.935	354.362	299.957	7708	8975	9160	9378	7176	5196	7715	6989	57320	11315	Park7	DJ-1|Dj1	Parkinson disease (autosomal recessive, early onset) 7	MitoCarta3.0	literature, mito protein domain, coexpression	MOM	Protein import, sorting and homeostasis > Protein homeostasis | Mitochondrial dynamics and surveillance > Mitophagy | Mitochondrial dynamics and surveillance > Autophagy	Tmito	1.6908	0.204	1	literature, mito protein domain, coexpression	ENSMUSG00000028964	Q99LX0	189	NA
chr3	32737063	32751559	14497	999	+	Ndufb5	66046	6	3267.1	-0.849869	0.0784958	-10.8269	2.56616e-27	4.92387e-26	-1	225.682	238.562	238.619	209.55	137.234	123.551	126.131	119.292	2753	3597	3316	3295	3401	2775	3038	3075	66046	4711	Ndufb5	0610007D05Rik|AU015782|CI-SGDH|SGDH	NADH:ubiquinone oxidoreductase subunit B5	MitoCarta3.0	literature, APEX_IMS, APEX_matrix, targetP signal+, mito protein domain+, induction, coexpression++, MS/MS+	MIM	OXPHOS > Complex I > CI subunits | OXPHOS > OXPHOS subunits	Tmito	29.0191	0.005	1	literature, APEX_IMS, APEX_matrix, targetP signal+, mito protein domain+, induction, coexpression++, MS/MS+	ENSMUSG00000027673	Q9CQH3	189	1
chr7	140898942	140900446	1505	363	-	Cox8b	12869	2	3711.62	-1.24166	0.11502	-10.7952	3.62836e-27	6.89585e-26	-1	713.591	806.756	850.575	746.293	367.681	266.502	346.777	337.161	3163	4420	4295	4264	3311	2175	3035	3158	12869	NA	Cox8b	COX8|Cox8h|CoxVIII-H	cytochrome c oxidase subunit 8B	MitoCarta3.0	literature, targetP signal, mito protein domain+, induction, coexpression+, MS/MS++	MIM	OXPHOS > Complex IV > CIV subunits | OXPHOS > OXPHOS subunits	Tmito	23.7533	0.005	1	literature, targetP signal, mito protein domain+, induction, coexpression+, MS/MS++	ENSMUSG00000025488	P48772	70	3
chr13	24817955	24831489	13535	686	-	Acot13	66834	3	929.085	-0.923997	0.0856746	-10.785	4.0545e-27	7.68489e-26	-1	99.5631	101.895	96.7239	86.5937	53.9433	51.0268	49.2151	48.529	834	1055	923	935	918	787	814	859	66834	55856	Acot13	0610006O17Rik|Them2	acyl-CoA thioesterase 13	MitoCarta3.0	mito protein domain, induction, coexpression, MS/MS++	Matrix	Metabolism > Lipid metabolism	Tpossible_mito	16.364	0.004	1	mito protein domain, induction, coexpression, MS/MS++	ENSMUSG00000006717	Q9CQR4	140	NA
chrX	73778963	73786897	7935	1331	-	Idh3g	15929	13	4971.01	-0.80656	0.0748189	-10.7802	4.27078e-27	8.08389e-26	-1	238.609	265.373	258.116	268.595	160.758	143.894	144.154	140.579	3878	5331	4779	5627	5308	4306	4626	4828	15929	3421	Idh3g	-	isocitrate dehydrogenase 3 (NAD+), gamma	MitoCarta3.0	literature, APEX_matrix, yeast mito homolog+, Rickettsial homolog, mito protein domain, induction, coexpression++, MS/MS++	Matrix	Metabolism > Carbohydrate metabolism > TCA cycle	Tmito	28.3959	0.005	1	literature, APEX_matrix, yeast mito homolog+, Rickettsial homolog, mito protein domain, induction, coexpression++, MS/MS++	ENSMUSG00000002010	P70404	393	NA
chr15	41447482	41861048	413567	5074	+	Oxr1	170719	17	1297.17	-1.05192	0.0980568	-10.7277	7.5451e-27	1.411e-25	-1	20.627	18.9602	18.8575	16.3778	9.35072	9.07273	9.523	8.12686	1278	1452	1331	1308	1177	1035	1165	1064	170719	55074	Oxr1	2210416C20Rik|C7|C7B	oxidation resistance 1	MitoCarta3.0	literature, yeast mito homolog+, mito protein domain, MS/MS	MOM	Metabolism > Detoxification > ROS and glutathione metabolism	Tmito	5.6764	0.049	1	literature, yeast mito homolog+, mito protein domain, MS/MS	ENSMUSG00000022307	Q4KMM3	866	NA
chr8	85492617	85527558	34942	3596	+	Gpt2	108682	12	5835.71	-1.52987	0.143652	-10.6499	1.74638e-26	3.20176e-25	-1	144.523	140.767	138.778	98.8152	51.5653	45.3936	46.5626	37.5483	6346	7640	6942	5593	4600	3670	4037	3484	108682	84706	Gpt2	4631422C05Rik|AL|ALT2|AU014768|AU041193|C87201	glutamic pyruvate transaminase (alanine aminotransferase) 2	MitoCarta3.0	APEX_matrix, targetP signal, Rickettsial homolog, mito protein domain, MS/MS++	Matrix	Metabolism > Amino acid metabolism > Glutamate metabolism	Tmito	12.5701	0.012	1	APEX_matrix, targetP signal, Rickettsial homolog, mito protein domain, MS/MS++	ENSMUSG00000031700	Q8BGT5	522	2
chr7	120635189	120659523	24335	1882	+	Uqcrc2	67003	14	7961.79	-0.691434	0.065345	-10.5813	3.63966e-26	6.56969e-25	-1	271.88	301.638	283.961	275.804	185.874	172.997	175.425	167.521	6248	8568	7434	8170	8678	7320	7960	8135	67003	7385	Uqcrc2	1500004O06Rik	ubiquinol cytochrome c reductase core protein 2	MitoCarta3.0	literature, APEX_matrix, targetP signal, yeast mito homolog+, Rickettsial homolog, mito protein domain+, induction, coexpression++, MS/MS++	MIM	Protein import, sorting and homeostasis > Protein import and sorting > Preprotein cleavage | OXPHOS > Complex III > CIII subunits | OXPHOS > OXPHOS subunits	Tmito	40.5274	0	1	literature, APEX_matrix, targetP signal, yeast mito homolog+, Rickettsial homolog, mito protein domain+, induction, coexpression++, MS/MS++	ENSMUSG00000030884	Q9DB77	453	2
chr11	70644019	70647039	3021	1869	-	Slc25a11	67863	8	3569.05	-0.835122	0.0791191	-10.5552	4.80393e-26	8.61571e-25	-1	133.906	142.048	135.237	119.621	74.9488	75.9867	77.4044	69.1956	3056	4007	3516	3519	3475	3193	3488	3337	67863	8402	Slc25a11	2310022P18Rik|2ox|2oxoc	solute carrier family 25 (mitochondrial carrier oxoglutarate carrier), member 11	MitoCarta3.0	literature, yeast mito homolog+, mito protein domain+, induction, coexpression, MS/MS++	MIM	Metabolism > Carbohydrate metabolism > Gluconeogenesis | Metabolism > Carbohydrate metabolism > Malate-aspartate shuttle | Metabolism > Carbohydrate metabolism > TCA-associated | Small molecule transport > SLC25A family	Tmito	27.0334	0.004	1	literature, yeast mito homolog+, mito protein domain+, induction, coexpression, MS/MS++	ENSMUSG00000014606	Q9CR62	314	NA
chr6	50562563	50566474	3912	3059	-	Cycs	13063	3	3355.92	-1.00492	0.0955162	-10.521	6.91496e-26	1.23072e-24	-1	86.6602	81.9376	80.3246	68.7252	43.2624	37.1937	37.9102	39.8703	3237	3783	3418	3309	3283	2558	2796	3147	13063	54205	Cycs	-	cytochrome c, somatic	MitoCarta3.0	literature, APEX_IMS, yeast mito homolog+, Rickettsial homolog, mito protein domain+, MS/MS++	IMS	Metabolism > Metals and cofactors > Heme-containing proteins | Metabolism > Electron carriers > Cytochromes | OXPHOS > OXPHOS subunits | OXPHOS > Cytochrome C | Mitochondrial dynamics and surveillance > Apoptosis	Tmito	20.4065	0.004	1	literature, APEX_IMS, yeast mito homolog+, Rickettsial homolog, mito protein domain+, MS/MS++	ENSMUSG00000058927	P62897	105	NA
chr17	12911355	12916091	4737	959	-	Mrpl18	67681	4	1129.02	-0.95913	0.092306	-10.3908	2.73146e-25	4.68294e-24	-1	83.6028	87.8119	85.306	80.4927	47.1201	46.4262	38.0594	41.8671	979	1271	1138	1215	1121	1001	880	1036	67681	29074	Mrpl18	1010001C05Rik|C79879|HSPC0|HSPC071|MRP-|MRP-L18	mitochondrial ribosomal protein L18	MitoCarta3.0	literature, APEX_matrix, targetP signal, Rickettsial homolog, coexpression, MS/MS	Matrix	Mitochondrial central dogma > Translation > Mitochondrial ribosome	Tmito	11.2343	0.015	1	literature, APEX_matrix, targetP signal, Rickettsial homolog, coexpression, MS/MS	ENSMUSG00000057388	Q9CQL5	180	4
chr11	54303824	54361539	57716	3074	+	Acsl6	216739	21	1095.65	-1.11822	0.107647	-10.3878	2.8167e-25	4.8114e-24	-1	28.133	24.1186	26.4493	27.1575	12.0381	11.0979	14.3696	11.2459	1056	1119	1131	1314	918	767	1065	892	216739	23305	Acsl6	A330035H04Rik|AW050338|Fac|Facl6|L|LACS|Lacsl|mKIAA0837	acyl-CoA synthetase long-chain family member 6	MitoCarta3.0	yeast mito homolog, Rickettsial homolog, mito protein domain, MS/MS++	MOM	Metabolism > Lipid metabolism > Fatty acid oxidation	Tpossible_mito	9.5491	0.026	1	yeast mito homolog, Rickettsial homolog, mito protein domain, MS/MS++	ENSMUSG00000020333	Q91WC3	722	NA
chr7	89632818	89854359	221542	4370	+	Me3	109264	14	937.33	-1.18436	0.114903	-10.3075	6.51757e-25	1.0791e-23	-1	13.924	16.3897	16.6806	17.606	7.37029	6.46309	8.14337	6.46514	743	1081	1014	1211	799	635	858	729	109264	10873	Me3	1700020C08Rik|B230207H15Rik	malic enzyme 3, NADP(+)-dependent, mitochondrial	MitoCarta3.0	literature, targetP signal, yeast mito homolog+, Rickettsial homolog, mito protein domain, coexpression, MS/MS++	Matrix	Metabolism > Carbohydrate metabolism > TCA-associated	Tmito	25.6116	0.003	1	literature, targetP signal, yeast mito homolog+, Rickettsial homolog, mito protein domain, coexpression, MS/MS++	ENSMUSG00000030621	Q8BMF3	604	2
chr15	4026428	4155344	128917	3482	+	Oxct1	67041	17	6528.49	-1.68438	0.16601	-10.1462	3.44348e-24	5.48724e-23	-1	123.054	178.637	183.56	135.058	44.4783	38.6279	52.28	57.6099	5232	9388	8891	7402	3842	3024	4389	5176	67041	5019	Oxct1	2610008O03Rik|Oxct|Oxct2a|Sco|Scot-s	3-oxoacid CoA transferase 1	MitoCarta3.0	literature, APEX_matrix, targetP signal+, mito protein domain, induction, coexpression++, MS/MS++	Matrix	Metabolism > Carbohydrate metabolism > Ketone metabolism	Tmito	29.2236	0.005	1	literature, APEX_matrix, targetP signal+, mito protein domain, induction, coexpression++, MS/MS++	ENSMUSG00000022186	Q9D0K2	520	1
chr11	4091481	4095431	3951	1396	-	Mtfp1	67900	4	580.869	-1.64447	0.162296	-10.1325	3.9623e-24	6.27827e-23	-1	30.9745	36.5453	36.3044	32.9042	13.023	13.1587	8.20016	9.38346	528	770	705	723	451	413	276	338	67900	51537	Mtfp1	1700020C11Rik|2610507A21Rik|AV005788|Mtp1|Mtp18	mitochondrial fission process 1	MitoCarta3.0	literature, induction, coexpression, MS/MS+	Membrane	Mitochondrial dynamics and surveillance > Fission	Tmito	8.2128	0.03	1	literature, induction, coexpression, MS/MS+	ENSMUSG00000004748	Q9CRB8	166	NA
chr10	78162067	78169768	7702	1363	-	D10Jhu81e	NA	7	2538.97	-0.864861	0.0860511	-10.0506	9.13483e-24	1.43029e-22	-1	116.023	137.519	138.871	129.163	76.9243	68.3654	72.7887	68.3835	1931	2829	2633	2771	2601	2095	2392	2405	28295	8209	Gatd3a	C21orf33|D10Jhu81e|ES1	glutamine amidotransferase like class 1 domain containing 3A	MitoCarta3.0	APEX_matrix, targetP signal+, mito protein domain, induction, coexpression++, MS/MS++	Matrix	0	Tmito	29.2236	0.005	1	APEX_matrix, targetP signal+, mito protein domain, induction, coexpression++, MS/MS++	ENSMUSG00000053329	Q9D172	266	1
chr17	31520115	31531326	11212	1580	+	Ndufv3	78330	4	1542.99	-0.791523	0.0791105	-10.0053	1.44475e-23	2.24105e-22	-1	66.1379	69.1497	67.0651	66.1466	43.2956	37.8628	36.3835	37.578	1276	1649	1474	1645	1697	1345	1386	1532	78330	4731	Ndufv3	1500032D16Rik	NADH:ubiquinone oxidoreductase core subunit V3	MitoCarta3.0	literature, APEX_matrix, targetP signal, induction, coexpression++, MS/MS++	MIM	OXPHOS > Complex I > CI subunits | OXPHOS > OXPHOS subunits	Tmito	22.475	0.005	1	literature, APEX_matrix, targetP signal, induction, coexpression++, MS/MS++	ENSMUSG00000024038	Q8BK30	468	2
chrX	75382399	75397158	14760	3261	+	Fundc2	67391	5	3444.76	-1.09002	0.109132	-9.98805	1.71925e-23	2.66094e-22	-1	78.8812	76.1509	86.9665	69.7868	38.2091	31.4117	41.2472	35.5703	3141	3748	3945	3582	3091	2303	3243	2993	67391	65991	Fundc2	4833415N24Rik|DC44|HCBP|HCBP6	FUN14 domain containing 2	MitoCarta3.0	mito protein domain+, MS/MS++	MOM	Mitochondrial dynamics and surveillance > Organelle contact sites | Signaling	Tpossible_mito	11.3009	0.015	1	mito protein domain+, MS/MS++	ENSMUSG00000031198	Q9D6K8	151	NA
chr8	116888685	116921436	32752	1440	-	Cmc2	66531	4	261.242	-1.21609	0.122786	-9.90418	3.99234e-23	6.02593e-22	-1	13.4217	14.8616	14.2777	12.4419	6.35452	6.5173	5.35734	5.46343	236	323	286	282	227	211	186	203	66531	56942	Cmc2	1110046L09Rik|2310061C15Rik|DC13	COX assembly mitochondrial protein 2	MitoCarta3.0	APEX_IMS, yeast mito homolog++, mito protein domain+, induction, coexpression, MS/MS+	IMS	OXPHOS > Complex IV > CIV assembly factors | OXPHOS > OXPHOS assembly factors	Tmito	26.8673	0.004	1	APEX_IMS, yeast mito homolog++, mito protein domain+, induction, coexpression, MS/MS+	ENSMUSG00000014633	Q8K199	79	NA
chr1	75171640	75180392	8753	3043	-	Abcb6	74104	19	575.794	-0.863929	0.0879672	-9.82103	9.14012e-23	1.35191e-21	-1	12.0568	13.9349	13.4657	13.4874	7.45806	7.61524	7.19665	6.86465	448	640	570	646	563	521	528	539	74104	10058	Abcb6	1200005B17Rik	ATP-binding cassette, sub-family B (MDR/TAP), member 6	MitoCarta3.0	literature, yeast mito homolog+, Rickettsial homolog, mito protein domain, coexpression, MS/MS	MOM	Metabolism > Metals and cofactors > Heme synthesis and processing | Small molecule transport > ABC transporters	Tmito	12.6595	0.011	1	literature, yeast mito homolog+, Rickettsial homolog, mito protein domain, coexpression, MS/MS	ENSMUSG00000026198	Q9DC29	842	NA
chr13	52835110	52929677	94568	1345	-	Auh	11992	10	676.162	-1.02691	0.104672	-9.81072	1.01246e-22	1.48498e-21	-1	34.5846	39.6059	38.3224	33.774	18.9415	15.9064	19.705	17.231	568	804	717	715	632	481	639	598	11992	549	Auh	C77140|W91705	AU RNA binding protein/enoyl-coenzyme A hydratase	MitoCarta3.0	literature, APEX_matrix, targetP signal, yeast mito homolog+, Rickettsial homolog, mito protein domain, induction, coexpression++, MS/MS++	Matrix	Metabolism > Carbohydrate metabolism > Itaconate metabolism | Metabolism > Amino acid metabolism > Branched-chain amino acid metabolism	Tmito	35.736	0	1	literature, APEX_matrix, targetP signal, yeast mito homolog+, Rickettsial homolog, mito protein domain, induction, coexpression++, MS/MS++	ENSMUSG00000021460	Q9JLZ3	314	2
chr17	66078795	66101559	22765	1637	-	Ndufv2	72900	9	5847.68	-0.697433	0.0712416	-9.7897	1.24671e-22	1.8096e-21	-1	234.979	249.199	253.255	221.065	155.997	142.809	148.701	143.539	4697	6157	5767	5696	6335	5256	5869	6063	72900	4729	Ndufv2	2900010C23Rik	NADH:ubiquinone oxidoreductase core subunit V2	MitoCarta3.0	literature, APEX_matrix, targetP signal+, Rickettsial homolog, induction, coexpression++, MS/MS++	MIM	OXPHOS > Complex I > CI subunits | Metabolism > Metals and cofactors > Fe-S-containing proteins | OXPHOS > OXPHOS subunits	Tmito	32.8664	0	1	literature, APEX_matrix, targetP signal+, Rickettsial homolog, induction, coexpression++, MS/MS++	ENSMUSG00000024099	Q9D6J6	248	1
chr11	52360862	52389397	28536	2020	+	Vdac1	22333	9	23002.5	-1.02387	0.104659	-9.78293	1.33293e-22	1.92478e-21	-1	721.485	861.626	909.062	819.008	419.529	354.593	451.412	402.902	17796	26269	25544	26040	21023	16104	21985	21000	22333	7416	Vdac1	AL033343|Vda|Vdac5|mVDAC1|mVDAC5	voltage-dependent anion channel 1	MitoCarta3.0	literature, APEX_IMS, yeast mito homolog+, mito protein domain+, coexpression++, MS/MS++	MOM	Signaling > Calcium homeostasis > Mitochondrial permeability transition pore | Mitochondrial dynamics and surveillance > Organelle contact sites | Small molecule transport	Tmito	28.1988	0.004	1	literature, APEX_IMS, yeast mito homolog+, mito protein domain+, coexpression++, MS/MS++	ENSMUSG00000020402	Q60932	283	NA
chr1	165461208	165481214	20007	854	+	Mpc2	70456	5	3299.08	-0.968361	0.099042	-9.77727	1.4096e-22	2.0334e-21	-1	283.947	279.921	274.757	270.35	167.473	141.247	128.702	129.336	2961	3608	3264	3634	3548	2712	2650	2850	70456	25874	Mpc2	0610006C01Rik|2010002I07Rik|2610205H19Rik|AA108335|Brp|Brp44|ESTM4|ESTM43	mitochondrial pyruvate carrier 2	MitoCarta3.0	literature, yeast mito homolog++, mito protein domain+, induction, coexpression++, MS/MS++	MIM	Metabolism > Carbohydrate metabolism > Gluconeogenesis | Metabolism > Carbohydrate metabolism > Pyruvate metabolism | Metabolism > Carbohydrate metabolism > TCA-associated | Small molecule transport	Tmito	37.6795	0	1	literature, yeast mito homolog++, mito protein domain+, induction, coexpression++, MS/MS++	ENSMUSG00000026568	Q9D023	127	5
chr12	44269154	44313437	44284	4406	+	Pnpla8	67452	10	2800.86	-0.890398	0.0916202	-9.71835	2.51822e-22	3.5593e-21	-1	50.464	40.8575	43.6288	44.1818	24.7024	25.7724	24.1364	22.0077	2715	2717	2674	3064	2700	2553	2564	2502	67452	50640	Pnpla8	1200006O19Rik|AI467579|Ipla2(gamma)	patatin-like phospholipase domain containing 8	MitoCarta3.0	APEX_matrix, Rickettsial homolog, induction, coexpression++, MS/MS+	MIM	Metabolism > Lipid metabolism > Cardiolipin synthesis | Metabolism > Lipid metabolism > Phospholipid metabolism	Tmito	16.8696	0.003	1	APEX_matrix, Rickettsial homolog, induction, coexpression++, MS/MS+	ENSMUSG00000036257	Q8K1N1	776	NA
chr18	68260184	68300333	40150	9654	-	Fam210a	108654	4	1795.85	-0.856351	0.0887957	-9.64406	5.20847e-22	7.19477e-21	-1	12.2155	14.0213	14.0216	11.7207	7.57859	7.2564	6.98143	6.8968	1440	2043	1883	1781	1815	1575	1625	1718	108654	125228	Fam210a	4933403F05Rik|AA987140|AV134576|AW491926	family with sequence similarity 210, member A	MitoCarta3.0	GFP, targetP signal, induction, coexpression++, MS/MS	MIM	0	Tmito	18.7767	0.003	1	GFP, targetP signal, induction, coexpression++, MS/MS	ENSMUSG00000038121	Q8BGY7	273	2
chr2	57237678	57370719	133042	5931	+	Gpd2	14571	17	4938.14	-1.93951	0.202086	-9.59746	8.19409e-22	1.11866e-20	-1	79.3956	63.1618	73.8757	70.0458	25.9698	20.9155	12.0981	15.7021	5750	5654	6095	6539	3821	2789	1730	2403	14571	2820	Gpd2	AA408484|AI448216|AU021455|AW494132|GPDH|Gdm1|Gpd-m|Gpdh-m|TISP38	glycerol phosphate dehydrogenase 2, mitochondrial	MitoCarta3.0	literature, APEX_IMS, yeast mito homolog++, mito protein domain, coexpression, MS/MS++	MIM	Metabolism > Carbohydrate metabolism > Glycerol phosphate shuttle | Metabolism > Electron carriers > Q-linked reactions, other	Tmito	21.1372	0.004	1	literature, APEX_IMS, yeast mito homolog++, mito protein domain, coexpression, MS/MS++	ENSMUSG00000026827	Q64521	727	5
chrX	94367110	94417093	49984	1262	+	Apoo	68316	9	882.756	-1.10214	0.11484	-9.59718	8.21583e-22	1.12054e-20	-1	55.4185	49.4034	57.6471	44.5536	24.8188	25.1644	25.5364	20.8824	854	941	1012	885	777	714	777	680	68316	79135	Apoo	0610008C08Rik|1110019O03Rik|Mico|Micos26	apolipoprotein O	MitoCarta3.0	literature, APEX_IMS, targetP signal, mito protein domain+, MS/MS++	MIM	Mitochondrial dynamics and surveillance > Cristae formation > MICOS complex	Tmito	14.4103	0.007	1	literature, APEX_IMS, targetP signal, mito protein domain+, MS/MS++	ENSMUSG00000049233	Q9DCZ4	212	3
chr16	84827871	84835625	7755	903	-	Atp5j	11957	6	4671.25	-0.871877	0.0911013	-9.57041	1.06482e-21	1.43828e-20	-1	351.159	387.338	382.129	330.47	207.267	174.514	209.494	201.588	3872	5279	4800	4697	4643	3543	4561	4697	11957	522	Atp5j	Atp5pf|CF6	ATP synthase, H+ transporting, mitochondrial F0 complex, subunit F	MitoCarta3.0	literature, APEX_IMS, targetP signal, mito protein domain+, induction, coexpression++, MS/MS++	MIM	OXPHOS > Complex V > CV subunits | OXPHOS > OXPHOS subunits	Tmito	29.4195	0.006	1	literature, APEX_IMS, targetP signal, mito protein domain+, induction, coexpression++, MS/MS++	ENSMUSG00000022890	P97450	108	2
chr7	132557475	132576398	18924	2155	-	Oat	18242	10	2869.45	-1.06178	0.111328	-9.53736	1.4651e-21	1.95258e-20	-1	94.0936	98.877	108.949	88.5923	48.2418	46.3565	53.024	39.4567	2476	3216	3266	3005	2579	2246	2755	2194	18242	4942	Oat	AI194874|rh|rhg	ornithine aminotransferase	MitoCarta3.0	literature, APEX_matrix, targetP signal, mito protein domain, coexpression, MS/MS++	Matrix	Metabolism > Amino acid metabolism > Proline metabolism	Tmito	14.2441	0.007	1	literature, APEX_matrix, targetP signal, mito protein domain, coexpression, MS/MS++	ENSMUSG00000030934	P29758	439	2
chr12	111961376	111966977	5602	365	-	2010107E04Rik	NA	4	1928	-0.738148	0.0774969	-9.52487	1.65254e-21	2.19821e-20	-1	363.703	360.869	370.666	337.508	225.85	193.389	217.835	221.49	1621	1988	1882	1939	2045	1587	1917	2086	70257	9556	Atp5mpl	2010107E04Rik|9430003J03Rik|AU043134|AV124504|MLQ|Mp68	ATP synthase membrane subunit 6.8PL	MitoCarta3.0	induction, coexpression++, MS/MS+	MIM	OXPHOS > Complex V > CV subunits | OXPHOS > OXPHOS subunits	Tpossible_mito	14.2739	0.007	1	induction, coexpression++, MS/MS+	ENSMUSG00000021290	P56379	58	NA
chr10	80249452	80256792	7341	758	+	Ndufs7	75406	8	3532.33	-0.855282	0.0899178	-9.51183	1.87339e-21	2.4849e-20	-1	333.089	330.057	352.137	286.652	195.225	167.586	181.992	174.706	3083	3776	3713	3420	3671	2856	3326	3417	75406	374291	Ndufs7	1010001M04Rik|CI-20kD	NADH:ubiquinone oxidoreductase core subunit S7	MitoCarta3.0	literature, APEX_matrix, targetP signal, Rickettsial homolog, mito protein domain, induction, coexpression++, MS/MS++	MIM	OXPHOS > Complex I > CI subunits | Metabolism > Metals and cofactors > Fe-S-containing proteins | OXPHOS > OXPHOS subunits	Tmito	30.9338	0	1	literature, APEX_matrix, targetP signal, Rickettsial homolog, mito protein domain, induction, coexpression++, MS/MS++	ENSMUSG00000020153	Q9DC70	224	2
chr13	54590231	54591147	917	613	+	Higd2a	67044	2	1073.63	-0.812868	0.0856588	-9.4896	2.31919e-21	3.05596e-20	-1	116.363	119.326	130.055	118.463	71.2833	61.5295	69.7584	72.9587	871	1104	1109	1143	1084	848	1031	1154	67044	192286	Higd2a	2010110M21Rik|AA690237	HIG1 domain family, member 2A	MitoCarta3.0	APEX_IMS, yeast mito homolog++, mito protein domain+, induction, coexpression++, MS/MS++	MIM	OXPHOS > OXPHOS assembly factors | OXPHOS > Respirasome assembly	Tmito	34.6159	0	1	APEX_IMS, yeast mito homolog++, mito protein domain+, induction, coexpression++, MS/MS++	ENSMUSG00000025868	Q9CQJ1	106	NA
chrM	13552	14070	519	519	-	ND6	17722	1	49395.8	-1.34721	0.142598	-9.4476	3.46677e-21	4.51713e-20	-1	7934.8	7486.57	7186.72	7028.4	2995.33	2091.59	3437.09	3124.47	50286	58644	51885	57415	38565	24406	43009	41842	17722	4541	mt-Nd6	-	NADH dehydrogenase subunit 6	MitoCarta3.0	literature, Rickettsial homolog, mito protein domain	MIM	OXPHOS > Complex I > CI subunits | OXPHOS > OXPHOS subunits	Tmito	-1.035	0.407	1	literature, Rickettsial homolog, mito protein domain	ENSMUSG00000064368	P03925	172	NA
chr19	55069734	55099447	29714	3828	-	Gpam	14732	21	2105.25	-1.10646	0.117509	-9.41588	4.69128e-21	6.05629e-20	-1	37.7384	47.5632	36.62	40.9611	17.1962	21.6698	19.4704	17.3427	1764	2748	1950	2468	1633	1865	1797	1713	14732	57678	Gpam	GPA|GPAT|GPAT-1|GPAT1|P90	glycerol-3-phosphate acyltransferase, mitochondrial	MitoCarta3.0	literature, mito protein domain, coexpression	Membrane	Metabolism > Lipid metabolism > Cardiolipin synthesis | Metabolism > Lipid metabolism > Phospholipid metabolism	Tmito	2.7734	0.142	1	literature, mito protein domain, coexpression	ENSMUSG00000024978	Q61586	827	NA
chr1	52163449	52233232	69784	7488	-	Gls	14660	18	1223.76	-0.798841	0.0853553	-9.35901	8.04847e-21	1.02486e-19	-1	11.8883	10.2287	11.2325	11.6748	6.4062	5.98746	6.97362	6.50063	1087	1156	1170	1376	1190	1008	1259	1256	14660	2744	Gls	6330442B14|AI314027|B230365M23Rik	glutaminase	MitoCarta3.0	literature, APEX_matrix, targetP signal+, mito protein domain+, MS/MS++	MIM	Metabolism > Amino acid metabolism > Glutamate metabolism	Tmito	17.4751	0.003	1	literature, APEX_matrix, targetP signal+, mito protein domain+, MS/MS++	ENSMUSG00000026103	D3Z7P3	674	1
chr8	111094745	111135144	40400	2904	+	Pdpr	319518	18	530.045	-1.72475	0.184397	-9.35345	8.48341e-21	1.07731e-19	-1	17.7382	14.2141	17.6749	11.1576	3.85893	5.55979	5.12739	3.84351	629	623	714	510	278	363	359	288	319518	55066	Pdpr	4930402E16Rik|AU018056|mKIAA1990	pyruvate dehydrogenase phosphatase regulatory subunit	MitoCarta3.0	APEX_matrix, targetP signal+, yeast mito homolog, mito protein domain, MS/MS++	Matrix	Metabolism > Carbohydrate metabolism > Pyruvate metabolism	Tmito	13.5079	0.01	1	APEX_matrix, targetP signal+, yeast mito homolog, mito protein domain, MS/MS++	ENSMUSG00000033624	Q7TSQ8	878	1
chr14	73552786	73596142	43357	2108	+	Sucla2	20916	11	8643	-0.974657	0.104605	-9.31752	1.19089e-20	1.50403e-19	-1	274.55	304.628	319.54	280.021	158.202	126.155	166.967	148.476	7067	9692	9370	9291	8273	5979	8486	8076	20916	8803	Sucla2	4930547K18Rik|A-SCS|SCS-betaA	succinate-Coenzyme A ligase, ADP-forming, beta subunit	MitoCarta3.0	literature, APEX_matrix, targetP signal+, yeast mito homolog+, Rickettsial homolog, mito protein domain, induction, coexpression+, MS/MS++	Matrix	Metabolism > Carbohydrate metabolism > TCA cycle | Metabolism > Carbohydrate metabolism > Itaconate metabolism | Metabolism > Nucleotide metabolism > Nucleotide synthesis and processing	Tmito	35.2673	0	1	literature, APEX_matrix, targetP signal+, yeast mito homolog+, Rickettsial homolog, mito protein domain, induction, coexpression+, MS/MS++	ENSMUSG00000022110	Q9Z2I9	463	1
chrM	7013	7696	684	684	+	COX2	17709	1	98.617	-1.81093	0.19458	-9.30685	1.31681e-20	1.65273e-19	-1	10.6559	14.6267	13.1374	10.2173	3.35922	4.16171	3.15316	3.22961	89	151	125	110	57	64	52	57	17709	4513	mt-Co2	-	cytochrome c oxidase subunit II	MitoCarta3.0	literature, APEX_IMS, APEX_matrix, yeast mito homolog++, Rickettsial homolog, mito protein domain+, MS/MS+	MIM	OXPHOS > Complex IV > CIV subunits | OXPHOS > OXPHOS subunits	Tmito	21.1463	0.004	1	literature, APEX_IMS, APEX_matrix, yeast mito homolog++, Rickettsial homolog, mito protein domain+, MS/MS+	ENSMUSG00000064354	P00405	227	NA
chr15	78406712	78414015	7304	1522	+	Mpst	246221	3	769.834	-1.22408	0.132883	-9.21174	3.20878e-20	3.92194e-19	-1	31.854	40.1368	45.5322	36.1077	18.937	14.904	16.3779	15.5582	592	922	964	865	715	510	601	611	246221	4357	Mpst	Mst	mercaptopyruvate sulfurtransferase	MitoCarta3.0	APEX_matrix, targetP signal, mito protein domain, coexpression, MS/MS++	MIM	Metabolism > Detoxification > Xenobiotic metabolism | Metabolism > Sulfur metabolism	Tmito	11.3783	0.016	1	APEX_matrix, targetP signal, mito protein domain, coexpression, MS/MS++	ENSMUSG00000071711	Q3UW66	297	4
chr12	69690436	69724874	34439	3338	-	L2hgdh	217666	10	874.954	-1.02421	0.111631	-9.17489	4.52029e-20	5.48188e-19	-1	18.4006	18.7574	21.2993	17.777	9.81801	7.9416	10.5244	9.18379	750	945	989	934	813	596	847	791	217666	79944	L2hgdh	BC016226	L-2-hydroxyglutarate dehydrogenase	MitoCarta3.0	literature, APEX_matrix, targetP signal, mito protein domain, induction, coexpression, MS/MS++	MIM	Metabolism > Carbohydrate metabolism > TCA-associated	Tmito	18.595	0.003	1	literature, APEX_matrix, targetP signal, mito protein domain, induction, coexpression, MS/MS++	ENSMUSG00000020988	Q91YP0	464	3
chr6	126821863	126849144	27282	1322	-	Ndufa9	66108	11	4331.81	-0.655779	0.0715633	-9.16362	5.01836e-20	6.07538e-19	-1	208.144	229.992	218.328	212.994	149.533	131.854	138.547	131.979	3360	4589	4015	4432	4904	3919	4416	4502	66108	4704	Ndufa9	1010001N11Rik	NADH:ubiquinone oxidoreductase subunit A9	MitoCarta3.0	literature, APEX_matrix, targetP signal+, mito protein domain, induction, coexpression++, MS/MS++	MIM	OXPHOS > Complex I > CI subunits | OXPHOS > OXPHOS subunits	Tmito	27.9693	0.004	1	literature, APEX_matrix, targetP signal+, mito protein domain, induction, coexpression++, MS/MS++	ENSMUSG00000000399	Q9DC69	377	1
chr1	171217803	171222514	4712	2920	-	Tomm40l	641376	10	782.847	-0.936038	0.102423	-9.13893	6.30743e-20	7.59658e-19	-1	16.407	20.3987	21.1232	18.4289	10.6022	10.0381	9.70144	9.59594	585	899	858	847	768	659	683	723	641376	84134	Tomm40l	-	translocase of outer mitochondrial membrane 40-like	MitoCarta3.0	targetP signal, yeast mito homolog+, mito protein domain+, induction, coexpression+, MS/MS	MOM	Protein import, sorting and homeostasis > Protein import and sorting > TOM	Tpossible_mito	24.6574	0.003	1	targetP signal, yeast mito homolog+, mito protein domain+, induction, coexpression+, MS/MS	ENSMUSG00000005674	Q9CZR3	308	4
chr1	53313624	53326343	12720	1948	+	Osgepl1	72085	9	490.072	-0.908258	0.0994861	-9.12949	6.88199e-20	8.23898e-19	-1	18.5398	18.1286	18.9315	15.6223	9.9121	9.06462	9.85804	9.0721	441	533	513	479	479	397	463	456	72085	64172	Osgepl1	2610001M19Rik|AA416452	O-sialoglycoprotein endopeptidase-like 1	MitoCarta3.0	APEX_matrix, targetP signal, yeast mito homolog, Rickettsial homolog, mito protein domain, coexpression	Matrix	Mitochondrial central dogma > mtRNA metabolism > mt-tRNA modifications	Tmito	12.2734	0.014	1	APEX_matrix, targetP signal, yeast mito homolog, Rickettsial homolog, mito protein domain, coexpression	ENSMUSG00000026096	Q6PEB4	414	2
chr2	155846886	155930310	83425	2671	-	Uqcc1	56046	10	2153.35	-0.833731	0.092061	-9.05629	1.34968e-19	1.58333e-18	-1	56.2625	59.6082	59.6958	48.4762	32.0402	28.975	32.5008	32.1535	1835	2403	2218	2038	2123	1740	2093	2216	56046	55245	Uqcc1	2310079L17Rik|2410003P15Rik|3110038N19Rik|Bfz|Bfzb|Bfzp|Cbp|Cbp3|Uqcc	ubiquinol-cytochrome c reductase complex assembly factor 1	MitoCarta3.0	literature, APEX_matrix, targetP signal, yeast mito homolog, mito protein domain+, coexpression++, MS/MS++	MIM	OXPHOS > Complex III > CIII assembly factors | OXPHOS > OXPHOS assembly factors	Tmito	27.7674	0.004	1	literature, APEX_matrix, targetP signal, yeast mito homolog, mito protein domain+, coexpression++, MS/MS++	ENSMUSG00000005882	Q9CWU6	295	3
chr6	11900373	11907446	7074	492	-	Ndufa4	17992	4	6037.66	-0.801399	0.0886402	-9.04103	1.552e-19	1.81763e-18	-1	862.725	854.732	870.545	794.549	546.897	428.781	481.949	483.024	5183	6347	5958	6153	6675	4743	5717	6132	17992	4697	Ndufa4	ML|MLRQ	Ndufa4, mitochondrial complex associated	MitoCarta3.0	literature, targetP signal, mito protein domain, coexpression++, MS/MS++	MIM	OXPHOS > Complex IV > CIV subunits | OXPHOS > OXPHOS subunits	Tmito	19.1231	0.003	1	literature, targetP signal, mito protein domain, coexpression++, MS/MS++	ENSMUSG00000029632	Q62425	82	4
chr16	31422297	31458901	36605	3333	+	Bdh1	71911	7	177.644	-3.34039	0.372824	-8.9597	3.25575e-19	3.74411e-18	-1	2.77651	6.46062	3.68822	8.12032	0.399115	0.293586	0.497764	0.883711	113	325	171	426	33	22	40	76	71911	622	Bdh1	2310032J20Rik|AI327223|Bdh	3-hydroxybutyrate dehydrogenase, type 1	MitoCarta3.0	literature, APEX_matrix, targetP signal+, Rickettsial homolog, mito protein domain, induction, coexpression, MS/MS++	MIM	Metabolism > Carbohydrate metabolism > Ketone metabolism	Tmito	24.5725	0.003	1	literature, APEX_matrix, targetP signal+, Rickettsial homolog, mito protein domain, induction, coexpression, MS/MS++	ENSMUSG00000046598	Q80XN0	343	1
chr2	30171524	30174069	2546	1032	+	Endog	13804	3	369.839	-0.941111	0.10528	-8.93912	3.92297e-19	4.47832e-18	-1	23.3305	24.1399	28.4905	26.2258	14.0618	13.6193	12.7804	12.8058	294	376	409	426	360	316	318	341	13804	2021	Endog	-	endonuclease G	MitoCarta3.0	literature, APEX_IMS, yeast mito homolog, mito protein domain, coexpression++, MS/MS	IMS	Mitochondrial central dogma > mtDNA maintenance > mtDNA stability and decay | Mitochondrial central dogma > mtRNA metabolism > mtRNA stability and decay | Mitochondrial dynamics and surveillance > Apoptosis	Tmito	12.895	0.011	1	literature, APEX_IMS, yeast mito homolog, mito protein domain, coexpression++, MS/MS	ENSMUSG00000015337	O08600	294	NA
chr13	97137937	97181196	43260	5367	+	Gfm2	320806	21	1634.58	-0.808076	0.0904995	-8.92907	4.29622e-19	4.89245e-18	-1	22.8274	21.0484	20.9087	19.3191	12.3403	10.8482	13.1221	11.6981	1496	1705	1561	1632	1643	1309	1698	1620	320806	84340	Gfm2	6530419G12Rik|A930009M04Rik|EF-G2mt|EFG2|MST02|MST027|RRF2mt	G elongation factor, mitochondrial 2	MitoCarta3.0	literature, APEX_matrix, targetP signal, yeast mito homolog++, Rickettsial homolog, mito protein domain, coexpression++, MS/MS++	Matrix	Mitochondrial central dogma > Translation > Translation factors	Tmito	30.8835	0	1	literature, APEX_matrix, targetP signal, yeast mito homolog++, Rickettsial homolog, mito protein domain, coexpression++, MS/MS++	ENSMUSG00000021666	Q8R2Q4	779	3
chr2	103021055	103073513	52459	2526	-	Pdhx	27402	11	1576.71	-0.790087	0.089357	-8.84191	9.40919e-19	1.04185e-17	-1	43.8977	44.9577	43.9695	38.7334	26.5705	26.3418	22.9712	23.3207	1354	1714	1545	1540	1665	1496	1399	1520	27402	8050	Pdhx	AI481367|E3bp|Pdx|Pdx1	pyruvate dehydrogenase complex, component X	MitoCarta3.0	literature, APEX_matrix, targetP signal, yeast mito homolog+, Rickettsial homolog, mito protein domain+, induction, coexpression++, MS/MS+	Matrix	Metabolism > Carbohydrate metabolism > Pyruvate metabolism	Tmito	38.04	0	1	literature, APEX_matrix, targetP signal, yeast mito homolog+, Rickettsial homolog, mito protein domain+, induction, coexpression++, MS/MS+	ENSMUSG00000010914	Q8BKZ9	501	2
chr4	139101814	139131113	29300	2683	-	Minos1	NA	4	1731.57	-0.641601	0.0725915	-8.83852	9.69964e-19	1.07317e-17	-1	43.954	42.1787	44.1563	40.3504	27.66	25.1983	28.0733	28.384	1440	1708	1648	1704	1841	1520	1816	1965	433771	440574	Micos10	2310028O11Rik|Mi|Minos1	mitochondrial contact site and cristae organizing system subunit 10	MitoCarta3.0	literature, APEX_IMS, yeast mito homolog, mito protein domain+, induction, coexpression++, MS/MS++	MIM	Mitochondrial dynamics and surveillance > Cristae formation > MICOS complex	Tmito	27.8034	0.004	1	literature, APEX_IMS, yeast mito homolog, mito protein domain+, induction, coexpression++, MS/MS++	ENSMUSG00000050608	Q7TNS2	76	NA
chrX	160122219	160138430	16212	2855	-	Pdha1	18597	11	12122.8	-0.811657	0.0919688	-8.82535	1.09116e-18	1.20156e-17	-1	297.288	292.015	292.512	291.584	196.399	161.882	153.832	156.393	10364	12583	11617	13103	13910	10391	10589	11521	18597	5160	Pdha1	Pdha|Pdha-1	pyruvate dehydrogenase E1 alpha 1	MitoCarta3.0	literature, APEX_matrix, targetP signal+, yeast mito homolog+, Rickettsial homolog, mito protein domain+, induction, coexpression++, MS/MS++	Matrix	Metabolism > Carbohydrate metabolism > Pyruvate metabolism	Tmito	42.9867	0	1	literature, APEX_matrix, targetP signal+, yeast mito homolog+, Rickettsial homolog, mito protein domain+, induction, coexpression++, MS/MS++	ENSMUSG00000031299	P35486	390	1
chr8	40308051	40386304	78254	3268	+	Micu3	78506	15	336.058	-1.0023	0.115245	-8.69708	3.40525e-18	3.61892e-17	-1	7.29235	7.13653	8.66703	6.66823	3.73749	3.49783	3.88363	3.72374	291	352	394	343	303	257	306	314	78506	286097	Micu3	2900075B16Rik|Efha|Efha2	mitochondrial calcium uptake family, member 3	MitoCarta3.0	manual, targetP signal, mito protein domain, MS/MS	MIM	Signaling > Calcium homeostasis > Calcium cycle | Signaling > Calcium homeostasis > EF hand proteins | Small molecule transport > Calcium uniporter	Tpossible_mito	4.6301	0.068	0	targetP signal, mito protein domain, MS/MS	ENSMUSG00000039478	Q9CTY5	523	2
chr15	76343523	76345934	2412	1194	+	Cyc1	66445	7	6729.87	-0.689251	0.0798167	-8.63542	5.85094e-18	6.12055e-17	-1	364	414.85	374.492	355.71	255.098	229.432	226.764	224.612	5307	7476	6220	6685	7556	6159	6528	6920	66445	1537	Cyc1	2610002H19Rik|AA408921|Cyct1	cytochrome c-1	MitoCarta3.0	literature, APEX_IMS, APEX_matrix, targetP signal, yeast mito homolog++, Rickettsial homolog, mito protein domain+, induction, coexpression++, MS/MS++	MIM	OXPHOS > Complex III > CIII subunits | Metabolism > Metals and cofactors > Heme-containing proteins | Metabolism > Electron carriers > Cytochromes | OXPHOS > OXPHOS subunits	Tmito	44.1268	0	1	literature, APEX_IMS, APEX_matrix, targetP signal, yeast mito homolog++, Rickettsial homolog, mito protein domain+, induction, coexpression++, MS/MS++	ENSMUSG00000022551	Q9D0M3	325	2
chr2	90910713	90918050	7338	1319	-	Ptpmt1	66461	5	553.668	-0.877239	0.101964	-8.60343	7.73714e-18	8.04193e-17	-1	31.1685	27.6779	32.7556	26.3476	17.0839	15.7815	15.7855	15.4845	502	551	601	547	559	468	502	527	66461	114971	Ptpmt1	1110001D10Rik|2810004N20Rik|PLIP	protein tyrosine phosphatase, mitochondrial 1	MitoCarta3.0	literature, APEX_matrix, mito protein domain, coexpression, MS/MS++	MIM	Metabolism > Lipid metabolism > Cardiolipin synthesis | Metabolism > Lipid metabolism > Phospholipid metabolism	Tmito	6.9039	0.038	1	literature, APEX_matrix, mito protein domain, coexpression, MS/MS++	ENSMUSG00000063235|ENSMUSG00000110860	Q66GT5	261	NA
chr1	4807893	4846735	38843	2433	+	Lypla1	18777	9	1709.28	-0.671653	0.0780684	-8.60339	7.73936e-18	8.04193e-17	-1	47.2587	47.6838	47.2457	45.0449	30.8335	26.8186	31.5717	28.29	1404	1751	1599	1725	1861	1467	1852	1776	18777	10434	Lypla1	APT-1|Gm39587|LPL-I|P|Pla1a	lysophospholipase 1	MitoCarta3.0	Rickettsial homolog, mito protein domain, coexpression, MS/MS++	unknown	Metabolism > Lipid metabolism | Signaling	Tpossible_mito	11.6242	0.015	1	Rickettsial homolog, mito protein domain, coexpression, MS/MS++	ENSMUSG00000025903	P97823	230	NA
chr4	11051045	11076205	25161	1083	-	Ndufaf6	76947	9	331.603	-1.13406	0.132266	-8.5741	9.98611e-18	1.02699e-16	-1	22.5343	24.349	25.0911	19.3004	11.7991	8.99422	10.8382	9.9125	298	398	378	329	317	219	283	277	76947	137682	Ndufaf6	2310030N02Rik	NADH:ubiquinone oxidoreductase complex assembly factor 6	MitoCarta3.0	literature, targetP signal, mito protein domain, induction, coexpression++, MS/MS	MIM	OXPHOS > Complex I > CI assembly factors | OXPHOS > OXPHOS assembly factors	Tmito	19.4096	0.003	1	literature, targetP signal, mito protein domain, induction, coexpression++, MS/MS	ENSMUSG00000050323	A2AIL4	333	2
chr11	78826595	78843899	17305	5053	+	Lyrm9	66274	4	302.624	-0.958818	0.112025	-8.559	1.13846e-17	1.16652e-16	-1	4.44076	4.11725	4.76597	3.83486	2.14596	2.30622	2.28189	2.08618	274	314	335	305	269	262	278	272	66274	201229	Lyrm9	1810012P15Rik	LYR motif containing 9	MitoCarta3.0	mito protein domain+, MS/MS	unknown	0	Tnon_mito	5.228	0.056	0	mito protein domain+, MS/MS	ENSMUSG00000072640	Q3UN90	78	NA
chr1	171129157	171150603	21447	1179	-	Sdhc	66052	6	4501.39	-0.612271	0.0721676	-8.48401	2.17569e-17	2.19086e-16	-1	233.251	270.532	248.955	248.42	172.286	154.825	163.337	164.554	3358	4814	4083	4610	5039	4104	4643	5006	66052	6391	Sdhc	0610010E03Rik|AI316496|AU019277	succinate dehydrogenase complex, subunit C, integral membrane protein	MitoCarta3.0	literature, targetP signal, yeast mito homolog++, Rickettsial homolog, mito protein domain, induction, coexpression++, MS/MS+	MIM	OXPHOS > Complex II > CII subunits | Metabolism > Carbohydrate metabolism > TCA cycle | Metabolism > Metals and cofactors > Heme-containing proteins | OXPHOS > OXPHOS subunits	Tmito	36.4758	0	1	literature, targetP signal, yeast mito homolog++, Rickettsial homolog, mito protein domain, induction, coexpression++, MS/MS+	ENSMUSG00000058076	Q9CZB0	169	2
chr11	62281473	62316441	34969	3436	+	Ttc19	72795	10	855.776	-0.78239	0.0922264	-8.48336	2.18786e-17	2.20153e-16	-1	18.8768	15.6192	17.5326	16.3085	9.4324	10.1617	10.5984	9.50837	792	810	838	882	804	785	878	843	72795	54902	Ttc19	2010204O13Rik|2810460C24Rik|AI505442	tetratricopeptide repeat domain 19	MitoCarta3.0	literature, APEX_IMS, targetP signal+, mito protein domain, induction, MS/MS+	MIM	OXPHOS > Complex III > CIII assembly factors | OXPHOS > OXPHOS assembly factors	Tmito	12.9695	0.011	1	literature, APEX_IMS, targetP signal+, mito protein domain, induction, MS/MS+	ENSMUSG00000042298	Q8CC21	365	1
chr16	29579334	29654602	75269	6002	+	Opa1	74143	30	2347.98	-0.672688	0.0796139	-8.44938	2.92851e-17	2.91333e-16	-1	26.2795	26.6151	26.0148	25.3623	17.1196	17.3556	16.5158	14.4316	1926	2411	2172	2396	2549	2342	2390	2235	74143	4976	Opa1	1200011N24Rik|AI225888|AI847218|l|lilr3|mKIAA0567	OPA1, mitochondrial dynamin like GTPase	MitoCarta3.0	literature, APEX_IMS, yeast mito homolog++, mito protein domain, induction, coexpression++, MS/MS++	MIM	Mitochondrial dynamics and surveillance > Fusion | Mitochondrial dynamics and surveillance > Cristae formation	Tmito	31.2616	0	1	literature, APEX_IMS, yeast mito homolog++, mito protein domain, induction, coexpression++, MS/MS++	ENSMUSG00000038084	P58281	978	5
chr13	66900621	66905350	4730	503	-	Uqcrb	67530	4	3804.66	-0.736032	0.0873716	-8.42415	3.63371e-17	3.59191e-16	-1	521.489	522.541	552.951	453.319	335.708	295.697	304.433	294.941	3203	3967	3869	3589	4189	3344	3692	3828	67530	7381	Uqcrb	2210415M14Rik|QP-|QP-C|QPC|UQBC|UQBP|UQPC	ubiquinol-cytochrome c reductase binding protein	MitoCarta3.0	literature, APEX_matrix, targetP signal, yeast mito homolog++, mito protein domain+, MS/MS++	MIM	OXPHOS > Complex III > CIII subunits | OXPHOS > OXPHOS subunits	Tmito	22.6843	0.005	1	literature, APEX_matrix, targetP signal, yeast mito homolog++, mito protein domain+, MS/MS++	ENSMUSG00000021520	Q9CQB4	111	4
chr11	106066107	106073612	7506	1337	+	Taco1	70207	5	826.696	-1.22458	0.145764	-8.40111	4.42296e-17	4.34144e-16	-1	51.9423	50.547	50.9184	34.4513	20.6226	20.3595	21.8083	17.566	848	1020	947	725	684	612	703	606	70207	51204	Taco1	2310066I18Rik|Ccdc44	translational activator of mitochondrially encoded cytochrome c oxidase I	MitoCarta3.0	literature, APEX_matrix, targetP signal+, yeast mito homolog, Rickettsial homolog, mito protein domain+, MS/MS++	Matrix	Mitochondrial central dogma > Translation > Translation factors | OXPHOS > Complex IV > CIV assembly factors | OXPHOS > OXPHOS assembly factors	Tmito	26.2483	0.003	1	literature, APEX_matrix, targetP signal+, yeast mito homolog, Rickettsial homolog, mito protein domain+, MS/MS++	ENSMUSG00000001983	Q8K0Z7	294	1
chr6	32792227	33060152	267926	1432	-	Chchd3	66075	8	4829.82	-0.678126	0.0814466	-8.32602	8.36033e-17	8.02626e-16	-1	241.224	227.594	230.624	200.98	147.449	133.124	146.325	135.725	4218	4919	4594	4530	5238	4286	5052	5015	66075	54927	Chchd3	0610041L09Rik|1700039J09Rik|AW558177|Mico|Micos19	coiled-coil-helix-coiled-coil-helix domain containing 3	MitoCarta3.0	literature, APEX_IMS, APEX_matrix, GFP, Rickettsial homolog, induction, coexpression++, MS/MS++	MIM	Mitochondrial dynamics and surveillance > Cristae formation > MICOS complex | Mitochondrial dynamics and surveillance > Intramitochondrial membrane interactions	Tmito	23.8115	0.003	1	literature, APEX_IMS, APEX_matrix, GFP, Rickettsial homolog, induction, coexpression++, MS/MS++	ENSMUSG00000053768	Q9CRB9	227	NA
chr11	120729485	120732021	2537	1021	-	Cbr2	12409	8	522.117	-1.74309	0.209895	-8.3046	1.00157e-16	9.58268e-16	-1	54.5431	31.8627	48.3712	36.0289	9.94933	17.2947	11.7807	11.9948	680	491	687	579	252	397	290	316	12409	NA	Cbr2	ML|MLCR	carbonyl reductase 2	MitoCarta3.0	targetP signal, Rickettsial homolog, mito protein domain, MS/MS+	Matrix	Metabolism	Tpossible_mito	7.3869	0.033	1	targetP signal, Rickettsial homolog, mito protein domain, MS/MS+	ENSMUSG00000025150	P08074	244	4
chr15	58933810	58939489	5680	651	+	Ndufb9	66218	4	5989.13	-0.64362	0.0776195	-8.29199	1.11366e-16	1.06333e-15	-1	584.46	636.304	625.127	587.313	431.961	368.466	387.047	370.051	4646	6252	5661	6018	6976	5393	6075	6216	66218	4715	Ndufb9	1190008J14Rik|CI-B22	NADH:ubiquinone oxidoreductase subunit B9	MitoCarta3.0	literature, APEX_IMS, APEX_matrix, targetP signal, mito protein domain+, induction, coexpression++, MS/MS++	MIM	OXPHOS > Complex I > CI subunits | OXPHOS > OXPHOS subunits	Tmito	29.1898	0.005	1	literature, APEX_IMS, APEX_matrix, targetP signal, mito protein domain+, induction, coexpression++, MS/MS++	ENSMUSG00000022354	Q9CQJ8	179	3
chr4	147873586	147904909	31324	4767	-	Mfn2	170731	20	12966.1	-0.726629	0.0877904	-8.27686	1.26462e-16	1.205e-15	-1	183.271	179.241	187.418	185.494	113.152	119.868	116.824	94.5998	10668	12896	12428	13918	13381	12847	13427	11636	170731	9927	Mfn2	D630023P19Rik|Fz|Fzo	mitofusin 2	MitoCarta3.0	literature, mito protein domain+, induction, coexpression, MS/MS+	MOM	Mitochondrial dynamics and surveillance > Fusion | Mitochondrial dynamics and surveillance > Organelle contact sites	Tmito	16.2416	0.005	1	literature, mito protein domain+, induction, coexpression, MS/MS+	ENSMUSG00000029020	Q80U63	757	NA
chr19	17394043	17401349	7307	2482	+	Rfk	54391	4	1458.94	-0.713497	0.0864667	-8.2517	1.56161e-16	1.47993e-15	-1	38.4398	36.9721	42.9532	40.0344	24.6379	21.8091	25.8683	24.265	1165	1385	1483	1564	1517	1217	1548	1554	54391	55312	Rfk	0610038L10Rik|AF031381|KOI-4|fla	riboflavin kinase	MitoCarta3.0	targetP signal, yeast mito homolog++, MS/MS	Matrix	Metabolism > Vitamin metabolism > Vitamin B2 metabolism	Tpossible_mito	12.1328	0.014	1	targetP signal, yeast mito homolog++, MS/MS	ENSMUSG00000024712	Q8CFV9	155	2
chr12	81492194	81532911	40718	10825	-	Synj2bp	24071	4	1002.81	-0.603488	0.0734568	-8.21554	2.11205e-16	1.97092e-15	-1	5.81018	6.17575	6.362	5.8867	4.08133	3.76781	4.1342	3.96683	768	1009	958	1003	1096	917	1079	1108	24071	55333	Synj2bp	A|AA409442|ARIP2|ActRIP4|D12Wsu118|D12Wsu118e|OMP|OMP25	synaptojanin 2 binding protein	MitoCarta3.0	APEX_IMS, mito protein domain, coexpression, MS/MS+	MOM	Mitochondrial dynamics and surveillance > Organelle contact sites	Tmito	4.5864	0.073	1	APEX_IMS, mito protein domain, coexpression, MS/MS+	ENSMUSG00000090935	Q9D6K5	145	NA
chr13	100735940	100744659	8720	716	-	Mrps36	66128	4	412.151	-1.20222	0.147122	-8.17157	3.04395e-16	2.81058e-15	-1	46.7807	44.7877	48.7954	33.7186	20.9435	20.8104	16.9728	16.8878	409	484	486	380	372	335	293	312	66128	92259	Mrps36	1110018B13Rik|S36mt	mitochondrial ribosomal protein S36	MitoCarta3.0	literature, APEX_matrix, mito protein domain+, MS/MS++	Matrix	Mitochondrial central dogma > Translation > Mitochondrial ribosome | Metabolism > Carbohydrate metabolism > TCA cycle	Tmito	12.3622	0.013	1	literature, APEX_matrix, mito protein domain+, MS/MS++	ENSMUSG00000061474	Q9CQX8	102	5
chr9	22072246	22085427	13182	1673	-	Ecsit	26940	9	1258.19	-0.622787	0.076403	-8.15134	3.59911e-16	3.31227e-15	-1	48.6082	51.4446	50.4891	47.2414	33.564	30.7068	33.9643	30.2074	993	1299	1175	1244	1393	1155	1370	1304	26940	51295	Ecsit	Sit|Sitpec	ECSIT signalling integrator	MitoCarta3.0	literature, APEX_matrix, targetP signal, mito protein domain, induction, coexpression+	MIM	OXPHOS > Complex I > CI assembly factors | OXPHOS > OXPHOS assembly factors	Tmito	12.7364	0.011	1	literature, APEX_matrix, targetP signal, mito protein domain, induction, coexpression+	ENSMUSG00000066839	Q9QZH6	435	2
chr2	73908447	73911326	2880	724	-	Atp5g3	228033	5	8624.85	-0.615765	0.0759888	-8.10337	5.34583e-16	4.89406e-15	-1	749.835	850.074	774.285	752.742	525.263	465.609	519.769	529.942	6629	9289	7798	8578	9434	7579	9073	9900	228033	518	Atp5g3	6030447M23|Atp5mc3	ATP synthase, H+ transporting, mitochondrial F0 complex, subunit C3 (subunit 9)	MitoCarta3.0	literature, targetP signal, yeast mito homolog+, Rickettsial homolog, mito protein domain, coexpression++	MIM	OXPHOS > Complex V > CV subunits | OXPHOS > OXPHOS subunits	Tmito	19.9947	0.004	1	literature, targetP signal, yeast mito homolog+, Rickettsial homolog, mito protein domain, coexpression++	ENSMUSG00000018770	P56384	141	2
chr4	40270591	40279421	8831	659	-	Ndufb6	230075	4	1899.15	-0.647806	0.0807072	-8.02661	1.002e-15	9.04181e-15	-1	190.508	194.043	201.592	177.005	133.41	117.304	114.736	121.5	1533	1930	1848	1836	2181	1738	1823	2066	230075	4712	Ndufb6	CI-B17|Gm137	NADH:ubiquinone oxidoreductase subunit B6	MitoCarta3.0	literature, APEX_IMS, APEX_matrix, mito protein domain+, induction, coexpression++, MS/MS++	MIM	OXPHOS > Complex I > CI subunits | OXPHOS > OXPHOS subunits	Tmito	26.5865	0.004	1	literature, APEX_IMS, APEX_matrix, mito protein domain+, induction, coexpression++, MS/MS++	ENSMUSG00000071014	Q3UIU2	128	NA
chrX	17555600	17572325	16726	3086	-	Fundc1	72018	5	510.233	-0.900639	0.11233	-8.01776	1.07691e-15	9.66318e-15	-1	10.1639	11.3361	12.9054	12.2907	6.83164	5.56339	6.43781	6.19131	383	528	554	597	523	386	479	493	72018	139341	Fundc1	1500005J14Rik|1810033P05Rik	FUN14 domain containing 1	MitoCarta3.0	yeast mito homolog, mito protein domain+, MS/MS	MOM	Mitochondrial dynamics and surveillance > Mitophagy | Mitochondrial dynamics and surveillance > Autophagy	Tpossible_mito	7.4516	0.033	1	yeast mito homolog, mito protein domain+, MS/MS	ENSMUSG00000025040	Q9DB70	155	NA
chr11	96072793	96075694	2902	868	-	Atp5g1	11951	5	6368.42	-0.782907	0.097652	-8.01732	1.08074e-15	9.68521e-15	-1	521.089	542.644	510.09	439.021	287.468	264.41	325.597	292.273	5523	7109	6159	5998	6190	5160	6814	6546	11951	516	Atp5g1	Atp5mc1	ATP synthase, H+ transporting, mitochondrial F0 complex, subunit C1 (subunit 9)	MitoCarta3.0	literature, targetP signal, yeast mito homolog+, Rickettsial homolog, mito protein domain	MIM	OXPHOS > Complex V > CV subunits | OXPHOS > OXPHOS subunits	Tmito	7.2525	0.034	1	literature, targetP signal, yeast mito homolog+, Rickettsial homolog, mito protein domain	ENSMUSG00000006057	Q9CR84	136	3
chr11	95026258	95041371	15114	2263	-	Pdk2	18604	11	8317.38	-0.749408	0.0934986	-8.01518	1.0998e-15	9.84964e-15	-1	239.894	244.852	269.318	245.597	152.692	134.653	169.369	137.93	6629	8363	8478	8748	8572	6851	9241	8054	18604	5164	Pdk2	-	pyruvate dehydrogenase kinase, isoenzyme 2	MitoCarta3.0	literature, APEX_matrix, targetP signal, yeast mito homolog+, mito protein domain+, induction, coexpression, MS/MS++	Matrix	Metabolism > Carbohydrate metabolism > Pyruvate metabolism	Tmito	28.205	0.005	1	literature, APEX_matrix, targetP signal, yeast mito homolog+, mito protein domain+, induction, coexpression, MS/MS++	ENSMUSG00000038967	Q9JK42	407	3
chr10	94199009	94220948	21940	561	+	Ndufa12	66414	4	2589.78	-0.712182	0.0888944	-8.01155	1.13268e-15	1.01312e-14	-1	323.2	317.817	329.454	273.157	199.828	173.87	197.252	187.905	2214	2691	2571	2412	2781	2193	2668	2720	66414	55967	Ndufa12	2410011G03Rik|AW112974|CI-B17.2|CIB17.2	NADH:ubiquinone oxidoreductase subunit A12	MitoCarta3.0	literature, APEX_matrix, Rickettsial homolog, coexpression++, MS/MS++	MIM	OXPHOS > Complex I > CI subunits | OXPHOS > OXPHOS subunits	Tmito	19.9181	0.004	1	literature, APEX_matrix, Rickettsial homolog, coexpression++, MS/MS++	ENSMUSG00000020022	Q7TMF3	149	NA
chr9	51943023	51963602	20580	3441	-	Fdx1	14148	4	474.359	-0.815036	0.101737	-8.01121	1.13586e-15	1.01467e-14	-1	9.44849	9.64672	9.69369	9.34253	6.2557	5.20917	4.954	5.24847	397	501	464	506	534	403	411	466	14148	2230	Fdx1	ADRE	ferredoxin 1	MitoCarta3.0	literature, APEX_matrix, targetP signal+, yeast mito homolog+, Rickettsial homolog, mito protein domain, induction, coexpression, MS/MS+	Matrix	Metabolism > Lipid metabolism > Cholesterol, bile acid, steroid synthesis | Metabolism > Metals and cofactors > Heme synthesis and processing | Metabolism > Metals and cofactors > Fe-S cluster biosynthesis | Metabolism > Metals and cofactors > Fe-S-containing proteins | Metabolism > Vitamin metabolism > Vitamin D metabolism	Tmito	28.7324	0.005	1	literature, APEX_matrix, targetP signal+, yeast mito homolog+, Rickettsial homolog, mito protein domain, induction, coexpression, MS/MS+	ENSMUSG00000032051	P46656	188	1
chr9	44252713	44268599	15887	3980	-	Nlrx1	270151	10	439.978	-0.918833	0.114759	-8.00661	1.17912e-15	1.05264e-14	-1	7.71622	7.90746	8.57959	7.1674	4.41593	3.6432	4.64783	3.87554	375	475	475	449	436	326	446	398	270151	79671	Nlrx1	BC034204|NOD9	NLR family member X1	MitoCarta3.0	APEX_matrix, targetP signal, MS/MS	Matrix	Signaling > Immune response	Tmito	2.141	0.169	1	APEX_matrix, targetP signal, MS/MS	ENSMUSG00000032109	Q3TL44	975	3
chr2	130279309	130284451	5143	1520	-	Idh3b	170718	12	8104.49	-0.689866	0.0861687	-8.006	1.18504e-15	1.05725e-14	-1	330.758	380.363	378.121	338.522	243.746	206.648	222.934	211.778	6139	8726	7995	8099	9191	7062	8170	8306	170718	3420	Idh3b	C78231	isocitrate dehydrogenase 3 (NAD+) beta	MitoCarta3.0	literature, APEX_matrix, targetP signal+, yeast mito homolog+, Rickettsial homolog, mito protein domain, induction, coexpression, MS/MS++	Matrix	Metabolism > Carbohydrate metabolism > TCA cycle	Tmito	32.3919	0	1	literature, APEX_matrix, targetP signal+, yeast mito homolog+, Rickettsial homolog, mito protein domain, induction, coexpression, MS/MS++	ENSMUSG00000027406	Q91VA7	384	1
chrX	73716597	73738534	21938	3648	+	Abcd1	11666	10	647.687	-0.72252	0.0902998	-8.00134	1.23073e-15	1.09523e-14	-1	11.9879	12.2777	11.9616	11.7208	7.51404	7.30331	7.83363	6.41673	534	676	607	673	680	599	689	604	11666	215	Abcd1	A|ALDP|Ald|Aldgh	ATP-binding cassette, sub-family D (ALD), member 1	MitoCarta3.0	targetP signal, Rickettsial homolog, mito protein domain, induction	Membrane	Small molecule transport > ABC transporters	Tpossible_mito	6.898	0.038	1	targetP signal, Rickettsial homolog, mito protein domain, induction	ENSMUSG00000031378	P48410	736	3
chr14	60784566	60905481	120916	3582	+	Mipep	70478	20	955.183	-0.831168	0.103952	-7.99565	1.28894e-15	1.14629e-14	-1	17.7645	18.6635	19.4671	18.1624	10.5447	8.71685	11.718	10.6355	777	1009	970	1024	937	702	1012	983	70478	4285	Mipep	5730405E07Rik|MIP	mitochondrial intermediate peptidase	MitoCarta3.0	literature, APEX_matrix, targetP signal+, yeast mito homolog++, mito protein domain, induction, MS/MS++	Matrix	Protein import, sorting and homeostasis > Protein import and sorting > Preprotein cleavage | Protein import, sorting and homeostasis > Protein homeostasis > Proteases	Tmito	24.7405	0.003	1	literature, APEX_matrix, targetP signal+, yeast mito homolog++, mito protein domain, induction, MS/MS++	ENSMUSG00000021993	A6H611	711	1
chr10	80402997	80406821	3825	436	-	Uqcr11	66594	3	2606.09	-0.766226	0.0962618	-7.95981	1.72305e-15	1.5122e-14	-1	391.442	437.96	437.428	366.043	267.104	220.453	232.304	240.088	2084	2882	2653	2512	2889	2161	2442	2701	66594	10975	Uqcr11	0710008D09Rik|AL022707|Uqc|Uqcr	ubiquinol-cytochrome c reductase, complex III subunit XI	MitoCarta3.0	literature, targetP signal, mito protein domain+, MS/MS++	MIM	OXPHOS > Complex III > CIII subunits | OXPHOS > OXPHOS subunits	Tmito	13.4007	0.012	1	literature, targetP signal, mito protein domain+, MS/MS++	ENSMUSG00000020163	Q9CPX8	56	4
chr4	103313846	103366428	52583	1866	+	Oma1	67013	9	451.459	-0.929172	0.116826	-7.95347	1.81363e-15	1.58772e-14	-1	18.9596	17.3275	17.2978	15.2533	9.35396	8.36649	10.269	8.12077	432	488	449	448	433	351	462	391	67013	115209	Oma1	2010001O09Rik|MPRP-1|ZMPOMA1	OMA1 zinc metallopeptidase	MitoCarta3.0	APEX_IMS, GFP, targetP signal, yeast mito homolog++, coexpression	MIM	Protein import, sorting and homeostasis > Protein homeostasis > Proteases | Mitochondrial dynamics and surveillance > Fusion | Mitochondrial dynamics and surveillance > Fission	Tmito	9.5829	0.026	1	APEX_IMS, GFP, targetP signal, yeast mito homolog++, coexpression	ENSMUSG00000035069	Q9D8H7	521	2
chr6	71831320	71875266	43947	2761	+	Immt	76614	15	6252.87	-0.50306	0.0632514	-7.95334	1.81542e-15	1.58829e-14	-1	143.442	146.023	145.416	141.079	103.193	104.534	105.425	93.274	4836	6085	5585	6131	7068	6489	7018	6645	76614	10989	Immt	1700082C19Rik|D830041H16Rik|HM|HMP|Mico|Micos60|P8|P87|P87/8|P87/89|P89|mit	inner membrane protein, mitochondrial	MitoCarta3.0	literature, targetP signal, yeast mito homolog, mito protein domain+, coexpression++, MS/MS++	MIM	Mitochondrial dynamics and surveillance > Cristae formation > MICOS complex	Tmito	31.25	0	1	literature, targetP signal, yeast mito homolog, mito protein domain+, coexpression++, MS/MS++	ENSMUSG00000052337	Q8CAQ8	757	2
chrM	7927	8607	681	681	+	ATP6	17705	1	44.1494	-1.8877	0.24112	-7.82888	4.92231e-15	4.17354e-14	-1	5.05078	5.54567	6.12261	5.41103	1.65741	1.63283	1.279	1.42274	42	57	58	58	28	25	21	25	17705	4508	mt-Atp6	-	ATP synthase F0 subunit 6	MitoCarta3.0	literature, yeast mito homolog++, Rickettsial homolog, mito protein domain+, MS/MS+	MIM	OXPHOS > Complex V > CV subunits | OXPHOS > OXPHOS subunits	Tmito	21.1463	0.004	1	literature, yeast mito homolog++, Rickettsial homolog, mito protein domain+, MS/MS+	ENSMUSG00000064357	P00848	226	NA
chr3	95862652	95870619	7968	407	-	Mrps21	66292	2	966.05	-0.756412	0.097052	-7.79389	6.49785e-15	5.45983e-14	-1	176.466	165.885	164.618	140.022	96.5671	88.3009	101.296	96.4599	877	1019	932	897	975	808	994	1013	66292	54460	Mrps21	1810031B19Rik|S21mt	mitochondrial ribosomal protein S21	MitoCarta3.0	literature, yeast mito homolog++, Rickettsial homolog, mito protein domain, induction, MS/MS++	Matrix	Mitochondrial central dogma > Translation > Mitochondrial ribosome	Tmito	22.3635	0.005	1	literature, yeast mito homolog++, Rickettsial homolog, mito protein domain, induction, MS/MS++	ENSMUSG00000054312	P58059	87	NA
chrM	8607	9390	784	784	+	COX3	17710	1	75.6394	-1.65092	0.211845	-7.79307	6.53984e-15	5.48853e-14	-1	8.35662	8.8736	6.14348	8.3468	2.26233	2.72316	3.06839	2.07618	80	105	67	103	44	48	58	42	17710	4514	mt-Co3	-	cytochrome c oxidase subunit III	MitoCarta3.0	literature, yeast mito homolog++, Rickettsial homolog, mito protein domain	MIM	OXPHOS > Complex IV > CIV subunits | OXPHOS > OXPHOS subunits	Tmito	9.8465	0.024	1	literature, yeast mito homolog++, Rickettsial homolog, mito protein domain	ENSMUSG00000064358	P00416	261	NA
chr16	91925223	91931630	6408	772	-	Atp5o	28080	7	7104.18	-0.552635	0.0718747	-7.68886	1.48451e-14	1.22028e-13	-1	599.254	612.698	620.825	540.853	419.554	387.802	419.919	390.867	5649	7139	6667	6572	8035	6731	7816	7786	28080	539	Atp5o	ATPO|Atp5po|D12Wsu28|D12Wsu28e|OSCP	ATP synthase, H+ transporting, mitochondrial F1 complex, O subunit	MitoCarta3.0	literature, APEX_matrix, targetP signal, yeast mito homolog++, Rickettsial homolog, mito protein domain+, induction, MS/MS++	MIM	OXPHOS > Complex V > CV subunits | OXPHOS > OXPHOS subunits	Tmito	34.8673	0	1	literature, APEX_matrix, targetP signal, yeast mito homolog++, Rickettsial homolog, mito protein domain+, induction, MS/MS++	ENSMUSG00000022956	Q9DB20	213	2
chr9	122805547	122836332	30786	3039	+	Tcaim	382117	11	626.843	-0.746892	0.097179	-7.68573	1.52124e-14	1.24974e-13	-1	12.2344	15.632	13.9802	14.1951	8.19742	8.06434	8.63916	8.53154	454	717	591	679	618	551	633	669	382117	285343	Tcaim	D9Ertd402|D9Ertd402e|Gm1129|TOAG-1	T cell activation inhibitor, mitochondrial	MitoCarta3.0	literature, APEX_matrix, targetP signal+, mito protein domain+, coexpression++	Matrix	0	Tmito	17.3917	0.003	1	literature, APEX_matrix, targetP signal+, mito protein domain+, coexpression++	ENSMUSG00000046603	Q66JZ4	509	1
chr7	127904073	127909664	5592	2857	+	Bckdk	12041	12	3068.06	-0.742815	0.0973034	-7.63401	2.27571e-14	1.85109e-13	-1	73.3528	75.2774	77.9017	65.0673	44.2894	39.2941	49.0252	41.6176	2559	3246	3096	2926	3139	2524	3377	3068	12041	10295	Bckdk	AI327402|BCKD-ki	branched chain ketoacid dehydrogenase kinase	MitoCarta3.0	literature, APEX_matrix, targetP signal, yeast mito homolog+, Rickettsial homolog, mito protein domain+, MS/MS++	Matrix	Metabolism > Amino acid metabolism > Branched-chain amino acid metabolism | Metabolism > Amino acid metabolism > Branched-chain amino acid dehydrogenase complex	Tmito	26.8237	0.004	1	literature, APEX_matrix, targetP signal, yeast mito homolog+, Rickettsial homolog, mito protein domain+, MS/MS++	ENSMUSG00000030802	O55028	412	2
chr1	92439708	92473758	34051	1220	-	Ndufa10	67273	10	4658.33	-0.550963	0.0725233	-7.59705	3.02965e-14	2.43747e-13	-1	234.743	265.351	241.944	242.31	181.629	163.84	164.443	162.042	3497	4886	4106	4653	5497	4494	4837	5101	67273	4705	Ndufa10	2900053E13Rik	NADH:ubiquinone oxidoreductase subunit A10	MitoCarta3.0	literature, targetP signal+, mito protein domain, coexpression++, MS/MS++	MIM	OXPHOS > Complex I > CI subunits | OXPHOS > OXPHOS subunits	Tmito	24.0759	0.003	1	literature, targetP signal+, mito protein domain, coexpression++, MS/MS++	ENSMUSG00000026260	Q99LC3	355	1
chr4	144972622	145195005	222384	15849	-	Vps13d	230895	70	1181.14	-0.594921	0.0784829	-7.58026	3.4486e-14	2.76817e-13	-1	4.73315	4.87024	5.10731	4.73821	3.39037	3.16559	3.37587	2.94657	916	1165	1126	1182	1333	1128	1290	1205	230895	55187	Vps13d	-	vacuolar protein sorting 13D	MitoCarta3.0	manual, yeast mito homolog, mito protein domain, induction, coexpression	MOM	Mitochondrial dynamics and surveillance > Mitophagy | Mitochondrial dynamics and surveillance > Autophagy	Tnon_mito	5.0325	0.059	0	yeast mito homolog, mito protein domain, induction, coexpression	ENSMUSG00000020220	B1ART2	4390	NA
chr8	123065508	123097751	32244	2558	+	Spg7	234847	17	2012.88	-0.699362	0.0925472	-7.55682	4.13041e-14	3.30032e-13	-1	50.7761	51.4923	53.115	55.8583	32.384	28.7074	36.8875	32.1194	1586	1988	1890	2249	2055	1651	2275	2120	234847	6687	Spg7	AI452278|AU015315|Cm|Cmar|PGN|pa	SPG7, paraplegin matrix AAA peptidase subunit	MitoCarta3.0	literature, targetP signal+, yeast mito homolog, Rickettsial homolog, mito protein domain+, coexpression+, MS/MS	MIM	Protein import, sorting and homeostasis > Protein homeostasis > Proteases	Tmito	23.9951	0.003	1	literature, targetP signal+, yeast mito homolog, Rickettsial homolog, mito protein domain+, coexpression+, MS/MS	ENSMUSG00000000738	Q3ULF4	781	1
chr10	91116578	91123963	7386	1512	-	Slc25a3	18674	8	13387.9	-0.545034	0.0722718	-7.54144	4.6481e-14	3.6971e-13	-1	589.459	587.366	579.858	522.298	405.932	377.742	409.851	368.355	10883	13404	12196	12430	15226	12841	14941	14371	18674	5250	Slc25a3	5730556H19Rik|PTP|Ph|Phc	solute carrier family 25 (mitochondrial carrier, phosphate carrier), member 3	MitoCarta3.0	literature, targetP signal, yeast mito homolog++, mito protein domain+, induction, coexpression++, MS/MS++	MIM	Metabolism > Metals and cofactors > Copper metabolism | Signaling > Calcium homeostasis > Calcium cycle | Small molecule transport > SLC25A family	Tmito	37.4638	0	1	literature, targetP signal, yeast mito homolog++, mito protein domain+, induction, coexpression++, MS/MS++	ENSMUSG00000061904	Q8VEM8	357	4
chr2	4918996	4938743	19748	1474	+	Phyh	16922	9	2647.59	-0.857775	0.113792	-7.53806	4.77001e-14	3.79191e-13	-1	112.008	133.906	124.658	131.505	82.0433	59.6262	68.9112	66.4941	2016	2979	2556	3051	3000	1976	2449	2529	16922	5264	Phyh	AI256161|AI265699|L|Lnap1|PAHX	phytanoyl-CoA hydroxylase	MitoCarta3.0	targetP signal, induction, MS/MS++	Matrix	Metabolism > Lipid metabolism	Tpossible_mito	10.0152	0.023	1	targetP signal, induction, MS/MS++	ENSMUSG00000026664	O35386	338	2
chr3	133310110	133378235	68126	1383	+	Ppa2	74776	12	528.915	-0.781505	0.103762	-7.5317	5.00852e-14	3.97701e-13	-1	25.8179	27.8822	24.3785	26.7821	16.3516	16.0804	13.1056	15.4965	436	582	469	583	561	500	437	553	74776	27068	Ppa2	1110013G13Rik|Sid63|Sid6306	pyrophosphatase (inorganic) 2	MitoCarta3.0	literature, APEX_matrix, targetP signal, Rickettsial homolog, mito protein domain, coexpression, MS/MS++	Matrix	Mitochondrial central dogma > mtDNA maintenance | Mitochondrial central dogma > mtRNA metabolism | Mitochondrial central dogma > Translation | Metabolism > Nucleotide metabolism	Tmito	20.0237	0.004	1	literature, APEX_matrix, targetP signal, Rickettsial homolog, mito protein domain, coexpression, MS/MS++	ENSMUSG00000028013	Q91VM9	330	2
chr8	107046289	107048614	2326	1537	-	Pdf	68023	2	915.788	-0.803178	0.106936	-7.51083	5.87545e-14	4.64432e-13	-1	42.8922	40.909	45.9297	34.5979	24.3385	24.1057	24.1517	21.5336	805	949	982	837	928	833	895	854	68023	64146	Pdf	2610019N19Rik	peptide deformylase (mitochondrial)	MitoCarta3.0	APEX_matrix, targetP signal, Rickettsial homolog, mito protein domain+, coexpression, MS/MS	Matrix	Mitochondrial central dogma > Translation > fMet processing | Protein import, sorting and homeostasis > Protein homeostasis	Tmito	19.8724	0.004	1	APEX_matrix, targetP signal, Rickettsial homolog, mito protein domain+, coexpression, MS/MS	ENSMUSG00000078931	S4R2K0	231	2
chr12	85110833	85134091	23259	2767	+	Dlst	78920	15	6405.23	-0.580085	0.0773171	-7.50268	6.25284e-14	4.93428e-13	-1	150.885	157.104	150.843	142.84	110.195	103.086	92.5306	96.6573	5098	6561	5806	6221	7564	6413	6173	6901	78920	1743	Dlst	1600017E01Rik|4632413C10Rik|4930529O08Rik|DLTS	dihydrolipoamide S-succinyltransferase (E2 component of 2-oxo-glutarate complex)	MitoCarta3.0	literature, APEX_IMS, APEX_matrix, targetP signal, yeast mito homolog+, Rickettsial homolog, mito protein domain+, induction, coexpression++, MS/MS+	Matrix	Metabolism > Carbohydrate metabolism > TCA cycle | Metabolism > Amino acid metabolism > Lysine metabolism	Tmito	38.04	0	1	literature, APEX_IMS, APEX_matrix, targetP signal, yeast mito homolog+, Rickettsial homolog, mito protein domain+, induction, coexpression++, MS/MS+	ENSMUSG00000004789	Q9D2G2	454	2
chr8	69894180	69902558	8379	1251	-	Ndufa13	67184	5	4299.04	-0.710019	0.0946418	-7.50217	6.27685e-14	4.95044e-13	-1	224.016	237.855	243.994	219.293	150.416	121.026	154.234	139.842	3422	4491	4246	4318	4668	3404	4652	4514	67184	51079	Ndufa13	2700054G14Rik|AU022060|CDA01|CDA016|CGI-3|CGI-39|CI-B16.6|GRIM-|GRIM-19|Grim|Grim19	NADH:ubiquinone oxidoreductase subunit A13	MitoCarta3.0	literature, APEX_IMS, mito protein domain, coexpression++, MS/MS++	MIM	OXPHOS > Complex I > CI subunits | OXPHOS > OXPHOS subunits	Tmito	16.2752	0.004	1	literature, APEX_IMS, mito protein domain, coexpression++, MS/MS++	ENSMUSG00000036199	F6W8I0	144	NA
chr5	145183706	145191592	7887	477	-	Atp5j2	57423	4	4843.1	-0.704035	0.0942466	-7.47014	8.01074e-14	6.2441e-13	-1	663.915	732.707	720.085	612.42	455.248	371.678	430.935	417.29	3867	5275	4778	4598	5387	3986	4956	5136	57423	9551	Atp5j2	1110019H14Rik|Atp5mf	ATP synthase, H+ transporting, mitochondrial F0 complex, subunit F2	MitoCarta3.0	literature, coexpression++, MS/MS++	MIM	OXPHOS > Complex V > CV subunits | OXPHOS > OXPHOS subunits	Tmito	12.8679	0.011	1	literature, coexpression++, MS/MS++	ENSMUSG00000038690	P56135	88	NA
chr13	73319876	73328482	8607	567	-	Ndufs6	407785	4	2199.09	-0.700974	0.0938518	-7.46894	8.08409e-14	6.29077e-13	-1	250.884	272.971	275.127	242.702	175.675	140.338	167.221	157.482	1737	2336	2170	2166	2471	1789	2286	2304	407785	4726	Ndufs6	BC059730|IP|IP13	NADH:ubiquinone oxidoreductase core subunit S6	MitoCarta3.0	literature, APEX_matrix, targetP signal+, mito protein domain+, coexpression++, MS/MS++	MIM	OXPHOS > Complex I > CI subunits | OXPHOS > OXPHOS subunits	Tmito	29.2395	0.006	1	literature, APEX_matrix, targetP signal+, mito protein domain+, coexpression++, MS/MS++	ENSMUSG00000021606	P52503	116	1
chr19	3908863	3912774	3912	1027	-	Ndufs8	225887	7	1922.07	-0.711698	0.0953337	-7.46533	8.30893e-14	6.45855e-13	-1	119.134	138.448	128.586	117.91	80.5819	67.5186	77.0156	82.6429	1494	2146	1837	1906	2053	1559	1907	2190	225887	4728	Ndufs8	BC021616|CI-23kD|TYKY	NADH:ubiquinone oxidoreductase core subunit S8	MitoCarta3.0	literature, APEX_matrix, targetP signal, Rickettsial homolog, mito protein domain, induction, coexpression++, MS/MS++	MIM	OXPHOS > Complex I > CI subunits | Metabolism > Metals and cofactors > Fe-S-containing proteins | OXPHOS > OXPHOS subunits	Tmito	30.9338	0	1	literature, APEX_matrix, targetP signal, Rickettsial homolog, mito protein domain, induction, coexpression++, MS/MS++	ENSMUSG00000059734	Q8K3J1	212	2
chr4	115784814	115812314	27501	2330	+	Atpaf1	230649	9	582.504	-0.673799	0.0903826	-7.45496	8.98981e-14	6.94541e-13	-1	17.3983	16.3223	16.9384	16.0059	10.3804	10.8237	11.179	9.39776	495	574	549	587	600	567	628	565	230649	64756	Atpaf1	6330547J17Rik|AI593252|ATP|ATP11|ATP11p	ATP synthase mitochondrial F1 complex assembly factor 1	MitoCarta3.0	literature, APEX_matrix, yeast mito homolog++, mito protein domain+, MS/MS	Matrix	OXPHOS > Complex V > CV assembly factors | OXPHOS > OXPHOS assembly factors	Tmito	13.3637	0.011	1	literature, APEX_matrix, yeast mito homolog++, mito protein domain+, MS/MS	ENSMUSG00000028710	H3BLL2	348	NA
chrX	20615326	20617564	2239	853	-	Ndufb11	104130	3	3200	-0.672228	0.0902318	-7.45001	9.33358e-14	7.20702e-13	-1	248.565	254.306	268.168	228.882	164.976	139.64	169.795	152.977	2589	3274	3182	3073	3491	2678	3492	3367	104130	54539	Ndufb11	CI-ESSS|D5Bwg0566e|D5Bwg0577e|NP15.6|Np|Np15|p15.6	NADH:ubiquinone oxidoreductase subunit B11	MitoCarta3.0	literature, APEX_IMS, APEX_matrix, targetP signal+, coexpression++, MS/MS++	MIM	OXPHOS > Complex I > CI subunits | OXPHOS > OXPHOS subunits	Tmito	20.6685	0.004	1	literature, APEX_IMS, APEX_matrix, targetP signal+, coexpression++, MS/MS++	ENSMUSG00000031059	O09111	151	1
chr2	10056030	10080510	24481	1801	-	Atp5c1	11949	10	8998.34	-0.510352	0.0690013	-7.39626	1.40069e-13	1.07152e-12	-1	311.846	330.214	329.463	301.825	228.233	212.068	238.908	214.736	6858	8976	8254	8556	10197	8587	10374	9979	11949	509	Atp5c1	1700094F02Rik|Atp5f1c	ATP synthase, H+ transporting, mitochondrial F1 complex, gamma polypeptide 1	MitoCarta3.0	literature, yeast mito homolog++, Rickettsial homolog, mito protein domain, induction, MS/MS++	MIM	OXPHOS > Complex V > CV subunits | OXPHOS > OXPHOS subunits	Tmito	27.0536	0.004	1	literature, yeast mito homolog++, Rickettsial homolog, mito protein domain, induction, MS/MS++	ENSMUSG00000025781	Q91VR2	298	5
chr6	83349484	83358392	8909	530	+	Bola3	78653	4	1035.63	-0.658961	0.0892558	-7.38284	1.54949e-13	1.18212e-12	-1	124.851	129.637	143.776	120.713	88.227	78.5503	84.1262	77.7301	808	1037	1060	1007	1160	936	1075	1063	78653	388962	Bola3	1810056O20Rik	bolA-like 3 (E. coli)	MitoCarta3.0	targetP signal, mito protein domain, MS/MS	Matrix	Metabolism > Metals and cofactors > Fe-S cluster biosynthesis | Metabolism > Metals and cofactors > Fe-S-containing proteins	Tnon_mito	3.9219	0.096	0	targetP signal, mito protein domain, MS/MS	ENSMUSG00000045160	Q8CEI1	110	3
chr9	57521232	57532427	11196	693	+	Cox5a	12858	5	7787.65	-0.664579	0.090093	-7.37659	1.62401e-13	1.23628e-12	-1	702.901	808.173	759.336	718.573	514.44	412.948	481.854	476.417	5948	8453	7320	7838	8844	6434	8051	8519	12858	9377	Cox5a	AA959768|CcO|CcOX	cytochrome c oxidase subunit 5A	MitoCarta3.0	literature, APEX_IMS, APEX_matrix, targetP signal+, yeast mito homolog++, mito protein domain+, induction, coexpression++, MS/MS++	MIM	OXPHOS > Complex IV > CIV subunits | OXPHOS > OXPHOS subunits	Tmito	42.0443	0	1	literature, APEX_IMS, APEX_matrix, targetP signal+, yeast mito homolog++, mito protein domain+, induction, coexpression++, MS/MS++	ENSMUSG00000000088	P12787	146	1
chr7	90468833	90475995	7163	858	-	Tmem126b	68472	5	314.7	-0.927469	0.125762	-7.37482	1.64568e-13	1.2521e-12	-1	26.3438	26.6415	28.2357	23.1029	15.2692	11.6639	14.7922	13.054	276	345	337	312	325	225	306	289	68472	55863	Tmem126b	1110001A23Rik	transmembrane protein 126B	MitoCarta3.0	mito protein domain+, MS/MS	MIM	OXPHOS > Complex I > CI assembly factors | OXPHOS > OXPHOS assembly factors	Tpossible_mito	4.0801	0.088	0	mito protein domain+, MS/MS	ENSMUSG00000030614	Q9D1R1	230	NA
chr15	9071260	9110496	39237	4066	+	Nadk2	68646	14	736.969	-0.896706	0.122418	-7.32495	2.38996e-13	1.7969e-12	-1	12.105	13.1176	14.1972	11.7347	6.67217	5.83053	8.16058	6.80554	601	805	803	751	673	533	800	714	68646	133686	Nadk2	MNA|MNADK|Nadk|Nadkd1	NAD kinase 2, mitochondrial	MitoCarta3.0	APEX_matrix, targetP signal, mito protein domain, coexpression, MS/MS++	Matrix	Metabolism > Metals and cofactors > NAD biosynthesis and metabolism	Tmito	10.7614	0.02	1	APEX_matrix, targetP signal, mito protein domain, coexpression, MS/MS++	ENSMUSG00000022253	Q8C5H8	452	3
chr2	26389348	26397121	7774	3125	+	Pmpca	66865	13	2457.96	-0.626712	0.0861489	-7.27475	3.47058e-13	2.57481e-12	-1	52.6748	48.8282	55.762	49.8301	33.9383	30.5868	36.9635	32.6041	2010	2303	2424	2451	2631	2149	2785	2629	66865	23203	Pmpca	1200002L24Rik|4933435E07Rik|Alp|Alpha-MPP|IN|P-55	peptidase (mitochondrial processing) alpha	MitoCarta3.0	literature, APEX_matrix, targetP signal+, yeast mito homolog++, Rickettsial homolog, mito protein domain+, coexpression, MS/MS++	Matrix	Protein import, sorting and homeostasis > Protein import and sorting > Preprotein cleavage | Protein import, sorting and homeostasis > Protein homeostasis > Proteases	Tmito	35.6796	0	1	literature, APEX_matrix, targetP signal+, yeast mito homolog++, Rickettsial homolog, mito protein domain+, coexpression, MS/MS++	ENSMUSG00000026926	Q9DC61	524	1
chr17	45506841	45520843	14003	3349	+	Aars2	224805	22	510.78	-0.680937	0.0937234	-7.26539	3.71956e-13	2.74354e-12	-1	10.0748	10.5448	10.7971	9.33359	6.48773	6.05617	6.82394	6.0407	412	533	503	492	539	456	551	522	224805	57505	Aars2	Aarsl|AlaRS|Gm89	alanyl-tRNA synthetase 2, mitochondrial	MitoCarta3.0	literature, APEX_matrix, targetP signal, yeast mito homolog, Rickettsial homolog, mito protein domain, MS/MS	Matrix	Mitochondrial central dogma > Translation > mt-tRNA synthetases	Tmito	7.8122	0.031	1	literature, APEX_matrix, targetP signal, yeast mito homolog, Rickettsial homolog, mito protein domain, MS/MS	ENSMUSG00000023938	Q14CH7	980	3
chr17	6040571	6079739	39169	5630	-	Serac1	321007	17	301.705	-0.750875	0.103848	-7.23055	4.81035e-13	3.49655e-12	-1	3.50562	3.81297	3.84339	3.41927	2.19811	2.21206	1.99645	2.25786	241	324	301	303	307	280	271	328	321007	84947	Serac1	4930511N22Rik|D17Ertd141|D17Ertd141e	serine active site containing 1	MitoCarta3.0	literature, APEX_IMS, targetP signal	MOM	Metabolism > Lipid metabolism > Phospholipid metabolism	Tmito	-4.6981	0.704	1	literature, APEX_IMS, targetP signal	ENSMUSG00000015659	Q3U213	654	3
chr5	129725075	129758325	33251	2098	+	Gbas	NA	10	9206.23	-0.757933	0.104932	-7.22311	5.08125e-13	3.68964e-12	-1	279.528	314.575	324.25	277.782	176.69	162.246	206.412	161.986	7161	9961	9463	9173	9196	7653	10441	8769	14467	2631	Nipsnap2	AV006093|Gb|Gbas|N	nipsnap homolog 2	MitoCarta3.0	literature, APEX_matrix, targetP signal+, induction, coexpression, MS/MS++	Matrix	Mitochondrial dynamics and surveillance > Mitophagy | Mitochondrial dynamics and surveillance > Autophagy	Tmito	18.3837	0.003	1	literature, APEX_matrix, targetP signal+, induction, coexpression, MS/MS++	ENSMUSG00000029432	Q7TMG8	281	1
chr17	56717762	56724248	6487	2661	+	Ndufa11	69875	4	1639.96	-0.623033	0.086575	-7.19644	6.18029e-13	4.45783e-12	-1	40.0395	42.652	42.5222	36.8878	28.8885	24.9052	26.4194	25.0213	1301	1713	1574	1545	1907	1490	1695	1718	69875	126328	Ndufa11	2010012C24Rik|AV006275|B14.7	NADH:ubiquinone oxidoreductase subunit A11	MitoCarta3.0	literature, APEX_IMS, mito protein domain+, induction, MS/MS++	MIM	OXPHOS > Complex I > CI subunits | OXPHOS > OXPHOS subunits	Tmito	15.7005	0.006	1	literature, APEX_IMS, mito protein domain+, induction, MS/MS++	ENSMUSG00000002379	G5E814	143	NA
chr5	114431034	114444027	12994	2987	-	Mmab	77697	9	561.729	-1.16558	0.161975	-7.19605	6.19821e-13	4.46826e-12	-1	13.215	14.0409	16.7987	12.379	6.85563	4.55653	7.35934	6.37057	482	633	698	582	508	306	530	491	77697	326625	Mmab	9130222L19Rik|ATR	methylmalonic aciduria (cobalamin deficiency) cblB type homolog (human)	MitoCarta3.0	APEX_matrix, GFP, targetP signal+, coexpression, MS/MS++	Matrix	Metabolism > Vitamin metabolism > Vitamin B12 metabolism	Tmito	15.6096	0.008	1	APEX_matrix, GFP, targetP signal+, coexpression, MS/MS++	ENSMUSG00000029575	Q9D273	237	1
chr2	90894636	90904721	10086	940	-	Ndufs3	68349	7	3040.69	-0.578501	0.0803966	-7.19559	6.21922e-13	4.4788e-12	-1	215.279	213.148	222.929	189.112	150.65	137.788	141.725	132.552	2471	3024	2915	2798	3513	2912	3212	3215	68349	4722	Ndufs3	0610010M09Rik|CI-30kD	NADH:ubiquinone oxidoreductase core subunit S3	MitoCarta3.0	literature, APEX_matrix, targetP signal+, Rickettsial homolog, mito protein domain, MS/MS++	MIM	OXPHOS > Complex I > CI subunits | OXPHOS > OXPHOS subunits	Tmito	18.6136	0.003	1	literature, APEX_matrix, targetP signal+, Rickettsial homolog, mito protein domain, MS/MS++	ENSMUSG00000005510	Q9DCT2	263	1
chr15	81872463	81915137	42675	2768	+	Aco2	11429	18	28332.9	-0.612986	0.0854748	-7.17154	7.41573e-13	5.31044e-12	-1	620.336	703.35	654.341	706.666	483.552	448.495	425.28	398.097	20967	29384	25195	30788	33204	27911	28382	28433	11429	50	Aco2	Ac|Aco|Aco-2|Aco3|D10Wsu183|D10Wsu183e	aconitase 2, mitochondrial	MitoCarta3.0	literature, APEX_matrix, targetP signal, yeast mito homolog, Rickettsial homolog, mito protein domain, induction, coexpression++, MS/MS++	Matrix	Metabolism > Carbohydrate metabolism > TCA cycle | Metabolism > Metals and cofactors > Fe-S-containing proteins	Tmito	30.5484	0	1	literature, APEX_matrix, targetP signal, yeast mito homolog, Rickettsial homolog, mito protein domain, induction, coexpression++, MS/MS++	ENSMUSG00000022477	Q99KI0	780	2
chr5	76951411	76967505	16095	2378	+	Paics	67054	9	2104.03	-0.640874	0.089512	-7.15964	8.08902e-13	5.77782e-12	-1	66.5352	55.585	58.8889	52.8728	36.4118	39.1663	37.9355	36.4085	1932	1995	1948	1979	2148	2094	2175	2234	67054	10606	Paics	2610511I09Rik|A|ADE2H|ADE2H1|AIRC|PAIS	phosphoribosylaminoimidazole carboxylase, phosphoribosylaminoribosylaminoimidazole, succinocarboxamide synthetase	MitoCarta3.0	APEX_matrix, Rickettsial homolog, coexpression	Matrix	Metabolism > Nucleotide metabolism > Nucleotide synthesis and processing	Tmito	0.3254	0.285	1	APEX_matrix, Rickettsial homolog, coexpression	ENSMUSG00000029247	Q9DCL9	425	NA
chr15	35931976	35938246	6271	503	-	Cox6c	12864	4	5214.22	-0.673396	0.0940763	-7.15797	8.18783e-13	5.84541e-12	-1	632.853	740.805	704.302	685.726	488.135	384.299	434.469	426.078	3887	5624	4928	5429	6091	4346	5269	5530	12864	1345	Cox6c	-	cytochrome c oxidase subunit 6C	MitoCarta3.0	literature, APEX_IMS, APEX_matrix, targetP signal, mito protein domain+, induction, coexpression++, MS/MS++	MIM	OXPHOS > Complex IV > CIV subunits | OXPHOS > OXPHOS subunits	Tmito	29.1898	0.005	1	literature, APEX_IMS, APEX_matrix, targetP signal, mito protein domain+, induction, coexpression++, MS/MS++	ENSMUSG00000014313	Q9CPQ1	76	3
chr5	8966048	8997146	31099	2803	-	Crot	74114	18	1049.01	-1.03039	0.144028	-7.15405	8.42557e-13	6.00596e-12	-1	31.0867	26.805	29.3656	21.7367	14.7983	14.916	12.6811	10.9505	1064	1134	1145	959	1029	940	857	792	74114	54677	Crot	1200003H03Rik	carnitine O-octanoyltransferase	MitoCarta3.0	yeast mito homolog+, mito protein domain, induction, coexpression, MS/MS	unknown	Metabolism > Lipid metabolism > Fatty acid oxidation	Tpossible_mito	13.8591	0.009	1	yeast mito homolog+, mito protein domain, induction, coexpression, MS/MS	ENSMUSG00000003623	Q9DC50	612	NA
chr5	129881161	129887470	6310	910	-	Chchd2	14004	4	4591.42	-0.662451	0.0927403	-7.14308	9.12614e-13	6.49212e-12	-1	361.597	324.218	337.794	317.734	238.231	188.08	216.861	204.126	4018	4453	4276	4551	5378	3848	4758	4793	14004	51142	Chchd2	AL033347|Etoh|Etohi6	coiled-coil-helix-coiled-coil-helix domain containing 2	MitoCarta3.0	APEX_IMS, targetP signal+, yeast mito homolog+, mito protein domain, coexpression	IMS	Mitochondrial dynamics and surveillance > Apoptosis	Tmito	13.9291	0.009	1	APEX_IMS, targetP signal+, yeast mito homolog+, mito protein domain, coexpression	ENSMUSG00000070493	Q9D1L0	153	1
chr5	115279702	115296972	17271	2001	+	Coq5	52064	7	1704.32	-0.621389	0.0871634	-7.12901	1.01094e-12	7.16216e-12	-1	55.5788	60.859	57.4098	50.0707	37.1881	35.4315	38.7815	34.1458	1358	1838	1598	1577	1846	1594	1871	1763	52064	84274	Coq5	1810014G04Rik|D5Ertd33|D5Ertd33e	coenzyme Q5 methyltransferase	MitoCarta3.0	APEX_matrix, targetP signal, yeast mito homolog+, Rickettsial homolog, mito protein domain+, induction, coexpression++, MS/MS++	MIM	Metabolism > Metals and cofactors > Coenzyme Q metabolism	Tmito	40.5274	0	1	APEX_matrix, targetP signal, yeast mito homolog+, Rickettsial homolog, mito protein domain+, induction, coexpression++, MS/MS++	ENSMUSG00000041733	Q9CXI0	327	2
chr1	37417085	37430103	13019	3862	-	Coa5	76178	3	3113.53	-0.605278	0.0852534	-7.09975	1.2498e-12	8.80142e-12	-1	48.4965	54.0583	54.3162	54.1231	39.0059	33.4105	32.5731	33.7278	2287	3151	2918	3290	3737	2901	3033	3361	76178	493753	Coa5	1700001A24Rik|6330578E17Rik|Pet19|Pet191	cytochrome C oxidase assembly factor 5	MitoCarta3.0	literature, APEX_IMS, yeast mito homolog++, mito protein domain+, induction, MS/MS	IMS	OXPHOS > Complex IV > CIV assembly factors | OXPHOS > OXPHOS assembly factors	Tmito	18.4051	0.003	1	literature, APEX_IMS, yeast mito homolog++, mito protein domain+, induction, MS/MS	ENSMUSG00000026112	Q99M07	74	NA
chr10	128083307	128090388	7082	1879	+	Atp5b	11947	10	50086.9	-0.506718	0.0715645	-7.08058	1.43554e-12	1.00538e-11	-1	1631.62	1781.97	1726.23	1646.61	1263.96	1121.31	1258.83	1132.36	37436	50536	45120	48699	58917	47370	57029	54901	11947	506	Atp5b	Atp5f1b	ATP synthase, H+ transporting mitochondrial F1 complex, beta subunit	MitoCarta3.0	literature, APEX_matrix, targetP signal+, yeast mito homolog++, Rickettsial homolog, mito protein domain, coexpression++, MS/MS++	MIM	OXPHOS > Complex V > CV subunits | OXPHOS > OXPHOS subunits	Tmito	36.4532	0	1	literature, APEX_matrix, targetP signal+, yeast mito homolog++, Rickettsial homolog, mito protein domain, coexpression++, MS/MS++	ENSMUSG00000025393	P56480	529	1
chr6	57684739	57692078	7340	5410	-	Pyurf	66459	2	633.892	-0.641149	0.0906656	-7.07158	1.53175e-12	1.06954e-11	-1	8.05324	7.91155	8.07909	6.94047	5.08912	4.58759	5.0216	5.1435	532	646	608	591	683	558	655	718	66459	100996939	Pyurf	2610022G08Rik|AI847956|Pi|Prey	Pigy upstream reading frame	MitoCarta3.0	targetP signal+, induction, coexpression++, MS/MS	unknown	0	Tpossible_mito	19.2899	0.003	1	targetP signal+, induction, coexpression++, MS/MS	ENSMUSG00000043162	Q9D1C3	112	1
chr12	10390780	10395562	4783	1472	+	Rdh14	105014	2	695.435	-0.583667	0.0825464	-7.07077	1.54075e-12	1.07477e-11	-1	33.6036	28.762	30.9138	29.6947	20.5661	21.1211	19.9491	20.3255	604	639	633	688	751	699	708	772	105014	57665	Rdh14	3110030G19Rik|AW215439|P|PAN2	retinol dehydrogenase 14 (all-trans and 9-cis)	MitoCarta3.0	yeast mito homolog+, Rickettsial homolog, mito protein domain, coexpression, MS/MS	Membrane	Metabolism > Vitamin metabolism > Vitamin A metabolism	Tpossible_mito	14.1732	0.008	1	yeast mito homolog+, Rickettsial homolog, mito protein domain, coexpression, MS/MS	ENSMUSG00000020621	Q9ERI6	334	NA
chr7	100472991	100486432	13442	2448	+	Ucp3	22229	7	4135.62	-3.15658	0.447445	-7.05468	1.72993e-12	1.20134e-11	-1	163.823	197.415	189.469	108.224	28.5533	7.81277	24.6858	12.8393	4897	7294	6452	4170	1734	430	1457	811	22229	7352	Ucp3	AI645527|Slc2|Slc25a9|UCP-|UCP-3	uncoupling protein 3 (mitochondrial, proton carrier)	MitoCarta3.0	literature, yeast mito homolog+, mito protein domain+, MS/MS	MIM	Small molecule transport > SLC25A family	Tmito	10.8401	0.019	1	literature, yeast mito homolog+, mito protein domain+, MS/MS	ENSMUSG00000032942	P56501	308	NA
chr16	8633731	8637701	3971	2878	-	Tmem186	66690	2	405.279	-0.731518	0.104266	-7.01589	2.28497e-12	1.57121e-11	-1	9.78868	10.1295	9.36691	8.85222	5.99476	5.08456	6.22575	5.64229	344	440	375	401	428	329	432	419	66690	25880	Tmem186	2810440M13Rik|4432406C05Rik|AI648175|AW210586	transmembrane protein 186	MitoCarta3.0	targetP signal, coexpression, MS/MS	MIM	OXPHOS > Complex I > CI assembly factors | OXPHOS > OXPHOS assembly factors	Tpossible_mito	5.9905	0.046	1	targetP signal, coexpression, MS/MS	ENSMUSG00000043140	Q9CR76	216	2
chr19	47083471	47090625	7155	341	-	Usmg5	NA	4	2216.39	-0.568718	0.0810666	-7.01545	2.29214e-12	1.5746e-11	-1	401.309	429.208	444.82	408.772	291.631	253.044	290.941	299.701	1671	2209	2110	2194	2467	1940	2392	2637	66477	84833	Atp5md	2010301L15Rik|Usmg|Usmg5	ATP synthase membrane subunit DAPIT	MitoCarta3.0	GFP, MS/MS++	MIM	OXPHOS > Complex V > CV subunits | OXPHOS > OXPHOS subunits | Mitochondrial dynamics and surveillance > Cristae formation	Tmito	1.9819	0.188	1	GFP, MS/MS++	ENSMUSG00000071528	Q78IK2	58	NA
chr9	66955393	66975484	20092	2031	-	Lactb	80907	6	407.001	-0.608655	0.0868093	-7.0114	2.35945e-12	1.61845e-11	-1	13.1048	13.31	12.8131	13.2634	8.8719	8.49708	8.84253	8.2243	325	408	362	424	447	388	433	431	80907	114294	Lactb	LACT-1|Lact1|Mrp|Mrpl56	lactamase, beta	MitoCarta3.0	literature, APEX_IMS, targetP signal, Rickettsial homolog, mito protein domain, coexpression, MS/MS++	IMS	Protein import, sorting and homeostasis > Protein homeostasis > Proteases | Metabolism > Lipid metabolism > Phospholipid metabolism	Tmito	16.1851	0.005	1	literature, APEX_IMS, targetP signal, Rickettsial homolog, mito protein domain, coexpression, MS/MS++	ENSMUSG00000032370	Q9EP89	551	3
chr9	78448210	78474152	25943	2364	+	Mto1	68291	12	497.934	-0.595563	0.0851454	-6.99466	2.65905e-12	1.81773e-11	-1	14.1341	13.397	14.2924	13.1688	9.15685	9.2569	9.40407	8.55766	408	478	470	490	537	492	536	522	68291	25821	Mto1	2310039H01Rik|5730419A02Rik	mitochondrial tRNA translation optimization 1	MitoCarta3.0	literature, APEX_matrix, targetP signal+, yeast mito homolog++, Rickettsial homolog, mito protein domain, coexpression++	Matrix	Mitochondrial central dogma > mtRNA metabolism > mt-tRNA modifications | Metabolism > Vitamin metabolism > Folate and 1-C metabolism	Tmito	29.4473	0.006	1	literature, APEX_matrix, targetP signal+, yeast mito homolog++, Rickettsial homolog, mito protein domain, coexpression++	ENSMUSG00000032342	Q923Z3	669	1
chr19	44550254	44555415	5162	641	-	Ndufb8	67264	5	4785.24	-0.697838	0.100093	-6.97187	3.12749e-12	2.12345e-11	-1	483.703	542.35	524.524	452.759	339.15	266.453	311.686	317.661	3786	5247	4677	4568	5393	3840	4817	5254	67264	4714	Ndufb8	2900010I05Rik|AI987932|CI-ASHI	NADH:ubiquinone oxidoreductase subunit B8	MitoCarta3.0	literature, APEX_IMS, APEX_matrix, targetP signal+, mito protein domain+, induction, coexpression++, MS/MS++	MIM	OXPHOS > Complex I > CI subunits | OXPHOS > OXPHOS subunits	Tmito	31.5065	0	1	literature, APEX_IMS, APEX_matrix, targetP signal+, mito protein domain+, induction, coexpression++, MS/MS++	ENSMUSG00000025204	Q9D6J5	186	1
chr14	55897285	55900232	2948	1227	-	Sdr39u1	654795	6	1346.12	-0.885248	0.127273	-6.95547	3.51378e-12	2.37078e-11	-1	86.4334	77.0019	82.6096	62.7562	44.2858	36.6846	46.986	39.1344	1295	1426	1410	1212	1348	1012	1390	1239	654795	56948	Sdr39u1	2310014G06Rik	short chain dehydrogenase/reductase family 39U, member 1	MitoCarta3.0	targetP signal, mito protein domain, coexpression, MS/MS++	unknown	0	Tnon_mito	13.4473	0.01	1	targetP signal, mito protein domain, coexpression, MS/MS++	ENSMUSG00000022223	Q5M8N4	293	3
chr10	71330494	71344849	14356	965	-	Cisd1	52637	3	2337.46	-0.728215	0.104763	-6.95108	3.62502e-12	2.44231e-11	-1	167.354	160.937	180.502	146.488	107.189	84.5779	104.915	98.7559	1972	2344	2423	2225	2566	1835	2441	2459	52637	55847	Cisd1	AU043990|AW743335|D10Ertd214|D10Ertd214e|Zcd1|mitoN|mitoNEET	CDGSH iron sulfur domain 1	MitoCarta3.0	literature, mito protein domain, induction, coexpression++, MS/MS++	MOM	Metabolism > Metals and cofactors > Fe-S cluster biosynthesis | Metabolism > Metals and cofactors > Fe-S-containing proteins	Tmito	20.1687	0.004	1	literature, mito protein domain, induction, coexpression++, MS/MS++	ENSMUSG00000037710	Q91WS0	108	NA
chr10	80142315	80145818	3504	931	+	Atp5d	66043	4	5177.56	-0.475639	0.06916	-6.87736	6.09701e-12	4.04169e-11	-1	359.422	370.707	353.726	319.439	259.269	251.868	254.96	242.981	4086	5209	4581	4681	5988	5272	5723	5837	66043	513	Atp5d	0610008F14Rik|1500000I11Rik|AA960090|AI876556|AU020773|Atp5f1d|C85518	ATP synthase, H+ transporting, mitochondrial F1 complex, delta subunit	MitoCarta3.0	literature, APEX_matrix, targetP signal, yeast mito homolog++, Rickettsial homolog, mito protein domain+, induction, coexpression++, MS/MS+	MIM	OXPHOS > Complex V > CV subunits | OXPHOS > OXPHOS subunits	Tmito	42.8936	0	1	literature, APEX_matrix, targetP signal, yeast mito homolog++, Rickettsial homolog, mito protein domain+, induction, coexpression++, MS/MS+	ENSMUSG00000003072	Q9D3D9	168	2
chr7	28741968	28753879	11912	1910	+	Sars2	71984	16	232.862	-0.797681	0.116062	-6.87288	6.29185e-12	4.16297e-11	-1	8.74688	8.25601	8.9954	7.58403	4.51647	5.19301	4.88593	4.70746	204	238	239	228	214	223	225	232	71984	54938	Sars2	2410015F05Rik|D7Ertd353|D7Ertd353e|SerRS|SerRSmt	seryl-aminoacyl-tRNA synthetase 2	MitoCarta3.0	literature, APEX_matrix, targetP signal+, yeast mito homolog++, Rickettsial homolog, mito protein domain, MS/MS	Matrix	Mitochondrial central dogma > Translation > mt-tRNA synthetases	Tmito	19.0945	0.003	1	literature, APEX_matrix, targetP signal+, yeast mito homolog++, Rickettsial homolog, mito protein domain, MS/MS	ENSMUSG00000070699	Q9JJL8	518	1
chr6	92169512	92184023	14512	6076	-	Mrps25	64658	4	404.408	-0.681039	0.0991774	-6.86688	6.56222e-12	4.32754e-11	-1	3.96265	4.78711	4.68526	4.33939	2.90587	2.70852	2.68271	2.80013	294	439	396	415	438	370	393	439	64658	64432	Mrps25	2810429N01Rik|Rpm|Rpms25	mitochondrial ribosomal protein S25	MitoCarta3.0	literature, APEX_matrix, targetP signal, mito protein domain, induction, coexpression, MS/MS++	Matrix	Mitochondrial central dogma > Translation > Mitochondrial ribosome	Tmito	18.0398	0.003	1	literature, APEX_matrix, targetP signal, mito protein domain, induction, coexpression, MS/MS++	ENSMUSG00000014551	Q9D125	171	4
chr1	82724890	82752390	27501	1897	+	Mff	75734	9	1928.09	-0.466153	0.0679766	-6.85755	7.00515e-12	4.60663e-11	-1	65.7058	62.7984	66.7341	60.5522	47.918	45.3458	47.6855	44.1488	1522	1798	1761	1808	2255	1934	2181	2161	75734	56947	Mff	5230400G24Rik|AI314724	mitochondrial fission factor	MitoCarta3.0	literature, induction, MS/MS	MOM	Mitochondrial dynamics and surveillance > Fission	Tmito	2.177	0.167	1	literature, induction, MS/MS	ENSMUSG00000026150	Q6PCP5	291	NA
chr4	116066965	116075070	8106	546	-	Uqcrh	66576	4	3806.25	-0.584455	0.0854325	-6.84113	7.85694e-12	5.14022e-11	-1	445.172	486.971	467.798	414.244	331.049	279.659	292.916	306.139	2968	4013	3553	3560	4484	3433	3856	4313	66576	7388	Uqcrh	2210416J04Rik|2310021J10Rik|2610041P16Rik	ubiquinol-cytochrome c reductase hinge protein	MitoCarta3.0	literature, APEX_IMS, yeast mito homolog++, mito protein domain+, induction, coexpression++, MS/MS++	MIM	OXPHOS > Complex III > CIII subunits | OXPHOS > OXPHOS subunits	Tmito	34.6159	0	1	literature, APEX_IMS, yeast mito homolog++, mito protein domain+, induction, coexpression++, MS/MS++	ENSMUSG00000063882	P99028	89	NA
chr14	75761999	75787037	25039	1706	-	Slc25a30	67554	10	100.198	-1.57845	0.231037	-6.83204	8.37181e-12	5.45921e-11	-1	6.91258	3.61186	3.961	4.61787	1.70127	1.72073	1.36147	1.5902	144	93	94	124	72	66	56	70	67554	253512	Slc25a30	4933433D23Rik|AV025504|AV221431|AW319655|KMCP|KMCP1	solute carrier family 25, member 30	MitoCarta3.0	literature, yeast mito homolog+, mito protein domain+, coexpression, MS/MS++	MIM	Metabolism > Sulfur metabolism | Small molecule transport > SLC25A family	Tmito	21.9678	0.005	1	literature, yeast mito homolog+, mito protein domain+, coexpression, MS/MS++	ENSMUSG00000022003	Q9CR58	291	NA
chr3	37404982	37419596	14615	1083	-	Nudt6	229228	5	230.45	-0.91387	0.133835	-6.82835	8.58992e-12	5.59363e-11	-1	14.67	13.7651	14.736	17.1298	9.26809	7.06396	7.5829	8.08745	194	225	222	292	249	172	198	226	229228	11162	Nudt6	Asfgf2b	nudix (nucleoside diphosphate linked moiety X)-type motif 6	MitoCarta3.0	APEX_matrix, targetP signal, mito protein domain, coexpression	Matrix	0	Tmito	5.0821	0.059	1	APEX_matrix, targetP signal, mito protein domain, coexpression	ENSMUSG00000050174	Q8CH40	312	2
chr7	122088044	122101848	13805	800	-	Ndufab1	70316	5	1253.71	-0.513157	0.0752377	-6.82047	9.07408e-12	5.89247e-11	-1	101.14	101.538	104.148	92.9963	71.7025	65.4387	69.6799	73.1508	988	1226	1159	1171	1423	1177	1344	1510	70316	4706	Ndufab1	2210401F17Rik|2310039H15Rik|2610003B19Rik|8kD|8kDa|9130423F15Rik|ACP|CI-SDAP|SDAP	NADH:ubiquinone oxidoreductase subunit AB1	MitoCarta3.0	literature, APEX_matrix, targetP signal, yeast mito homolog, Rickettsial homolog, mito protein domain, MS/MS+	MIM	OXPHOS > Complex I > CI subunits | Metabolism > Lipid metabolism > Type II fatty acid synthesis | Metabolism > Metals and cofactors > Fe-S cluster biosynthesis | OXPHOS > OXPHOS subunits	Tmito	16.5102	0.003	1	literature, APEX_matrix, targetP signal, yeast mito homolog, Rickettsial homolog, mito protein domain, MS/MS+	ENSMUSG00000030869	Q9CR21	156	2
chr3	105942678	105960248	17571	1808	-	Atp5f1	NA	10	9786.83	-0.569836	0.0835513	-6.82019	9.09197e-12	5.90136e-11	-1	374.778	363.859	359.161	305.19	247.928	229.526	238.901	228.738	8274	9929	9033	8685	11120	9330	10414	10671	11950	515	Atp5pb	Atp5|Atp5f1|C76477	ATP synthase peripheral stalk-membrane subunit b	MitoCarta3.0	literature, APEX_matrix, yeast mito homolog++, mito protein domain+, MS/MS++	MIM	OXPHOS > Complex V > CV subunits | OXPHOS > OXPHOS subunits	Tmito	19.8364	0.004	1	literature, APEX_matrix, yeast mito homolog++, mito protein domain+, MS/MS++	ENSMUSG00000000563	Q9CQQ7	256	NA
chr7	64392771	64412119	19349	696	+	Mcee	73724	3	432.991	-0.68211	0.10048	-6.78852	1.13291e-11	7.29591e-11	-1	38.7118	46.8363	40.3853	40.2558	27.8004	25.4983	25.1479	25.2244	329	492	391	441	480	399	422	453	73724	84693	Mcee	1110007A04Rik	methylmalonyl CoA epimerase	MitoCarta3.0	targetP signal, induction, coexpression++, MS/MS++	Matrix	Metabolism > Carbohydrate metabolism > Propanoate metabolism | Metabolism > Lipid metabolism > Fatty acid oxidation	Tpossible_mito	19.647	0.004	1	targetP signal, induction, coexpression++, MS/MS++	ENSMUSG00000033429	Q9D1I5	178	2
chr2	174461075	174464101	3027	414	-	Atp5e	67126	3	4358.74	-0.688202	0.101488	-6.78111	1.19252e-11	7.66574e-11	-1	682.655	743.382	755.691	636.403	456.951	373.446	477.076	441.381	3451	4645	4352	4147	4693	3476	4762	4715	67126	514	Atp5e	2410043G19Rik|ATPE|AV000645|Atp5f1e	ATP synthase, H+ transporting, mitochondrial F1 complex, epsilon subunit	MitoCarta3.0	literature, targetP signal, yeast mito homolog++, mito protein domain+, induction, coexpression++, MS/MS++	MIM	OXPHOS > Complex V > CV subunits | OXPHOS > OXPHOS subunits	Tmito	37.4638	0	1	literature, targetP signal, yeast mito homolog++, mito protein domain+, induction, coexpression++, MS/MS++	ENSMUSG00000016252	P56382	52	4
chr4	152178100	152271855	93756	1860	+	Acot7	70025	9	251.94	-1.20559	0.177797	-6.78073	1.19568e-11	7.68255e-11	-1	8.3656	12.2895	9.23721	11.067	5.00632	5.21305	3.38945	4.18808	190	345	239	324	231	218	152	201	70025	11332	Acot7	2410041A17Rik|AU01471|Ach1|Act|Bac|Bach|CTE-IIa|Cte-II|Lach1	acyl-CoA thioesterase 7	MitoCarta3.0	targetP signal, mito protein domain, induction	Matrix	Metabolism > Lipid metabolism	Tnon_mito	2.8901	0.133	0	targetP signal, mito protein domain, induction	ENSMUSG00000028937	Q91V12	384	3
chr10	85119433	85128027	8595	1567	-	Mterf2	74238	3	177.449	-0.950705	0.140434	-6.76977	1.28988e-11	8.25747e-11	-1	9.04136	8.28731	8.30358	6.7709	4.24457	3.86027	4.63199	3.98189	173	196	181	167	165	136	175	161	74238	80298	Mterf2	1700007D05Rik|Mterfd|Mterfd3	mitochondrial transcription termination factor 2	MitoCarta3.0	literature, APEX_matrix, targetP signal, mito protein domain+, induction, coexpression, MS/MS	Matrix	Mitochondrial central dogma > mtDNA maintenance > mtDNA nucleoid	Tmito	19.5143	0.003	1	literature, APEX_matrix, targetP signal, mito protein domain+, induction, coexpression, MS/MS	ENSMUSG00000049038	Q8BKY8	385	2
chr1	143739349	143749678	10330	3730	+	Glrx2	69367	4	585.228	-0.631726	0.0934946	-6.75681	1.41059e-11	8.99326e-11	-1	10.2972	10.7466	10.5616	9.75988	6.47347	6.35574	7.50574	6.35879	469	605	548	573	599	533	675	612	69367	51022	Glrx2	1700010P22Rik|AI645710|Grx|Grx2	glutaredoxin 2 (thioltransferase)	MitoCarta3.0	literature, targetP signal+, yeast mito homolog, Rickettsial homolog, mito protein domain, coexpression, MS/MS	Matrix	Metabolism > Metals and cofactors > Fe-S-containing proteins | Metabolism > Vitamin metabolism > Vitamin C metabolism | Metabolism > Detoxification > ROS and glutathione metabolism	Tmito	16.0446	0.005	1	literature, targetP signal+, yeast mito homolog, Rickettsial homolog, mito protein domain, coexpression, MS/MS	ENSMUSG00000018196	Q923X4	156	1
chr6	125192200	125194392	2193	1515	+	Mrpl51	66493	3	1824.03	-0.690997	0.102392	-6.74855	1.49332e-11	9.49043e-11	-1	92.652	82.2189	79.053	68.6491	52.5501	48.2655	48.0193	50.8552	1714	1880	1666	1637	1975	1644	1754	1988	66493	51258	Mrpl51	2610511M02Rik|CDA0|CDA09|HSPC2|HSPC241|Mrp|Mrp64	mitochondrial ribosomal protein L51	MitoCarta3.0	literature, APEX_matrix, targetP signal+, mito protein domain+, coexpression, MS/MS++	Matrix	Mitochondrial central dogma > Translation > Mitochondrial ribosome	Tmito	21.382	0.004	1	literature, APEX_matrix, targetP signal+, mito protein domain+, coexpression, MS/MS++	ENSMUSG00000030335	Q9CPY1	128	1
chr2	105904638	105965558	60921	955	+	Immp1l	66541	7	585.333	-0.690571	0.102656	-6.72707	1.73117e-11	1.09623e-10	-1	43.1341	42.4595	43.5844	35.0595	26.9722	23.7528	25.016	25.891	503	612	579	527	639	510	576	638	66541	196294	Immp1l	1500034J20Rik|2610528O17Rik|AU042386	IMP1 inner mitochondrial membrane peptidase-like (S. cerevisiae)	MitoCarta3.0	literature, yeast mito homolog++, Rickettsial homolog, mito protein domain+, MS/MS	MIM	Protein import, sorting and homeostasis > Protein import and sorting > Preprotein cleavage | Protein import, sorting and homeostasis > Protein homeostasis > Proteases	Tmito	18.7874	0.003	1	literature, yeast mito homolog++, Rickettsial homolog, mito protein domain+, MS/MS	ENSMUSG00000042670	Q9CQU8	166	NA
chr8	123477862	123503916	26055	4268	+	Afg3l1	114896	17	1335.02	-0.550953	0.0828196	-6.65245	2.88262e-11	1.78817e-10	-1	21.4523	18.9237	20.2459	20.0364	14.2523	12.912	14.8782	12.985	1118	1219	1202	1346	1509	1239	1531	1430	114896	NA	Afg3l1	1700047G05Rik|3110061K15Rik	AFG3-like AAA ATPase 1	MitoCarta3.0	literature, targetP signal, yeast mito homolog, Rickettsial homolog, mito protein domain+, coexpression, MS/MS+	MIM	Protein import, sorting and homeostasis > Protein homeostasis > Proteases	Tmito	21.8459	0.004	1	literature, targetP signal, yeast mito homolog, Rickettsial homolog, mito protein domain+, coexpression, MS/MS+	ENSMUSG00000031967	Q920A7	789	2
chr3	79603788	79628767	24980	2281	-	Etfdh	66841	13	2385.54	-0.675486	0.101575	-6.65014	2.92806e-11	1.81555e-10	-1	67.6413	78.9207	61.4561	70.9418	47.8213	44.9853	40.1306	41.7627	1884	2717	1950	2547	2706	2307	2207	2458	66841	2110	Etfdh	0610010I20Rik|AV001013	electron transferring flavoprotein, dehydrogenase	MitoCarta3.0	literature, APEX_matrix, yeast mito homolog++, mito protein domain+, induction, coexpression++, MS/MS++	MIM	Metabolism > Lipid metabolism > Fatty acid oxidation | Metabolism > Amino acid metabolism > Branched-chain amino acid metabolism | Metabolism > Amino acid metabolism > Lysine metabolism | Metabolism > Amino acid metabolism > Glycine metabolism | Metabolism > Metals and cofactors > Fe-S-containing proteins | Metabolism > Vitamin metabolism > Choline and betaine metabolism | Metabolism > Electron c…	Tmito	34.2436	0	1	literature, APEX_matrix, yeast mito homolog++, mito protein domain+, induction, coexpression++, MS/MS++	ENSMUSG00000027809	Q921G7	616	NA
chr9	106233455	106247954	14500	3259	-	Alas1	11655	11	2215.54	-0.917531	0.137986	-6.64943	2.94221e-11	1.82352e-10	-1	54.3788	49.0365	42.4622	46.943	31.4296	26.6679	21.1899	22.7847	2164	2412	1925	2408	2541	1954	1665	1916	11655	211	Alas1	A|ALAS|ALAS-N|Al|Alas-1|Alas-h	aminolevulinic acid synthase 1	MitoCarta3.0	literature, APEX_matrix, targetP signal, yeast mito homolog+, Rickettsial homolog, mito protein domain+, induction, coexpression, MS/MS	Matrix	Metabolism > Metals and cofactors > Heme synthesis and processing	Tmito	26.8679	0.004	1	literature, APEX_matrix, targetP signal, yeast mito homolog+, Rickettsial homolog, mito protein domain+, induction, coexpression, MS/MS	ENSMUSG00000032786	Q8VC19	642	3
chr2	32414487	32451470	36984	4238	-	Slc25a25	227731	11	1602.36	-2.43418	0.368766	-6.60088	4.0873e-11	2.50222e-10	-1	29.1791	51.6855	22.289	35.2444	8.70321	8.03926	4.01256	4.85585	1510	3306	1314	2351	915	766	410	531	227731	114789	Slc25a25	1110030N17Rik|MCSC|mKIAA1896	solute carrier family 25 (mitochondrial carrier, phosphate carrier), member 25	MitoCarta3.0	literature, yeast mito homolog+, mito protein domain+, coexpression, MS/MS++	MIM	Metabolism > Nucleotide metabolism > Nucleotide import | Signaling > Calcium homeostasis > EF hand proteins | Small molecule transport > SLC25A family	Tmito	19.5756	0.004	1	literature, yeast mito homolog+, mito protein domain+, coexpression, MS/MS++	ENSMUSG00000026819	A2ASZ8	514	NA
chr2	144594065	144595365	1301	459	+	Gm561	NA	2	308.328	-0.637693	0.0969304	-6.57887	4.74026e-11	2.88933e-10	-1	43.3561	43.5934	46.6723	43.7394	27.225	29.6522	28.1026	29.0454	243	302	298	316	310	306	311	344	228715	NA	Smim26	Gm561	small integral membrane protein 26	MitoCarta3.0	induction, coexpression, MS/MS	Membrane	0	Tnon_mito	6.9383	0.038	1	induction, coexpression, MS/MS	ENSMUSG00000074754	Q3V460	107	NA
chr5	135009152	135012175	3024	1699	+	Abhd11	68758	6	633.01	-0.496336	0.0759103	-6.53846	6.21574e-11	3.75437e-10	-1	23.4743	23.4373	24.1178	23.5584	17.4861	16.074	16.4293	17.0396	487	601	570	630	737	614	673	747	68758	83451	Abhd11	1110054D16Rik|A630008N09Rik|Wbscr|Wbscr21	abhydrolase domain containing 11	MitoCarta3.0	literature, APEX_matrix, targetP signal+, yeast mito homolog++, Rickettsial homolog, mito protein domain, coexpression+, MS/MS++	Matrix	Metabolism > Carbohydrate metabolism > TCA-associated	Tmito	31.7648	0	1	literature, APEX_matrix, targetP signal+, yeast mito homolog++, Rickettsial homolog, mito protein domain, coexpression+, MS/MS++	ENSMUSG00000040532	Q8K4F5	307	1
chr10	128363097	128370037	6941	2507	-	Coq10a	210582	5	4980.94	-0.901212	0.139347	-6.46741	9.96987e-11	5.89232e-10	-1	129	148.184	146.615	137.507	72.8549	56.17	89.9174	81.5919	3949	5607	5113	5426	4531	3166	5435	5278	210582	93058	Coq10a	Gm1	coenzyme Q10A	MitoCarta3.0	targetP signal+, yeast mito homolog+, Rickettsial homolog, mito protein domain+, induction, MS/MS++	MIM	Metabolism > Metals and cofactors > Coenzyme Q metabolism	Tnon_mito	30.4742	0	1	targetP signal+, yeast mito homolog+, Rickettsial homolog, mito protein domain+, induction, MS/MS++	ENSMUSG00000039914	E9Q3H6	259	1
chr7	25619414	25625550	6137	2436	+	Atp5sl	NA	6	592.359	-0.698005	0.108037	-6.46077	1.04172e-10	6.13342e-10	-1	16.3386	16.9448	15.7292	16.2484	10.1107	8.69116	11.7141	9.70475	486	623	533	623	611	476	688	610	66349	55101	Dmac2	2310004L02Rik|At|Atp5sl|C030044E10Rik	distal membrane arm assembly complex 2	MitoCarta3.0	APEX_matrix, GFP, targetP signal, induction, MS/MS	MIM	OXPHOS > Complex I > CI assembly factors | OXPHOS > OXPHOS assembly factors	Tmito	4.8866	0.064	1	APEX_matrix, GFP, targetP signal, induction, MS/MS	ENSMUSG00000057229	Q9D7K5	257	3
chr7	19083849	19093821	9973	2886	+	Dmpk	13400	16	7571.23	-0.588063	0.0914875	-6.4278	1.29464e-10	7.57479e-10	-1	169.635	171.885	172.521	169.355	109.911	97.618	126.383	120.684	5978	7487	6926	7693	7869	6334	8794	8987	13400	1760	Dmpk	DM|DMK|Dm15|MDPK|MT-PK	dystrophia myotonica-protein kinase	MitoCarta3.0	literature, mito protein domain	MOM	0	Tmito	-6.4587	0.761	1	literature, mito protein domain	ENSMUSG00000030409	P54265	631	NA
chr9	50596340	50603849	7510	1285	-	Sdhd	66925	4	3738.87	-0.612679	0.0955993	-6.40882	1.46652e-10	8.55183e-10	-1	204.068	198.614	183.888	176.557	139.189	128.797	109.904	121.122	3202	3852	3287	3571	4437	3721	3405	4016	66925	6392	Sdhd	3110001M13Rik|AVLL5809|C78570|PRO19626	succinate dehydrogenase complex, subunit D, integral membrane protein	MitoCarta3.0	literature, targetP signal, yeast mito homolog++, Rickettsial homolog, mito protein domain+, induction, coexpression++, MS/MS+	MIM	OXPHOS > Complex II > CII subunits | Metabolism > Carbohydrate metabolism > TCA cycle | Metabolism > Metals and cofactors > Heme-containing proteins | OXPHOS > OXPHOS subunits	Tmito	41.0374	0	1	literature, targetP signal, yeast mito homolog++, Rickettsial homolog, mito protein domain+, induction, coexpression++, MS/MS+	ENSMUSG00000000171	Q9CXV1	159	3
chr7	19228389	19246817	18429	2260	+	Opa3	403187	2	1004.66	-0.577691	0.0903814	-6.39171	1.64042e-10	9.53022e-10	-1	26.344	29.2583	31.1408	28.7023	19.5132	18.4605	21.2703	18.143	727	998	979	1021	1094	938	1159	1058	403187	80207	Opa3	D630048P19Rik|Gm1425|Gm472	optic atrophy 3	MitoCarta3.0	literature, targetP signal, coexpression, MS/MS++	MOM	0	Tmito	10.4943	0.021	1	literature, targetP signal, coexpression, MS/MS++	ENSMUSG00000052214	Q505D7	179	3
chr18	64456550	64489066	32517	2901	-	Fech	14151	11	2595.29	-0.527172	0.0826244	-6.38034	1.76695e-10	1.02271e-09	-1	54.2578	59.3131	61.3315	54.1815	40.6302	39.434	42.6628	36.2572	1922	2597	2475	2474	2924	2572	2984	2714	14151	2235	Fech	AI894116|Fc|Fcl|fch	ferrochelatase	MitoCarta3.0	literature, APEX_matrix, targetP signal, yeast mito homolog++, Rickettsial homolog, mito protein domain, coexpression, MS/MS++	MIM	Metabolism > Metals and cofactors > Heme synthesis and processing | Metabolism > Metals and cofactors > Fe-S-containing proteins	Tmito	28.9514	0.005	1	literature, APEX_matrix, targetP signal, yeast mito homolog++, Rickettsial homolog, mito protein domain, coexpression, MS/MS++	ENSMUSG00000024588	Q544X6	422	2
chr3	67430115	67475068	44954	2598	+	Gfm1	28030	18	2193.35	-0.586693	0.0922861	-6.35732	2.05298e-10	1.17756e-09	-1	57.2444	56.5651	54.5939	51.4279	37.5798	40.5578	36.3834	31.8635	1816	2218	1973	2103	2422	2369	2279	2136	28030	85476	Gfm1	AW545374|D3Wsu133|D3Wsu133e|Gfm	G elongation factor, mitochondrial 1	MitoCarta3.0	literature, APEX_matrix, targetP signal, yeast mito homolog++, Rickettsial homolog, mito protein domain, induction, coexpression++, MS/MS++	Matrix	Mitochondrial central dogma > Translation > Translation factors	Tmito	37.8874	0	1	literature, APEX_matrix, targetP signal, yeast mito homolog++, Rickettsial homolog, mito protein domain, induction, coexpression++, MS/MS++	ENSMUSG00000027774	Q8K0D5	751	2
chr11	76406925	76416313	9389	3056	+	Timm22	56322	4	519.189	-0.717287	0.112935	-6.35135	2.13432e-10	1.22272e-09	-1	13.1578	11.1005	11.9735	9.62557	7.12294	6.59315	7.07103	7.05104	491	512	509	463	540	453	521	556	56322	29928	Timm22	Tim22	translocase of inner mitochondrial membrane 22	MitoCarta3.0	literature, yeast mito homolog++, mito protein domain+, induction, coexpression, MS/MS	MIM	Protein import, sorting and homeostasis > Protein import and sorting > TIM22 carrier pathway	Tmito	23.0601	0.005	1	literature, yeast mito homolog++, mito protein domain+, induction, coexpression, MS/MS	ENSMUSG00000020843	Q9CQ85	194	NA
chr1	74588289	74592443	4155	1901	+	Bcs1l	66821	8	291.911	-0.795197	0.125552	-6.33361	2.39494e-10	1.36742e-09	-1	11.2008	10.4211	11.912	8.75624	6.53112	5.70894	6.06542	6.01412	260	299	315	262	308	244	278	295	66821	617	Bcs1l	9130022O19Rik	BCS1-like (yeast)	MitoCarta3.0	literature, APEX_matrix, yeast mito homolog++, Rickettsial homolog, mito protein domain+, coexpression+, MS/MS+	MIM	OXPHOS > Complex III > CIII assembly factors | OXPHOS > OXPHOS assembly factors	Tmito	25.8923	0.003	1	literature, APEX_matrix, yeast mito homolog++, Rickettsial homolog, mito protein domain+, coexpression+, MS/MS+	ENSMUSG00000026172	Q9CZP5	418	NA
chr17	26123503	26126613	3111	1065	+	Mrpl28	68611	5	676.834	-0.536501	0.084729	-6.33197	2.42052e-10	1.38103e-09	-1	39.6017	43.4865	40.9052	39.1935	29.8639	25.9352	28.2349	28.457	515	699	606	657	789	621	725	782	68611	10573	Mrpl28	1110015G04Rik|L28mt|MAA|MAAT1|MRP-L28|p1|p15	mitochondrial ribosomal protein L28	MitoCarta3.0	literature, APEX_matrix, targetP signal, yeast mito homolog++, Rickettsial homolog, mito protein domain, coexpression, MS/MS++	Matrix	Mitochondrial central dogma > Translation > Mitochondrial ribosome	Tmito	31.6373	0	1	literature, APEX_matrix, targetP signal, yeast mito homolog++, Rickettsial homolog, mito protein domain, coexpression, MS/MS++	ENSMUSG00000024181	Q9D1B9	257	2
chr19	4007499	4012755	5257	1608	-	Ndufv1	17995	10	6041.9	-0.449242	0.0710704	-6.32109	2.59733e-10	1.47649e-09	-1	222.817	244.176	238.822	234.969	185.233	161.4	176.867	165.602	4375	5926	5342	5947	7389	5835	6857	6871	17995	4723	Ndufv1	CI-51kD	NADH:ubiquinone oxidoreductase core subunit V1	MitoCarta3.0	literature, APEX_matrix, targetP signal, Rickettsial homolog, mito protein domain, induction, coexpression++, MS/MS++	MIM	OXPHOS > Complex I > CI subunits | Metabolism > Metals and cofactors > Fe-S-containing proteins | OXPHOS > OXPHOS subunits	Tmito	31.306	0	1	literature, APEX_matrix, targetP signal, Rickettsial homolog, mito protein domain, induction, coexpression++, MS/MS++	ENSMUSG00000037916	Q91YT0	464	2
chr16	37647602	37654368	6767	454	-	Ndufb4	68194	3	427.578	-0.801629	0.127143	-6.30493	2.88328e-10	1.63242e-09	-1	64.2171	65.5265	74.2631	55.6962	40.8433	31.6442	39.4663	36.8774	356	449	469	398	460	323	432	432	68194	4710	Ndufb4	0610006N12Rik|1300010H20Rik	NADH:ubiquinone oxidoreductase subunit B4	MitoCarta3.0	literature, mito protein domain+, MS/MS++	MIM	OXPHOS > Complex I > CI subunits | OXPHOS > OXPHOS subunits	Tmito	10.5528	0.02	1	literature, mito protein domain+, MS/MS++	ENSMUSG00000022820	Q9CQC7	129	NA
chr15	82350139	82354291	4153	560	-	Ndufa6	67130	3	2861.78	-0.50379	0.0799346	-6.30253	2.9282e-10	1.65651e-09	-1	339.864	329.625	329.914	300.647	247.622	229.937	230.489	208.656	2324	2786	2570	2650	3440	2895	3112	3015	67130	4700	Ndufa6	14kD|14kDa|2700038D15Rik|B230217P19Rik	NADH:ubiquinone oxidoreductase subunit A6	MitoCarta3.0	literature, APEX_matrix, targetP signal, mito protein domain+, induction, coexpression++, MS/MS++	MIM	OXPHOS > Complex I > CI subunits | OXPHOS > OXPHOS subunits	Tmito	32.3002	0	1	literature, APEX_matrix, targetP signal, mito protein domain+, induction, coexpression++, MS/MS++	ENSMUSG00000022450	Q9CQZ5	131	2
chrX	104280565	104413846	133282	5759	-	Abcb7	11306	16	1305.19	-0.706182	0.112256	-6.29082	3.15792e-10	1.77785e-09	-1	16.3676	14.5536	16.9141	13.128	9.32344	8.58055	10.5797	8.86279	1151	1265	1355	1190	1332	1111	1469	1317	11306	22	Abcb7	AA517758|AU019072|Abc|Abc7	ATP-binding cassette, sub-family B (MDR/TAP), member 7	MitoCarta3.0	literature, APEX_matrix, targetP signal, yeast mito homolog+, Rickettsial homolog, mito protein domain, coexpression+, MS/MS+	MIM	Metabolism > Metals and cofactors > Heme synthesis and processing | Metabolism > Metals and cofactors > Fe-S cluster biosynthesis | Metabolism > Metals and cofactors > Molybdenum cofactor synthesis and proteins | Small molecule transport > ABC transporters	Tmito	21.0529	0.004	1	literature, APEX_matrix, targetP signal, yeast mito homolog+, Rickettsial homolog, mito protein domain, coexpression+, MS/MS+	ENSMUSG00000031333	Q61102	752	4
chr1	87264364	87310791	46428	1805	+	Efhd1	98363	4	62.9134	-1.47554	0.235549	-6.26425	3.74614e-10	2.09554e-09	-1	2.81301	3.23022	2.11084	2.95666	0.692315	1.1828	1.10297	1.03061	62	88	53	84	31	48	48	48	98363	80303	Efhd1	4931430I01Rik|AI452351|PP30|PP3051|mito|mitocalcin	EF hand domain containing 1	MitoCarta3.0	literature, mito protein domain, induction	MIM	Signaling > Calcium homeostasis > EF hand proteins	Tmito	-2.5652	0.51	1	literature, mito protein domain, induction	ENSMUSG00000026255	Q9D4J1	240	NA
chr19	11770415	11774956	4542	1134	+	Mrpl16	94063	4	682.665	-0.60633	0.096972	-6.25263	4.03602e-10	2.24692e-09	-1	39.9364	41.0742	41.1422	35.4641	26.8382	26.3183	27.3947	22.9661	553	703	649	633	755	671	749	672	94063	54948	Mrpl16	2310039D06Rik	mitochondrial ribosomal protein L16	MitoCarta3.0	literature, targetP signal, yeast mito homolog++, mito protein domain, coexpression++, MS/MS+	Matrix	Mitochondrial central dogma > Translation > Mitochondrial ribosome	Tmito	24.2928	0.003	1	literature, targetP signal, yeast mito homolog++, mito protein domain, coexpression++, MS/MS+	ENSMUSG00000024683	Q99N93	251	4
chr8	11514017	11550771	36755	1850	-	Cars2	71941	15	304.051	-0.753102	0.121695	-6.18843	6.07656e-10	3.34832e-09	-1	11.1997	10.9949	12.0849	10.4743	7.75707	6.32313	6.61376	5.84473	253	307	311	305	356	263	295	279	71941	79587	Cars2	2310051N18Rik|2410044A07Rik|D530030H10Rik|cysRS	cysteinyl-tRNA synthetase 2 (mitochondrial)(putative)	MitoCarta3.0	APEX_matrix, targetP signal+, Rickettsial homolog, mito protein domain, coexpression++, MS/MS	Matrix	Mitochondrial central dogma > Translation > mt-tRNA synthetases	Tmito	20.6969	0.004	1	APEX_matrix, targetP signal+, Rickettsial homolog, mito protein domain, coexpression++, MS/MS	ENSMUSG00000056228	Q8BYM8	552	1
chr3	36066000	36092857	26858	3913	+	Acad9	229211	18	762.78	-0.543703	0.0879065	-6.18502	6.20953e-10	3.41756e-09	-1	13.8968	12.2759	11.7578	12.2422	8.97279	8.27503	8.96724	8.17101	664	725	640	754	871	728	846	825	229211	28976	Acad9	2600017P15Rik|4732402K02|C630012L17Rik|NPD0|NPD002	acyl-Coenzyme A dehydrogenase family, member 9	MitoCarta3.0	literature, APEX_matrix, targetP signal+, mito protein domain+, MS/MS++	MIM	OXPHOS > Complex I > CI assembly factors | OXPHOS > OXPHOS assembly factors	Tmito	18.3535	0.003	1	literature, APEX_matrix, targetP signal+, mito protein domain+, MS/MS++	ENSMUSG00000027710	Q8JZN5	625	1
chr17	24848896	24850302	1407	1407	-	Fahd1	68636	1	599.858	-0.719296	0.116373	-6.18093	6.37235e-10	3.50304e-09	-1	29.6265	30.7971	31.3711	23.2999	18.5652	16.217	17.5691	17.4909	509	654	614	516	648	513	596	635	68636	81889	Fahd1	1110025H10Rik|AV002085	fumarylacetoacetate hydrolase domain containing 1	MitoCarta3.0	literature, APEX_matrix, yeast mito homolog, mito protein domain, coexpression, MS/MS++	Matrix	Metabolism > Carbohydrate metabolism > TCA-associated	Tmito	10.475	0.021	1	literature, APEX_matrix, yeast mito homolog, mito protein domain, coexpression, MS/MS++	ENSMUSG00000045316	Q8R0F8	227	NA
chrX	16709281	16817366	108086	2412	-	Maob	109731	15	333.046	-1.47071	0.238374	-6.16976	6.8395e-10	3.74515e-09	-1	9.50686	12.4986	10.7593	11.2473	5.73239	4.11221	2.16666	3.87232	280	455	361	427	343	223	126	241	109731	4129	Maob	6330414K01Rik|MAO|MAO-B	monoamine oxidase B	MitoCarta3.0	literature, mito protein domain, MS/MS++	MOM	Metabolism > Amino acid metabolism > Catechol metabolism | Metabolism > Detoxification > Xenobiotic metabolism	Tmito	3.7627	0.1	1	literature, mito protein domain, MS/MS++	ENSMUSG00000040147	Q8BW75	520	NA
chr5	108433253	108434378	1126	292	-	Atp5k	11958	4	2517.58	-0.602184	0.0978841	-6.15201	7.65061e-10	4.16163e-09	-1	514.086	609.693	598.492	532.414	396.618	323.686	381.95	383.041	1833	2687	2431	2447	2873	2125	2689	2886	11958	521	Atp5k	2610008D24Rik|Atp5i|Atp5me|Lfm|Lfm1	ATP synthase, H+ transporting, mitochondrial F1F0 complex, subunit E	MitoCarta3.0	literature, APEX_IMS, yeast mito homolog++, mito protein domain+, coexpression++, MS/MS++	MIM	OXPHOS > Complex V > CV subunits | OXPHOS > OXPHOS subunits | Mitochondrial dynamics and surveillance > Cristae formation	Tmito	32.5318	0	1	literature, APEX_IMS, yeast mito homolog++, mito protein domain+, coexpression++, MS/MS++	ENSMUSG00000050856	Q06185	71	5
chr11	101277970	101278948	979	718	-	Coa3	52469	2	696.796	-0.52476	0.0854716	-6.13958	8.27383e-10	4.48323e-09	-1	68.5499	61.6423	60.1736	58.1353	42.9493	41.0092	44.2489	44.261	601	668	601	657	765	662	766	820	52469	28958	Coa3	1810033A19Rik|Ccdc56|D11Ertd99|D11Ertd99e|HSPC009	cytochrome C oxidase assembly factor 3	MitoCarta3.0	APEX_IMS, APEX_matrix, mito protein domain+, coexpression, MS/MS++	MIM	Mitochondrial central dogma > Translation > Translation factors | OXPHOS > Complex IV > CIV assembly factors | OXPHOS > OXPHOS assembly factors	Tmito	14.7535	0.007	1	APEX_IMS, APEX_matrix, mito protein domain+, coexpression, MS/MS++	ENSMUSG00000017188	Q9D2R6	108	NA
chr12	31331562	31351471	19910	2277	-	Dld	13382	14	5542.48	-0.529989	0.0865892	-6.12073	9.31505e-10	5.01444e-09	-1	158.934	157.973	156.089	150.838	120.79	112.866	96.632	101.748	4419	5429	4944	5406	6823	5778	5305	5978	13382	1738	Dld	-	dihydrolipoamide dehydrogenase	MitoCarta3.0	literature, APEX_matrix, targetP signal, yeast mito homolog, Rickettsial homolog, mito protein domain, induction, coexpression++, MS/MS++	Matrix	Metabolism > Carbohydrate metabolism > Pyruvate metabolism | Metabolism > Carbohydrate metabolism > TCA cycle | Metabolism > Amino acid metabolism > Branched-chain amino acid metabolism | Metabolism > Amino acid metabolism > Branched-chain amino acid dehydrogenase complex | Metabolism > Amino acid metabolism > Lysine metabolism | Metabolism > Amino acid metabolism > Glycine metabolism | Metabolis…	Tmito	31.4471	0	1	literature, APEX_matrix, targetP signal, yeast mito homolog, Rickettsial homolog, mito protein domain, induction, coexpression++, MS/MS++	ENSMUSG00000020664	O08749	509	2
chr19	45047576	45056383	8808	2966	+	Sfxn3	94280	11	516.099	-0.792093	0.129981	-6.09391	1.10185e-09	5.88844e-09	-1	13.3362	11.9735	12.7488	9.81054	6.91776	6.25335	7.98479	6.45487	483	536	526	458	509	417	571	494	94280	81855	Sfxn3	-	sideroflexin 3	MitoCarta3.0	yeast mito homolog, mito protein domain+, MS/MS++	MIM	Metabolism > Amino acid metabolism > Serine metabolism | Metabolism > Vitamin metabolism > Folate and 1-C metabolism | Small molecule transport > Sideroflexins	Tpossible_mito	13.2454	0.011	1	yeast mito homolog, mito protein domain+, MS/MS++	ENSMUSG00000025212	Q91V61	321	NA
chr2	71274295	71367554	93260	2924	-	Slc25a12	78830	18	7801.07	-0.666405	0.109698	-6.07489	1.2407e-09	6.60528e-09	-1	171.184	184.674	185.276	168.827	102.238	107.956	136.003	101.143	6112	8150	7536	7770	7416	7097	9588	7631	78830	8604	Slc25a12	2610002D09Rik|AI839531|B230107K20Rik|BB129864	solute carrier family 25 (mitochondrial carrier, Aralar), member 12	MitoCarta3.0	literature, yeast mito homolog+, mito protein domain+, induction, MS/MS++	MIM	Metabolism > Carbohydrate metabolism > Malate-aspartate shuttle | Metabolism > Amino acid metabolism > Glutamate metabolism | Signaling > Calcium homeostasis > EF hand proteins | Small molecule transport > SLC25A family	Tmito	22.4605	0.005	1	literature, yeast mito homolog+, mito protein domain+, induction, MS/MS++	ENSMUSG00000027010	Q8BH59	677	NA
chr8	123952459	123983122	30664	4306	-	Abcb10	56199	13	575.125	-0.565236	0.0932107	-6.06406	1.32726e-09	7.04467e-09	-1	7.94985	8.75517	9.44927	8.41007	6.30029	5.88774	5.58666	5.5982	418	569	566	570	673	570	580	622	56199	23456	Abcb10	ABC-m|Abc-me|Abcb12	ATP-binding cassette, sub-family B (MDR/TAP), member 10	MitoCarta3.0	literature, APEX_matrix, targetP signal+, yeast mito homolog+, Rickettsial homolog, mito protein domain, induction, coexpression, MS/MS+	MIM	Metabolism > Metals and cofactors > Heme synthesis and processing | Small molecule transport > ABC transporters	Tmito	25.9644	0.003	1	literature, APEX_matrix, targetP signal+, yeast mito homolog+, Rickettsial homolog, mito protein domain, induction, coexpression, MS/MS+	ENSMUSG00000031974	Q9JI39	715	1
chr11	6291597	6359094	67498	6984	+	Ogdh	18293	24	17974.5	-0.584778	0.0964732	-6.06156	1.34806e-09	7.14695e-09	-1	156.203	183.912	171.279	158.414	115.847	96.618	121.667	112.465	13321	19386	16640	17414	20071	15171	20487	20267	18293	4967	Ogdh	2210403E04Rik|2210412K19Rik|AA409584|d1401|mKIAA4192	oxoglutarate (alpha-ketoglutarate) dehydrogenase (lipoamide)	MitoCarta3.0	literature, APEX_matrix, targetP signal, yeast mito homolog+, Rickettsial homolog, mito protein domain+, induction, coexpression++, MS/MS++	Matrix	Metabolism > Carbohydrate metabolism > TCA cycle	Tmito	40.5274	0	1	literature, APEX_matrix, targetP signal, yeast mito homolog+, Rickettsial homolog, mito protein domain+, induction, coexpression++, MS/MS++	ENSMUSG00000020456	Q60597	1038	2
chr4	138313409	138326296	12888	2367	-	Pink1	68943	8	11929.9	-0.743884	0.122913	-6.05212	1.42954e-09	7.5475e-09	-1	299.036	360.728	371.588	337.527	203.46	170.622	244.722	198.607	8643	12887	12235	12575	11947	9080	13966	12130	68943	65018	Pink1	1190006F07Rik|AU042772|AW557854|BRPK|br|mFLJ00387	PTEN induced putative kinase 1	MitoCarta3.0	literature, targetP signal, mito protein domain, coexpression	MOM	Mitochondrial dynamics and surveillance > Mitophagy | Mitochondrial dynamics and surveillance > Autophagy | Signaling	Tmito	5.0821	0.059	1	literature, targetP signal, mito protein domain, coexpression	ENSMUSG00000028756	Q99MQ3	580	2
chr15	91145871	91191807	45937	5540	-	Abcd2	26874	10	1200.16	-1.20777	0.200795	-6.01494	1.79953e-09	9.40875e-09	-1	20.0598	15.4877	16.1164	13.9222	9.61197	7.41037	4.63425	6.72972	1357	1295	1242	1214	1321	923	619	962	26874	225	Abcd2	A|ABC3|ABC39|AL|ALDL1|ALDR|ALDRP	ATP-binding cassette, sub-family D (ALD), member 2	MitoCarta3.0	targetP signal, Rickettsial homolog, mito protein domain, coexpression, MS/MS+	Membrane	Small molecule transport > ABC transporters	Tpossible_mito	13.2239	0.011	1	targetP signal, Rickettsial homolog, mito protein domain, coexpression, MS/MS+	ENSMUSG00000055782	Q61285	741	2
chr9	53580522	53610350	29829	3373	-	Acat1	110446	12	3315.56	-0.515662	0.0857397	-6.01427	1.80701e-09	9.44431e-09	-1	57.5182	64.8812	63.0005	65.473	48.2221	44.7684	39.7177	42.8113	2369	3303	2956	3476	4035	3395	3230	3726	110446	38	Acat1	6330585C21Rik|Ac|Acat	acetyl-Coenzyme A acetyltransferase 1	MitoCarta3.0	literature, APEX_matrix, targetP signal, Rickettsial homolog, mito protein domain, induction, coexpression+, MS/MS++	Matrix	Metabolism > Carbohydrate metabolism > Ketone metabolism | Metabolism > Lipid metabolism > Fatty acid oxidation | Metabolism > Amino acid metabolism > Branched-chain amino acid metabolism | Metabolism > Amino acid metabolism > Lysine metabolism	Tmito	26.4203	0.003	1	literature, APEX_matrix, targetP signal, Rickettsial homolog, mito protein domain, induction, coexpression+, MS/MS++	ENSMUSG00000032047	Q8QZT1	424	2
chr17	24722067	24724388	2322	635	-	Ndufb10	68342	4	3903.9	-0.500072	0.0837694	-5.96963	2.37794e-09	1.22275e-08	-1	410.764	417.884	390.233	343.478	291.633	264.908	270.411	277.513	3185	4005	3447	3433	4594	3782	4140	4547	68342	4716	Ndufb10	0610011B04Rik|22kD|22kDa|PDSW	NADH:ubiquinone oxidoreductase subunit B10	MitoCarta3.0	literature, APEX_matrix, mito protein domain+, induction, coexpression++, MS/MS++	MIM	OXPHOS > Complex I > CI subunits | OXPHOS > OXPHOS subunits	Tmito	24.96	0.003	1	literature, APEX_matrix, mito protein domain+, induction, coexpression++, MS/MS++	ENSMUSG00000040048	Q9DCS9	176	NA
chr4	109000805	109061771	60967	4155	+	Nrd1	230598	31	5052.4	-0.55771	0.0945263	-5.90005	3.63384e-09	1.83157e-08	-1	78.8595	79.2842	85.1236	70.8266	52.8549	50.1304	60.5522	49.8363	4001	4972	4920	4632	5448	4683	6066	5343	230598	4898	Nrd1	2600011I06Rik|AI875733|NRD|NRD-C|Nrdc	nardilysin, N-arginine dibasic convertase, NRD convertase 1	MitoCarta3.0	targetP signal, Rickettsial homolog, mito protein domain+	Matrix	Protein import, sorting and homeostasis > Protein homeostasis > Chaperones | Protein import, sorting and homeostasis > Protein import and sorting	Tpossible_mito	8.1681	0.031	1	targetP signal, Rickettsial homolog, mito protein domain+	ENSMUSG00000053510	Q8BHG1	1161	3
chr8	70184340	70212281	27942	3172	-	Slc25a42	73095	8	675.526	-0.87134	0.148246	-5.87767	4.16069e-09	2.0866e-08	-1	13.2963	17.6711	14.9804	13.7801	9.78536	6.5203	8.73457	7.61179	515	846	661	688	770	465	668	623	73095	284439	Slc25a42	2900084M01Rik	solute carrier family 25, member 42	MitoCarta3.0	literature, yeast mito homolog+, mito protein domain+, induction, coexpression, MS/MS++	MIM	Metabolism > Metals and cofactors > Coenzyme A metabolism | Small molecule transport > SLC25A family	Tmito	25.4069	0.003	1	literature, yeast mito homolog+, mito protein domain+, induction, coexpression, MS/MS++	ENSMUSG00000002346	Q8R0Y8	318	NA
chr6	57506502	57535426	28925	5560	-	Ppm1k	243382	7	202.549	-0.829485	0.141308	-5.87006	4.35629e-09	2.17768e-08	-1	2.40087	2.66931	2.50832	2.53675	1.63852	1.15996	1.32037	1.56834	163	224	194	222	226	145	177	225	243382	152926	Ppm1k	2900063A19Rik|A930026L03Rik|PP2|PP2C-kappa|PP2Cm	protein phosphatase 1K (PP2C domain containing)	MitoCarta3.0	literature, targetP signal, mito protein domain	Matrix	Metabolism > Amino acid metabolism > Branched-chain amino acid metabolism | Metabolism > Amino acid metabolism > Branched-chain amino acid dehydrogenase complex	Tmito	1.7669	0.201	1	literature, targetP signal, mito protein domain	ENSMUSG00000037826	Q8BXN7	372	2
chr13	34037641	34074074	36434	1209	+	Bphl	68021	7	381.064	-0.628791	0.107246	-5.86306	4.54422e-09	2.26677e-08	-1	20.389	21.3182	21.941	19.3909	15.0039	12.5084	13.894	12.2773	301	389	369	369	450	340	405	383	68021	670	Bphl	2010012D11Rik|5730533B08Rik|AI115341	biphenyl hydrolase-like (serine hydrolase, breast epithelial mucin-associated antigen)	MitoCarta3.0	targetP signal, Rickettsial homolog, mito protein domain, coexpression, MS/MS++	Matrix	Metabolism > Detoxification > Xenobiotic metabolism	Tpossible_mito	18.8516	0.003	1	targetP signal, Rickettsial homolog, mito protein domain, coexpression, MS/MS++	ENSMUSG00000038286	Q8R164	291	2
chr4	15917240	15945507	28268	2959	-	Decr1	67460	10	1869.11	-0.732315	0.12509	-5.85429	4.79042e-09	2.38364e-08	-1	40.0756	47.6041	39.4545	43.9083	30.7745	23.2989	21.9085	26.9808	1448	2126	1624	2045	2259	1550	1563	2060	67460	1666	Decr1	1200012F07Rik|Dec|Decr|Na|Nadph	2,4-dienoyl CoA reductase 1, mitochondrial	MitoCarta3.0	literature, APEX_matrix, targetP signal, Rickettsial homolog, mito protein domain, coexpression+, MS/MS++	Matrix	Metabolism > Lipid metabolism > Fatty acid oxidation	Tmito	19.4164	0.003	1	literature, APEX_matrix, targetP signal, Rickettsial homolog, mito protein domain, coexpression+, MS/MS++	ENSMUSG00000028223	Q9CQ62	335	3
chr18	84088158	84097514	9357	3321	+	Zadh2	225791	2	964.082	-0.719292	0.123299	-5.83371	5.42081e-09	2.67639e-08	-1	20.7635	18.7137	18.8974	19.9724	14.5536	12.0136	10.0537	10.9579	842	938	873	1044	1199	897	805	939	225791	284273	Zadh2	C530046K17Rik|PTGR-3|Pth|Pthr3	zinc binding alcohol dehydrogenase, domain containing 2	MitoCarta3.0	targetP signal, mito protein domain, induction, coexpression+, MS/MS++	unknown	Metabolism > Lipid metabolism > Eicosanoid metabolism	Tpossible_mito	18.5896	0.003	1	targetP signal, mito protein domain, induction, coexpression+, MS/MS++	ENSMUSG00000049090	Q8BGC4	377	3
chr12	69724962	69744658	19697	1485	+	Atp5s	NA	5	252.719	-0.673356	0.116351	-5.78726	7.1542e-09	3.49038e-08	-1	10.5333	10.8419	12.4896	11.5087	7.43778	6.31981	7.51319	7.17692	191	243	258	269	274	211	269	275	68055	27109	Dmac2l	1110015E18Rik|ATPW|At|Atp5s	distal membrane arm assembly complex 2 like	MitoCarta3.0	literature, APEX_matrix, MS/MS++	MIM	OXPHOS > Complex V > CV subunits | OXPHOS > OXPHOS subunits	Tmito	1.9819	0.188	1	literature, APEX_matrix, MS/MS++	ENSMUSG00000054894	Q9CRA7	200	NA
chrX	134222955	134276984	54030	3638	-	Trmt2b	215201	14	331.691	-0.727749	0.125867	-5.78189	7.38641e-09	3.59991e-08	-1	6.50566	6.5382	5.73048	5.88526	4.25488	4.02236	3.20363	3.40894	289	359	290	337	384	329	281	320	215201	79979	Trmt2b	4732479N06Rik	TRM2 tRNA methyltransferase 2B	MitoCarta3.0	GFP, targetP signal, mito protein domain+, induction, coexpression	Matrix	Mitochondrial central dogma > mtRNA metabolism > mt-tRNA modifications | Mitochondrial central dogma > mtRNA metabolism > mt-rRNA modifications	Tmito	11.1109	0.018	1	GFP, targetP signal, mito protein domain+, induction, coexpression	ENSMUSG00000067369	Q8BQJ6	493	3
chr4	117550324	117674297	123974	1778	+	Eri3	140546	9	1402.66	-0.585838	0.101418	-5.77647	7.62836e-09	3.7088e-08	-1	58.4963	48.891	52.8849	45.1662	33.3277	32.4206	37.3239	33.6984	1270	1312	1308	1264	1470	1296	1600	1546	140546	79033	Eri3	P|PI|PINT1|Prnpip1	exoribonuclease 3	MitoCarta3.0	targetP signal+, mito protein domain, MS/MS	Matrix	0	Tnon_mito	6.7171	0.041	1	targetP signal+, mito protein domain, MS/MS	ENSMUSG00000033423	Q8C460	337	1
chr11	95666957	95680773	13817	1799	+	Phb	18673	7	1591.02	-0.550005	0.0954061	-5.76488	8.17169e-09	3.95921e-08	-1	58.5874	61.1001	59.2606	49.0182	41.9911	39.5335	36.9573	37.1827	1287	1659	1483	1388	1874	1599	1603	1726	18673	5245	Phb	Bap32	prohibitin	MitoCarta3.0	literature, yeast mito homolog+, Rickettsial homolog, mito protein domain, induction, coexpression++, MS/MS++	MIM	Protein import, sorting and homeostasis > Protein homeostasis > Chaperones	Tmito	30.0224	0.006	1	literature, yeast mito homolog+, Rickettsial homolog, mito protein domain, induction, coexpression++, MS/MS++	ENSMUSG00000038845	P67778	272	NA
chr7	90450712	90457208	6497	766	-	Tmem126a	66271	5	850.355	-0.572151	0.0996118	-5.74381	9.25696e-09	4.46957e-08	-1	72.7004	71.1	78.645	65.5235	50.0988	43.8396	53.5508	46.0916	680	822	838	790	952	755	989	911	66271	84233	Tmem126a	1810020E01Rik	transmembrane protein 126A	MitoCarta3.0	literature, mito protein domain+, induction, coexpression++, MS/MS++	MIM	OXPHOS > Complex I > CI assembly factors | OXPHOS > OXPHOS assembly factors	Tmito	23.7058	0.005	1	literature, mito protein domain+, induction, coexpression++, MS/MS++	ENSMUSG00000030615	Q9D8Y1	196	NA
chr10	42312585	42478565	165981	2513	-	Lace1	NA	13	289.938	-1.15592	0.201489	-5.7369	9.64227e-09	4.6476e-08	-1	8.37524	9.54427	9.06823	7.55923	5.59825	3.73455	2.80579	3.36199	257	362	317	299	349	211	170	218	215951	246269	Afg1l	CG8520|Lac|Lace1	AFG1 like ATPase	MitoCarta3.0	APEX_matrix, targetP signal+, yeast mito homolog++, Rickettsial homolog, coexpression, MS/MS+	MIM	Protein import, sorting and homeostasis > Protein homeostasis > Proteases	Tmito	27.8296	0.004	1	APEX_matrix, targetP signal+, yeast mito homolog++, Rickettsial homolog, coexpression, MS/MS+	ENSMUSG00000038302	Q3V384	480	1
chr6	24518662	24527687	9026	553	-	Ndufa5	68202	5	2198.7	-0.450631	0.0785741	-5.73511	9.74505e-09	4.69391e-08	-1	247.906	252.205	269.612	226.329	192.004	173.409	183.605	179.62	1674	2105	2074	1970	2634	2156	2448	2563	68202	4698	Ndufa5	2900002J19Rik|CI-13kD-B	NADH:ubiquinone oxidoreductase subunit A5	MitoCarta3.0	literature, APEX_matrix, mito protein domain+, induction, coexpression++, MS/MS++	MIM	OXPHOS > Complex I > CI subunits | OXPHOS > OXPHOS subunits	Tmito	26.5865	0.004	1	literature, APEX_matrix, mito protein domain+, induction, coexpression++, MS/MS++	ENSMUSG00000023089	Q9CPP6	116	NA
chr13	24992295	25020317	28023	2161	-	Mrs2	380836	11	380.424	-0.841453	0.148377	-5.67103	1.41942e-08	6.70777e-08	-1	14.4008	12.3866	12.2086	10.0253	6.17437	8.25349	6.85191	6.06169	380	404	367	341	331	401	357	338	380836	57380	Mrs2	Gm902|HPT|Mr|Mrs2l|RPT	MRS2 magnesium transporter	MitoCarta3.0	APEX_matrix, GFP, targetP signal, yeast mito homolog++, coexpression	MIM	Small molecule transport | Signaling	Tmito	12.726	0.011	1	APEX_matrix, GFP, targetP signal, yeast mito homolog++, coexpression	ENSMUSG00000021339	Q5NCE8	434	2
chr6	94500314	94604655	104342	1922	+	Slc25a26	67582	10	403.181	-0.767468	0.135712	-5.65511	1.55745e-08	7.32792e-08	-1	14.1889	15.0645	14.9985	13.09	9.29115	6.43338	9.25768	8.67056	333	437	401	396	443	278	429	430	67582	115286	Slc25a26	4930433D19Rik|4933433F13Rik|AW557176|D6Bwg0781e|Slc25a6	solute carrier family 25 (mitochondrial carrier, phosphate carrier), member 26	MitoCarta3.0	literature, yeast mito homolog++, mito protein domain+, coexpression, MS/MS	MIM	Small molecule transport > SLC25A family	Tmito	19.1908	0.003	1	literature, yeast mito homolog++, mito protein domain+, coexpression, MS/MS	ENSMUSG00000045100	Q5U680	274	NA
chr7	24587543	24608925	21383	1484	+	Ethe1	66071	8	285.756	-0.691965	0.12238	-5.65422	1.56554e-08	7.36101e-08	-1	12.1407	13.3048	13.7575	12.3726	7.38846	7.91258	9.39083	7.2601	220	298	284	289	272	264	336	278	66071	23474	Ethe1	0610025L15Rik|Hsco	ethylmalonic encephalopathy 1	MitoCarta3.0	literature, APEX_matrix, targetP signal, yeast mito homolog++, mito protein domain, induction, MS/MS++	Matrix	Metabolism > Sulfur metabolism	Tmito	25.5341	0.003	1	literature, APEX_matrix, targetP signal, yeast mito homolog++, mito protein domain, induction, MS/MS++	ENSMUSG00000064254	Q9DCM0	254	2
chr2	127436215	127444565	8351	1226	-	Fahd2a	68126	8	232.016	-0.811065	0.143449	-5.65402	1.56739e-08	7.36724e-08	-1	13.8941	14.3213	11.6686	12.4371	8.48298	6.05862	7.1044	8.12409	208	265	199	240	258	167	210	257	68126	51011	Fahd2a	1500003K14Rik|B430104H02Rik|Cgi-105|Fahd2	fumarylacetoacetate hydrolase domain containing 2A	MitoCarta3.0	APEX_matrix, targetP signal, yeast mito homolog, mito protein domain, induction, coexpression, MS/MS++	Matrix	0	Tmito	21.5959	0.004	1	APEX_matrix, targetP signal, yeast mito homolog, mito protein domain, induction, coexpression, MS/MS++	ENSMUSG00000027371	Q3TC72	313	2
chr3	51224447	51251654	27208	3069	+	Noct	12457	3	508.045	-1.04647	0.187473	-5.58199	2.37777e-08	1.10283e-07	-1	12.0347	14.0328	12.4147	9.89532	6.92202	7.37682	4.649	4.48294	451	650	530	478	527	509	344	355	12457	25819	Noct	AU043840|Ccr|Ccr4|Ccrn4l	nocturnin	MitoCarta3.0	literature,targetP signal, mito protein domain	Matrix	Metabolism > Metals and cofactors > NAD biosynthesis and metabolism	Tnon_mito	-0.745	0.373	0	targetP signal, mito protein domain	ENSMUSG00000023087	O35710	429	2
chr7	78783131	78792988	9858	1043	+	Mrps11	67994	6	276.051	-0.705676	0.127206	-5.54748	2.89815e-08	1.33534e-07	-1	19.4726	19.6291	17.3	14.802	10.667	11.7273	10.1006	11.1101	248	309	251	243	276	275	254	299	67994	64963	Mrps11	0710005I03Rik|C79873|MRP-S11|S11mt	mitochondrial ribosomal protein S11	MitoCarta3.0	literature, targetP signal, Rickettsial homolog, mito protein domain, induction, coexpression, MS/MS	Matrix	Mitochondrial central dogma > Translation > Mitochondrial ribosome	Tmito	17.4203	0.003	1	literature, targetP signal, Rickettsial homolog, mito protein domain, induction, coexpression, MS/MS	ENSMUSG00000030611	Q3U8Y1	191	2
chr8	71464926	71465753	828	646	+	Mrpl34	94065	2	428.012	-0.664766	0.119849	-5.54671	2.91093e-08	1.34035e-07	-1	47.4128	45.9486	45.4029	37.569	30.9505	26.9899	24.3335	28.7966	374	448	408	382	496	392	379	480	94065	64981	Mrpl34	0610007O17Rik|D8Bwg1484e	mitochondrial ribosomal protein L34	MitoCarta3.0	literature, APEX_matrix, targetP signal+, yeast mito homolog++, Rickettsial homolog, mito protein domain, induction, coexpression++, MS/MS	Matrix	Mitochondrial central dogma > Translation > Mitochondrial ribosome	Tmito	37.4581	0	1	literature, APEX_matrix, targetP signal+, yeast mito homolog++, Rickettsial homolog, mito protein domain, induction, coexpression++, MS/MS	ENSMUSG00000034880	Q99N91	92	1
chr11	90638184	90645977	7794	2259	+	Cox11	69802	4	595.468	-0.505563	0.0912155	-5.54252	2.98154e-08	1.37241e-07	-1	16.8212	16.8353	17.4389	16.0028	12.8123	11.1639	12.3749	10.894	464	574	548	569	718	567	674	635	69802	1353	Cox11	2010004I09Rik	cytochrome c oxidase assembly protein 11, copper chaperone	MitoCarta3.0	literature, APEX_IMS, targetP signal, yeast mito homolog++, Rickettsial homolog, mito protein domain+, induction, coexpression, MS/MS	MIM	OXPHOS > Complex IV > CIV assembly factors | Metabolism > Metals and cofactors > Copper metabolism | OXPHOS > OXPHOS assembly factors	Tmito	35.3696	0	1	literature, APEX_IMS, targetP signal, yeast mito homolog++, Rickettsial homolog, mito protein domain+, induction, coexpression, MS/MS	ENSMUSG00000020544	Q6P8I6	275	2
chr10	128669887	128673918	4032	2349	-	Suox	211389	4	731.651	-0.690268	0.124986	-5.52276	3.33719e-08	1.52509e-07	-1	21.6504	20.1392	20.1678	21.4481	14.5866	14.8072	11.6536	10.6581	621	714	659	793	850	782	660	646	211389	6821	Suox	SO	sulfite oxidase	MitoCarta3.0	APEX_IMS, targetP signal, mito protein domain+, coexpression, MS/MS++	IMS	Metabolism > Metals and cofactors > Molybdenum cofactor synthesis and proteins | Metabolism > Sulfur metabolism	Tmito	17.7812	0.003	1	APEX_IMS, targetP signal, mito protein domain+, coexpression, MS/MS++	ENSMUSG00000049858	Q8R086	546	2
chr10	43874190	43901736	27547	1970	-	Qrsl1	76563	11	322.546	-0.583734	0.106137	-5.49983	3.8015e-08	1.72938e-07	-1	9.93546	10.8633	11.8232	9.96531	7.32548	7.45068	6.98989	6.66907	239	323	324	309	358	330	332	339	76563	55278	Qrsl1	2700038P16Rik|C80053|Ga|GatA	glutaminyl-tRNA synthase (glutamine-hydrolyzing)-like 1	MitoCarta3.0	literature, APEX_matrix, GFP, yeast mito homolog, Rickettsial homolog, mito protein domain, coexpression, MS/MS	Matrix	Mitochondrial central dogma > Translation > mt-tRNA synthetases	Tmito	9.2489	0.027	1	literature, APEX_matrix, GFP, yeast mito homolog, Rickettsial homolog, mito protein domain, coexpression, MS/MS	ENSMUSG00000019863	Q9CZN8	525	NA
chr14	78849178	79202310	353133	7195	+	Vwa8	219189	45	2780.59	-0.343327	0.0625088	-5.49246	3.9637e-08	1.80025e-07	-1	23.1855	23.8228	23.3798	23.3557	18.9311	17.7975	19.5477	17.619	2037	2587	2340	2645	3379	2879	3391	3271	219189	23078	Vwa8	1300010F03Rik|4932416F07Rik|AI957255|Kiaa0564|mKIAA0564	von Willebrand factor A domain containing 8	MitoCarta3.0	APEX_matrix, targetP signal, yeast mito homolog, mito protein domain, coexpression+, MS/MS++	Matrix	0	Tmito	20.8714	0.004	1	APEX_matrix, targetP signal, yeast mito homolog, mito protein domain, coexpression+, MS/MS++	ENSMUSG00000058997	Q8CC88	1905	2
chr3	34057280	34081354	24075	2771	-	Dnajc19	67713	6	583.06	-0.672318	0.122851	-5.47265	4.43363e-08	2.00264e-07	-1	13.8018	14.0594	16.0846	12.1517	9.76124	7.62439	9.3849	8.40562	467	588	620	530	671	475	627	601	67713	131118	Dnajc19	1810055D05Rik|AA959924|Tim14	DnaJ heat shock protein family (Hsp40) member C19	MitoCarta3.0	literature, APEX_matrix, targetP signal, yeast mito homolog, mito protein domain, MS/MS++	MIM	Protein import, sorting and homeostasis > Protein import and sorting > Import motor	Tmito	10.1817	0.022	1	literature, APEX_matrix, targetP signal, yeast mito homolog, mito protein domain, MS/MS++	ENSMUSG00000027679	Q9CQV7	157	4
chr13	114287795	114388094	100300	1534	-	Ndufs4	17993	5	2288.21	-0.48656	0.0890611	-5.46322	4.67587e-08	2.1073e-07	-1	103.143	97.0087	91.4298	86.0635	72.6589	61.2374	66.9188	68.5925	1932	2246	1951	2078	2765	2112	2475	2715	17993	4724	Ndufs4	6720411N02Rik|C1-18k	NADH:ubiquinone oxidoreductase core subunit S4	MitoCarta3.0	literature, APEX_matrix, targetP signal+, mito protein domain+, coexpression++, MS/MS++	MIM	OXPHOS > Complex I > CI subunits | OXPHOS > OXPHOS subunits	Tmito	27.613	0.004	1	literature, APEX_matrix, targetP signal+, mito protein domain+, coexpression++, MS/MS++	ENSMUSG00000021764	Q9CXZ1	175	1
chr10	128209908	128211794	1887	1570	-	Spryd4	66701	2	505.521	-0.546926	0.100297	-5.45306	4.95095e-08	2.2234e-07	-1	21.856	21.3539	21.2916	18.4529	12.9918	13.7684	15.2696	14.6875	419	506	465	456	506	486	578	595	66701	283377	Spryd4	4633402N23Rik|AA114801	SPRY domain containing 4	MitoCarta3.0	APEX_matrix, GFP, targetP signal, mito protein domain, coexpression+, MS/MS++	Matrix	0	Tmito	18.9269	0.003	1	APEX_matrix, GFP, targetP signal, mito protein domain, coexpression+, MS/MS++	ENSMUSG00000051346	Q91WK1	207	2
chr6	5483351	5496278	12928	3453	-	Pdk4	27273	11	23120.2	-2.8572	0.524855	-5.44379	5.21585e-08	2.33414e-07	-1	460.608	785.634	721.357	584.639	149.44	24.7831	129.882	48.1159	19421	40944	34649	31775	12801	1924	10813	4287	27273	5166	Pdk4	AV005916	pyruvate dehydrogenase kinase, isoenzyme 4	MitoCarta3.0	literature, targetP signal, yeast mito homolog+, mito protein domain+, induction, coexpression, MS/MS++	MIM	Metabolism > Carbohydrate metabolism > Pyruvate metabolism	Tmito	31.2027	0	1	literature, targetP signal, yeast mito homolog+, mito protein domain+, induction, coexpression, MS/MS++	ENSMUSG00000019577	O70571	412	2
chr4	107903982	107923589	19608	2350	-	Cpt2	12896	5	1209.16	-0.663347	0.122392	-5.41986	5.96446e-08	2.65388e-07	-1	35.058	37.7519	30.9883	33.0101	25.2156	22.8827	18.0377	20.2517	1006	1339	1013	1221	1470	1209	1022	1228	12896	1376	Cpt2	AI323697|CP|CPTII	carnitine palmitoyltransferase 2	MitoCarta3.0	literature, APEX_matrix, targetP signal, yeast mito homolog++, mito protein domain, induction, coexpression+, MS/MS++	MIM	Metabolism > Lipid metabolism > Fatty acid oxidation | Metabolism > Metals and cofactors > Carnitine synthesis and transport | Metabolism > Metals and cofactors > Carnitine shuttle	Tmito	29.4997	0.006	1	literature, APEX_matrix, targetP signal, yeast mito homolog++, mito protein domain, induction, coexpression+, MS/MS++	ENSMUSG00000028607	P52825	658	3
chr4	21757382	21767211	9830	1587	-	Tstd3	77032	4	199.183	-0.715935	0.132715	-5.39451	6.87103e-08	3.03831e-07	-1	7.84374	8.76736	9.42198	7.8065	5.91832	5.0448	4.75656	4.8841	152	210	208	195	233	180	182	200	77032	100130890	Tstd3	2610029I01Rik	thiosulfate sulfurtransferase (rhodanese)-like domain containing 3	MitoCarta3.0	targetP signal, yeast mito homolog, Rickettsial homolog, mito protein domain, induction, MS/MS	unknown	0	Tnon_mito	11.8441	0.014	1	targetP signal, yeast mito homolog, Rickettsial homolog, mito protein domain, induction, MS/MS	ENSMUSG00000028251	Q9D0B5	157	4
chr7	126487355	126490731	3377	1777	+	Tufm	233870	10	1594.52	-0.576953	0.107385	-5.37274	7.7548e-08	3.41227e-07	-1	67.4238	56.1146	57.122	52.4137	44.0989	38.4961	37.6016	35.9638	1463	1505	1412	1466	1944	1538	1611	1649	233870	7284	Tufm	2300002G02Rik|C76308|C76389|EF-TuMT|EFTU	Tu translation elongation factor, mitochondrial	MitoCarta3.0	literature, APEX_matrix, targetP signal, yeast mito homolog+, Rickettsial homolog, mito protein domain, MS/MS++	Matrix	Mitochondrial central dogma > Translation > Translation factors	Tmito	20.9566	0.004	1	literature, APEX_matrix, targetP signal, yeast mito homolog+, Rickettsial homolog, mito protein domain, MS/MS++	ENSMUSG00000073838	Q8BFR5	452	2
chr5	96210115	96266727	56613	4188	+	Mrpl1	94061	9	570.658	-0.486045	0.090684	-5.35976	8.33305e-08	3.65438e-07	-1	8.79959	8.43232	9.45804	7.81267	6.19867	5.97929	6.04118	6.3852	450	533	551	515	644	563	610	690	94061	65008	Mrpl1	2410002L03Rik|5830418D04Rik|AI462572|L1mt	mitochondrial ribosomal protein L1	MitoCarta3.0	literature, APEX_matrix, targetP signal+, yeast mito homolog++, mito protein domain, induction, coexpression, MS/MS++	Matrix	Mitochondrial central dogma > Translation > Mitochondrial ribosome	Tmito	30.5676	0	1	literature, APEX_matrix, targetP signal+, yeast mito homolog++, mito protein domain, induction, coexpression, MS/MS++	ENSMUSG00000029486	Q99N96	336	1
chr7	3617373	3620161	2789	349	+	Ndufa3	66091	4	1976.91	-0.497552	0.0931481	-5.34152	9.21727e-08	4.0195e-07	-1	336.027	392.791	370.563	338.963	270.855	224.94	267.159	255.852	1432	2069	1799	1862	2345	1765	2248	2304	66091	4696	Ndufa3	1010001M12Rik|1700022J01Rik	NADH:ubiquinone oxidoreductase subunit A3	MitoCarta3.0	literature, induction, coexpression++, MS/MS++	MIM	OXPHOS > Complex I > CI subunits | OXPHOS > OXPHOS subunits	Tmito	16.7613	0.003	1	literature, induction, coexpression++, MS/MS++	ENSMUSG00000035674	Q9CQ91	84	NA
chr4	108165437	108179308	13872	1307	+	Echdc2	52430	10	210.679	-0.648054	0.121665	-5.32655	1.00097e-07	4.34882e-07	-1	10.7773	11.1525	11.0555	9.72194	7.46378	6.12555	7.01318	6.61243	172	220	201	200	242	180	221	223	52430	55268	Echdc2	1300017C12Rik|2610009M20Rik|D4Ertd765e	enoyl Coenzyme A hydratase domain containing 2	MitoCarta3.0	targetP signal+, yeast mito homolog+, Rickettsial homolog, mito protein domain, coexpression, MS/MS++	Matrix	0	Tpossible_mito	26.0721	0.003	1	targetP signal+, yeast mito homolog+, Rickettsial homolog, mito protein domain, coexpression, MS/MS++	ENSMUSG00000028601	Q3TLP5	296	1
chr15	89416405	89425862	9458	2894	-	Cpt1b	12895	19	122.819	-0.817239	0.153669	-5.31817	1.04817e-07	4.5384e-07	-1	2.43364	3.38836	3.03052	2.87588	1.69934	1.76745	1.63382	1.58021	86	148	122	131	122	115	114	118	12895	1375	Cpt1b	Cpt|Cpt1|Cpt1-m|Cpti|Cpti-m|M-CP|M-cpti	carnitine palmitoyltransferase 1b, muscle	MitoCarta3.0	literature, yeast mito homolog+, mito protein domain, MS/MS++	MOM	Metabolism > Lipid metabolism > Fatty acid oxidation | Metabolism > Metals and cofactors > Carnitine synthesis and transport | Metabolism > Metals and cofactors > Carnitine shuttle	Tmito	10.5227	0.02	1	literature, yeast mito homolog+, mito protein domain, MS/MS++	ENSMUSG00000078937	Q924X2	772	NA
chr9	121848560	121858000	9441	1873	-	Higd1a	56295	4	881.271	-0.496552	0.0934354	-5.31439	1.07015e-07	4.62927e-07	-1	30.4755	29.573	33.3149	26.1187	21.1776	20.375	21.2142	21.8503	697	836	868	770	984	858	958	1056	56295	25994	Higd1a	2210020B17Rik|7420700H20Rik|AI303276|AW049839|HIM|HIMP1|Hig|Hig1	HIG1 domain family, member 1A	MitoCarta3.0	literature, APEX_IMS, mito protein domain+, induction, MS/MS++	MIM	OXPHOS > Complex IV > CIV assembly factors | OXPHOS > OXPHOS assembly factors | OXPHOS > Respirasome assembly	Tmito	14.4463	0.007	1	literature, APEX_IMS, mito protein domain+, induction, MS/MS++	ENSMUSG00000038412	Q9JLR9	95	NA
chr19	3323301	3385733	62433	4301	+	Cpt1a	12894	19	307.685	-0.724173	0.136329	-5.31197	1.08449e-07	4.68826e-07	-1	4.15091	4.96036	4.96413	5.24394	2.70862	2.67842	3.56805	2.7573	218	322	297	355	289	259	370	306	12894	1374	Cpt1a	C730027G07|CP|CPTI|Cpt|Cpt1	carnitine palmitoyltransferase 1a, liver	MitoCarta3.0	literature, yeast mito homolog+, mito protein domain, induction, coexpression, MS/MS++	MOM	Metabolism > Lipid metabolism > Fatty acid oxidation | Metabolism > Metals and cofactors > Carnitine synthesis and transport | Metabolism > Metals and cofactors > Carnitine shuttle	Tmito	17.5574	0.003	1	literature, yeast mito homolog+, mito protein domain, induction, coexpression, MS/MS++	ENSMUSG00000024900	P97742	773	NA
chrX	37187588	37191238	3651	494	-	Ndufa1	54405	3	1483.36	-0.625613	0.118073	-5.29854	1.16732e-07	5.02477e-07	-1	180.699	219.021	202.421	188.155	149.492	107.144	130.39	125.21	1090	1633	1391	1463	1832	1190	1553	1596	54405	4694	Ndufa1	1810049F12Rik|MWFE	NADH:ubiquinone oxidoreductase subunit A1	MitoCarta3.0	literature, coexpression+, MS/MS++	MIM	OXPHOS > Complex I > CI subunits | OXPHOS > OXPHOS subunits	Tmito	10.6843	0.02	1	literature, coexpression+, MS/MS++	ENSMUSG00000016427	O35683	70	NA
chr2	119655451	119662798	7348	1451	-	Ndufaf1	69702	5	683.456	-0.567685	0.107495	-5.28105	1.28444e-07	5.51033e-07	-1	30.5906	33.7902	31.9062	25.7459	21.2804	18.9132	21.5813	20.5128	542	740	644	588	766	617	755	768	69702	51103	Ndufaf1	2410001M24Rik|CGI-6|CGI-65|CIA|CIA30	NADH:ubiquinone oxidoreductase complex assembly factor 1	MitoCarta3.0	literature, APEX_matrix, targetP signal, mito protein domain, induction, coexpression++, MS/MS++	MIM	OXPHOS > Complex I > CI assembly factors | OXPHOS > OXPHOS assembly factors	Tmito	22.6443	0.005	1	literature, APEX_matrix, targetP signal, mito protein domain, induction, coexpression++, MS/MS++	ENSMUSG00000027305	Q9CWX2	330	4
chr4	140961271	140979193	17923	1074	+	Sdhb	67680	8	5941.15	-0.500557	0.0952416	-5.25565	1.475e-07	6.27403e-07	-1	315.836	401.732	353.616	334.642	260.893	226.491	255.074	251.296	4142	6512	5283	5657	6951	5469	6605	6964	67680	6390	Sdhb	0710008N11Rik	succinate dehydrogenase complex, subunit B, iron sulfur (Ip)	MitoCarta3.0	literature, APEX_matrix, targetP signal, yeast mito homolog, Rickettsial homolog, mito protein domain+, induction, coexpression++, MS/MS++	MIM	OXPHOS > Complex II > CII subunits | Metabolism > Carbohydrate metabolism > TCA cycle | Metabolism > Metals and cofactors > Fe-S-containing proteins | OXPHOS > OXPHOS subunits	Tmito	41.8214	0	1	literature, APEX_matrix, targetP signal, yeast mito homolog, Rickettsial homolog, mito protein domain+, induction, coexpression++, MS/MS++	ENSMUSG00000009863	Q9CQA3	282	2
chr9	50603901	50605320	1420	527	+	Timm8b	30057	2	860.358	-0.48747	0.092908	-5.2468	1.54762e-07	6.56893e-07	-1	105.982	104.476	108.582	94.3952	81.3096	70.3044	75.3182	67.8035	682	831	796	783	1063	833	957	922	30057	26521	Timm8b	Tim8|Tim8b	translocase of inner mitochondrial membrane 8B	MitoCarta3.0	literature, yeast mito homolog+, mito protein domain+, induction, coexpression, MS/MS++	MIM	Protein import, sorting and homeostasis > Protein homeostasis > Chaperones | Protein import, sorting and homeostasis > Protein import and sorting	Tmito	27.0334	0.004	1	literature, yeast mito homolog+, mito protein domain+, induction, coexpression, MS/MS++	ENSMUSG00000039016	P62077	83	NA
chr14	21831561	21845879	14319	1662	+	Vdac2	22334	10	4965.57	-0.464272	0.0887314	-5.23233	1.67385e-07	7.06618e-07	-1	210.404	179.474	191.225	170.339	140.942	144.568	129.569	129.488	4270	4502	4421	4456	5811	5402	5192	5553	22334	7417	Vdac2	Vda|Vdac6|mVDAC2|mVDAC6	voltage-dependent anion channel 2	MitoCarta3.0	literature, APEX_IMS, yeast mito homolog+, mito protein domain+, induction, coexpression, MS/MS++	MOM	Small molecule transport	Tmito	25.489	0.003	1	literature, APEX_IMS, yeast mito homolog+, mito protein domain+, induction, coexpression, MS/MS++	ENSMUSG00000021771	Q60930	295	NA
chr8	126422501	126425435	2935	763	+	Coa6	67892	2	249.517	-0.573261	0.10971	-5.22523	1.73935e-07	7.32945e-07	-1	22.3252	19.9724	21.5758	20.9833	13.6834	15.5645	13.4267	14.3237	208	230	229	252	259	267	247	282	67892	388753	Coa6	1810063B05Rik|AI447995	cytochrome c oxidase assembly factor 6	MitoCarta3.0	APEX_IMS, yeast mito homolog++, mito protein domain+, induction, coexpression+, MS/MS	IMS	OXPHOS > Complex IV > CIV assembly factors | OXPHOS > OXPHOS assembly factors	Tmito	25.4811	0.003	1	APEX_IMS, yeast mito homolog++, mito protein domain+, induction, coexpression+, MS/MS	ENSMUSG00000051671	Q8BGD8	79	NA
chr15	99725618	99728136	2519	723	+	Cox14	66379	2	1232.36	-0.419103	0.0810219	-5.17271	2.30722e-07	9.59537e-07	-1	109.306	105.753	111.163	96.925	81.6805	72.7155	81.805	80.0301	965	1154	1118	1103	1465	1182	1426	1493	66379	84987	Cox14	2310016M24Rik|AA959804	cytochrome c oxidase assembly protein 14	MitoCarta3.0	literature, GFP, mito protein domain+, induction, coexpression++, MS/MS+	MIM	Mitochondrial central dogma > Translation > Translation factors | OXPHOS > Complex IV > CIV assembly factors | OXPHOS > OXPHOS assembly factors	Tmito	21.3883	0.004	1	literature, GFP, mito protein domain+, induction, coexpression++, MS/MS+	ENSMUSG00000023020	Q8BH51	57	NA
chr8	22375550	22398621	23072	3455	-	Slc25a15	18408	7	348.682	-0.503823	0.0974348	-5.17088	2.32998e-07	9.68718e-07	-1	6.5184	6.61603	6.55418	5.99471	4.52692	4.20967	4.82588	4.53174	275	345	315	326	388	327	402	404	18408	10166	Slc25a15	D630044L02Rik|Or|Ornt1	solute carrier family 25 (mitochondrial carrier ornithine transporter), member 15	MitoCarta3.0	literature, yeast mito homolog+, mito protein domain+, coexpression, MS/MS++	MIM	Metabolism > Amino acid metabolism > Urea cycle | Small molecule transport > SLC25A family	Tmito	20.454	0.004	1	literature, yeast mito homolog+, mito protein domain+, coexpression, MS/MS++	ENSMUSG00000031482	Q9WVD5	301	NA
chr16	17406000	17430826	24827	3432	+	Snap29	67474	5	577.095	-0.563816	0.109186	-5.16383	2.41953e-07	1.00327e-06	-1	12.456	10.2319	11.4996	9.34852	7.34094	7.29641	7.69822	7.06902	522	530	549	505	625	563	637	626	67474	9342	Snap29	1300018G05Rik|AI891940|AU020222|BB131856|Gs32	synaptosomal-associated protein 29	MitoCarta3.0	APEX_IMS	IMS	Mitochondrial dynamics and surveillance > Autophagy	Tmito	-11.0675	0.885	1	APEX_IMS	ENSMUSG00000022765	Q9ERB0	260	NA
chr1	16665191	16678275	13085	1732	+	Tmem70	70397	3	1115.52	-0.456916	0.0887168	-5.15028	2.60098e-07	1.07627e-06	-1	43.7844	41.391	40.3021	36.2049	31.8854	29.0444	28.018	28.7533	926	1082	971	987	1370	1131	1170	1285	70397	54968	Tmem70	1110020A09Rik|2210416J16Rik	transmembrane protein 70	MitoCarta3.0	literature, APEX_matrix, targetP signal+, mito protein domain+, coexpression++, MS/MS	MIM	OXPHOS > Complex I > CI assembly factors | OXPHOS > Complex V > CV assembly factors | OXPHOS > OXPHOS assembly factors	Tmito	22.7888	0.005	1	literature, APEX_matrix, targetP signal+, mito protein domain+, coexpression++, MS/MS	ENSMUSG00000025940	Q921N7	254	1
chr13	99948532	100015639	67108	2124	-	Mccc2	78038	17	562.067	-0.551201	0.107112	-5.14601	2.66083e-07	1.09942e-06	-1	16.965	18.5917	16.5843	16.0926	13.4938	10.973	10.7401	11.3493	440	596	490	538	711	524	550	622	78038	64087	Mccc2	4930552N12Rik|MCCB	methylcrotonoyl-Coenzyme A carboxylase 2 (beta)	MitoCarta3.0	literature, targetP signal, Rickettsial homolog, mito protein domain, coexpression+, MS/MS++	Matrix	Metabolism > Amino acid metabolism > Branched-chain amino acid metabolism	Tmito	19.6461	0.004	1	literature, targetP signal, Rickettsial homolog, mito protein domain, coexpression+, MS/MS++	ENSMUSG00000021646	Q3ULD5	563	2
chr8	116981828	116993449	11622	1337	-	Gcsh	68133	5	863.938	-0.418376	0.0819695	-5.10404	3.32475e-07	1.35614e-06	-1	37.8542	40.4871	43.5522	38.4429	31.1148	28.1108	30.1842	30.5521	618	817	810	809	1032	845	973	1054	68133	2653	Gcsh	1100001L02Rik|5730591C18Rik	glycine cleavage system protein H (aminomethyl carrier)	MitoCarta3.0	literature, APEX_matrix, targetP signal+, yeast mito homolog, mito protein domain+, MS/MS	Matrix	Metabolism > Lipid metabolism > Lipoate insertion | Metabolism > Amino acid metabolism > Glycine metabolism | Metabolism > Amino acid metabolism > Glycine cleavage system	Tmito	15.2523	0.008	1	literature, APEX_matrix, targetP signal+, yeast mito homolog, mito protein domain+, MS/MS	ENSMUSG00000034424	Q91WK5	170	1
chr7	118509659	118533356	23698	1503	-	Coq7	12850	7	720.584	-0.573693	0.112494	-5.09975	3.40095e-07	1.38641e-06	-1	29.4233	35.0898	29.6544	30.2236	23.2798	17.7854	20.6967	21.8144	540	796	620	715	868	601	750	846	12850	10229	Coq7	clk-|clk-1	demethyl-Q 7	MitoCarta3.0	literature, targetP signal, yeast mito homolog++, Rickettsial homolog, mito protein domain+, coexpression++, MS/MS++	MIM	Metabolism > Metals and cofactors > Coenzyme Q metabolism	Tmito	41.8598	0	1	literature, targetP signal, yeast mito homolog++, Rickettsial homolog, mito protein domain+, coexpression++, MS/MS++	ENSMUSG00000030652	P97478	217	2
chr14	55739020	55745684	6665	1471	-	Dhrs1	52585	9	470.847	-0.524178	0.102815	-5.09829	3.42737e-07	1.39596e-06	-1	22.4919	20.4489	19.7435	19.2629	13.921	14.3927	12.8573	15.7287	404	454	404	446	508	476	456	597	52585	115817	Dhrs1	1110029G07Rik|AW112170|D14Ertd484e	dehydrogenase/reductase (SDR family) member 1	MitoCarta3.0	targetP signal, Rickettsial homolog, mito protein domain, MS/MS++	MIM	Metabolism > Lipid metabolism > Cholesterol, bile acid, steroid synthesis	Tpossible_mito	12.0789	0.014	1	targetP signal, Rickettsial homolog, mito protein domain, MS/MS++	ENSMUSG00000002332	Q99L04	313	4
chr4	59581563	59618694	37132	2714	+	Hsdl2	72479	12	1051.54	-0.600738	0.118308	-5.07776	3.81909e-07	1.54562e-06	-1	22.933	28.807	22.8855	26.6398	19.1899	15.5526	15.0531	17.0072	760	1180	864	1138	1292	949	985	1191	72479	84263	Hsdl2	2610207I16Rik	hydroxysteroid dehydrogenase like 2	MitoCarta3.0	APEX_matrix, GFP, Rickettsial homolog, mito protein domain+, induction, coexpression+, MS/MS++	Matrix	0	Tmito	25.8702	0.003	1	APEX_matrix, GFP, Rickettsial homolog, mito protein domain+, induction, coexpression+, MS/MS++	ENSMUSG00000028383	Q2TPA8	490	NA
chr6	120836230	120892842	56613	6933	+	Bcl2l13	94044	7	2017.64	-0.436907	0.0863289	-5.06096	4.17161e-07	1.67714e-06	-1	18.9706	18.2627	18.9026	16.4766	13.3089	13.1645	14.7706	12.3818	1606	1911	1823	1798	2289	2052	2469	2215	94044	23786	Bcl2l13	BCL-R|BCL-RAMBO|E430016C20Rik|Mi|Mil|Mil-1|Mil1	BCL2-like 13 (apoptosis facilitator)	MitoCarta3.0	literature, mito protein domain, coexpression, MS/MS+	MOM	Mitochondrial dynamics and surveillance > Mitophagy | Mitochondrial dynamics and surveillance > Autophagy | Mitochondrial dynamics and surveillance > Apoptosis	Tmito	6.6784	0.041	1	literature, mito protein domain, coexpression, MS/MS+	ENSMUSG00000009112	P59017	434	NA
chr4	49512597	49521083	8487	2103	-	Mrpl50	28028	2	875.191	-0.475127	0.0945831	-5.02338	5.07691e-07	2.02023e-06	-1	27.1036	27.0633	27.7912	23.0507	19.4365	19.3733	19.5843	17.1202	696	859	813	763	1014	916	993	929	28028	54534	Mrpl50	AA408971|AI317351|D4Wsu125|D4Wsu125e	mitochondrial ribosomal protein L50	MitoCarta3.0	literature, APEX_matrix, targetP signal+, mito protein domain+, coexpression+, MS/MS	Matrix	Mitochondrial central dogma > Translation > Mitochondrial ribosome	Tmito	20.1047	0.004	1	literature, APEX_matrix, targetP signal+, mito protein domain+, coexpression+, MS/MS	ENSMUSG00000044018	Q8VDT9	159	1
chr5	140327674	140331898	4225	1443	-	Mrm2	68017	3	119.3	-0.856014	0.17101	-5.00565	5.56737e-07	2.2004e-06	-1	6.86713	5.0048	5.82875	5.41549	3.49191	3.60635	2.98927	2.65889	121	109	117	123	125	117	104	99	68017	29960	Mrm2	2310037B18Rik|Ftsj|Ftsj2	mitochondrial rRNA methyltransferase 2	MitoCarta3.0	literature, targetP signal, yeast mito homolog++, Rickettsial homolog, mito protein domain, coexpression	Matrix	Mitochondrial central dogma > mtRNA metabolism > mtRNA granules | Mitochondrial central dogma > mtRNA metabolism > mt-rRNA modifications | Mitochondrial central dogma > Translation > Mitochondrial ribosome assembly	Tmito	17.2855	0.003	1	literature, targetP signal, yeast mito homolog++, Rickettsial homolog, mito protein domain, coexpression	ENSMUSG00000029557	Q9CPY0	246	2
chr13	73331009	73332178	1170	902	+	Mrpl36	94066	2	419.004	-0.482351	0.0965763	-4.99451	5.89862e-07	2.32084e-06	-1	31.1418	30.3368	28.7711	27.2586	19.7978	20.2667	21.2439	22.6861	343	413	361	387	443	411	462	528	94066	64979	Mrpl36	AI646041	mitochondrial ribosomal protein L36	MitoCarta3.0	literature, targetP signal, yeast mito homolog++, mito protein domain, induction, coexpression+	Matrix	Mitochondrial central dogma > Translation > Mitochondrial ribosome	Tmito	17.6519	0.003	1	literature, targetP signal, yeast mito homolog++, mito protein domain, induction, coexpression+	ENSMUSG00000021607	Q99N90	102	3
chr4	44981394	44990734	9341	1281	+	Grhpr	76238	9	486.552	-0.618967	0.124452	-4.97354	6.57428e-07	2.56936e-06	-1	24.4853	25.6025	26.488	23.2111	19.6675	16.2497	14.9262	14.1286	383	495	472	468	625	468	461	467	76238	9380	Grhpr	1110059D05Rik|6430629L09Rik|Glxr	glyoxylate reductase/hydroxypyruvate reductase	MitoCarta3.0	APEX_matrix, yeast mito homolog, mito protein domain, coexpression, MS/MS++	Matrix	Metabolism > Amino acid metabolism > Glyoxylate metabolism	Tmito	12.5152	0.012	1	APEX_matrix, yeast mito homolog, mito protein domain, coexpression, MS/MS++	ENSMUSG00000035637	Q91Z53	328	NA
chr17	84705247	84790786	85540	4621	-	Lrpprc	72416	38	2061.87	-0.335156	0.0674815	-4.96664	6.81243e-07	2.65725e-06	-1	26.4949	27.357	27.4111	26.7	20.6482	20.7039	23.2019	21.0341	1495	1908	1762	1942	2367	2151	2585	2508	72416	10128	Lrpprc	3110001K13Rik|C76645|Gp130|Lrp|Lrp130|Lsfc	leucine-rich PPR-motif containing	MitoCarta3.0	literature, APEX_matrix, targetP signal+, yeast mito homolog++, mito protein domain, induction, coexpression++, MS/MS++	Matrix	Mitochondrial central dogma > mtRNA metabolism > mtRNA stability and decay | Mitochondrial central dogma > Translation	Tmito	38.5071	0	1	literature, APEX_matrix, targetP signal+, yeast mito homolog++, mito protein domain, induction, coexpression++, MS/MS++	ENSMUSG00000024120	Q6PB66	1392	1
chr2	21205724	21215009	9286	3899	+	Thnsl1	208967	3	126.382	-0.850011	0.17147	-4.9572	7.15166e-07	2.78182e-06	-1	2.70952	1.75029	2.39688	2.19978	1.30268	1.10654	1.37226	1.2226	129	103	130	135	126	97	129	123	208967	79896	Thnsl1	AW413632	threonine synthase-like 1 (bacterial)	MitoCarta3.0	APEX_matrix, mito protein domain, MS/MS++	Matrix	0	Tmito	5.5721	0.052	1	APEX_matrix, mito protein domain, MS/MS++	ENSMUSG00000048550	Q8BH55	747	5
chr4	139310744	139318786	8043	1648	+	Akr7a5	110198	7	566.775	-0.447566	0.0905443	-4.94306	7.69046e-07	2.97982e-06	-1	21.7657	22.0318	22.6395	19.6613	17.0488	15.114	15.7549	15.1682	438	548	519	510	697	560	626	645	110198	8574	Akr7a5	0610025K21Rik|A|Afar|Afar1|Akr7a2	aldo-keto reductase family 7, member A5 (aflatoxin aldehyde reductase)	MitoCarta3.0	APEX_matrix, targetP signal+, coexpression, MS/MS++	Matrix	Metabolism > Amino acid metabolism > GABA metabolism | Metabolism > Detoxification > Xenobiotic metabolism	Tmito	11.6095	0.015	1	APEX_matrix, targetP signal+, coexpression, MS/MS++	ENSMUSG00000028743	Q8CG76	367	1
chr7	100549117	100607996	58880	1053	-	Mrpl48	52443	8	713.004	-0.414033	0.0838252	-4.93924	7.84276e-07	3.03463e-06	-1	43.475	40.018	43.8291	40.5452	33.2668	28.9764	32.1411	31.468	559	636	642	672	869	686	816	855	52443	51642	Mrpl48	1810030E20Rik|2610028L11Rik|CGI-11|CGI-118|D4Ertd786|D4Ertd786e|L48mt|MRP-L48	mitochondrial ribosomal protein L48	MitoCarta3.0	literature, APEX_matrix, mito protein domain, MS/MS++	Matrix	Mitochondrial central dogma > Translation > Mitochondrial ribosome	Tmito	3.7627	0.1	1	literature, APEX_matrix, mito protein domain, MS/MS++	ENSMUSG00000030706	Q8JZS9	211	NA
chr2	118862000	118881357	19358	2067	+	Ivd	56357	12	1711.41	-0.671708	0.136926	-4.90561	9.3136e-07	3.57903e-06	-1	40.571	62.7943	58.5328	58.7072	37.9509	33.6116	33.3896	33.5992	1024	1959	1683	1910	1946	1562	1664	1792	56357	3712	Ivd	1300016K07Rik|6720455E18Rik|AI463340	isovaleryl coenzyme A dehydrogenase	MitoCarta3.0	literature, APEX_matrix, targetP signal+, mito protein domain+, coexpression+, MS/MS++	Matrix	Metabolism > Amino acid metabolism > Branched-chain amino acid metabolism	Tmito	25.4295	0.003	1	literature, APEX_matrix, targetP signal+, mito protein domain+, coexpression+, MS/MS++	ENSMUSG00000027332	Q9JHI5	424	1
chr7	140863663	140882309	18647	1575	-	Sirt3	64384	7	312.729	-0.698613	0.142843	-4.89078	1.00437e-06	3.84693e-06	-1	13.9351	15.5229	10.361	13.473	9.23944	7.56837	8.05822	7.97253	268	369	227	334	361	268	306	324	64384	23410	Sirt3	2310003L23Rik|AI848213|Si|Sir2l3	sirtuin 3	MitoCarta3.0	literature, APEX_matrix, mito protein domain, induction, coexpression, MS/MS+	Matrix	Metabolism > Metals and cofactors > NAD biosynthesis and metabolism | Signaling	Tmito	11.078	0.018	1	literature, APEX_matrix, mito protein domain, induction, coexpression, MS/MS+	ENSMUSG00000025486	Q8R104	334	NA
chr2	127270229	127298934	28706	3118	+	Stard7	99138	8	2873.9	-0.381299	0.0779778	-4.88984	1.00918e-06	3.86431e-06	-1	52.688	56.4814	60.752	56.2382	43.4651	41.9106	47.1562	41.1294	2006	2658	2635	2760	3362	2938	3545	3309	99138	56910	Stard7	AI852671|AL022671|AW544915	START domain containing 7	MitoCarta3.0	APEX_IMS, targetP signal, mito protein domain, induction, coexpression+	IMS	Metabolism > Lipid metabolism > Phospholipid metabolism | Small molecule transport	Tmito	8.3683	0.029	1	APEX_IMS, targetP signal, mito protein domain, induction, coexpression+	ENSMUSG00000027367	Q8R1R3	373	3
chr4	126046928	126055536	8609	938	+	Mrps15	66407	8	862.071	-0.407063	0.0838969	-4.85194	1.2226e-06	4.64846e-06	-1	59.0202	56.1553	58.3994	53.7794	46.2841	39.3571	43.7755	41.8955	676	795	762	794	1077	830	990	1014	66407	64960	Mrps15	1500003E24Rik|2410002B11Rik|Mprs15	mitochondrial ribosomal protein S15	MitoCarta3.0	literature, targetP signal+, yeast mito homolog++, Rickettsial homolog, mito protein domain, coexpression++, MS/MS++	Matrix	Mitochondrial central dogma > Translation > Mitochondrial ribosome	Tmito	37.1567	0	1	literature, targetP signal+, yeast mito homolog++, Rickettsial homolog, mito protein domain, coexpression++, MS/MS++	ENSMUSG00000028861	Q9DC71	258	1
chr14	122534328	122889944	355617	2603	+	Pcca	110821	24	943.851	-0.970989	0.200293	-4.84784	1.24815e-06	4.7392e-06	-1	20.4187	25.7592	19.6359	38.3199	14.9597	13.5673	11.8389	12.7894	649	1012	711	1570	966	794	743	859	110821	5095	Pcca	C79630	propionyl-Coenzyme A carboxylase, alpha polypeptide	MitoCarta3.0	literature, targetP signal+, Rickettsial homolog, mito protein domain, induction, coexpression+, MS/MS++	Matrix	Metabolism > Carbohydrate metabolism > Propanoate metabolism | Metabolism > Lipid metabolism > Fatty acid oxidation | Metabolism > Vitamin metabolism > Biotin utilizing proteins	Tmito	27.2531	0.004	1	literature, targetP signal+, Rickettsial homolog, mito protein domain, induction, coexpression+, MS/MS++	ENSMUSG00000041650	Q91ZA3	724	1
chr16	36043844	36071515	27672	635	-	Fam162a	70186	5	848.549	-0.423276	0.0875821	-4.8329	1.34557e-06	5.08838e-06	-1	88.6012	84.6201	84.2278	74.7387	66.4014	58.7674	62.2469	60.0556	687	811	744	747	1046	839	953	984	70186	26355	Fam162a	2310056P07Rik|HGTD-P	family with sequence similarity 162, member A	MitoCarta3.0	APEX_IMS, APEX_matrix, targetP signal, induction, coexpression, MS/MS++	MIM	0	Tmito	12.874	0.011	1	APEX_IMS, APEX_matrix, targetP signal, induction, coexpression, MS/MS++	ENSMUSG00000003955	Q9D6U8	155	3
chr18	36783209	36792562	9354	3135	+	Hars2	70791	13	391.083	-0.457296	0.094627	-4.83261	1.34751e-06	5.09437e-06	-1	7.91519	7.88311	8.11749	7.39697	5.95337	6.01556	5.30524	5.52588	303	373	354	365	463	424	401	447	70791	23438	Hars2	4631412B19Rik|H|HARSR|HO|HO3|Harsl	histidyl-tRNA synthetase 2	MitoCarta3.0	literature, APEX_matrix, GFP, targetP signal+, yeast mito homolog, Rickettsial homolog, mito protein domain, coexpression, MS/MS+	Matrix	Mitochondrial central dogma > Translation > mt-tRNA synthetases	Tmito	18.7693	0.003	1	literature, APEX_matrix, GFP, targetP signal+, yeast mito homolog, Rickettsial homolog, mito protein domain, coexpression, MS/MS+	ENSMUSG00000019143	Q99KK9	505	1
chr5	104046864	104065378	18515	1492	+	Nudt9	74167	8	1150.48	-0.438401	0.090767	-4.82996	1.36562e-06	5.15724e-06	-1	50.8275	46.1395	52.8078	42.7527	35.5284	33.9549	37.3063	35.1708	926	1039	1096	1004	1315	1139	1342	1354	74167	53343	Nudt9	1190002C07Rik|ADPR-PPase|AI462474	nudix (nucleoside diphosphate linked moiety X)-type motif 9	MitoCarta3.0	APEX_matrix, targetP signal, mito protein domain, coexpression, MS/MS	Matrix	Metabolism > Nucleotide metabolism > Nucleotide synthesis and processing	Tmito	5.6536	0.05	1	APEX_matrix, targetP signal, mito protein domain, coexpression, MS/MS	ENSMUSG00000029310	Q8BVU5	350	4
chr14	32180166	32201891	21726	1162	-	Timm23	53600	7	1404.77	-0.419672	0.0873133	-4.80651	1.53592e-06	5.76771e-06	-1	79.9919	72.6423	77.2702	70.2033	57.2743	60.3251	56.5032	50.1952	1135	1274	1249	1284	1651	1576	1583	1505	53600	100287932	Timm23	Tim2|Tim23	translocase of inner mitochondrial membrane 23	MitoCarta3.0	literature, APEX_IMS, yeast mito homolog++, mito protein domain+, MS/MS++	MIM	Protein import, sorting and homeostasis > Protein import and sorting > TIM23 presequence pathway	Tmito	18.2099	0.003	1	literature, APEX_IMS, yeast mito homolog++, mito protein domain+, MS/MS++	ENSMUSG00000013701	Q9CXU4	209	NA
chr15	78399556	78405859	6304	1096	-	Tst	22117	2	336.84	-0.688797	0.143892	-4.7869	1.69378e-06	6.32831e-06	-1	18.6057	23.2743	20.9236	19.4772	15.1533	10.5514	11.5043	13.826	249	385	319	336	412	260	304	391	22117	7263	Tst	Rhod|rhodanese	thiosulfate sulfurtransferase, mitochondrial	MitoCarta3.0	literature, APEX_matrix, targetP signal, Rickettsial homolog, mito protein domain, coexpression, MS/MS++	Matrix	Metabolism > Detoxification > Xenobiotic metabolism | Metabolism > Sulfur metabolism	Tmito	16.1851	0.005	1	literature, APEX_matrix, targetP signal, Rickettsial homolog, mito protein domain, coexpression, MS/MS++	ENSMUSG00000044986	P52196	297	3
chr9	104063703	104127646	63944	3348	+	Acad11	102632	20	1309.14	-0.648999	0.13564	-4.78471	1.7123e-06	6.39068e-06	-1	25.1457	27.7453	26.389	24.2898	21.1065	16.035	13.7882	15.1178	1028	1402	1229	1280	1753	1207	1113	1306	102632	84129	Acad11	5730439E10Rik|AI987948	acyl-Coenzyme A dehydrogenase family, member 11	MitoCarta3.0	mito protein domain+, induction, coexpression	MIM	Metabolism > Lipid metabolism > Fatty acid oxidation	Tpossible_mito	13.1743	0.011	1	mito protein domain+, induction, coexpression	ENSMUSG00000090150	Q80XL6	779	NA
chr8	61487734	61503500	15767	1115	+	Cbr4	234309	5	361.566	-0.521292	0.109227	-4.77256	1.819e-06	6.76186e-06	-1	22.1814	20.5008	22.1144	18.1767	15.2204	13.1241	14.9909	14.3551	302	345	343	319	421	329	403	413	234309	84869	Cbr4	A730083J17Rik|BC009118	carbonyl reductase 4	MitoCarta3.0	literature, APEX_matrix, Rickettsial homolog, mito protein domain, induction, coexpression+, MS/MS++	Matrix	Metabolism > Lipid metabolism > Type II fatty acid synthesis	Tmito	21.2618	0.004	1	literature, APEX_matrix, Rickettsial homolog, mito protein domain, induction, coexpression+, MS/MS++	ENSMUSG00000031641	Q91VT4	236	5
chr18	12755312	12941841	186530	5306	-	Osbpl1a	64291	28	953.941	-0.736851	0.155063	-4.75194	2.01474e-06	7.44408e-06	-1	11.9153	12.5495	13.5078	10.7644	8.35689	8.91913	6.16749	5.80673	772	1005	997	899	1100	1064	789	795	64291	114876	Osbpl1a	G430090F17Rik|Gm753|ORP-1|Osbpl1b	oxysterol binding protein-like 1A	MitoCarta3.0	Rickettsial homolog, mito protein domain, induction, MS/MS	unknown	Metabolism > Lipid metabolism > Cholesterol, bile acid, steroid synthesis | Metabolism > Lipid metabolism > Phospholipid metabolism	Tnon_mito	6.4318	0.044	1	Rickettsial homolog, mito protein domain, induction, MS/MS	ENSMUSG00000044252	Q91XL9	950	NA
chr5	114165518	114250758	85241	8485	+	Acacb	100705	52	8886.57	-0.667173	0.141106	-4.72819	2.26536e-06	8.32831e-06	-1	73.7102	65.53	63.7545	75.7678	56.8909	42.7956	37.9909	37.8693	7637	8392	7525	10119	11975	8164	7772	8291	100705	32	Acacb	AI597064|AW743042|Acc|Acc2|Accb	acetyl-Coenzyme A carboxylase beta	MitoCarta3.0	yeast mito homolog, Rickettsial homolog, mito protein domain, coexpression+	MOM	Metabolism > Lipid metabolism > Fatty acid oxidation | Metabolism > Vitamin metabolism > Biotin utilizing proteins	Tpossible_mito	8.1676	0.031	1	yeast mito homolog, Rickettsial homolog, mito protein domain, coexpression+	ENSMUSG00000042010	E9Q4Z2	2448	NA
chr12	108851129	108856815	5687	1580	+	Slc25a47	104910	6	57.9222	-1.07043	0.226761	-4.72052	2.3524e-06	8.63245e-06	-1	2.28062	3.39668	2.54793	2.53327	1.40322	1.49199	0.997528	1.25096	44	81	56	63	55	53	38	51	104910	283600	Slc25a47	AI132487|AI876593|HDMCP	solute carrier family 25, member 47	MitoCarta3.0	literature, yeast mito homolog+, mito protein domain+	MIM	Small molecule transport > SLC25A family	Tmito	5.4649	0.053	1	literature, yeast mito homolog+, mito protein domain+	ENSMUSG00000048856	Q6IS41	310	NA
chr7	131410601	131446211	35611	3348	+	Acadsb	66885	11	2032	-0.600807	0.127344	-4.718	2.38175e-06	8.73557e-06	-1	36.4711	42.6272	41.7414	37.8009	28.3306	31.1534	23.1786	21.9706	1491	2154	1944	1992	2353	2345	1871	1898	66885	36	Acadsb	1300003O09Rik|2-MEBCAD|BB066609|SBCAD	acyl-Coenzyme A dehydrogenase, short/branched chain	MitoCarta3.0	literature, APEX_matrix, targetP signal, mito protein domain+, induction, coexpression, MS/MS++	Matrix	Metabolism > Lipid metabolism > Fatty acid oxidation | Metabolism > Amino acid metabolism > Branched-chain amino acid metabolism	Tmito	25.9871	0.003	1	literature, APEX_matrix, targetP signal, mito protein domain+, induction, coexpression, MS/MS++	ENSMUSG00000030861	Q9DBL1	432	2
chr5	115333242	115341161	7920	1777	-	Gatc	384281	3	576.072	-0.439033	0.0930678	-4.71734	2.38946e-06	8.76015e-06	-1	22.0752	19.6121	20.7937	18.4842	15.0626	15.6688	15.078	13.849	479	526	514	517	664	626	646	635	384281	283459	Gatc	2010003O18Rik	glutamyl-tRNA(Gln) amidotransferase, subunit C	MitoCarta3.0	literature, APEX_matrix, targetP signal, Rickettsial homolog, mito protein domain+, induction, coexpression, MS/MS	Matrix	Mitochondrial central dogma > Translation > mt-tRNA synthetases	Tmito	23.7659	0.005	1	literature, APEX_matrix, targetP signal, Rickettsial homolog, mito protein domain+, induction, coexpression, MS/MS	ENSMUSG00000029536	Q8CBY0	155	2
chr3	153922353	153944643	22291	2062	-	Acadm	11364	12	4700.52	-0.553635	0.117502	-4.7117	2.45661e-06	8.98662e-06	-1	143.018	162.941	132.515	149.65	116.084	104.207	82.9925	97.4335	3601	5071	3801	4857	5938	4831	4126	5184	11364	34	Acadm	AU018656|MCA|MCAD	acyl-Coenzyme A dehydrogenase, medium chain	MitoCarta3.0	literature, APEX_matrix, targetP signal, mito protein domain+, induction, coexpression++, MS/MS++	Matrix	Metabolism > Lipid metabolism > Fatty acid oxidation	Tmito	30.6737	0	1	literature, APEX_matrix, targetP signal, mito protein domain+, induction, coexpression++, MS/MS++	ENSMUSG00000062908	P45952	421	2
chr12	108825878	108835876	9999	1964	-	Slc25a29	214663	4	70.971	-1.03751	0.22038	-4.70781	2.50389e-06	9.15e-06	-1	3.04395	2.83377	2.34258	2.32911	1.58041	1.33616	0.886965	1.3221	73	84	64	72	77	59	42	67	214663	123096	Slc25a29	C030003J19Rik|CA|CACL|mCA|mCACL	solute carrier family 25 (mitochondrial carrier, palmitoylcarnitine transporter), member 29	MitoCarta3.0	literature, yeast mito homolog+, mito protein domain+, MS/MS++	MIM	Metabolism > Amino acid metabolism > Lysine metabolism | Small molecule transport > SLC25A family	Tmito	15.6863	0.006	1	literature, yeast mito homolog+, mito protein domain+, MS/MS++	ENSMUSG00000021265	Q8BL03	306	NA
chr11	63962627	64079472	116846	2921	-	Cox10	70383	7	927.937	-0.437252	0.093248	-4.68913	2.74366e-06	9.97158e-06	-1	21.0835	20.2557	20.4515	17.4873	14.5593	15.7752	14.6963	13.4934	752	893	831	804	1055	1036	1035	1017	70383	1352	Cox10	2410004F01Rik|AU042636	heme A:farnesyltransferase cytochrome c oxidase assembly factor 10	MitoCarta3.0	literature, targetP signal, yeast mito homolog, Rickettsial homolog, mito protein domain, induction, coexpression++	MIM	OXPHOS > Complex IV > CIV assembly factors | Metabolism > Metals and cofactors > Heme synthesis and processing | OXPHOS > OXPHOS assembly factors	Tmito	20.69	0.004	1	literature, targetP signal, yeast mito homolog, Rickettsial homolog, mito protein domain, induction, coexpression++	ENSMUSG00000042148	Q8CFY5	443	4
chr17	24426683	24439316	12634	1091	+	Eci1	13177	7	1628.36	-0.439795	0.0939682	-4.68025	2.8652e-06	1.03729e-05	-1	91.9534	98.8074	91.6555	90.2621	78.2934	68.2462	60.8646	67.3512	1225	1627	1391	1550	2119	1674	1601	1896	13177	1632	Eci1	Dc|Dci|ec|eci	enoyl-Coenzyme A delta isomerase 1	MitoCarta3.0	literature, APEX_matrix, targetP signal+, mito protein domain, coexpression+, MS/MS++	Matrix	Metabolism > Lipid metabolism > Fatty acid oxidation	Tmito	18.6394	0.003	1	literature, APEX_matrix, targetP signal+, mito protein domain, coexpression+, MS/MS++	ENSMUSG00000024132	P42125	289	1
chr19	29020832	29047902	27071	2751	-	Ak3	56248	5	1383.8	-0.730065	0.157767	-4.62748	3.70146e-06	1.32194e-05	-1	34.5024	34.3203	32.4293	34.8727	24.9835	23.7023	14.6094	18.779	1159	1425	1241	1510	1705	1466	969	1333	56248	50808	Ak3	AA407498|AI506714|AK-|AK-3|Ak3l|Ak3l1|Akl3l	adenylate kinase 3	MitoCarta3.0	literature, APEX_matrix, targetP signal, yeast mito homolog, Rickettsial homolog, mito protein domain, induction, coexpression, MS/MS++	Matrix	Metabolism > Nucleotide metabolism > Nucleotide synthesis and processing	Tmito	24.0056	0.003	1	literature, APEX_matrix, targetP signal, yeast mito homolog, Rickettsial homolog, mito protein domain, induction, coexpression, MS/MS++	ENSMUSG00000024782	Q9WTP7	227	3
chr11	97315716	97329920	14205	2431	+	Mrpl45	67036	8	940.875	-0.426611	0.0922352	-4.62525	3.74147e-06	1.33554e-05	-1	25.3332	23.9296	26.2889	20.7508	18.1074	17.6559	17.9656	17.8552	752	878	889	794	1092	965	1053	1120	67036	84311	Mrpl45	2600005P05Rik|AU043542|R75241	mitochondrial ribosomal protein L45	MitoCarta3.0	literature, APEX_matrix, targetP signal, mito protein domain, induction, coexpression, MS/MS+	Matrix	Mitochondrial central dogma > Translation > Mitochondrial ribosome	Tmito	16.7096	0.003	1	literature, APEX_matrix, targetP signal, mito protein domain, induction, coexpression, MS/MS+	ENSMUSG00000018882	Q9D0Q7	306	2
chr7	97400003	97407800	7798	681	+	Ndufc2	68197	3	1893.88	-0.405767	0.0878543	-4.61864	3.86262e-06	1.37599e-05	-1	180.866	168.121	177.872	160.745	141.413	115.539	127.717	134.079	1504	1728	1685	1723	2389	1769	2097	2356	68197	4718	Ndufc2	1810004I06Rik|2010300P09Rik|G1|R75094	NADH:ubiquinone oxidoreductase subunit C2	MitoCarta3.0	literature, APEX_IMS, mito protein domain+, coexpression++, MS/MS++	MIM	OXPHOS > Complex I > CI subunits | OXPHOS > OXPHOS subunits	Tmito	21.4388	0.004	1	literature, APEX_IMS, mito protein domain+, coexpression++, MS/MS++	ENSMUSG00000030647	Q9CQ54	120	NA
chr19	24261453	24280586	19134	1095	-	Fxn	14297	5	263.822	-0.661428	0.144652	-4.57255	4.81822e-06	1.6923e-05	-1	16.1546	16.5792	17.9227	13.4028	10.8967	8.65194	11.6664	9.23758	216	274	273	231	296	213	308	261	14297	2395	Fxn	FA|FARR|Fr|Frda|X25	frataxin	MitoCarta3.0	literature, APEX_matrix, targetP signal+, yeast mito homolog++, Rickettsial homolog, mito protein domain, coexpression, MS/MS+	Matrix	Metabolism > Metals and cofactors > Fe-S cluster biosynthesis	Tmito	28.4383	0.005	1	literature, APEX_matrix, targetP signal+, yeast mito homolog++, Rickettsial homolog, mito protein domain, coexpression, MS/MS+	ENSMUSG00000059363	O35943	207	1
chr15	75657033	75678790	21758	1895	-	Top1mt	72960	14	304.615	-0.520318	0.114365	-4.54964	5.37369e-06	1.87938e-05	-1	8.72969	10.2094	11.3807	10.7285	6.91343	7.65167	6.91634	7.19889	202	292	300	320	325	326	316	352	72960	116447	Top1mt	2900052H09Rik	DNA topoisomerase 1, mitochondrial	MitoCarta3.0	literature, APEX_matrix, targetP signal+, mito protein domain, coexpression	Matrix	Mitochondrial central dogma > mtDNA maintenance > mtDNA replication | Mitochondrial central dogma > mtRNA metabolism > Transcription	Tmito	7.9172	0.032	1	literature, APEX_matrix, targetP signal+, mito protein domain, coexpression	ENSMUSG00000000934	Q8R4U6	593	1
chr1	119907890	119913168	5279	3301	-	Tmem177	66343	2	230.166	-0.577026	0.12694	-4.54567	5.476e-06	1.91278e-05	-1	4.61449	4.73689	4.74752	4.02253	3.02848	2.58704	3.29196	3.2169	186	236	218	209	248	192	262	274	66343	80775	Tmem177	2300008B03Rik	transmembrane protein 177	MitoCarta3.0	targetP signal, coexpression, MS/MS	MIM	OXPHOS > Complex IV > CIV assembly factors | OXPHOS > OXPHOS assembly factors	Tnon_mito	7.5042	0.032	1	targetP signal, coexpression, MS/MS	ENSMUSG00000036975	Q8BPE4	311	2
chr6	71880638	71908762	28125	2595	-	Ptcd3	69956	24	1187.7	-0.365807	0.0805576	-4.54094	5.60037e-06	1.95475e-05	-1	29.4443	28.494	26.8714	26.9801	22.1669	23.4818	20.8899	20.2066	933	1116	970	1102	1427	1370	1307	1353	69956	55037	Ptcd3	2610034F17Rik|2810422B04Rik|AA589622|AU045708|MRP-S39	pentatricopeptide repeat domain 3	MitoCarta3.0	literature, APEX_matrix, targetP signal+, mito protein domain+, MS/MS++	Matrix	Mitochondrial central dogma > Translation > Mitochondrial ribosome | Mitochondrial central dogma > Translation > Mitochondrial ribosome assembly	Tmito	16.727	0.003	1	literature, APEX_matrix, targetP signal+, mito protein domain+, MS/MS++	ENSMUSG00000063884	Q14C51	685	1
chr8	83566758	83571623	4866	533	+	Ndufb7	66916	3	2147.73	-0.458373	0.10116	-4.53118	5.86559e-06	2.04224e-05	-1	258.745	271.489	267.455	214.081	196.94	166.648	188.238	184.324	1684	2184	1983	1796	2604	1997	2419	2535	66916	4713	Ndufb7	1110002H15Rik	NADH:ubiquinone oxidoreductase subunit B7	MitoCarta3.0	literature, APEX_IMS, APEX_matrix, induction, coexpression++, MS/MS++	MIM	OXPHOS > Complex I > CI subunits | OXPHOS > OXPHOS subunits	Tmito	18.3878	0.003	1	literature, APEX_IMS, APEX_matrix, induction, coexpression++, MS/MS++	ENSMUSG00000033938	Q9CR61	137	NA
chr4	48124919	48186507	61589	5777	+	Stx17	67727	8	721.755	-0.447569	0.0988491	-4.5278	5.96005e-06	2.07307e-05	-1	7.10218	8.24618	8.23781	7.6763	5.652	5.14307	6.36106	5.77607	501	719	662	698	810	668	886	861	67727	55014	Stx17	4833418L03Rik|6330411F21Rik|9030425C21Rik|AW048351	syntaxin 17	MitoCarta3.0	APEX_IMS, coexpression	MOM	Mitochondrial dynamics and surveillance > Fission | Mitochondrial dynamics and surveillance > Organelle contact sites | Mitochondrial dynamics and surveillance > Autophagy	Tmito	-6.3285	0.752	1	APEX_IMS, coexpression	ENSMUSG00000061455	Q9D0I4	301	NA
chr9	26974138	26999549	25412	2865	-	Acad8	66948	11	716.674	-0.402161	0.0889079	-4.52334	6.08704e-06	2.11252e-05	-1	15.8359	16.0264	14.1518	15.7446	12.466	12.2335	11.1616	10.8894	554	693	564	710	886	788	771	805	66948	27034	Acad8	2310016C19Rik|AI786953	acyl-Coenzyme A dehydrogenase family, member 8	MitoCarta3.0	literature, APEX_matrix, targetP signal+, mito protein domain+, coexpression, MS/MS++	Matrix	Metabolism > Amino acid metabolism > Branched-chain amino acid metabolism	Tmito	22.5541	0.005	1	literature, APEX_matrix, targetP signal+, mito protein domain+, coexpression, MS/MS++	ENSMUSG00000031969	Q9D7B6	413	1
chr2	156123637	156144186	20550	2053	-	Nfs1	18041	13	1782.33	-0.489669	0.108271	-4.52262	6.10797e-06	2.11926e-05	-1	51.8574	56.2839	60.7178	51.0925	40.291	34.1874	44.9712	37.1885	1300	1744	1734	1651	2052	1578	2226	1970	18041	9054	Nfs1	AA987187|m-Nf|m-Nfs1|m-Nfsl	nitrogen fixation gene 1 (S. cerevisiae)	MitoCarta3.0	literature, APEX_matrix, targetP signal+, yeast mito homolog, Rickettsial homolog, mito protein domain+, coexpression+, MS/MS++	Matrix	Metabolism > Metals and cofactors > Fe-S cluster biosynthesis | Metabolism > Metals and cofactors > Fe-S-containing proteins	Tmito	28.8413	0.005	1	literature, APEX_matrix, targetP signal+, yeast mito homolog, Rickettsial homolog, mito protein domain+, coexpression+, MS/MS++	ENSMUSG00000027618	Q9Z1J3	459	1
chr14	25694170	25700468	6299	1549	+	Ppif	105675	6	541.992	-0.511418	0.113459	-4.5075	6.55958e-06	2.26696e-05	-1	23.1568	24.7659	21.4411	19.8515	17.1235	16.2522	13.5755	15.6122	438	579	462	484	658	566	507	624	105675	10105	Ppif	AW457192|CyP-|CyP-D|CyP-F|Cyp|CypD|PPIase	peptidylprolyl isomerase F (cyclophilin F)	MitoCarta3.0	literature, APEX_matrix, targetP signal+, yeast mito homolog, mito protein domain, induction, coexpression, MS/MS++	Matrix	Signaling > Calcium homeostasis > Mitochondrial permeability transition pore	Tmito	23.4233	0.005	1	literature, APEX_matrix, targetP signal+, yeast mito homolog, mito protein domain, induction, coexpression, MS/MS++	ENSMUSG00000021868	Q99KR7	206	1
chr18	50128201	50196270	68070	2685	+	Hsd17b4	15488	24	1277.41	-0.525746	0.117298	-4.48215	7.38965e-06	2.53569e-05	-1	33.7035	32.1287	28.1661	27.803	24.1563	21.6345	17.7799	21.0015	1105	1302	1052	1175	1609	1306	1151	1455	15488	3295	Hsd17b4	17-beta-HSD|17[b]-HS|17[b]-HSD|DBP|MFE-2|MFP|MFP2|MPF-2|Mfp-|Mfp-2|perMFE|perMFE-2	hydroxysteroid (17-beta) dehydrogenase 4	MitoCarta3.0	Rickettsial homolog, mito protein domain+, induction, coexpression	unknown	Metabolism > Lipid metabolism	Tpossible_mito	15.5616	0.008	1	Rickettsial homolog, mito protein domain+, induction, coexpression	ENSMUSG00000024507	P51660	735	5
chr3	35959296	36000678	41383	2992	-	Mccc1	72039	19	787.221	-0.456217	0.101824	-4.48046	7.44838e-06	2.55334e-05	-1	16.3954	17.2505	17.2752	15.0976	13.7827	11.9075	11.4642	10.9582	599	779	719	711	1023	801	827	846	72039	56922	Mccc1	1810045E08Rik|2310058B18Rik|MCC|MCCalpha|Mcca|R75106	methylcrotonoyl-Coenzyme A carboxylase 1 (alpha)	MitoCarta3.0	literature, targetP signal, Rickettsial homolog, mito protein domain, induction, coexpression+, MS/MS++	Matrix	Metabolism > Amino acid metabolism > Branched-chain amino acid metabolism | Metabolism > Vitamin metabolism > Biotin utilizing proteins	Tmito	25.1661	0.003	1	literature, targetP signal, Rickettsial homolog, mito protein domain, induction, coexpression+, MS/MS++	ENSMUSG00000027709	Q99MR8	717	2
chr6	6956018	7039220	83203	550	+	Sdhaf3	71238	2	146.136	-0.67591	0.151575	-4.45924	8.22516e-06	2.79907e-05	-1	18.1658	15.2992	20.2593	17.2116	10.9938	9.86609	12.8199	10.6401	122	127	155	149	150	122	170	151	71238	57001	Sdhaf3	0610005M07Rik|4933430A16Rik|Ac|Acn9	succinate dehydrogenase complex assembly factor 3	MitoCarta3.0	targetP signal, yeast mito homolog++, mito protein domain+, coexpression+, MS/MS	Matrix	OXPHOS > Complex II > CII assembly factors | OXPHOS > OXPHOS assembly factors	Tpossible_mito	26.1533	0.003	1	targetP signal, yeast mito homolog++, mito protein domain+, coexpression+, MS/MS	ENSMUSG00000042505	Q8BQU3	125	2
chr5	115110299	115119346	9048	1870	-	Acads	11409	10	1327.44	-0.594402	0.133438	-4.45453	8.40764e-06	2.85493e-05	-1	41.3854	49.3556	42.9405	51.5398	36.1717	27.7573	25.5511	33.2218	945	1393	1117	1517	1678	1167	1152	1603	11409	35	Acads	AI196007|Bcd-1|Bcd1|Hdlq|Hdlq8|SC|SCAD	acyl-Coenzyme A dehydrogenase, short chain	MitoCarta3.0	literature, APEX_matrix, targetP signal+, mito protein domain+, induction, coexpression++, MS/MS++	Matrix	Metabolism > Lipid metabolism > Fatty acid oxidation	Tmito	33.133	0	1	literature, APEX_matrix, targetP signal+, mito protein domain+, induction, coexpression++, MS/MS++	ENSMUSG00000029545	Q07417	412	1
chr10	71225477	71238044	12568	3918	-	Tfam	21780	7	895.16	-0.450145	0.101249	-4.4459	8.75249e-06	2.96627e-05	-1	14.2553	13.0551	15.9812	13.9455	10.2268	9.30888	11.1471	11.1874	682	772	871	860	994	820	1053	1131	21780	7019	Tfam	AI661103|Hmgt|Hmgts|mtTF|mtTFA|tsHM|tsHMG	transcription factor A, mitochondrial	MitoCarta3.0	literature, APEX_matrix, targetP signal, mito protein domain, induction, MS/MS++	Matrix	Mitochondrial central dogma > mtDNA maintenance > mtDNA replication | Mitochondrial central dogma > mtDNA maintenance > mtDNA nucleoid | Mitochondrial central dogma > mtRNA metabolism > Transcription	Tmito	12.7679	0.011	1	literature, APEX_matrix, targetP signal, mito protein domain, induction, MS/MS++	ENSMUSG00000003923	P40630	243	3
chr10	43221486	43464882	243397	2031	+	Pdss2	71365	8	398.588	-0.602975	0.136514	-4.41695	1.00103e-05	3.36487e-05	-1	13.3064	12.9511	13.8396	11.2614	8.9116	6.70131	9.78192	8.37696	330	397	391	360	449	306	479	439	71365	57107	Pdss2	5430420P03Rik|Gm60|P|Plmp|kd|mDL|mDLP1	prenyl (solanesyl) diphosphate synthase, subunit 2	MitoCarta3.0	literature, APEX_matrix, targetP signal, yeast mito homolog+, Rickettsial homolog, mito protein domain, coexpression+	MIM	Metabolism > Metals and cofactors > Coenzyme Q metabolism	Tmito	18.6966	0.003	1	literature, APEX_matrix, targetP signal, yeast mito homolog+, Rickettsial homolog, mito protein domain, coexpression+	ENSMUSG00000038240	Q33DR3	401	2
chr9	65294260	65330658	36399	2886	+	Clpx	270166	14	1580.46	-0.435983	0.0990866	-4.40002	1.0824e-05	3.62535e-05	-1	33.6546	35.1254	38.1858	29.6311	26.2033	24.8283	26.731	23.1914	1186	1530	1533	1346	1876	1611	1860	1727	270166	10845	Clpx	AU014732|E330029I21	caseinolytic mitochondrial matrix peptidase chaperone subunit	MitoCarta3.0	literature, APEX_matrix, targetP signal, yeast mito homolog++, Rickettsial homolog, mito protein domain, induction, coexpression, MS/MS++	Matrix	Protein import, sorting and homeostasis > Protein homeostasis > Proteases	Tmito	28.3526	0.005	1	literature, APEX_matrix, targetP signal, yeast mito homolog++, Rickettsial homolog, mito protein domain, induction, coexpression, MS/MS++	ENSMUSG00000015357	Q9JHS4	634	4
chr2	50279881	50296677	16797	1302	-	Mmadhc	109129	8	1849.25	-0.404422	0.0931363	-4.34226	1.41027e-05	4.63809e-05	-1	89.6314	86.357	95.5745	79.4405	64.5836	60.6708	73.5867	66.2592	1425	1697	1731	1628	2086	1776	2310	2226	109129	27249	Mmadhc	2010311D03Rik|AI314967|CblD	methylmalonic aciduria (cobalamin deficiency) cblD type, with homocystinuria	MitoCarta3.0	APEX_matrix, targetP signal, induction, coexpression	Matrix	Metabolism > Vitamin metabolism > Vitamin B12 metabolism	Tmito	7.1947	0.034	1	APEX_matrix, targetP signal, induction, coexpression	ENSMUSG00000026766	Q99LS1	296	2
chr18	38250249	38262629	12381	2404	+	0610009O20Rik	NA	13	1517.55	-0.462483	0.106895	-4.32652	1.5148e-05	4.9644e-05	-1	36.4507	41.92	41.4462	38.8492	29.4281	24.6999	33.1602	27.8736	1070	1521	1386	1470	1755	1335	1922	1729	66839	9812	Dele1	0610009O20Rik|2700004E22Rik|DELE1(L)|Dele|Kiaa0141	DAP3 binding cell death enhancer 1	MitoCarta3.0	targetP signal+, yeast mito homolog, mito protein domain, induction, coexpression	MIM	Signaling	Tpossible_mito	16.4143	0.004	1	targetP signal+, yeast mito homolog, mito protein domain, induction, coexpression	ENSMUSG00000024442	Q9DCV6	510	1
chr16	58670208	58680391	10184	3186	+	Cpox	12892	7	646.26	-0.614038	0.142389	-4.3124	1.61494e-05	5.27161e-05	-1	13.1093	13.5382	14.2377	12.3436	8.95791	6.50561	10.4537	8.84343	510	651	631	619	708	466	803	727	12892	1371	Cpox	C|CPX|Cpo|HCP|ca|cac|nc|nct	coproporphyrinogen oxidase	MitoCarta3.0	literature, APEX_IMS, APEX_matrix, targetP signal, Rickettsial homolog, mito protein domain, coexpression, MS/MS++	MIM	Metabolism > Metals and cofactors > Heme synthesis and processing	Tmito	16.9332	0.003	1	literature, APEX_IMS, APEX_matrix, targetP signal, Rickettsial homolog, mito protein domain, coexpression, MS/MS++	ENSMUSG00000022742	P36552	443	3
chr10	79736125	79746581	10457	3762	-	Polrmt	216151	21	644.436	-0.368579	0.0857868	-4.29645	1.73558e-05	5.63389e-05	-1	10.8627	9.96837	10.2997	10.7408	8.10069	8.54806	8.39005	7.39669	499	566	539	636	756	723	761	718	216151	5442	Polrmt	1110018N15Rik|4932416K13	polymerase (RNA) mitochondrial (DNA directed)	MitoCarta3.0	literature, APEX_matrix, targetP signal, yeast mito homolog++, mito protein domain+, coexpression++, MS/MS	Matrix	Mitochondrial central dogma > mtDNA maintenance > mtDNA replication | Mitochondrial central dogma > mtDNA maintenance > mtDNA nucleoid | Mitochondrial central dogma > mtRNA metabolism > Transcription	Tmito	29.9633	0.006	1	literature, APEX_matrix, targetP signal, yeast mito homolog++, mito protein domain+, coexpression++, MS/MS	ENSMUSG00000020329	Q8BKF1	1207	2
chr4	24898083	24905001	6919	3632	+	Ndufaf4	68493	3	979.803	-0.43918	0.10225	-4.29517	1.74556e-05	5.665e-05	-1	19.0757	17.3667	16.7448	14.1864	12.5305	12.8585	12.0934	12.1644	846	952	846	811	1129	1050	1059	1140	68493	29078	Ndufaf4	1110007M04Rik|3000003G13Rik|AW214064	NADH:ubiquinone oxidoreductase complex assembly factor 4	MitoCarta3.0	APEX_matrix, GFP, mito protein domain+, induction, coexpression++, MS/MS++	MIM	OXPHOS > Complex I > CI assembly factors | OXPHOS > OXPHOS assembly factors	Tmito	27.1417	0.004	1	APEX_matrix, GFP, mito protein domain+, induction, coexpression++, MS/MS++	ENSMUSG00000028261	Q9D1H6	173	5
chr16	4039977	4077810	37834	2297	-	Trap1	68015	18	2819.26	-0.345107	0.080361	-4.29446	1.75122e-05	5.68202e-05	-1	74.586	76.8422	77.0831	69.3966	60.3694	54.6636	63.9567	55.5094	2092	2664	2463	2509	3440	2823	3542	3290	68015	10131	Trap1	2410002K23Rik|HSP|HSP75	TNF receptor-associated protein 1	MitoCarta3.0	APEX_matrix, GFP, targetP signal, Rickettsial homolog, mito protein domain, coexpression++, MS/MS+	Matrix	Protein import, sorting and homeostasis > Protein homeostasis > Chaperones	Tmito	21.1386	0.004	1	APEX_matrix, GFP, targetP signal, Rickettsial homolog, mito protein domain, coexpression++, MS/MS+	ENSMUSG00000005981	Q9CQN1	706	2
chr4	123712710	123718186	5477	509	-	Ndufs5	595136	3	997.71	-0.420228	0.0978972	-4.29255	1.76633e-05	5.72706e-05	-1	125.658	123.14	133.89	104.099	94.8764	85.1991	90.286	93.1195	781	946	948	834	1198	975	1108	1223	595136	4725	Ndufs5	AI256693	NADH:ubiquinone oxidoreductase core subunit S5	MitoCarta3.0	literature, APEX_IMS, mito protein domain+, induction, coexpression++, MS/MS++	MIM	OXPHOS > Complex I > CI subunits | OXPHOS > OXPHOS subunits	Tmito	25.3323	0.003	1	literature, APEX_IMS, mito protein domain+, induction, coexpression++, MS/MS++	ENSMUSG00000028648	Q99LY9	106	NA
chr2	125247248	125259049	11802	2512	+	Dut	110074	7	109.26	-0.795821	0.185853	-4.282	1.8522e-05	5.99025e-05	-1	2.96673	3.34974	2.74731	2.90855	1.86148	1.80604	1.22183	2.00565	91	127	96	115	116	102	74	130	110074	1854	Dut	5031412I06Rik|5133400F09Rik|D2Bwg0749e|Dutp|dUTPase	deoxyuridine triphosphatase	MitoCarta3.0	literature, targetP signal+, Rickettsial homolog, MS/MS++	Matrix	Metabolism > Nucleotide metabolism > Nucleotide synthesis and processing	Tmito	14.0047	0.008	1	literature, targetP signal+, Rickettsial homolog, MS/MS++	ENSMUSG00000027203	Q8VCG1	200	1
chr14	32085728	32103203	17476	2062	+	Oxnad1	218885	8	439.099	-0.549105	0.128735	-4.2654	1.99545e-05	6.42093e-05	-1	14.7347	14.0096	12.7599	13.3721	10.8498	10.2028	7.70386	8.73969	371	436	366	434	555	473	383	465	218885	92106	Oxnad1	2410002F01Rik|AW492292|BC019806	oxidoreductase NAD-binding domain containing 1	MitoCarta3.0	APEX_matrix, GFP, targetP signal, yeast mito homolog, mito protein domain, coexpression++, MS/MS++	Matrix	0	Tmito	20.4507	0.004	1	APEX_matrix, GFP, targetP signal, yeast mito homolog, mito protein domain, coexpression++, MS/MS++	ENSMUSG00000021906	Q8VE38	311	3
chr17	46646221	46650132	3912	1039	+	Mrpl2	27398	7	1184.66	-0.310206	0.0728893	-4.25585	2.08254e-05	6.68427e-05	-1	70.6235	68.7432	67.1139	67.3241	58.8946	56.5932	52.3342	52.9669	896	1078	970	1101	1518	1322	1311	1420	27398	51069	Mrpl2	CGI-2|CGI-22|L2mt|MRP-|MRP-L14|MRP-L2|Rpm|Rpml14	mitochondrial ribosomal protein L2	MitoCarta3.0	literature, APEX_matrix, yeast mito homolog++, Rickettsial homolog, mito protein domain, induction, coexpression++, MS/MS++	Matrix	Mitochondrial central dogma > Translation > Mitochondrial ribosome	Tmito	30.9195	0	1	literature, APEX_matrix, yeast mito homolog++, Rickettsial homolog, mito protein domain, induction, coexpression++, MS/MS++	ENSMUSG00000002767	Q9D773	306	NA
chr4	3938888	3951382	12495	3067	+	Chchd7	66433	9	301.819	-0.458228	0.109046	-4.20216	2.64378e-05	8.36868e-05	-1	6.75559	6.26485	6.18794	5.51019	4.44245	4.80023	4.54385	4.1826	253	290	264	266	338	331	336	331	66433	79145	Chchd7	1810049H20Rik	coiled-coil-helix-coiled-coil-helix domain containing 7	MitoCarta3.0	yeast mito homolog, induction, coexpression, MS/MS+	IMS	Metabolism > Metals and cofactors > Copper metabolism	Tpossible_mito	13.5646	0.01	1	yeast mito homolog, induction, coexpression, MS/MS+	ENSMUSG00000042198	Q8K2Q5	85	NA
chr2	131234063	131248025	13963	3190	+	Mavs	228607	8	777.877	-0.431064	0.102631	-4.20014	2.66746e-05	8.43602e-05	-1	14.0171	16.2213	14.7156	15.7538	11.196	12.493	9.77745	11.6023	546	781	653	791	886	896	752	955	228607	57506	Mavs	D430028G21Rik|IP|IPS-1|Visa|cardif	mitochondrial antiviral signaling protein	MitoCarta3.0	literature, induction, coexpression+, MS/MS	MOM	Signaling > Immune response	Tmito	8.1051	0.031	1	literature, induction, coexpression+, MS/MS	ENSMUSG00000037523	Q8VCF0	503	NA
chr11	60400624	60417099	16476	1863	-	Atpaf2	246782	8	511.057	-0.404546	0.0963832	-4.19727	2.70147e-05	8.53779e-05	-1	18.067	16.2173	16.9012	16.642	13.8913	11.8179	11.9775	13.4801	411	456	438	488	642	495	538	648	246782	91647	Atpaf2	ATP|ATP12|ATP12p	ATP synthase mitochondrial F1 complex assembly factor 2	MitoCarta3.0	literature, targetP signal+, yeast mito homolog++, mito protein domain+, induction, coexpression, MS/MS	Matrix	OXPHOS > Complex V > CV assembly factors | OXPHOS > OXPHOS assembly factors	Tmito	32.115	0	1	literature, targetP signal+, yeast mito homolog++, mito protein domain+, induction, coexpression, MS/MS	ENSMUSG00000042709	Q91YY4	298	1
chr5	100654726	100674256	19531	1712	-	Coq2	71883	7	1152.61	-0.473916	0.113605	-4.17161	3.02456e-05	9.4925e-05	-1	41.4736	42.6099	47.6593	38.0752	31.9047	25.7465	33.9901	30.5832	867	1101	1135	1026	1355	991	1403	1351	71883	27235	Coq2	2310002F18Rik|PHB:PPT	coenzyme Q2 4-hydroxybenzoate polyprenyltransferase	MitoCarta3.0	literature, targetP signal+, yeast mito homolog++, Rickettsial homolog, mito protein domain, coexpression+	MIM	Metabolism > Metals and cofactors > Coenzyme Q metabolism	Tmito	23.1253	0.005	1	literature, targetP signal+, yeast mito homolog++, Rickettsial homolog, mito protein domain, coexpression+	ENSMUSG00000029319	Q66JT7	374	1
chr3	98280431	98310738	30308	3294	+	Hmgcs2	15360	10	33.0294	-1.50037	0.360167	-4.16577	3.10309e-05	9.72372e-05	-1	0.82044	1.1264	0.611069	0.655774	0.416078	0.202542	0.35256	0.164716	33	56	28	34	34	15	28	14	15360	3158	Hmgcs2	1300002P16|mH|mHS	3-hydroxy-3-methylglutaryl-Coenzyme A synthase 2	MitoCarta3.0	literature, targetP signal+, Rickettsial homolog, mito protein domain, MS/MS++	Matrix	Metabolism > Carbohydrate metabolism > Ketone metabolism	Tmito	18.6136	0.003	1	literature, targetP signal+, Rickettsial homolog, mito protein domain, MS/MS++	ENSMUSG00000027875	P54869	508	1
chr18	80192264	80200619	8356	1339	-	Rbfa	68731	6	252.19	-0.526352	0.126601	-4.15755	3.21676e-05	0.000100395	-1	11.8041	11.5293	14.1199	10.7707	8.4294	9.03517	8.4563	7.55426	193	233	263	227	280	272	273	261	68731	79863	Rbfa	1110032A13Rik|AI595940	ribosome binding factor A	MitoCarta3.0	APEX_matrix, targetP signal, Rickettsial homolog, coexpression	Matrix	Mitochondrial central dogma > Translation > Mitochondrial ribosome assembly	Tmito	6.0391	0.046	1	APEX_matrix, targetP signal, Rickettsial homolog, coexpression	ENSMUSG00000024570	Q6P3B9	350	2
chr3	8802146	8923857	121712	722	-	Mrps28	66230	3	721.852	-0.490118	0.118041	-4.15209	3.29447e-05	0.000102523	-1	61.5913	63.1361	68.9009	59.7491	48.0712	36.5929	50.6675	44.982	543	688	692	679	861	594	882	838	66230	28957	Mrps28	1500012D08Rik|AW061224	mitochondrial ribosomal protein S28	MitoCarta3.0	literature, targetP signal+, mito protein domain+, coexpression++, MS/MS++	Matrix	Mitochondrial central dogma > Translation > Mitochondrial ribosome	Tmito	28.3611	0.005	1	literature, targetP signal+, mito protein domain+, coexpression++, MS/MS++	ENSMUSG00000040269	Q9CY16	186	1
chr13	24907579	24937661	30083	5647	-	Aldh5a1	214579	10	222.13	-0.736318	0.178453	-4.12612	3.68929e-05	0.000114176	-1	3.14701	2.59299	2.43148	2.49766	2.1558	1.48865	1.32207	1.4275	217	221	191	222	302	189	180	208	214579	7915	Aldh5a1	6330403E24Rik|Ahd-1|Ahd1|D630032B01Rik|SS|SSADH|Ssdh1	aldhehyde dehydrogenase family 5, subfamily A1	MitoCarta3.0	APEX_matrix, targetP signal, mito protein domain, MS/MS++	Matrix	Metabolism > Amino acid metabolism > GABA metabolism	Tmito	11.1028	0.018	1	APEX_matrix, targetP signal, mito protein domain, MS/MS++	ENSMUSG00000035936	Q8BWF0	523	2
chr15	79229173	79249466	20294	2186	+	Pick1	18693	13	691.05	-0.577856	0.140382	-4.1163	3.84998e-05	0.000118546	-1	18.0948	22.0652	23.3817	18.5716	12.9267	11.5977	16.7157	13.7754	483	728	711	639	701	570	881	777	18693	9463	Pick1	Prk|Prkcabp	protein interacting with C kinase 1	MitoCarta3.0	literature, mito protein domain	unknown	0	Tmito	-6.4587	0.761	1	literature, mito protein domain	ENSMUSG00000068206	Q8C1W2	416	NA
chr9	100982032	101034884	52853	2306	-	Pccb	66904	15	1842.46	-0.484625	0.117777	-4.11476	3.87576e-05	0.000119314	-1	46.6296	51.7465	51.5623	52.1818	43.999	33.3876	31.0442	36.0327	1313	1801	1654	1894	2517	1731	1726	2144	66904	5096	Pccb	1300012P06Rik|AI314687|R74805	propionyl Coenzyme A carboxylase, beta polypeptide	MitoCarta3.0	literature, targetP signal, yeast mito homolog, Rickettsial homolog, mito protein domain, coexpression+, MS/MS++	Matrix	Metabolism > Carbohydrate metabolism > Propanoate metabolism | Metabolism > Lipid metabolism > Fatty acid oxidation	Tmito	23.2171	0.005	1	literature, targetP signal, yeast mito homolog, Rickettsial homolog, mito protein domain, coexpression+, MS/MS++	ENSMUSG00000032527	Q99MN9	541	2
chr17	8283813	8297661	13849	907	+	Mpc1	55951	5	1664.4	-0.397335	0.0968697	-4.10175	4.10036e-05	0.000125703	-1	114.581	108.844	114.054	115.018	99.8654	83.5132	76.0472	84.091	1269	1490	1439	1642	2247	1703	1663	1968	55951	51660	Mpc1	0610006G08Rik|3830411I18Rik|Brp|Brp44l	mitochondrial pyruvate carrier 1	MitoCarta3.0	GFP, yeast mito homolog+, mito protein domain+, MS/MS++	MIM	Metabolism > Carbohydrate metabolism > Gluconeogenesis | Metabolism > Carbohydrate metabolism > Pyruvate metabolism | Metabolism > Carbohydrate metabolism > TCA-associated | Small molecule transport	Tmito	17.3128	0.003	1	GFP, yeast mito homolog+, mito protein domain+, MS/MS++	ENSMUSG00000023861	P63030	109	NA
chr9	44913248	44920742	7495	513	-	Atp5l	27425	3	899.674	-0.29718	0.0726776	-4.08901	4.33209e-05	0.000132373	-1	109.991	102.807	103.978	102.792	89.8934	81.5869	85.4587	84.2344	689	796	742	830	1144	941	1057	1115	27425	10632	Atp5l	4933437C06Rik|Atp5mg	ATP synthase, H+ transporting, mitochondrial F0 complex, subunit G	MitoCarta3.0	literature, APEX_matrix, yeast mito homolog++, mito protein domain+, MS/MS++	MIM	OXPHOS > Complex V > CV subunits | OXPHOS > OXPHOS subunits | Mitochondrial dynamics and surveillance > Cristae formation	Tmito	21.6458	0.004	1	literature, APEX_matrix, yeast mito homolog++, mito protein domain+, MS/MS++	ENSMUSG00000038717	Q9CPQ8	103	5
chr1	184813068	184845847	32780	1883	-	Marc2	NA	8	1064.57	-0.623225	0.153118	-4.07022	4.69695e-05	0.000142929	-1	41.4476	36.5236	38.8645	31.8845	29.1358	26.7862	18.3922	22.2077	953	1038	1018	945	1361	1134	835	1079	67247	54996	Mtarc2	2810484M10Rik|Mar|Marc2|Mos|Mosc2|mARC1	mitochondrial amidoxime reducing component 2	MitoCarta3.0	literature, targetP signal, mito protein domain+, induction, coexpression, MS/MS++	MOM	Metabolism > Metals and cofactors > Molybdenum cofactor synthesis and proteins | Metabolism > Detoxification > Xenobiotic metabolism | Metabolism > Detoxification > Amidoxime reducing complex	Tmito	18.809	0.003	1	literature, targetP signal, mito protein domain+, induction, coexpression, MS/MS++	ENSMUSG00000073481	Q922Q1	338	4
chr11	70010183	70015428	5246	2188	-	Acadvl	11370	20	5689.67	-0.603457	0.148432	-4.06554	4.79209e-05	0.000145603	-1	155.78	194.741	148.277	181.452	139.797	111.704	88.1842	108.065	4162	6431	4513	6249	7588	5495	4652	6101	11370	37	Acadvl	VL|vlcad	acyl-Coenzyme A dehydrogenase, very long chain	MitoCarta3.0	literature, APEX_matrix, targetP signal+, mito protein domain+, coexpression+, MS/MS++	MIM	Metabolism > Lipid metabolism > Fatty acid oxidation	Tmito	25.4295	0.003	1	literature, APEX_matrix, targetP signal+, mito protein domain+, coexpression+, MS/MS++	ENSMUSG00000018574	P50544	656	1
chr15	89089107	89100340	11234	2360	+	Selo	NA	9	191.272	-0.540299	0.133482	-4.04772	5.1718e-05	0.000156258	-1	5.20518	5.41841	5.51344	4.71113	3.89441	3.22279	3.23373	3.95765	150	193	181	175	228	171	184	241	223776	83642	Selenoo	1300018J18Rik|S|Selo	selenoprotein O	MitoCarta3.0	targetP signal+, yeast mito homolog, mito protein domain+, coexpression	Matrix	Metabolism > Detoxification > Selenoproteins	Tnon_mito	16.2563	0.004	1	targetP signal+, yeast mito homolog, mito protein domain+, coexpression	ENSMUSG00000035757	Q9DBC0	667	1
chr17	25790500	25792394	1895	918	-	Fam173a	NA	5	506.125	-0.376334	0.0932988	-4.03364	5.49186e-05	0.000165216	-1	34.7027	33.5611	35.8657	31.0052	27.1811	25.5338	27.2441	24.0638	389	465	458	448	619	527	603	570	214917	65990	Antkmt	ANT-KMT|Fam17|Fam173a	adenine nucleotide translocase lysine methyltransferase	MitoCarta3.0	literature,coexpression, MS/MS	MIM	Metabolism > Nucleotide metabolism	Tnon_mito	0.2768	0.294	0	coexpression, MS/MS	ENSMUSG00000057411	Q501J2	229	NA
chr19	60864066	60874538	10473	1445	-	Prdx3	11757	7	3066.71	-0.339533	0.0844363	-4.02117	5.79092e-05	0.000173765	-1	126.328	131.641	135.368	120.91	110.359	91.2651	106.145	98.5915	2229	2871	2721	2750	3956	2965	3698	3676	11757	10935	Prdx3	A|AW822249|Aop1|D0Toh|D0Tohi1|Ef2|Ef2l|Mer|Mer5|Prx3|SP|SP22|TDXM	peroxiredoxin 3	MitoCarta3.0	literature, APEX_IMS, APEX_matrix, targetP signal+, Rickettsial homolog, mito protein domain, induction, coexpression++, MS/MS++	Matrix	Metabolism > Detoxification > ROS and glutathione metabolism	Tmito	29.4366	0.006	1	literature, APEX_IMS, APEX_matrix, targetP signal+, Rickettsial homolog, mito protein domain, induction, coexpression++, MS/MS++	ENSMUSG00000024997	P20108	257	1
chr6	70765720	70792175	26456	1772	-	Rpia	19895	9	388.345	-0.507878	0.126351	-4.01957	5.83036e-05	0.000174836	-1	16.1294	12.4885	14.0368	13.1942	11.1923	10.1908	8.80081	9.03271	349	334	346	368	492	406	376	413	19895	22934	Rpia	RPI	ribose 5-phosphate isomerase A	MitoCarta3.0	APEX_matrix, targetP signal	Matrix	Metabolism > Carbohydrate metabolism	Tmito	-5.7077	0.734	1	APEX_matrix, targetP signal	ENSMUSG00000053604	P47968	303	4
chr11	115415697	115419919	4223	574	-	Atp5h	71679	6	3946.14	-0.354158	0.0883745	-4.00747	6.13718e-05	0.000183526	-1	389.785	467.256	423.938	392.155	353.736	303.444	328.63	323.209	2732	4048	3385	3543	5037	3916	4548	4787	71679	10476	Atp5h	0610009D10Rik|Atp5pd	ATP synthase, H+ transporting, mitochondrial F0 complex, subunit D	MitoCarta3.0	literature, APEX_matrix, yeast mito homolog++, mito protein domain+, MS/MS++	MIM	OXPHOS > Complex V > CV subunits | OXPHOS > OXPHOS subunits	Tmito	19.8364	0.004	1	literature, APEX_matrix, yeast mito homolog++, mito protein domain+, MS/MS++	ENSMUSG00000034566	Q9DCX2	161	NA
chr9	108662098	108684641	22544	1783	+	Slc25a20	57279	9	1136.48	-0.517544	0.129274	-4.00346	6.24217e-05	0.000186506	-1	36.9285	49.8687	37.0527	38.9108	32.6464	26.7419	25.5184	28.822	804	1342	919	1092	1444	1072	1097	1326	57279	788	Slc25a20	1110007P09Rik|C78826|CAC|Cact|mCA|mCAC	solute carrier family 25 (mitochondrial carnitine/acylcarnitine translocase), member 20	MitoCarta3.0	literature, yeast mito homolog+, mito protein domain+, induction, coexpression, MS/MS++	MIM	Metabolism > Lipid metabolism > Fatty acid oxidation | Metabolism > Metals and cofactors > Carnitine synthesis and transport | Metabolism > Metals and cofactors > Carnitine shuttle | Small molecule transport > SLC25A family	Tmito	28.2876	0.005	1	literature, yeast mito homolog+, mito protein domain+, induction, coexpression, MS/MS++	ENSMUSG00000032602	Q9Z2Z6	301	NA
chr8	120668225	120674209	5985	764	+	Cox4i1	12857	5	11274.1	-0.338295	0.0853035	-3.96578	7.31555e-05	0.000215848	-1	864.827	956.465	879.969	872.829	799.986	648.603	697.44	681.009	8068	11029	9352	10496	15162	11141	12847	13425	12857	1327	Cox4i1	AL024441|CO|COX|COX IV-1|COXIV|Cox4|Cox4a|IV-1	cytochrome c oxidase subunit 4I1	MitoCarta3.0	literature, APEX_IMS, APEX_matrix, targetP signal, mito protein domain+, coexpression++, MS/MS++	MIM	OXPHOS > Complex IV > CIV subunits | OXPHOS > OXPHOS subunits	Tmito	27.1525	0.004	1	literature, APEX_IMS, APEX_matrix, targetP signal, mito protein domain+, coexpression++, MS/MS++	ENSMUSG00000031818	P19783	169	2
chr5	45434032	45450229	16198	1394	-	Qdpr	110391	7	1078.84	-0.51263	0.130487	-3.92858	8.5449e-05	0.000249767	-1	54.7532	53.4232	51.4148	37.8281	38.4021	32.9599	32.3419	34.5851	932	1124	997	830	1328	1033	1087	1244	110391	5860	Qdpr	2610008L04Rik|D5Ertd371e|Dhpr|PKU2	quinoid dihydropteridine reductase	MitoCarta3.0	APEX_matrix, targetP signal, mito protein domain, induction	Matrix	Metabolism > Metals and cofactors > Tetrahydrobiopterin synthesis | Metabolism > Vitamin metabolism > Folate and 1-C metabolism	Tmito	6.5535	0.043	1	APEX_matrix, targetP signal, mito protein domain, induction	ENSMUSG00000015806	Q8BVI4	241	2
chr19	6906819	6909645	2827	688	-	Prdx5	54683	6	1944.93	-0.438374	0.112145	-3.90898	9.26869e-05	0.000269015	-1	160.814	192.027	181.81	170.837	140.794	146.688	110.382	122.913	1351	1994	1740	1850	2403	2269	1831	2182	54683	25824	Prdx5	AOEB1|AOEB166|AOPP|P|PLP|PMP|Pmp20|Prd|Prdx6|PrxV	peroxiredoxin 5	MitoCarta3.0	literature, APEX_matrix, targetP signal, mito protein domain, induction, MS/MS++	Matrix	Metabolism > Detoxification > ROS and glutathione metabolism	Tmito	14.9963	0.008	1	literature, APEX_matrix, targetP signal, mito protein domain, induction, MS/MS++	ENSMUSG00000024953	P99029	210	2
chrX	169311530	169320343	8814	2383	-	Hccs	15159	7	661.083	-0.351441	0.0906286	-3.87782	0.000105398	0.000302832	-1	16.8395	18.7119	16.803	15.1167	13.076	13.0094	13.0712	13.7099	490	673	557	567	773	697	751	843	15159	3052	Hccs	-	holocytochrome c synthetase	MitoCarta3.0	literature, APEX_IMS, yeast mito homolog++, mito protein domain+, induction, coexpression, MS/MS	IMS	Metabolism > Metals and cofactors > Heme synthesis and processing | OXPHOS > OXPHOS subunits | OXPHOS > Cytochrome C	Tmito	24.3143	0.003	1	literature, APEX_IMS, yeast mito homolog++, mito protein domain+, induction, coexpression, MS/MS	ENSMUSG00000031352	P53702	272	NA
chr19	10500512	10525209	24698	3097	-	Sdhaf2	66072	4	744.453	-0.348974	0.0903132	-3.86404	0.000111527	0.00031907	-1	14.676	14.9542	15.1111	13.6831	12.3392	10.4266	12.1067	10.9746	555	699	651	667	948	726	904	877	66072	54949	Sdhaf2	0610038F07Rik|AA407634|AW049997	succinate dehydrogenase complex assembly factor 2	MitoCarta3.0	GFP, targetP signal, yeast mito homolog++, Rickettsial homolog, mito protein domain+, induction, coexpression, MS/MS	Matrix	OXPHOS > Complex II > CII assembly factors | OXPHOS > OXPHOS assembly factors	Tmito	31.5358	0	1	GFP, targetP signal, yeast mito homolog++, Rickettsial homolog, mito protein domain+, induction, coexpression, MS/MS	ENSMUSG00000024668	Q8C6I2	164	2
chr4	116031770	116053876	22107	3511	-	Nsun4	72181	6	461.248	-0.425316	0.110259	-3.85742	0.000114589	0.000327226	-1	8.18715	8.47309	8.72238	7.29244	5.92431	5.40935	6.85166	6.12624	351	449	426	403	516	427	580	555	72181	387338	Nsun4	2310010O12Rik|2810405F18Rik|AI507900|Shtap	NOL1/NOP2/Sun domain family, member 4	MitoCarta3.0	APEX_matrix, targetP signal, mito protein domain, induction, coexpression	Matrix	Mitochondrial central dogma > mtRNA metabolism > mt-rRNA modifications | Mitochondrial central dogma > Translation > Mitochondrial ribosome assembly	Tmito	8.4592	0.029	1	APEX_matrix, targetP signal, mito protein domain, induction, coexpression	ENSMUSG00000028706	Q9CZ57	381	3
chr3	89402673	89411863	9191	2188	-	Flad1	319945	8	777.653	-0.390836	0.101427	-3.85337	0.000116502	0.000332352	-1	22.4574	24.1042	21.7504	19.1644	18.2393	16.6285	16.454	15.3746	600	796	662	660	990	818	868	868	319945	80308	Flad1	A930017E24Rik|Pp5|Pp591	flavin adenine dinucleotide synthetase 1	MitoCarta3.0	APEX_matrix, mito protein domain, induction, coexpression	Matrix	Metabolism > Vitamin metabolism > Vitamin B2 metabolism	Tmito	5.7739	0.049	1	APEX_matrix, mito protein domain, induction, coexpression	ENSMUSG00000042642	Q8R123	492	NA
chrX	112311352	112372755	61404	1341	+	Apool	68117	9	596.638	-0.39914	0.104099	-3.83425	0.00012595	0.000357483	-1	26.9929	28.4096	30.6636	23.736	21.1623	19.1711	21.1865	21.6753	442	575	572	501	704	578	685	750	68117	139322	Apool	6720473G16Rik|9430083G14Rik|E130106L15Rik|Mico|Micos27	apolipoprotein O-like	MitoCarta3.0	literature, yeast mito homolog, mito protein domain+, induction, coexpression++, MS/MS++	MIM	Mitochondrial dynamics and surveillance > Cristae formation > MICOS complex	Tmito	31.2392	0	1	literature, yeast mito homolog, mito protein domain+, induction, coexpression++, MS/MS++	ENSMUSG00000025525	Q78IK4	265	5
chr4	107055874	107066866	10993	1496	-	Mrpl37	56280	7	1350.12	-0.39905	0.104224	-3.82878	0.000128781	0.00036478	-1	58.2461	57.8413	58.0966	48.499	43.8944	38.0563	47.1597	39.688	1064	1306	1209	1142	1629	1280	1701	1532	56280	51253	Mrpl37	2300004O14Rik|AI132596|MRP|MRP-L2|Rp|Rpml2	mitochondrial ribosomal protein L37	MitoCarta3.0	literature, APEX_matrix, targetP signal, mito protein domain, induction, coexpression+, MS/MS++	Matrix	Mitochondrial central dogma > Translation > Mitochondrial ribosome	Tmito	18.8343	0.003	1	literature, APEX_matrix, targetP signal, mito protein domain, induction, coexpression+, MS/MS++	ENSMUSG00000028622	Q921S7	423	4
chr10	43901807	43947862	46056	2981	+	Rtn4ip1	170728	9	578.633	-0.433491	0.11344	-3.82133	0.000132736	0.000375604	-1	12.2801	13.2912	12.6123	10.2087	9.88495	8.17648	9.11334	8.63253	447	598	523	479	731	548	655	664	170728	84816	Rtn4ip1	D10Ertd690|D10Ertd690e|N|NIMP	reticulon 4 interacting protein 1	MitoCarta3.0	literature, APEX_matrix, targetP signal+, yeast mito homolog, mito protein domain, induction, coexpression++, MS/MS++	Matrix	0	Tmito	32.0669	0	1	literature, APEX_matrix, targetP signal+, yeast mito homolog, mito protein domain, induction, coexpression++, MS/MS++	ENSMUSG00000019864	Q924D0	396	1
chr5	69556924	69574652	17729	5018	+	Guf1	231279	17	435.677	-0.454852	0.119335	-3.81156	0.000138095	0.000389486	-1	5.51623	5.37391	5.02843	5.84938	4.33793	4.48506	3.47976	3.59132	338	407	351	462	540	506	421	465	231279	60558	Guf1	4631409J12|AA407526|EF-4	GUF1 homolog, GTPase	MitoCarta3.0	APEX_matrix, targetP signal, yeast mito homolog++, Rickettsial homolog, mito protein domain+, coexpression, MS/MS+	Matrix	Mitochondrial central dogma > Translation	Tmito	30.0011	0.006	1	APEX_matrix, targetP signal, yeast mito homolog++, Rickettsial homolog, mito protein domain+, coexpression, MS/MS+	ENSMUSG00000029208	Q8C3X4	651	2
chr2	6188465	6212994	24530	1812	-	Echdc3	67856	5	157.354	-0.730346	0.191657	-3.81069	0.000138579	0.000390708	-1	5.24272	6.32578	6.07001	5.85541	4.78299	3.65743	2.65521	3.0799	116	173	153	167	215	149	116	144	67856	79746	Echdc3	2310005D12Rik|AI662097	enoyl Coenzyme A hydratase domain containing 3	MitoCarta3.0	targetP signal, yeast mito homolog+, mito protein domain, induction, coexpression, MS/MS++	Matrix	0	Tpossible_mito	26.4113	0.003	1	targetP signal, yeast mito homolog+, mito protein domain, induction, coexpression, MS/MS++	ENSMUSG00000039063	Q9D7J9	300	2
chr4	45395923	45408766	12844	4438	-	Slc25a51	230125	3	1646.35	-0.368878	0.0970733	-3.8	0.000144698	0.000406169	-1	22.3467	22.7373	23.3741	22.2322	20.1553	17.8094	15.2522	17.0111	1211	1523	1443	1553	2219	1777	1632	1948	230125	92014	Slc25a51	9130208E07Rik|D130005A03Rik|Gm138|Mcar|Mcart1	solute carrier family 25, member 51	MitoCarta3.0	GFP, yeast mito homolog+, mito protein domain+, coexpression, MS/MS++	MIM	Metabolism > Metals and cofactors > NAD biosynthesis and metabolism | Small molecule transport > SLC25A family	Tmito	18.8275	0.003	1	GFP, yeast mito homolog+, mito protein domain+, coexpression, MS/MS++	ENSMUSG00000045973	Q5HZI9	298	NA
chr5	30155253	30184593	29341	2075	+	Hadhb	231086	16	3283.53	-0.470145	0.123745	-3.79931	0.0001451	0.000407216	-1	88.4859	111.694	96.7629	101.683	86.6629	67.6927	61.3847	72.057	2242	3498	2793	3321	4461	3158	3071	3858	231086	3032	Hadhb	4930479F15Rik|Mtp|Mtpb|TP-beta	hydroxyacyl-CoA dehydrogenase trifunctional multienzyme complex subunit beta	MitoCarta3.0	literature, targetP signal, Rickettsial homolog, mito protein domain, MS/MS++	MIM	Metabolism > Carbohydrate metabolism > Ketone metabolism | Metabolism > Lipid metabolism > Fatty acid oxidation | Metabolism > Amino acid metabolism > Lysine metabolism	Tmito	14.1966	0.008	1	literature, targetP signal, Rickettsial homolog, mito protein domain, MS/MS++	ENSMUSG00000059447	Q99JY0	475	2
chr17	35892677	35897378	4702	1240	-	2310061I04Rik	69662	6	1053.26	-0.350012	0.0921307	-3.79908	0.000145233	0.000407508	-1	54.2223	51.8829	56.061	44.3706	41.4484	39.8511	41.1751	39.443	821	971	967	866	1275	1111	1231	1262	69662	221545	2310061I04Rik	-	RIKEN cDNA 2310061I04 gene	MitoCarta3.0	targetP signal, induction, coexpression++, MS/MS+	Matrix	0	Tpossible_mito	21.2418	0.004	1	targetP signal, induction, coexpression++, MS/MS+	ENSMUSG00000050705	B8JJ69	315	2
chr14	34310727	34345033	34307	3158	+	Glud1	14661	13	2650.28	-0.327234	0.0870993	-3.75702	0.000171946	0.00047645	-1	44.2408	54.5701	52.8347	50.8987	43.2847	39.4079	39.3485	39.4549	1706	2601	2321	2530	3391	2798	2996	3215	14661	2746	Glud1	AI118167|Gdh-X|Glu|Glud|Gludl	glutamate dehydrogenase 1	MitoCarta3.0	literature, APEX_matrix, targetP signal, yeast mito homolog, Rickettsial homolog, mito protein domain, coexpression, MS/MS++	Matrix	Metabolism > Amino acid metabolism > Glutamate metabolism | Metabolism > Amino acid metabolism > GABA metabolism	Tmito	21.0307	0.004	1	literature, APEX_matrix, targetP signal, yeast mito homolog, Rickettsial homolog, mito protein domain, coexpression, MS/MS++	ENSMUSG00000021794	P26443	558	3
chr15	84192233	84214303	22071	1673	+	Samm50	68653	15	4042.81	-0.307073	0.0818793	-3.75031	0.000176617	0.000488041	-1	149.153	153.779	145.795	130.977	125.558	119.557	115.206	108.205	3047	3883	3393	3449	5211	4497	4647	4671	68653	25813	Samm50	1110030L07Rik	SAMM50 sorting and assembly machinery component	MitoCarta3.0	literature, APEX_IMS, APEX_matrix, yeast mito homolog++, Rickettsial homolog, induction, coexpression++, MS/MS++	MOM	Protein import, sorting and homeostasis > Protein import and sorting > SAM | Mitochondrial dynamics and surveillance > Intramitochondrial membrane interactions	Tmito	30.3929	0.006	1	literature, APEX_IMS, APEX_matrix, yeast mito homolog++, Rickettsial homolog, induction, coexpression++, MS/MS++	ENSMUSG00000022437	Q8BGH2	469	NA
chr11	120484669	120488754	4086	949	+	Mrpl12	56282	5	1601.62	-0.3526	0.0941395	-3.74551	0.00018003	0.000496981	-1	112.616	107.727	95.8253	94.4625	88.8617	79.4891	75.3913	77.7149	1305	1543	1265	1411	2092	1696	1725	1903	56282	6182	Mrpl12	0610034O11Rik|1500031N16Rik|L12mt|MRP-|MRP-L12|Rpm|Rpml12	mitochondrial ribosomal protein L12	MitoCarta3.0	literature, targetP signal+, yeast mito homolog++, Rickettsial homolog, mito protein domain, induction, coexpression++, MS/MS++	Matrix	Mitochondrial central dogma > mtRNA metabolism > Transcription | Mitochondrial central dogma > Translation > Mitochondrial ribosome	Tmito	42.3044	0	1	literature, targetP signal+, yeast mito homolog++, Rickettsial homolog, mito protein domain, induction, coexpression++, MS/MS++	ENSMUSG00000039640	Q9DB15	201	1
chr12	100779123	100872610	93488	3229	+	9030617O03Rik	NA	13	381.414	-0.685143	0.183088	-3.74216	0.000182443	0.000502554	-1	7.22825	7.09961	6.03333	11.2152	5.2807	5.01397	4.6627	4.70489	285	346	271	570	423	364	363	392	217830	80017	Dglucy	9030617O03Rik	D-glutamate cyclase	MitoCarta3.0	literature, APEX_matrix, targetP signal+, coexpression, MS/MS++	Matrix	Metabolism > Amino acid metabolism	Tmito	12.9238	0.011	1	literature, APEX_matrix, targetP signal+, coexpression, MS/MS++	ENSMUSG00000021185	Q8BH86	617	1
chr10	5811887	5823943	12057	2621	-	Mtrf1l	108853	7	158.005	-0.592949	0.158524	-3.74043	0.000183706	0.000505733	-1	3.90571	3.71601	4.49814	3.61175	3.12211	2.64731	2.12049	2.52849	125	147	164	149	203	156	134	171	108853	54516	Mtrf1l	9130004K12Rik	mitochondrial translational release factor 1-like	MitoCarta3.0	literature, targetP signal+, yeast mito homolog+, Rickettsial homolog, mito protein domain	Matrix	Mitochondrial central dogma > Translation > Translation factors	Tmito	13.7077	0.009	1	literature, targetP signal+, yeast mito homolog+, Rickettsial homolog, mito protein domain	ENSMUSG00000019774	Q8BJU9	373	1
chr5	24394156	24409947	15792	2940	+	Abcb8	74610	16	829.88	-0.388172	0.103993	-3.73268	0.000189451	0.000519507	-1	14.7076	18.5923	17.5563	18.5196	14.6297	12.9653	12.7391	12.7339	528	825	718	857	1067	857	903	966	74610	11194	Abcb8	4833412N02Rik|AA409895|MITOSUR	ATP-binding cassette, sub-family B (MDR/TAP), member 8	MitoCarta3.0	literature, targetP signal, yeast mito homolog, Rickettsial homolog, mito protein domain, coexpression++, MS/MS++	MIM	Small molecule transport > ABC transporters	Tmito	25.4007	0.003	1	literature, targetP signal, yeast mito homolog, Rickettsial homolog, mito protein domain, coexpression++, MS/MS++	ENSMUSG00000028973	Q9CXJ4	717	2
chr1	160195260	160201186	5927	1970	+	Mrps14	64659	3	721.607	-0.386524	0.104921	-3.68396	0.000229641	0.000622163	-1	22.3652	21.9284	25.252	20.5111	18.5797	15.0594	17.7274	17.4694	538	652	692	636	908	667	842	888	64659	63931	Mrps14	1810032L21Rik|AL022847|Rpm|Rpms14	mitochondrial ribosomal protein S14	MitoCarta3.0	literature, APEX_matrix, targetP signal, yeast mito homolog++, Rickettsial homolog, mito protein domain, coexpression, MS/MS++	Matrix	Mitochondrial central dogma > Translation > Mitochondrial ribosome	Tmito	28.073	0.004	1	literature, APEX_matrix, targetP signal, yeast mito homolog++, Rickettsial homolog, mito protein domain, coexpression, MS/MS++	ENSMUSG00000058267	Q9CR88	128	2
chr1	37890553	37898333	7781	691	+	Mrpl30	107734	6	1461.01	-0.379989	0.103185	-3.68261	0.000230862	0.000624988	-1	147.079	125.129	136.91	109.688	105.414	97.26	97.4179	98.2625	1241	1305	1316	1193	1807	1511	1623	1752	107734	51263	Mrpl30	2310001L22Rik|L30mt|MRP-|MRP-L28|MRP-L30|Rpm|Rpml28	mitochondrial ribosomal protein L30	MitoCarta3.0	literature, APEX_matrix, targetP signal, yeast mito homolog++, mito protein domain, coexpression++, MS/MS	Matrix	Mitochondrial central dogma > Translation > Mitochondrial ribosome	Tmito	24.0915	0.003	1	literature, APEX_matrix, targetP signal, yeast mito homolog++, mito protein domain, coexpression++, MS/MS	ENSMUSG00000026087	Q9D7N6	160	3
chr12	87443896	87449924	6029	419	+	Slirp	380773	4	393.44	-0.367114	0.100547	-3.65116	0.000261058	0.000698633	-1	58.8314	58.1916	61.5937	50.9476	46.564	42.2491	45.9306	43.0101	301	368	359	336	484	398	464	465	380773	81892	Slirp	1810035L17Rik	SRA stem-loop interacting RNA binding protein	MitoCarta3.0	literature, APEX_matrix, GFP, targetP signal+, mito protein domain, induction, coexpression, MS/MS++	Matrix	Mitochondrial central dogma > mtRNA metabolism > mtRNA stability and decay | Mitochondrial central dogma > Translation	Tmito	21.7383	0.004	1	literature, APEX_matrix, GFP, targetP signal+, mito protein domain, induction, coexpression, MS/MS++	ENSMUSG00000021040	Q9D8T7	112	1
chr5	21737160	21757152	19993	1596	+	Pmpcb	73078	13	1570.29	-0.289985	0.0794877	-3.64818	0.000264106	0.00070625	-1	59.3686	59.1158	59.5913	56.7258	51.6258	43.6144	50.4419	46.3073	1157	1424	1323	1425	2044	1565	1941	1907	73078	9512	Pmpcb	3110004O18Rik|MPP|MPP11|MPPB|MPPP52	peptidase (mitochondrial processing) beta	MitoCarta3.0	literature, APEX_matrix, targetP signal+, yeast mito homolog+, Rickettsial homolog, mito protein domain+, induction, coexpression++, MS/MS++	Matrix	Protein import, sorting and homeostasis > Protein import and sorting > Preprotein cleavage | Protein import, sorting and homeostasis > Protein homeostasis > Proteases	Tmito	41.3602	0	1	literature, APEX_matrix, targetP signal+, yeast mito homolog+, Rickettsial homolog, mito protein domain+, induction, coexpression++, MS/MS++	ENSMUSG00000029017	Q9CXT8	489	1
chr16	45729725	45742955	13231	2890	-	Abhd10	213012	6	204.03	-0.496088	0.137543	-3.60679	0.000310003	0.000819903	-1	5.29908	3.92035	4.7262	4.00103	3.44523	3.01652	3.17171	3.04411	187	171	190	182	247	196	221	227	213012	55347	Abhd10	-	abhydrolase domain containing 10	MitoCarta3.0	literature, APEX_IMS, APEX_matrix, targetP signal+, Rickettsial homolog, mito protein domain, MS/MS++	Matrix	Metabolism > Detoxification > Xenobiotic metabolism	Tmito	14.6571	0.007	1	literature, APEX_IMS, APEX_matrix, targetP signal+, Rickettsial homolog, mito protein domain, MS/MS++	ENSMUSG00000033157	Q6PE15	297	1
chr14	122181694	122402234	220541	1241	+	Clybl	69634	8	733.919	-0.386404	0.107279	-3.60185	0.000315959	0.000834552	-1	39.7926	36.3582	36.8998	32.3552	31.5728	27.454	24.9325	27.1694	603	681	637	632	972	766	746	870	69634	171425	Clybl	0610033J05Rik|2310014M14Rik|AI256068|Cl|Clb	citrate lyase beta like	MitoCarta3.0	APEX_matrix, targetP signal+, induction, coexpression+, MS/MS++	Matrix	Metabolism > Carbohydrate metabolism > Itaconate metabolism	Tmito	19.5504	0.003	1	APEX_matrix, targetP signal+, induction, coexpression+, MS/MS++	ENSMUSG00000025545	Q8R4N0	338	1
chr6	85133680	85137764	4085	1226	-	Spr	20751	3	754.636	-0.513367	0.142965	-3.59085	0.000329599	0.000867474	-1	42.5506	40.586	41.6903	32.2328	28.441	21.695	32.2743	27.5334	637	751	711	622	865	598	954	871	20751	6697	Spr	AA409688|Gm10328	sepiapterin reductase	MitoCarta3.0	targetP signal, Rickettsial homolog, mito protein domain, induction, coexpression, MS/MS++	unknown	Metabolism > Metals and cofactors > Tetrahydrobiopterin synthesis	Tpossible_mito	18.2528	0.003	1	targetP signal, Rickettsial homolog, mito protein domain, induction, coexpression, MS/MS++	ENSMUSG00000033735	Q91XH5	262	4
chr8	119394892	119411088	16197	2100	+	Mlycd	56690	5	1521.54	-0.518068	0.144327	-3.58953	0.00033127	0.000871706	-1	45.0812	54.2985	48.5415	37.1516	32.6516	26.7717	38.2568	31.5395	1156	1721	1418	1228	1701	1264	1937	1709	56690	23417	Mlycd	AI324784|Mcd	malonyl-CoA decarboxylase	MitoCarta3.0	literature, APEX_matrix, targetP signal, mito protein domain, coexpression++, MS/MS	Matrix	Metabolism > Lipid metabolism	Tmito	17.4121	0.003	1	literature, APEX_matrix, targetP signal, mito protein domain, coexpression++, MS/MS	ENSMUSG00000074064	Q99J39	492	2
chr12	105032618	105040911	8294	1002	+	Glrx5	73046	2	1091.29	-0.337889	0.0952468	-3.54751	0.000388896	0.0010102	-1	65.8755	69.7608	62.1307	66.0057	57.6095	47.4524	48.0577	55.5416	806	1055	866	1041	1432	1069	1161	1436	73046	51218	Glrx5	-	glutaredoxin 5	MitoCarta3.0	literature, APEX_matrix, targetP signal+, yeast mito homolog+, Rickettsial homolog, mito protein domain, coexpression, MS/MS+	Matrix	Metabolism > Metals and cofactors > Fe-S cluster biosynthesis | Metabolism > Metals and cofactors > Fe-S-containing proteins	Tmito	22.0709	0.005	1	literature, APEX_matrix, targetP signal+, yeast mito homolog+, Rickettsial homolog, mito protein domain, coexpression, MS/MS+	ENSMUSG00000021102	Q80Y14	152	1
chr6	38534861	38539449	4589	441	+	1110001J03Rik	NA	2	467.469	-0.415037	0.117124	-3.54358	0.000394738	0.00102448	-1	66.4815	74.8199	66.1825	55.3212	53.3818	49.7229	44.956	48.9495	358	498	406	384	584	493	478	557	66117	154791	Fmc1	1110001J03Rik	formation of mitochondrial complex V assembly factor 1	MitoCarta3.0	literature, APEX_matrix, targetP signal, induction, coexpression++, MS/MS	Matrix	OXPHOS > Complex V > CV assembly factors | OXPHOS > OXPHOS assembly factors	Tmito	17.6287	0.003	1	literature, APEX_matrix, targetP signal, induction, coexpression++, MS/MS	ENSMUSG00000019689	Q9CR13	113	2
chr9	21002737	21008839	6103	1289	+	Mrpl4	66163	9	826.883	-0.309145	0.0875439	-3.53131	0.000413509	0.00106923	-1	38.2472	42.0462	38.1469	35.537	31.5542	32.8497	28.7662	31.1185	602	818	684	721	1009	952	894	1035	66163	51073	Mrpl4	1110017G11Rik	mitochondrial ribosomal protein L4	MitoCarta3.0	literature, APEX_matrix, targetP signal, yeast mito homolog++, Rickettsial homolog, mito protein domain, induction, MS/MS++	Matrix	Mitochondrial central dogma > Translation > Mitochondrial ribosome	Tmito	28.0772	0.004	1	literature, APEX_matrix, targetP signal, yeast mito homolog++, Rickettsial homolog, mito protein domain, induction, MS/MS++	ENSMUSG00000003299	Q9DCU6	294	2
chr1	57377620	57385423	7804	3008	+	1700066M21Rik	73467	2	79.2271	-0.677495	0.192197	-3.52499	0.000423493	0.0010931	-1	2.0147	1.69605	1.48173	1.83755	1.07209	1.3308	0.910049	1.08226	74	77	62	87	80	90	66	84	73467	205327	1700066M21Rik	AI428479	RIKEN cDNA 1700066M21 gene	MitoCarta3.0	APEX_matrix	Matrix	0	Tmito	-8.2395	0.844	1	APEX_matrix	ENSMUSG00000038323	Q9D9H8	365	NA
chr4	134525555	134535387	9833	2139	-	Mtfr1l	76824	7	2844.47	-0.329385	0.093805	-3.51139	0.000445776	0.00114547	-1	78.8702	82.1775	84.7935	75.3841	61.8133	55.9773	71.318	66.5128	2060	2653	2523	2538	3280	2692	3678	3671	76824	56181	Mtfr1l	2410166I05Rik|AI480750|Fam54|Fam54b	mitochondrial fission regulator 1-like	MitoCarta3.0	mito protein domain+, induction, coexpression, MS/MS	unknown	0	Tnon_mito	12.6286	0.011	1	mito protein domain+, induction, coexpression, MS/MS	ENSMUSG00000046671	Q9CWE0	289	NA
chr9	50634633	50659780	25148	4035	-	Dlat	235339	14	5079.9	-0.529276	0.151508	-3.49337	0.000476958	0.00121912	-1	80.8191	83.2677	77.5178	80.9789	68.6029	64.6837	42.0723	48.1681	3982	5071	4351	5143	6867	5868	4093	5015	235339	1737	Dlat	6332404G05Rik|DLTA|PDC-E|PDC-E2	dihydrolipoamide S-acetyltransferase (E2 component of pyruvate dehydrogenase complex)	MitoCarta3.0	literature, APEX_matrix, targetP signal, yeast mito homolog+, Rickettsial homolog, mito protein domain+, induction, coexpression++, MS/MS++	Matrix	Metabolism > Carbohydrate metabolism > Pyruvate metabolism	Tmito	38.6712	0	1	literature, APEX_matrix, targetP signal, yeast mito homolog+, Rickettsial homolog, mito protein domain+, induction, coexpression++, MS/MS++	ENSMUSG00000000168	Q8BMF4	642	3
chrX	7899336	7907652	8317	1792	+	Timm17b	21855	6	447.106	-0.329533	0.094904	-3.47227	0.00051607	0.00130953	-1	15.2182	14.4935	16.6482	13.9333	12.0572	11.7401	12.5678	11.5704	333	392	415	393	536	473	543	535	21855	10245	Timm17b	17kD|17kDa|Sfc|Sfc3|mTim17|mTim17b	translocase of inner mitochondrial membrane 17b	MitoCarta3.0	literature, APEX_IMS, yeast mito homolog+, mito protein domain+, coexpression, MS/MS+	MIM	Protein import, sorting and homeostasis > Protein import and sorting > TIM23 presequence pathway	Tmito	18.7719	0.003	1	literature, APEX_IMS, yeast mito homolog+, mito protein domain+, coexpression, MS/MS+	ENSMUSG00000031158	Q9Z0V7	172	NA
chr4	141618824	141623834	5011	2683	-	Slc25a34	384071	5	168.595	-0.850795	0.24647	-3.45192	0.00055661	0.00140527	-1	3.08288	7.01333	3.77793	3.64669	2.41894	2.81823	2.31883	2.18116	101	284	141	154	161	170	150	151	384071	284723	Slc25a34	Gm1369	solute carrier family 25, member 34	MitoCarta3.0	yeast mito homolog+, mito protein domain+	MIM	Small molecule transport > SLC25A family	Tpossible_mito	5.4649	0.053	1	yeast mito homolog+, mito protein domain+	ENSMUSG00000040740	A2ADF7	318	NA
chr13	86044798	86046795	1998	449	-	Cox7c	12867	3	2941.12	-0.31685	0.0919602	-3.44551	0.000569977	0.00143591	-1	380.291	402.997	421.881	371.009	349.059	276.677	319.708	319.797	2085	2731	2635	2622	3888	2793	3461	3705	12867	1350	Cox7c	COX|COXVIIc|Cox7c1	cytochrome c oxidase subunit 7C	MitoCarta3.0	literature, APEX_IMS, targetP signal, yeast mito homolog++, mito protein domain+, MS/MS++	MIM	OXPHOS > Complex IV > CIV subunits | OXPHOS > OXPHOS subunits	Tmito	22.6843	0.005	1	literature, APEX_IMS, targetP signal, yeast mito homolog++, mito protein domain+, MS/MS++	ENSMUSG00000017778	P17665	63	4
chr16	38497843	38522663	24821	2077	-	Timmdc1	76916	7	783.343	-0.359321	0.104374	-3.44264	0.000576063	0.00144994	-1	22.9873	23.7017	25.0241	20.2498	19.6022	15.8469	18.3318	17.857	583	743	723	662	1010	740	918	957	76916	51300	Timmdc1	2810021C21Rik|4930455C21Rik|AV135763	translocase of inner mitochondrial membrane domain containing 1	MitoCarta3.0	literature, APEX_IMS, APEX_matrix, targetP signal, mito protein domain+, MS/MS++	MIM	OXPHOS > Complex I > CI assembly factors | OXPHOS > OXPHOS assembly factors	Tmito	12.7838	0.011	1	literature, APEX_IMS, APEX_matrix, targetP signal, mito protein domain+, MS/MS++	ENSMUSG00000002846	Q8BUY5	285	3
chr1	13625898	13660509	34612	1889	-	Lactb2	212442	7	475.376	-0.2978	0.0871523	-3.41701	0.000633136	0.00158222	-1	16.2142	14.4157	14.8419	14.7649	11.9075	11.773	12.669	12.5765	374	411	390	439	558	500	577	613	212442	51110	Lactb2	Cgi-8|Cgi-83|E430032H21Rik	lactamase, beta 2	MitoCarta3.0	mito protein domain, induction, MS/MS+	Matrix	Mitochondrial central dogma > mtRNA metabolism > mtRNA stability and decay	Tpossible_mito	6.9782	0.038	1	mito protein domain, induction, MS/MS+	ENSMUSG00000025937	Q99KR3	288	5
chr14	54360841	54369669	8829	2534	+	Oxa1l	69089	10	960.995	-0.260651	0.0763482	-3.41398	0.000640221	0.0015985	-1	21.9119	23.323	21.7309	22.6652	18.1986	20.2381	18.5448	17.8942	678	892	766	904	1144	1153	1133	1170	69089	5018	Oxa1l	1810020M02Rik|AI894287	oxidase assembly 1-like	MitoCarta3.0	literature, APEX_matrix, targetP signal+, yeast mito homolog++, Rickettsial homolog, mito protein domain, coexpression	MIM	Protein import, sorting and homeostasis > Protein import and sorting > OXA | Mitochondrial central dogma > Translation	Tmito	21.7025	0.004	1	literature, APEX_matrix, targetP signal+, yeast mito homolog++, Rickettsial homolog, mito protein domain, coexpression	ENSMUSG00000000959	Q8BGA9	433	1
chr6	120509494	120531299	21806	1908	-	Cecr5	NA	8	379.982	-0.309911	0.0907986	-3.41317	0.000642116	0.00160294	-1	12.2327	12.2581	11.9813	11.3547	9.80299	9.53439	10.043	9.18104	285	353	318	341	464	409	462	452	214932	27440	Hdhd5	A930002G03Rik|Cecr|Cecr5	haloacid dehalogenase like hydrolase domain containing 5	MitoCarta3.0	APEX_matrix, targetP signal, yeast mito homolog, mito protein domain, MS/MS++	Matrix	0	Tmito	13.5739	0.011	1	APEX_matrix, targetP signal, yeast mito homolog, mito protein domain, MS/MS++	ENSMUSG00000058979	Q91WM2	419	2
chr2	144270904	144281227	10324	3107	+	Mgme1	74528	5	300.667	-0.536024	0.157699	-3.39903	0.000676261	0.00168189	-1	6.16781	5.60843	7.51966	5.56194	5.05991	3.36414	4.39191	4.30338	234	263	325	272	390	235	329	345	74528	92667	Mgme1	8430406I07Rik|AI426476	mitochondrial genome maintenance exonuclease 1	MitoCarta3.0	literature, APEX_matrix, GFP, targetP signal	Matrix	Mitochondrial central dogma > mtDNA maintenance > mtDNA replication | Mitochondrial central dogma > mtDNA maintenance > mtDNA stability and decay	Tmito	-0.0139	0.319	1	literature, APEX_matrix, GFP, targetP signal	ENSMUSG00000027424	Q9CXC3	338	2
chr11	78512296	78522736	10441	1951	+	Poldip2	67811	11	1941.41	-0.259459	0.076402	-3.39597	0.000683849	0.00169895	-1	58.7662	59.4302	60.8708	56.1082	51.0959	50.7932	50.4049	44.1783	1400	1750	1652	1723	2473	2228	2371	2224	67811	26073	Poldip2	1300003F06Rik|Pdip38	polymerase (DNA-directed), delta interacting protein 2	MitoCarta3.0	literature, APEX_matrix, targetP signal+, induction, coexpression++, MS/MS++	Matrix	Mitochondrial central dogma > mtDNA maintenance > mtDNA nucleoid	Tmito	21.734	0.004	1	literature, APEX_matrix, targetP signal+, induction, coexpression++, MS/MS++	ENSMUSG00000001100	Q91VA6	368	1
chr17	40934685	40961989	27305	3675	+	Mut	NA	13	1475.65	-0.424989	0.125593	-3.38386	0.000714757	0.0017679	-1	24.379	28.3955	25.6645	21.3851	21.8939	18.8443	17.4708	16.1454	1094	1575	1312	1237	1996	1557	1548	1531	17850	4594	Mmut	D230010K02Rik|Mcm|Mut	methylmalonyl-Coenzyme A mutase	MitoCarta3.0	literature, APEX_matrix, targetP signal, mito protein domain+, coexpression, MS/MS++	Matrix	Metabolism > Carbohydrate metabolism > Propanoate metabolism | Metabolism > Lipid metabolism > Fatty acid oxidation | Metabolism > Vitamin metabolism > Vitamin B12 metabolism	Tmito	20.2374	0.004	1	literature, APEX_matrix, targetP signal, mito protein domain+, coexpression, MS/MS++	ENSMUSG00000023921	P16332	748	3
chr5	30118304	30154980	36677	3835	-	Hadha	97212	20	7016.65	-0.351022	0.104199	-3.36875	0.000755096	0.00186208	-1	100.943	127.779	106.66	109.472	99.0053	84.0738	79.6753	86.0501	4727	7396	5690	6608	9419	7249	7367	8515	97212	3030	Hadha	C77020|Mt|Mtpa|TP-alpha	hydroxyacyl-CoA dehydrogenase trifunctional multienzyme complex subunit alpha	MitoCarta3.0	literature, APEX_matrix, targetP signal+, yeast mito homolog+, Rickettsial homolog, mito protein domain, coexpression++, MS/MS++	MIM	Metabolism > Lipid metabolism > Fatty acid oxidation | Metabolism > Lipid metabolism > Cardiolipin synthesis | Metabolism > Amino acid metabolism > Branched-chain amino acid metabolism	Tmito	33.9296	0	1	literature, APEX_matrix, targetP signal+, yeast mito homolog+, Rickettsial homolog, mito protein domain, coexpression++, MS/MS++	ENSMUSG00000025745	Q8BMS1	763	1
chr14	54883425	54888234	4810	3461	+	Bcl2l2	12050	4	896.793	-0.274009	0.081486	-3.36265	0.000771989	0.00189873	-1	14.9308	14.9895	14.8096	16.7781	13.2078	11.8874	13.0744	12.7206	631	783	713	914	1134	925	1091	1136	12050	599	Bcl2l2	AW048834|Bcl-|Bcl-w|Gtrg|Gtrgal2|Gtro|Gtrosa41|bcl|bclw|c98	BCL2-like 2	MitoCarta3.0	literature, mito protein domain	MOM	Mitochondrial dynamics and surveillance > Apoptosis	Tmito	-6.4587	0.761	1	literature, mito protein domain	ENSMUSG00000089682	P70345	193	NA
chr17	46111004	46128908	17905	864	+	Mrps18a	68565	6	757.768	-0.267204	0.0800042	-3.33988	0.000838158	0.00205031	-1	55.2601	50.9958	54.0824	47.5761	43.8564	42.2132	43.4443	43.0167	583	665	650	647	940	820	905	959	68565	55168	Mrps18a	1110004O20Rik|C79712	mitochondrial ribosomal protein S18A	MitoCarta3.0	literature, APEX_matrix, targetP signal, Rickettsial homolog, mito protein domain, induction, coexpression++, MS/MS++	Matrix	Mitochondrial central dogma > Translation > Mitochondrial ribosome	Tmito	28.6038	0.005	1	literature, APEX_matrix, targetP signal, Rickettsial homolog, mito protein domain, induction, coexpression++, MS/MS++	ENSMUSG00000023967	Q99N85	196	2
chr10	4403169	4432352	29184	1849	-	Rmnd1	66084	13	601.833	-0.336755	0.101143	-3.32949	0.000870058	0.00212315	-1	18.7353	22.7543	18.9342	18.3486	15.9803	16.5019	14.7825	15.1542	423	635	487	534	733	686	659	723	66084	55005	Rmnd1	0610042C05Rik|AA408137|AI462664|AW536662	required for meiotic nuclear division 1 homolog	MitoCarta3.0	literature, GFP, targetP signal, yeast mito homolog++, Rickettsial homolog, mito protein domain, MS/MS	MIM	Mitochondrial central dogma > mtRNA metabolism > mtRNA granules | Mitochondrial central dogma > Translation	Tmito	19.3374	0.003	1	literature, GFP, targetP signal, yeast mito homolog++, Rickettsial homolog, mito protein domain, MS/MS	ENSMUSG00000019763	Q8CI78	450	2
chr2	71873224	71903858	30635	5185	+	Pdk1	228026	11	1379.14	-0.311154	0.0938354	-3.31596	0.000913305	0.00221633	-1	14.7521	15.9986	16.79	16.3335	14.2895	13.5193	11.8869	11.8097	934	1252	1211	1333	1838	1576	1486	1580	228026	5163	Pdk1	B830012B01|D530020C15Rik	pyruvate dehydrogenase kinase, isoenzyme 1	MitoCarta3.0	literature, APEX_matrix, targetP signal+, yeast mito homolog+, mito protein domain+, MS/MS++	Matrix	Metabolism > Carbohydrate metabolism > Pyruvate metabolism	Tmito	23.487	0.005	1	literature, APEX_matrix, targetP signal+, yeast mito homolog+, mito protein domain+, MS/MS++	ENSMUSG00000006494	Q8BFP9	434	1
chr5	136953275	136966234	12960	1102	+	Fis1	66437	5	1333.24	-0.354155	0.107056	-3.30812	0.000939252	0.00227104	-1	72.2339	74.3729	81.934	65.9543	57.6127	49.5235	63.4563	59.7156	972	1237	1256	1144	1575	1227	1686	1698	66437	51024	Fis1	2010003O14Rik|Ttc11	fission, mitochondrial 1	MitoCarta3.0	literature, yeast mito homolog++, mito protein domain+	MOM	Mitochondrial dynamics and surveillance > Fission	Tmito	11.4831	0.016	1	literature, yeast mito homolog++, mito protein domain+	ENSMUSG00000019054	Q9CQ92	152	NA
chr13	41016250	41022582	6333	952	+	Tmem14c	66154	6	774.956	-0.270981	0.0827759	-3.27367	0.00106161	0.00254015	-1	46.1089	51.0145	47.1953	48.7175	42.9782	40.0398	37.1194	39.9359	536	733	625	730	1015	857	852	981	66154	51522	Tmem14c	1110021D01Rik|AU020193|HSPC1|HSPC194	transmembrane protein 14C	MitoCarta3.0	literature, yeast mito homolog, mito protein domain+, induction, coexpression, MS/MS+	MIM	0	Tmito	19.2549	0.003	1	literature, yeast mito homolog, mito protein domain+, induction, coexpression, MS/MS+	ENSMUSG00000021361	Q9CQN6	114	NA
chr4	108043830	108118547	74718	2664	-	Scp2	20280	16	2202.2	-0.486976	0.149447	-3.25853	0.00111993	0.0026642	-1	56.1951	54.0943	47.9523	51.0362	49.2988	34.9949	29.7059	35.3075	1828	2175	1777	2140	3258	2096	1908	2427	20280	6342	Scp2	AA409774|AA409893|C76618|C79031|NSL-TP|SC|SCP|SCP-2|SCP-X|SCPX|ns|ns-LTP	sterol carrier protein 2, liver	MitoCarta3.0	targetP signal, Rickettsial homolog, mito protein domain+	MIM	Metabolism > Lipid metabolism > Cholesterol, bile acid, steroid synthesis	Tpossible_mito	9.0612	0.028	1	targetP signal, Rickettsial homolog, mito protein domain+	ENSMUSG00000028603	P32020	547	3
chr10	43525121	43540994	15874	898	-	1700021F05Rik	NA	4	980.758	-0.273217	0.0838904	-3.25683	0.00112664	0.00267882	-1	67.5769	65.3708	66.2041	60.1369	57.0992	56.1179	51.3602	49.89	741	886	827	850	1272	1133	1112	1156	67851	51250	Mtres1	1700021F05Rik	mitochondrial transcription rescue factor 1	MitoCarta3.0	GFP, targetP signal, induction, coexpression++, MS/MS+	Matrix	Mitochondrial central dogma > mtRNA metabolism > Transcription | Mitochondrial central dogma > Translation	Tmito	18.3761	0.003	1	GFP, targetP signal, induction, coexpression++, MS/MS+	ENSMUSG00000019797	Q9CQF4	240	4
chr8	4259731	4275905	16175	1782	-	Timm44	21856	13	1379.96	-0.275039	0.0847557	-3.24508	0.00117417	0.00278425	-1	47.2894	47.0709	48.0867	41.4996	40.8083	38.7625	37.1004	35.2974	1029	1266	1192	1164	1804	1553	1594	1623	21856	10469	Timm44	0710005E20Rik|D8Ertd118|D8Ertd118e|Mimt4|Mimt44|Tim4|Tim44	translocase of inner mitochondrial membrane 44	MitoCarta3.0	literature, APEX_matrix, targetP signal, yeast mito homolog, mito protein domain, induction, coexpression++, MS/MS++	MIM	Protein import, sorting and homeostasis > Protein import and sorting > Import motor	Tmito	28.3534	0.005	1	literature, APEX_matrix, targetP signal, yeast mito homolog, mito protein domain, induction, coexpression++, MS/MS++	ENSMUSG00000002949	O35857	452	2
chr17	78916499	78921048	4550	1513	+	Cebpzos	68554	5	230.75	-0.375565	0.116449	-3.22516	0.00125904	0.00296699	-1	10.3383	8.75825	9.40767	8.90216	7.72642	6.58502	7.29191	7.14656	191	200	198	212	290	224	266	279	68554	NA	Cebpzos	1110001A16Rik	CCAAT/enhancer binding protein (C/EBP), zeta, opposite strand	MitoCarta3.0	coexpression+, MS/MS+	unknown	0	Tnon_mito	6.7404	0.04	1	coexpression+, MS/MS+	ENSMUSG00000062691	Q8BTE5	80	NA
chr1	63730625	63753385	22761	3205	+	Fastkd2	75619	12	469.328	-0.359969	0.111656	-3.22391	0.00126453	0.00297886	-1	9.2499	9.88158	8.9944	7.59223	7.1817	6.31439	7.4023	6.90462	362	478	401	383	571	455	572	571	75619	22868	Fastkd2	2810421I24Rik	FAST kinase domains 2	MitoCarta3.0	literature, APEX_matrix, targetP signal+, induction, coexpression, MS/MS	Matrix	Mitochondrial central dogma > mtRNA metabolism > mtRNA granules | Mitochondrial central dogma > mtRNA metabolism > Polycistronic mtRNA processing | Mitochondrial central dogma > mtRNA metabolism > mtRNA stability and decay | Mitochondrial central dogma > Translation > Mitochondrial ribosome assembly	Tmito	13.4847	0.01	1	literature, APEX_matrix, targetP signal+, induction, coexpression, MS/MS	ENSMUSG00000025962	Q922E6	689	1
chr15	34484022	34495246	11225	994	-	Rida	15473	6	172.771	-0.562372	0.174955	-3.21439	0.00130723	0.00307273	-1	11.5345	10.9983	12.2224	10.2266	9.97626	6.13031	7.7194	6.58919	140	165	169	160	246	137	185	169	15473	10247	Rida	HR1|HR12|HRP|HRP12|Hrs|Hrsp12	reactive intermediate imine deaminase A homolog	MitoCarta3.0	APEX_matrix, yeast mito homolog++, mito protein domain, coexpression, MS/MS+	Matrix	0	Tmito	15.3838	0.008	1	APEX_matrix, yeast mito homolog++, mito protein domain, coexpression, MS/MS+	ENSMUSG00000022323	P52760	135	NA
chr15	82346046	82349062	3017	585	+	Smdt1	69029	3	1369.73	-0.299593	0.0933284	-3.21009	0.00132693	0.00311485	-1	147.831	137.269	148.814	126.631	121.07	101.426	119.465	113.152	1056	1212	1211	1166	1757	1334	1685	1708	69029	91689	Smdt1	1500032L24Rik|Emr|Emre	single-pass membrane protein with aspartate rich tail 1	MitoCarta3.0	literature, targetP signal, mito protein domain+, induction, coexpression+, MS/MS	MIM	Signaling > Calcium homeostasis > Calcium cycle | Small molecule transport > Calcium uniporter	Tmito	21.9112	0.005	1	literature, targetP signal, mito protein domain+, induction, coexpression+, MS/MS	ENSMUSG00000022452	Q9DB10	107	2
chr1	36691487	36693388	1902	569	+	Cox5b	12859	4	4913.28	-0.239142	0.0751593	-3.1818	0.00146365	0.00340441	-1	472.802	540.879	511.807	502.122	450.288	393.738	442.607	431.417	3285	4645	4051	4497	6356	5037	6072	6334	12859	1329	Cox5b	-	cytochrome c oxidase subunit 5B	MitoCarta3.0	literature, APEX_IMS, APEX_matrix, targetP signal+, yeast mito homolog++, mito protein domain+, MS/MS++	MIM	OXPHOS > Complex IV > CIV subunits | OXPHOS > OXPHOS subunits	Tmito	26.0106	0.003	1	literature, APEX_IMS, APEX_matrix, targetP signal+, yeast mito homolog++, mito protein domain+, MS/MS++	ENSMUSG00000061518	Q9D881	129	1
chr7	119895861	119916756	20896	1510	+	Lyrm1	73919	5	102.657	-0.641015	0.201728	-3.17762	0.00148489	0.00344808	-1	6.18279	3.72965	3.71342	4.37578	3.17679	2.59211	3.07638	2.64358	114	85	78	104	119	88	112	103	73919	57149	Lyrm1	1110065L10Rik|2310004B22Rik|4930404J24Rik	LYR motif containing 1	MitoCarta3.0	GFP, yeast mito homolog, mito protein domain+, MS/MS	unknown	0	Tmito	7.834	0.031	1	GFP, yeast mito homolog, mito protein domain+, MS/MS	ENSMUSG00000030922	Q9CQB7	122	5
chr11	4701968	4704344	2377	441	-	Uqcr10	66152	2	3318.64	-0.268221	0.0846528	-3.16848	0.00153239	0.00354955	-1	434.544	475.512	467.353	406.121	396.89	340.193	362.376	381.314	2340	3165	2867	2819	4342	3373	3853	4339	66152	29796	Uqcr10	1110020P15Rik|AA960494|Ucrc	ubiquinol-cytochrome c reductase, complex III subunit X	MitoCarta3.0	literature, yeast mito homolog++, mito protein domain+, induction, coexpression++, MS/MS++	MIM	OXPHOS > Complex III > CIII subunits | OXPHOS > OXPHOS subunits	Tmito	37.6795	0	1	literature, yeast mito homolog++, mito protein domain+, induction, coexpression++, MS/MS++	ENSMUSG00000059534	Q8R1I1	64	5
chr8	3621551	3624235	2685	1193	+	Pet100	100503890	4	200.953	-0.656869	0.208114	-3.1563	0.00159784	0.00369019	-1	9.61046	12.607	13.076	9.42609	9.52857	5.55513	5.59737	7.66661	140	227	217	177	282	149	161	236	100503890	100131801	Pet100	2900053A13Rik	PET100 homolog	MitoCarta3.0	literature, yeast mito homolog++, MS/MS	MIM	OXPHOS > Complex IV > CIV assembly factors | OXPHOS > OXPHOS assembly factors	Tmito	6.4192	0.045	1	literature, yeast mito homolog++, MS/MS	ENSMUSG00000087687	P0DJE0	76	NA
chr7	30616974	30626151	9178	505	-	Cox6b1	110323	4	4905.28	-0.268919	0.0856543	-3.13958	0.00169188	0.0038894	-1	545.857	629.237	568.698	558.712	513.262	426.992	475.046	495.685	3366	4796	3995	4441	6430	4848	5784	6459	110323	1340	Cox6b1	2010000G05Rik|COX VIb-1|Cox6b	cytochrome c oxidase, subunit 6B1	MitoCarta3.0	literature, APEX_IMS, yeast mito homolog+, mito protein domain+, coexpression++, MS/MS++	MIM	OXPHOS > Complex IV > CIV subunits | OXPHOS > OXPHOS subunits	Tmito	28.1988	0.004	1	literature, APEX_IMS, yeast mito homolog+, mito protein domain+, coexpression++, MS/MS++	ENSMUSG00000036751	P56391	86	NA
chr11	59202486	59206135	3650	1028	+	Mrpl55	67212	4	576.291	-0.366767	0.11747	-3.1222	0.00179503	0.00410162	-1	38.6372	33.5793	36.2237	28.6145	29.6055	25.4409	25.1358	25.9374	485	521	518	463	755	588	623	688	67212	128308	Mrpl55	2810038N09Rik|L55mt|MRP-L55	mitochondrial ribosomal protein L55	MitoCarta3.0	literature, APEX_matrix, targetP signal, mito protein domain+, induction, coexpression++, MS/MS+	Matrix	Mitochondrial central dogma > Translation > Mitochondrial ribosome	Tmito	26.3301	0.003	1	literature, APEX_matrix, targetP signal, mito protein domain+, induction, coexpression++, MS/MS+	ENSMUSG00000036860	Q9CZ83	127	3
chr11	78073376	78080383	7008	2014	-	Eral1	57837	10	416.701	-0.298755	0.0957481	-3.12022	0.00180714	0.00412863	-1	12.3208	13.5539	12.5643	11.0725	10.1277	10.1589	9.92627	10.0256	303	412	352	351	506	460	482	521	57837	26284	Eral1	2610524P08Rik|9130407C09Rik|AU019798|Era|M-ERA|MER|MERA|MERA-S|MERA-W	Era (G-protein)-like 1 (E. coli)	MitoCarta3.0	APEX_matrix, targetP signal+, yeast mito homolog+, Rickettsial homolog, mito protein domain, induction, coexpression++	Matrix	Mitochondrial central dogma > mtRNA metabolism > mtRNA granules | Mitochondrial central dogma > Translation > Mitochondrial ribosome assembly	Tmito	25.9752	0.003	1	APEX_matrix, targetP signal+, yeast mito homolog+, Rickettsial homolog, mito protein domain, induction, coexpression++	ENSMUSG00000020832	Q9CZU4	437	1
chr1	179528056	179546267	18212	2448	-	Tfb2m	15278	8	529.249	-0.271177	0.087055	-3.11501	0.00183939	0.00419547	-1	11.943	12.9643	13.3615	13.0024	11.395	10.0839	10.4876	10.5437	357	479	455	501	692	555	619	666	15278	64216	Tfb2m	Hkp|Hkp1	transcription factor B2, mitochondrial	MitoCarta3.0	literature, APEX_matrix, targetP signal+, mito protein domain	Matrix	Mitochondrial central dogma > mtDNA maintenance > mtDNA replication | Mitochondrial central dogma > mtRNA metabolism > Transcription	Tmito	3.8539	0.098	1	literature, APEX_matrix, targetP signal+, mito protein domain	ENSMUSG00000026492	Q3TL26	396	1
chr19	37268741	37334544	65804	4976	-	Ide	15925	25	2673.05	-0.29725	0.0955098	-3.11224	0.00185672	0.00422947	-1	31.517	31.2107	35.1638	30.579	24.8701	26.3419	29.7318	23.6068	1915	2344	2434	2395	3070	2947	3567	3031	15925	3416	Ide	1300012G03Rik|4833415K22Rik|AA675336|AI507533	insulin degrading enzyme	MitoCarta3.0	literature, APEX_matrix, targetP signal, Rickettsial homolog, mito protein domain+, coexpression, MS/MS+	Matrix	Protein import, sorting and homeostasis > Protein homeostasis > Proteases	Tmito	18.0452	0.003	1	literature, APEX_matrix, targetP signal, Rickettsial homolog, mito protein domain+, coexpression, MS/MS+	ENSMUSG00000056999	AI507533	1019	3
chr12	88360514	88461726	101213	2582	+	Adck1	72113	11	431.296	-0.375797	0.12102	-3.10525	0.00190121	0.00431959	-1	11.5769	9.59714	10.5243	9.25189	9.07066	7.51066	7.88722	7.03961	365	374	378	376	581	436	491	469	72113	57143	Adck1	2610005A10Rik	aarF domain containing kinase 1	MitoCarta3.0	yeast mito homolog+, Rickettsial homolog, mito protein domain, MS/MS	unknown	0	Tpossible_mito	8.7702	0.029	1	yeast mito homolog+, Rickettsial homolog, mito protein domain, MS/MS	ENSMUSG00000021044	Q9D0L4	525	NA
chr2	156144153	156145794	1642	630	+	Romo1	67067	3	986.667	-0.294042	0.094931	-3.09743	0.00195208	0.00442368	-1	88.9144	95.5982	100.643	89.0469	85.0362	68.2706	76.3688	75.4807	684	909	882	883	1329	967	1160	1227	67067	140823	Romo1	2010100O12Rik|AI853864	reactive oxygen species modulator 1	MitoCarta3.0	literature, APEX_IMS, yeast mito homolog++, mito protein domain+, MS/MS	MIM	Protein import, sorting and homeostasis > Protein import and sorting > TIM23 presequence pathway | Small molecule transport	Tmito	14.5116	0.007	1	literature, APEX_IMS, yeast mito homolog++, mito protein domain+, MS/MS	ENSMUSG00000067847	P60603	79	NA
chr13	68582248	68592279	10032	2362	+	Fastkd3	69577	7	158.287	-0.418629	0.135417	-3.09141	0.00199212	0.00450798	-1	4.12595	4.12348	4.50441	3.8733	3.2938	3.31422	3.1432	2.69089	119	147	148	144	193	176	179	164	69577	79072	Fastkd3	2310010B21Rik|AW048587	FAST kinase domains 3	MitoCarta3.0	APEX_matrix, targetP signal	Matrix	Mitochondrial central dogma > mtRNA metabolism > Polycistronic mtRNA processing | Mitochondrial central dogma > mtRNA metabolism > mtRNA stability and decay	Tmito	-5.3916	0.721	1	APEX_matrix, targetP signal	ENSMUSG00000021532	Q8BSN9	661	4
chr18	31580168	31609902	29735	4371	-	Slc25a46	67453	8	1192.94	-0.191303	0.0620813	-3.08149	0.00205966	0.00465009	-1	16.3565	15.3097	15.8216	15.6398	13.6859	13.9612	13.8349	13.7785	873	1010	962	1076	1484	1372	1458	1554	67453	91137	Slc25a46	1200007B05Rik|AI325987	solute carrier family 25, member 46	MitoCarta3.0	yeast mito homolog+, mito protein domain+, induction	MOM	Small molecule transport > SLC25A family | Mitochondrial dynamics and surveillance > Fission | Mitochondrial dynamics and surveillance > Intramitochondrial membrane interactions	Tpossible_mito	11.8704	0.014	1	yeast mito homolog+, mito protein domain+, induction	ENSMUSG00000024259	Q9CQS4	418	NA
chr6	113415319	113419340	4022	1269	-	Rpusd3	101122	9	129.647	-0.534604	0.173874	-3.07467	0.00210736	0.00474792	-1	7.61512	6.21315	6.96786	5.45712	5.55899	4.41628	4.1182	3.97021	118	119	123	109	175	126	126	130	101122	285367	Rpusd3	AI527266	RNA pseudouridylate synthase domain containing 3	MitoCarta3.0	APEX_matrix, targetP signal, Rickettsial homolog, mito protein domain, coexpression	Matrix	Mitochondrial central dogma > mtRNA metabolism > mtRNA granules | Mitochondrial central dogma > mtRNA metabolism > mt-rRNA modifications	Tmito	9.5157	0.026	1	APEX_matrix, targetP signal, Rickettsial homolog, mito protein domain, coexpression	ENSMUSG00000051169	Q14AI6	344	2
chr7	138890836	138909506	18671	1756	-	Bnip3	12176	6	3033.17	-0.538951	0.175385	-3.07296	0.00211947	0.00477136	-1	115.1	106.968	110.943	110.785	79.0143	106.89	59.8523	59.7221	2468	2835	2710	3062	3442	4220	2534	2706	12176	664	Bnip3	N|Nip3	BCL2/adenovirus E1B interacting protein 3	MitoCarta3.0	literature, mito protein domain+, MS/MS	MOM	Mitochondrial dynamics and surveillance > Apoptosis	Tmito	4.0801	0.088	1	literature, mito protein domain+, MS/MS	ENSMUSG00000078566	O55003	187	NA
chr5	77294169	77310086	15918	2303	-	Noa1	56412	7	392.181	-0.331553	0.108171	-3.0651	0.00217599	0.00488213	-1	10.0635	10.0406	10.4882	10.5658	9.4519	7.64802	8.12234	7.48855	283	349	336	383	540	396	451	445	56412	84273	Noa1	2610024G14Rik|AU022345|AtNOS1|mAt|mAtNOS1	nitric oxide associated 1	MitoCarta3.0	literature, APEX_matrix, targetP signal, yeast mito homolog++, mito protein domain, coexpression	MIM	Mitochondrial central dogma > mtRNA metabolism > mtRNA granules | Mitochondrial central dogma > Translation > Mitochondrial ribosome assembly	Tmito	13.8493	0.009	1	literature, APEX_matrix, targetP signal, yeast mito homolog++, mito protein domain, coexpression	ENSMUSG00000036285	Q9JJG9	693	3
chr16	16302965	16309640	6676	1587	+	Yars2	70120	5	287.082	-0.389488	0.128319	-3.0353	0.00240299	0.0053435	-1	12.1784	11.8568	11.3245	9.16763	9.11878	8.5201	8.78134	7.52152	236	284	250	229	359	304	336	308	70120	51067	Yars2	2210023C10Rik|tyrRS	tyrosyl-tRNA synthetase 2 (mitochondrial)	MitoCarta3.0	literature, APEX_matrix, targetP signal+, yeast mito homolog++, Rickettsial homolog, mito protein domain, coexpression, MS/MS+	Matrix	Mitochondrial central dogma > Translation > mt-tRNA synthetases	Tmito	28.4383	0.005	1	literature, APEX_matrix, targetP signal+, yeast mito homolog++, Rickettsial homolog, mito protein domain, coexpression, MS/MS+	ENSMUSG00000022792	Q8BYL4	472	1
chrX	106015700	106022450	6751	1001	+	Cox7b	66142	3	4780.7	-0.264953	0.0880572	-3.00887	0.00262217	0.00579227	-1	254.929	308.379	295.882	271.459	246.615	215.593	246.578	232.261	3116	4659	4120	4277	6124	4852	5951	5999	66142	1349	Cox7b	1110004F07Rik|C80563	cytochrome c oxidase subunit 7B	MitoCarta3.0	literature, targetP signal, mito protein domain+, induction, MS/MS+	MIM	OXPHOS > Complex IV > CIV subunits | OXPHOS > OXPHOS subunits	Tmito	16.0461	0.005	1	literature, targetP signal, mito protein domain+, induction, MS/MS+	ENSMUSG00000031231	P56393	80	2
chr8	18846279	18884413	38135	3829	+	Agpat5	52123	8	689.853	-0.465771	0.155104	-3.00295	0.00267372	0.00589028	-1	10.0738	12.1992	14.5315	8.52857	8.43269	8.05	8.02659	8.30978	471	705	774	514	801	693	741	821	52123	55326	Agpat5	1110013A05Rik|D8Ertd319|D8Ertd319e	1-acylglycerol-3-phosphate O-acyltransferase 5 (lysophosphatidic acid acyltransferase, epsilon)	MitoCarta3.0	literature, mito protein domain, induction, MS/MS	MOM	Metabolism > Lipid metabolism > Cardiolipin synthesis | Metabolism > Lipid metabolism > Phospholipid metabolism	Tmito	2.8099	0.137	1	literature, mito protein domain, induction, MS/MS	ENSMUSG00000031467	Q9D1E8	365	NA
chr7	28825338	28832239	6902	1138	+	Ech1	51798	10	2356.8	-0.329112	0.109597	-3.00292	0.00267403	0.00589028	-1	109.601	142.468	118.697	129.355	113.033	97.8288	90.8976	96.4798	1523	2447	1879	2317	3191	2503	2494	2833	51798	1891	Ech1	AA617331	enoyl coenzyme A hydratase 1, peroxisomal	MitoCarta3.0	APEX_matrix, targetP signal, yeast mito homolog+, mito protein domain, coexpression+, MS/MS++	Matrix	Metabolism > Lipid metabolism	Tmito	23.3123	0.005	1	APEX_matrix, targetP signal, yeast mito homolog+, mito protein domain, coexpression+, MS/MS++	ENSMUSG00000053898	O35459	327	2
chrM	9459	9806	348	348	+	ND3	17718	1	7.60404	-2.10149	0.703992	-2.98511	0.00283477	0.00620029	-1	1.41198	1.90391	1.23945	3.10362	0.69501	0.766867	0.357553	0	6	10	6	17	6	6	3	0	17718	4537	mt-Nd3	-	NADH dehydrogenase subunit 3	MitoCarta3.0	literature, Rickettsial homolog, mito protein domain+, MS/MS	MIM	OXPHOS > Complex I > CI subunits | OXPHOS > OXPHOS subunits	Tmito	8.7778	0.029	1	literature, Rickettsial homolog, mito protein domain+, MS/MS	ENSMUSG00000064360	P03899	115	NA
chr10	80899450	80900969	1520	1225	-	Timm13	30055	3	1000.59	-0.222146	0.0750901	-2.9584	0.00309244	0.00671042	-1	46.9308	47.0013	51.1725	45.6918	42.8773	40.7022	38.9707	40.97	702	869	872	881	1303	1121	1151	1295	30055	26517	Timm13	D10Ertd378|D10Ertd378e|Tim|Tim9|Timm|Timm9	translocase of inner mitochondrial membrane 13	MitoCarta3.0	literature, APEX_IMS, yeast mito homolog++, mito protein domain+, induction, coexpression, MS/MS++	MIM	Protein import, sorting and homeostasis > Protein homeostasis > Chaperones | Protein import, sorting and homeostasis > Protein import and sorting	Tmito	29.557	0.006	1	literature, APEX_IMS, yeast mito homolog++, mito protein domain+, induction, coexpression, MS/MS++	ENSMUSG00000020219	P62075	95	NA
chr6	85213051	85333422	120372	3654	-	Sfxn5	94282	14	161.69	-0.76553	0.259959	-2.94481	0.00323155	0.00698307	-1	2.91361	4.22488	2.59694	2.34727	2.48218	2.03281	1.2713	1.32579	130	233	132	135	225	167	112	125	94282	94097	Sfxn5	C230001H08Rik	sideroflexin 5	MitoCarta3.0	literature, yeast mito homolog, mito protein domain+, MS/MS++	MIM	Metabolism > Carbohydrate metabolism > TCA-associated | Small molecule transport > Sideroflexins	Tmito	10.8709	0.019	1	literature, yeast mito homolog, mito protein domain+, MS/MS++	ENSMUSG00000033720	Q925N0	342	NA
chr2	71453338	71525191	71854	1259	+	Metap1d	66559	10	510.525	-0.308349	0.105808	-2.91422	0.00356576	0.00764162	-1	23.0919	26.9972	25.5805	21.6486	19.595	17.9821	21.1169	19.8856	355	513	448	429	612	509	641	646	66559	254042	Metap1d	2310066F24Rik|3110033D18Rik|AV117938|MAP 1D|Map1d|MetAP 1D|Meta|Metapl1	methionyl aminopeptidase type 1D (mitochondrial)	MitoCarta3.0	literature, APEX_matrix, targetP signal, Rickettsial homolog, mito protein domain, coexpression	Matrix	Mitochondrial central dogma > Translation > fMet processing | Protein import, sorting and homeostasis > Protein homeostasis > Proteases	Tmito	5.3101	0.054	1	literature, APEX_matrix, targetP signal, Rickettsial homolog, mito protein domain, coexpression	ENSMUSG00000041921	Q9CPW9	335	4
chr6	49073795	49084717	10923	785	+	Malsu1	75593	4	525.654	-0.304048	0.104445	-2.9111	0.00360159	0.00771487	-1	37.2439	38.8253	45.6969	38.6863	34.662	33.3729	32.7054	29.2763	357	460	499	478	675	589	619	593	75593	115416	Malsu1	2410003K15Rik|Matsu1	mitochondrial assembly of ribosomal large subunit 1	MitoCarta3.0	literature, APEX_matrix, targetP signal+, yeast mito homolog++, Rickettsial homolog, mito protein domain, coexpression+, MS/MS	Matrix	Mitochondrial central dogma > Translation > Mitochondrial ribosome assembly	Tmito	28.5004	0.005	1	literature, APEX_matrix, targetP signal+, yeast mito homolog++, Rickettsial homolog, mito protein domain, coexpression+, MS/MS	ENSMUSG00000029815	Q9CWV0	228	1
chr19	6134389	6141137	6749	869	-	Arl2	56327	5	673.903	-0.264826	0.0912085	-2.90353	0.00368982	0.00788698	-1	43.8217	48.0338	47.6495	44.0855	38.1304	34.5999	41.7625	38.3094	465	630	576	603	822	676	875	859	56327	402	Arl2	2610009M23Rik|AI115441|AW553335	ADP-ribosylation factor-like 2	MitoCarta3.0	literature, mito protein domain, coexpression, MS/MS+	IMS	Mitochondrial dynamics and surveillance > Fusion	Tmito	4.5864	0.073	1	literature, mito protein domain, coexpression, MS/MS+	ENSMUSG00000024944	Q9D0J4	184	NA
chr14	16238659	16249808	11150	3752	-	Oxsm	71147	3	342.985	-0.294426	0.101678	-2.89567	0.00378346	0.00806957	-1	5.93694	5.17406	5.53721	5.21539	4.80246	4.1728	4.46598	4.34862	272	293	289	308	447	352	404	421	71147	54995	Oxsm	4933425A18Rik|C80494	3-oxoacyl-ACP synthase, mitochondrial	MitoCarta3.0	literature, APEX_matrix, yeast mito homolog, Rickettsial homolog, mito protein domain, MS/MS++	Matrix	Metabolism > Lipid metabolism > Type II fatty acid synthesis	Tmito	8.801	0.03	1	literature, APEX_matrix, yeast mito homolog, Rickettsial homolog, mito protein domain, MS/MS++	ENSMUSG00000021786	Q9D404	459	NA
chr5	53267106	53278540	11435	954	+	Smim20	66278	3	718.511	-0.313683	0.108434	-2.89286	0.00381749	0.00813256	-1	43.0077	46.6016	47.6992	43.7538	36.9725	30.2117	39.8241	38.6335	501	671	633	657	875	648	916	951	66278	389203	Smim20	1110067B18Rik|1810013D10Rik|MITRAC7|N28078	small integral membrane protein 20	MitoCarta3.0	literature,targetP signal, coexpression, MS/MS	MIM	OXPHOS > Complex IV > CIV assembly factors | OXPHOS > OXPHOS assembly factors	Tnon_mito	7.9681	0.031	1	targetP signal, coexpression, MS/MS	ENSMUSG00000061461	D3Z7Q2	69	3
chr1	23995939	24005640	9702	667	-	Sdhaf4	68002	3	287.332	-0.308597	0.107786	-2.86305	0.00419585	0.00886658	-1	27.3801	23.443	27.4834	25.1465	21.636	21.8057	19.4011	20.5688	223	236	255	264	358	327	312	354	68002	135154	Sdhaf4	1110058L19Rik|1700001E18Rik|C6orf57	succinate dehydrogenase complex assembly factor 4	MitoCarta3.0	targetP signal+, yeast mito homolog++, Rickettsial homolog, mito protein domain+, induction, coexpression++, MS/MS	Matrix	OXPHOS > Complex II > CII assembly factors | OXPHOS > OXPHOS assembly factors	Tpossible_mito	41.3676	0	1	targetP signal+, yeast mito homolog++, Rickettsial homolog, mito protein domain+, induction, coexpression++, MS/MS	ENSMUSG00000026154	Q8BTE0	104	1
chr14	8080313	8091846	11534	2467	+	Rpp14	67053	6	700.062	-0.264093	0.0930332	-2.83869	0.00452989	0.00949143	-1	17.8263	15.8725	18.3289	15.1686	14.2811	14.2612	14.2065	13.1489	537	591	629	589	874	791	845	837	109729085	109703458	Htd2	-	hydroxyacyl-thioester dehydratase type 2	MitoCarta3.0	literature	Matrix	Metabolism > Lipid metabolism > Type II fatty acid synthesis	NA - newly added to NCBI Entrez Gene	NA	NA	NA	NA	ENSMUSG00000023156	NA	158	NA
chr7	28739641	28741781	2141	684	-	Mrps12	24030	3	471.877	-0.329182	0.116043	-2.83672	0.00455789	0.00954296	-1	44.1801	40.8774	44.3519	37.3395	35.1244	27.7014	34.3815	35.2991	369	422	422	402	596	426	567	623	24030	6183	Mrps12	AI327385|Rpm|Rpms12|rp|rps12	mitochondrial ribosomal protein S12	MitoCarta3.0	literature, targetP signal, yeast mito homolog++, Rickettsial homolog, mito protein domain, induction, coexpression+, MS/MS+	Matrix	Mitochondrial central dogma > Translation > Mitochondrial ribosome	Tmito	27.47	0.004	1	literature, targetP signal, yeast mito homolog++, Rickettsial homolog, mito protein domain, induction, coexpression+, MS/MS+	ENSMUSG00000045948	O35680	139	4
# Up-regulated in KO vs WT
# Annotations									# DESeq2 results							# FPKM values								# Counts								# MitoCarta 3.0
chr	start	end	width	exon.width	strand	gene_id	ENTREZID	max.exon	baseMean	log2FoldChange	lfcSE	stat	pvalue	padj	direction	WT1	WT2	WT3	WT4	KO1	KO2	KO3	KO4	WT1	WT2	WT3	WT4	KO1	KO2	KO3	KO4	MouseGeneID	HumanOrthologGeneID	Symbol	Synonyms	Description	MitoCarta3.0_List	MitoCarta3.0_Evidence	MitoCarta3.0_SubMitoLocalization	MitoCarta3.0_MitoPathways	TrainingDataset	MitoCarta2.0_Score	MitoCarta2.0_FDR	MitoCarta2.0_List	MitoCarta2.0_Evidence	EnsemblGeneID	UniProt	ProteinLength	TargetP_Score
chr6	83305704	83317604	11901	2070	-	Mthfd2	17768	8	2361.17	5.61363	0.202524	27.7183	4.20113e-169	5.88453e-166	1	2.41333	2.36858	1.84061	3.25338	116.589	86.4426	150.196	131.693	61	74	53	106	5987	4023	7496	7034	17768	10797	Mthfd2	AW558851|NMDM|NMDMC	methylenetetrahydrofolate dehydrogenase (NAD+ dependent), methenyltetrahydrofolate cyclohydrolase	MitoCarta3.0	literature, APEX_matrix, targetP signal, yeast mito homolog+, Rickettsial homolog, mito protein domain, MS/MS	Matrix	Metabolism > Vitamin metabolism > Folate and 1-C metabolism	Tmito	15.6318	0.008	1	literature, APEX_matrix, targetP signal, yeast mito homolog+, Rickettsial homolog, mito protein domain, MS/MS	ENSMUSG00000005667	P18155	350	2
chr19	40550257	40588463	38207	3527	-	Aldh18a1	56454	19	859.794	2.88703	0.10858	26.5888	9.13748e-156	9.14205e-153	1	3.7151	3.0996	3.01656	2.81007	23.4183	21.2996	24.3542	24.0312	160	165	148	156	2049	1689	2071	2187	56454	5832	Aldh18a1	2810433K04Rik|AI429789|Py|Pycs	aldehyde dehydrogenase 18 family, member A1	MitoCarta3.0	literature, targetP signal+, Rickettsial homolog, mito protein domain, coexpression, MS/MS++	Matrix	Metabolism > Amino acid metabolism > Proline metabolism	Tmito	20.1283	0.004	1	literature, targetP signal+, Rickettsial homolog, mito protein domain, coexpression, MS/MS++	ENSMUSG00000025007	Q9Z110	795	1
chr14	55540266	55550017	9752	3400	+	Pck2	74551	10	783.662	3.56289	0.148258	24.0316	1.29869e-127	6.99645e-125	1	1.46929	1.94871	1.96635	2.37314	22.1945	19.8844	25.7518	24.3931	61	100	93	127	1872	1520	2111	2140	74551	5106	Pck2	1810010O14Rik|9130022B02Rik|PEPCK-M	phosphoenolpyruvate carboxykinase 2 (mitochondrial)	MitoCarta3.0	literature, targetP signal+, mito protein domain, coexpression, MS/MS++	Matrix	Metabolism > Carbohydrate metabolism > Gluconeogenesis | Metabolism > Carbohydrate metabolism > TCA-associated	Tmito	14.7046	0.007	1	literature, targetP signal+, mito protein domain, coexpression, MS/MS++	ENSMUSG00000040618	Q8BH04	667	1
chr6	55038001	55079504	41504	2390	+	Gars	353172	17	4437.57	2.09138	0.0917481	22.7948	5.16854e-115	2.19381e-112	1	40.4677	36.233	38.8315	37.5881	154.344	145.308	179.406	173.232	1181	1307	1291	1414	9151	7808	10338	10683	353172	2617	Gars	GENA202|Gars1|Gena2|Gena201|Nmf249|Sgr|Sgrp23	glycyl-tRNA synthetase	MitoCarta3.0	targetP signal+, yeast mito homolog, mito protein domain, induction	Matrix	Mitochondrial central dogma > Translation > mt-tRNA synthetases	Tpossible_mito	13.4143	0.012	1	targetP signal+, yeast mito homolog, mito protein domain, induction	ENSMUSG00000029777	Q9CZD3	729	1
chr10	3973075	4167081	194007	4332	+	Mthfd1l	270685	28	110.796	4.1759	0.276749	15.0892	1.90866e-51	1.05254e-49	1	0.0756185	0.152946	0.182541	0.161325	2.53104	2.4231	2.77657	2.79125	4	10	11	11	272	236	290	312	270685	25902	Mthfd1l	2410004L15Rik|AI647056|Fthfsdc|Fthfsdc1	methylenetetrahydrofolate dehydrogenase (NADP+ dependent) 1-like	MitoCarta3.0	literature, APEX_matrix, targetP signal+, yeast mito homolog+, Rickettsial homolog, mito protein domain, MS/MS++	Matrix	Metabolism > Vitamin metabolism > Folate and 1-C metabolism	Tmito	21.4171	0.004	1	literature, APEX_matrix, targetP signal+, yeast mito homolog+, Rickettsial homolog, mito protein domain, MS/MS++	ENSMUSG00000040675	Q3V3R1	977	1
chr11	120635712	120643670	7959	2914	-	Pycr1	209027	8	289.855	2.66699	0.18559	14.3704	7.94228e-47	3.65946e-45	1	1.4052	1.43244	1.77623	1.26455	9.26839	6.9297	10.8174	10.2541	50	63	72	58	670	454	760	771	209027	5831	Pycr1	P5CR 1|P5CR1	pyrroline-5-carboxylate reductase 1	MitoCarta3.0	literature, mito protein domain, MS/MS	Matrix	Metabolism > Amino acid metabolism > Proline metabolism	Tmito	0.0644	0.306	1	literature, mito protein domain, MS/MS	ENSMUSG00000025140	Q922W5	309	NA
chrX	36795597	36798808	3212	1295	+	Slc25a5	11740	4	1589.45	1.6315	0.11607	14.0561	7.06471e-45	2.99865e-43	1	32.5682	35.2514	26.8123	35.2252	107.142	106.507	87.212	101.692	515	689	483	718	3442	3101	2723	3398	11740	292	Slc25a5	An|Ant2	solute carrier family 25 (mitochondrial carrier, adenine nucleotide translocator), member 5	MitoCarta3.0	literature, yeast mito homolog+, mito protein domain+, induction, MS/MS++	MIM	Metabolism > Nucleotide metabolism > Nucleotide import | Signaling > Calcium homeostasis > Mitochondrial permeability transition pore | Small molecule transport > SLC25A family	Tmito	22.4605	0.005	1	literature, yeast mito homolog+, mito protein domain+, induction, MS/MS++	ENSMUSG00000016319	P51881	298	NA
chr6	120893119	120916820	23702	1891	-	Bid	12122	6	92.7679	3.85306	0.315554	12.2105	2.73341e-34	7.68812e-33	1	0.389769	0.210226	0.418174	0.369573	5.43585	3.41055	5.61496	5.43108	9	6	11	11	255	145	256	265	12122	637	Bid	2700049M22Rik|AI875481|AU022477	BH3 interacting domain death agonist	MitoCarta3.0	literature, mito protein domain, coexpression	MOM	Mitochondrial dynamics and surveillance > Apoptosis	Tmito	-2.5694	0.516	1	literature, mito protein domain, coexpression	ENSMUSG00000004446	P70444	195	NA
chr18	34937414	34954351	16938	3043	-	Hspa9	15526	17	17624.6	1.0944	0.0897373	12.1956	3.27913e-34	9.11324e-33	1	212.34	203.624	203.332	182.08	439.522	376.289	466.16	429.035	7890	9352	8607	8721	33179	25744	34201	33687	15526	3313	Hspa9	74kDa|C|Csa|GRP|Grp75|Hs|Hsc7|Hsc74|Hsp|Hsp74|Hsp74a|Hspa9a|Mortalin|Mot-2|Mot2|Mthsp70|PBP|Pbp74|mo|mot-|mthsp	heat shock protein 9	MitoCarta3.0	APEX_matrix, targetP signal, yeast mito homolog, Rickettsial homolog, mito protein domain, induction, coexpression, MS/MS++	Matrix	Metabolism > Metals and cofactors > Fe-S cluster biosynthesis	Tmito	28.0147	0.004	1	APEX_matrix, targetP signal, yeast mito homolog, Rickettsial homolog, mito protein domain, induction, coexpression, MS/MS++	ENSMUSG00000024359	P38647	679	2
chrX	155262443	155297654	35212	1810	+	Acot9	56360	16	640.4	1.14629	0.0953595	12.0207	2.76485e-33	7.30703e-32	1	11.5377	12.7754	11.1208	12.2854	25.2999	26.4167	29.0104	25.0304	255	349	280	350	1136	1075	1266	1169	56360	23597	Acot9	0610041P13Rik|Acat|Acate2|C76421|MT-ACT4|MT-ACT48|MTE-2|U8|p4|p48	acyl-CoA thioesterase 9	MitoCarta3.0	literature, targetP signal, MS/MS++	MIM	Metabolism > Lipid metabolism	Tmito	5.8393	0.049	1	literature, targetP signal, MS/MS++	ENSMUSG00000025287	Q9R0X4	439	3
chr7	27233013	27257949	24937	2190	+	Adck4	NA	15	187.992	1.86015	0.155625	11.9528	6.27856e-33	1.63161e-31	1	1.94453	2.17829	1.57563	2.32084	7.10497	6.58035	7.46192	8.06961	52	72	48	80	386	324	394	456	76889	79934	Coq8b	0610012P18Rik|Adck|Adck4	coenzyme Q8B	MitoCarta3.0	APEX_matrix, GFP, targetP signal, yeast mito homolog+, Rickettsial homolog, mito protein domain	MIM	Metabolism > Metals and cofactors > Coenzyme Q metabolism	Tmito	11.6206	0.015	1	APEX_matrix, GFP, targetP signal, yeast mito homolog+, Rickettsial homolog, mito protein domain	ENSMUSG00000003762	E9QLB8	533	2
chr2	84827021	84830213	3193	666	+	Timm10	30059	3	454.173	1.15387	0.097477	11.8374	2.50155e-32	6.30203e-31	1	25.4538	21.9859	23.2071	21.273	51.6896	47.8175	52.1877	52.1975	207	221	215	223	854	716	838	897	30059	26519	Timm10	Tim1|Tim13|Timm1|Timm13a	translocase of inner mitochondrial membrane 10	MitoCarta3.0	literature, APEX_IMS, yeast mito homolog++, mito protein domain+, induction, coexpression++, MS/MS++	MIM	Protein import, sorting and homeostasis > Protein homeostasis > Chaperones | Protein import, sorting and homeostasis > Protein import and sorting	Tmito	34.2436	0	1	literature, APEX_IMS, yeast mito homolog++, mito protein domain+, induction, coexpression++, MS/MS++	ENSMUSG00000027076	P62073	90	NA
chr10	127517123	127522444	5322	2305	-	Shmt2	108037	12	1015.79	1.2957	0.1111	11.6624	1.98297e-31	4.74793e-30	1	13.3235	14.1136	15.0013	12.8995	31.409	29.7165	37.8594	36.8386	375	491	481	468	1796	1540	2104	2191	108037	6472	Shmt2	2700043D08Rik|AA408223|AA986903|SHMT	serine hydroxymethyltransferase 2 (mitochondrial)	MitoCarta3.0	literature, APEX_matrix, targetP signal+, Rickettsial homolog, mito protein domain, coexpression, MS/MS++	Matrix	Metabolism > Amino acid metabolism > Serine metabolism | Metabolism > Amino acid metabolism > Glycine metabolism | Metabolism > Vitamin metabolism > Folate and 1-C metabolism	Tmito	17.7984	0.003	1	literature, APEX_matrix, targetP signal+, Rickettsial homolog, mito protein domain, coexpression, MS/MS++	ENSMUSG00000025403	Q9CZN7	504	1
chr6	28480348	28888832	408485	3482	+	Snd1	56463	24	2373.84	1.87567	0.16154	11.6112	3.6162e-31	8.58511e-30	1	15.7581	16.0788	14.8855	16.6039	55.2216	41.4764	75.2217	60.4815	670	845	721	910	4770	3247	6315	5434	56463	27044	Snd1	AL033314|Tudo|Tudor-SN	staphylococcal nuclease and tudor domain containing 1	MitoCarta3.0	GFP, yeast mito homolog, mito protein domain	unknown	0	Tmito	2.2753	0.166	1	GFP, yeast mito homolog, mito protein domain	ENSMUSG00000001424	Q78PY7	910	5
chr13	119335527	119409257	73731	3645	-	Nnt	18115	17	3065.35	1.74618	0.154329	11.3146	1.11057e-29	2.46836e-28	1	18.1989	24.2848	20.8268	20.4456	66.1116	52.4832	83.0433	79.4033	810	1336	1056	1173	5978	4301	7298	7468	18115	23530	Nnt	4930423F13Rik|AI323702|BB168308	nicotinamide nucleotide transhydrogenase	MitoCarta3.0	literature, APEX_matrix, Rickettsial homolog, mito protein domain, induction, coexpression, MS/MS+	MIM	Metabolism > Metals and cofactors > NAD biosynthesis and metabolism	Tmito	15.5431	0.008	1	literature, APEX_matrix, Rickettsial homolog, mito protein domain, induction, coexpression, MS/MS+	ENSMUSG00000025453	Q8C1W8	1086	5
chr6	87009836	87028461	18626	955	+	Nfu1	56748	8	1183.49	1.08753	0.0982946	11.064	1.87555e-28	3.86335e-27	1	40.3043	43.2226	47.4987	40.9804	88.43	83.554	102.713	90.8621	470	623	631	616	2095	1794	2365	2239	56748	27247	Nfu1	0610006G17Rik|CGI-3|CGI-33|Hi|Hirip5	NFU1 iron-sulfur cluster scaffold	MitoCarta3.0	APEX_matrix, targetP signal, yeast mito homolog++, Rickettsial homolog, mito protein domain, coexpression, MS/MS+	Matrix	Metabolism > Metals and cofactors > Fe-S cluster biosynthesis | Metabolism > Metals and cofactors > Fe-S-containing proteins	Tmito	26.3513	0.003	1	APEX_matrix, targetP signal, yeast mito homolog++, Rickettsial homolog, mito protein domain, coexpression, MS/MS+	ENSMUSG00000029993	Q9QZ23	256	2
chr7	49759106	49773999	14894	1495	+	Htatip2	53415	6	349.727	1.74721	0.16334	10.6968	1.05397e-26	1.95536e-25	1	5.64225	5.45118	6.25112	5.94957	19.3059	14.5187	23.3321	21.0238	103	123	130	140	716	488	841	811	53415	10553	Htatip2	AW111545|Cc3|TIP|Tip30	HIV-1 Tat interactive protein 2	MitoCarta3.0	yeast mito homolog, mito protein domain+, MS/MS	Membrane	0	Tnon_mito	9.3256	0.026	1	yeast mito homolog, mito protein domain+, MS/MS	ENSMUSG00000039745	Q9Z2G9	275	NA
chr7	45461695	45466898	5204	869	-	Bax	12028	6	445.591	1.35395	0.130999	10.3355	4.86682e-25	8.17381e-24	1	15.6439	14.1814	17.0413	15.7187	39.8931	32.6549	45.1035	42.1894	166	186	206	215	860	638	945	946	12028	581	Bax	-	BCL2-associated X protein	MitoCarta3.0	literature, mito protein domain, coexpression, MS/MS++	MOM	Mitochondrial dynamics and surveillance > Apoptosis	Tmito	7.652	0.031	1	literature, mito protein domain, coexpression, MS/MS++	ENSMUSG00000003873	Q07813	192	NA
chr6	135137519	135168215	30697	1061	-	Hebp1	15199	4	182.583	2.00863	0.196545	10.2197	1.61891e-24	2.62454e-23	1	4.24526	3.37213	2.50693	4.73054	17.2108	12.7859	13.7602	16.0354	55	54	37	79	453	305	352	439	15199	50865	Hebp1	Hebp|p22HBP	heme binding protein 1	MitoCarta3.0	APEX_IMS, mito protein domain, coexpression, MS/MS++	IMS	0	Tmito	6.9039	0.038	1	APEX_IMS, mito protein domain, coexpression, MS/MS++	ENSMUSG00000042770	Q9R257	190	NA
chr10	83487447	83534140	46694	6030	-	Aldh1l2	216188	23	464.9	1.98504	0.196497	10.1021	5.40528e-24	8.50695e-23	1	0.99143	1.58224	2.20552	1.94919	6.83208	5.92306	6.96084	6.9991	73	144	185	185	1022	803	1012	1089	216188	160428	Aldh1l2	D330038I09Rik|mtFDH	aldehyde dehydrogenase 1 family, member L2	MitoCarta3.0	literature, APEX_matrix, targetP signal, yeast mito homolog, Rickettsial homolog, mito protein domain, coexpression, MS/MS	Matrix	Metabolism > Vitamin metabolism > Folate and 1-C metabolism	Tmito	13.9576	0.009	1	literature, APEX_matrix, targetP signal, yeast mito homolog, Rickettsial homolog, mito protein domain, coexpression, MS/MS	ENSMUSG00000020256	Q8K009	923	2
chr11	102402969	102407517	4549	1674	-	Slc25a39	68066	12	1604.75	0.915919	0.093075	9.84066	7.52184e-23	1.11609e-21	1	38.3546	37.7589	34.0974	33.8918	72.1208	60.7923	65.7077	73.112	784	954	794	893	2995	2288	2652	3158	68066	51629	Slc25a39	3010027G13Rik|D11Ertd333|D11Ertd333e	solute carrier family 25, member 39	MitoCarta3.0	literature, yeast mito homolog+, mito protein domain+, induction, coexpression	MIM	Small molecule transport > SLC25A family	Tmito	16.4398	0.004	1	literature, yeast mito homolog+, mito protein domain+, induction, coexpression	ENSMUSG00000018677	Q9D8K8	359	NA
chr4	124850759	124855242	4484	1554	+	Yrdc	230734	5	254.99	1.45523	0.152704	9.52976	1.57652e-21	2.09908e-20	1	5.11184	3.87987	5.82875	4.25188	12.3214	11.7349	14.7062	13.3424	97	91	126	104	475	410	551	535	230734	79693	Yrdc	AV303379|BC023823|IRIP|ITIP	yrdC domain containing (E.coli)	MitoCarta3.0	manual, targetP signal, Rickettsial homolog	Matrix	Mitochondrial central dogma > mtRNA metabolism > mt-tRNA modifications	Tpossible_mito	-1.7864	0.466	0	targetP signal, Rickettsial homolog	ENSMUSG00000028889	Q3U5F4	280	3
chr9	21921009	21927535	6527	1102	-	Tmem205	235043	5	303.167	1.83235	0.197367	9.28398	1.63262e-20	2.03272e-19	1	6.83696	7.45532	4.69685	7.14889	27.398	27.9301	19.195	18.6743	92	124	72	124	749	692	510	531	235043	374882	Tmem205	-	transmembrane protein 205	MitoCarta3.0	yeast mito homolog, mito protein domain+, coexpression	Membrane	0	Tpossible_mito	8.4557	0.029	1	yeast mito homolog, mito protein domain+, coexpression	ENSMUSG00000040883	Q91XE8	245	NA
chr18	73770040	73815392	45353	2455	-	Me2	107029	16	143.983	1.44656	0.158951	9.10068	8.9767e-20	1.06376e-18	1	1.93479	1.59231	1.61052	1.70801	4.07211	4.63806	4.61222	5.27262	58	59	55	66	248	256	273	334	107029	4200	Me2	AW120568|D030040L20Rik|NAD-ME	malic enzyme 2, NAD(+)-dependent, mitochondrial	MitoCarta3.0	literature, APEX_matrix, targetP signal, yeast mito homolog+, Rickettsial homolog, mito protein domain, MS/MS++	Matrix	Metabolism > Carbohydrate metabolism > TCA-associated	Tmito	19.1004	0.003	1	literature, APEX_matrix, targetP signal, yeast mito homolog+, Rickettsial homolog, mito protein domain, MS/MS++	ENSMUSG00000024556	Q99KE1	589	3
chr3	109123149	109168409	45261	3383	+	Slc25a24	229731	10	229.199	1.74785	0.198704	8.79626	1.41453e-18	1.5419e-17	1	1.52509	1.60597	1.55123	2.04703	4.21813	6.5475	4.92859	6.9652	63	82	73	109	354	498	402	608	229731	29957	Slc25a24	2610016M12Rik	solute carrier family 25 (mitochondrial carrier, phosphate carrier), member 24	MitoCarta3.0	literature, APEX_IMS, yeast mito homolog+, mito protein domain+, MS/MS++	MIM	Metabolism > Nucleotide metabolism > Nucleotide import | Signaling > Calcium homeostasis > EF hand proteins | Small molecule transport > SLC25A family	Tmito	17.3128	0.003	1	literature, APEX_IMS, yeast mito homolog+, mito protein domain+, MS/MS++	ENSMUSG00000040322	Q8BMD8	475	NA
chr10	59446984	59616692	169709	2872	-	Mcu	215999	8	957.648	0.652766	0.0743828	8.77576	1.69755e-18	1.8418e-17	1	13.6016	13.9341	14.8432	13.848	21.1378	21.9449	23.3087	22.0225	477	604	593	626	1506	1417	1614	1632	215999	90550	Mcu	2010012O16Rik|AV064928|C10orf42|Ccdc109|Ccdc109a|D130073L02Rik|Gm64	mitochondrial calcium uniporter	MitoCarta3.0	literature, GFP, targetP signal, mito protein domain+, MS/MS++	MIM	Signaling > Calcium homeostasis > Calcium cycle | Small molecule transport > Calcium uniporter	Tmito	11.7743	0.015	1	literature, GFP, targetP signal, mito protein domain+, MS/MS++	ENSMUSG00000009647	Q3UMR5	350	4
chr3	87919544	87923433	3890	949	+	Mrpl24	67707	6	663.837	0.817583	0.0932113	8.77129	1.76626e-18	1.91338e-17	1	28.3914	28.3456	28.5582	24.6366	49.3157	44.2908	51.135	48.7607	329	406	377	368	1161	945	1170	1194	67707	79590	Mrpl24	2010005E08Rik|2810470K06Rik|6720473G22Rik|AA407670	mitochondrial ribosomal protein L24	MitoCarta3.0	literature, APEX_matrix, targetP signal, yeast mito homolog++, Rickettsial homolog, mito protein domain, coexpression, MS/MS++	Matrix	Mitochondrial central dogma > Translation > Mitochondrial ribosome	Tmito	27.3249	0.004	1	literature, APEX_matrix, targetP signal, yeast mito homolog++, Rickettsial homolog, mito protein domain, coexpression, MS/MS++	ENSMUSG00000019710	Q9CQ06	216	2
chr7	16309583	16318334	8752	1976	+	Bbc3	170770	4	82.0389	2.11735	0.241436	8.76982	1.78952e-18	1.93708e-17	1	0.621671	0.905322	0.69123	1.12533	3.38642	2.94871	4.11403	4.2168	15	27	19	35	166	131	196	215	170770	27113	Bbc3	PU|PUMA|PUMA/JFY1	BCL2 binding component 3	MitoCarta3.0	manual	MOM	Mitochondrial dynamics and surveillance > Apoptosis	Tpossible_mito	-8.2395	0.844	0	0	ENSMUSG00000002083	Q99ML1	193	NA
chr14	57916280	57999262	82983	2310	-	Micu2	68514	12	1233.19	0.631061	0.0741389	8.51188	1.71133e-17	1.73323e-16	1	23.1149	21.4544	23.0913	23.2129	32.929	34.8317	36.9515	35.9871	652	748	742	844	1887	1809	2058	2145	68514	221154	Micu2	1110008L20Rik|4833427E09Rik|AU041871|Efha|Efha1|Smhs2	mitochondrial calcium uptake 2	MitoCarta3.0	literature, APEX_IMS, GFP, targetP signal+, mito protein domain, MS/MS+	MIM	Signaling > Calcium homeostasis > Calcium cycle | Signaling > Calcium homeostasis > EF hand proteins | Small molecule transport > Calcium uniporter	Tmito	9.076	0.028	1	literature, APEX_IMS, GFP, targetP signal+, mito protein domain, MS/MS+	ENSMUSG00000021973	Q8CD10	432	1
chr12	83987861	83993877	6017	2200	+	Acot2	171210	3	1203.63	2.31681	0.275578	8.4071	4.20284e-17	4.12828e-16	1	8.45006	14.5462	9.73755	6.93086	44.4149	27.2126	67.493	58.5382	227	483	298	240	2424	1346	3580	3323	171210	10965	Acot2	AA571646|MTE-|MTE-I|Mte1	acyl-CoA thioesterase 2	MitoCarta3.0	literature, targetP signal, mito protein domain, induction, coexpression, MS/MS++	Matrix	Metabolism > Lipid metabolism	Tmito	14.6549	0.007	1	literature, targetP signal, mito protein domain, induction, coexpression, MS/MS++	ENSMUSG00000021226	Q9QYR9	453	3
chr6	34412362	34423137	10776	1248	+	Akr1b7	11997	10	43.4597	8.50381	1.04313	8.15224	3.57259e-16	3.29002e-15	1	0	0	0	0	3.29462	3.7778	4.58631	3.44699	0	0	0	0	102	106	138	111	11997	NA	Akr1b7	A|AR|Avdp|MV|MVDP	aldo-keto reductase family 1, member B7	MitoCarta3.0	induction, coexpression, MS/MS++	unknown	Metabolism > Lipid metabolism > Phospholipid metabolism	Tpossible_mito	9.0692	0.028	1	induction, coexpression, MS/MS++	ENSMUSG00000052131	P21300	316	NA
chr17	56614297	56626903	12607	2967	-	Lonp1	74142	18	4116.5	0.96241	0.118732	8.10575	5.24206e-16	4.80534e-15	1	51.9744	51.2721	50.857	50.0212	96.6123	78.5678	114.797	107.737	1883	2296	2099	2336	7111	5241	8212	8248	74142	9361	Lonp1	1200017E13Rik|LON|Pr|Prss15	lon peptidase 1, mitochondrial	MitoCarta3.0	literature, APEX_matrix, targetP signal+, yeast mito homolog+, Rickettsial homolog, mito protein domain, induction, coexpression, MS/MS++	Matrix	Protein import, sorting and homeostasis > Protein homeostasis > Proteases	Tmito	31.2198	0	1	literature, APEX_matrix, targetP signal+, yeast mito homolog+, Rickettsial homolog, mito protein domain, induction, coexpression, MS/MS++	ENSMUSG00000041168	Q8CGK3	949	1
chr11	54866438	54870496	4059	576	+	Hint1	15254	3	2049.82	0.697302	0.0869472	8.01983	1.05888e-15	9.51362e-15	1	148.15	143.785	163.745	133.353	232.136	224.013	250.441	248.075	1042	1250	1312	1209	3317	2901	3478	3687	15254	3094	Hint1	AA673479|Hint|Ip|Ipk1|PKCI|PKCI-1|PRKC|PRKCNH1	histidine triad nucleotide binding protein 1	MitoCarta3.0	Rickettsial homolog, mito protein domain, coexpression	unknown	Metabolism > Nucleotide metabolism > Nucleotide synthesis and processing	Tnon_mito	5.5326	0.052	1	Rickettsial homolog, mito protein domain, coexpression	ENSMUSG00000020267	P70349	126	NA
chr2	27188393	27247303	58911	4558	-	Sardh	192166	21	109.174	1.77922	0.223877	7.94733	1.90567e-15	1.66518e-14	1	0.449182	0.712276	0.441611	0.724816	2.38786	1.99069	2.10202	1.5815	25	49	28	52	270	204	231	186	192166	1757	Sardh	-	sarcosine dehydrogenase	MitoCarta3.0	literature, targetP signal+, yeast mito homolog, mito protein domain, coexpression, MS/MS++	Matrix	Metabolism > Amino acid metabolism > Glycine metabolism | Metabolism > Vitamin metabolism > Choline and betaine metabolism | Metabolism > Vitamin metabolism > Folate and 1-C metabolism	Tmito	18.2756	0.003	1	literature, targetP signal+, yeast mito homolog, mito protein domain, coexpression, MS/MS++	ENSMUSG00000009614	Q99LB7	919	1
chr11	86683983	86692457	8475	3133	+	Ptrh2	217057	3	326.936	0.945166	0.120395	7.85054	4.14241e-15	3.53151e-14	1	3.97319	3.95465	3.9925	3.56904	7.33388	6.38852	8.07547	7.97868	152	187	174	176	570	450	610	645	217057	51651	Ptrh2	A230072I16Rik|Bit|Bit1|CGI-147|PTH 2	peptidyl-tRNA hydrolase 2	MitoCarta3.0	literature, yeast mito homolog, mito protein domain, MS/MS++	MOM	0	Tmito	7.8602	0.031	1	literature, yeast mito homolog, mito protein domain, MS/MS++	ENSMUSG00000072582	Q8R2Y8	182	NA
chr2	74825812	74876748	50937	1258	+	Mtx2	53375	10	640.382	0.765029	0.0981419	7.79514	6.43396e-15	5.41264e-14	1	19.3996	21.2778	18.0577	22.9789	35.5682	35.3563	32.871	35.305	298	404	316	455	1110	1000	997	1146	53375	10651	Mtx2	1500012G02Rik	metaxin 2	MitoCarta3.0	literature, mito protein domain+, induction, coexpression++, MS/MS++	MOM	Protein import, sorting and homeostasis > Protein import and sorting > SAM | Mitochondrial dynamics and surveillance > Intramitochondrial membrane interactions	Tmito	26.5865	0.004	1	literature, mito protein domain+, induction, coexpression++, MS/MS++	ENSMUSG00000027099	O88441	263	NA
chr4	155740640	155761098	20459	2419	-	Atad3a	108888	16	992.046	0.692511	0.0901841	7.67885	1.60521e-14	1.31718e-13	1	18.5524	16.927	16.9987	15.5746	29.3456	27.507	25.0331	27.9571	548	618	572	593	1761	1496	1460	1745	108888	55210	Atad3a	2400004H09Rik|Atad3|Tob|Tob3|mKIAA1273	ATPase family, AAA domain containing 3A	MitoCarta3.0	APEX_IMS, APEX_matrix, GFP, yeast mito homolog, Rickettsial homolog, mito protein domain+, coexpression, MS/MS++	MIM	Mitochondrial central dogma > mtDNA maintenance > mtDNA nucleoid | Mitochondrial dynamics and surveillance > Organelle contact sites | Mitochondrial dynamics and surveillance > Intramitochondrial membrane interactions	Tmito	20.2461	0.004	1	APEX_IMS, APEX_matrix, GFP, yeast mito homolog, Rickettsial homolog, mito protein domain+, coexpression, MS/MS++	ENSMUSG00000029036	Q925I1	591	NA
chr5	121566027	121593824	27798	4155	-	Aldh2	11669	13	4100.72	1.06394	0.1426	7.46104	8.58392e-14	6.64648e-13	1	28.2641	40.9656	30.9871	38.2726	86.8303	66.9797	68.4881	67.3252	1434	2569	1791	2503	8950	6257	6861	7218	11669	217	Aldh2	AHD-M1|ALDH-E2|ALDHI|Ahd|Ahd-|Ahd-5|Ahd5	aldehyde dehydrogenase 2, mitochondrial	MitoCarta3.0	literature, APEX_matrix, targetP signal, yeast mito homolog+, mito protein domain, coexpression, MS/MS++	Matrix	Metabolism > Detoxification > Xenobiotic metabolism	Tmito	21.004	0.004	1	literature, APEX_matrix, targetP signal, yeast mito homolog+, mito protein domain, coexpression, MS/MS++	ENSMUSG00000029455	P47738	519	2
chr6	106769138	106782474	13337	3539	+	Trnt1	70047	9	327.784	0.839807	0.113345	7.40927	1.26997e-13	9.73645e-13	1	3.79507	3.96901	3.2704	3.37502	6.31028	5.94468	6.99668	6.51581	164	212	161	188	554	473	597	595	70047	51095	Trnt1	2410043H24Rik|2610044E04Rik|9830143O18Rik|AA408384|C76540|CGI-4|CGI-47|mt-Trat	tRNA nucleotidyl transferase, CCA-adding, 1	MitoCarta3.0	literature, targetP signal, yeast mito homolog, Rickettsial homolog, mito protein domain, induction, MS/MS	Matrix	Mitochondrial central dogma > mtRNA metabolism > mt-tRNA modifications	Tmito	18.0448	0.003	1	literature, targetP signal, yeast mito homolog, Rickettsial homolog, mito protein domain, induction, MS/MS	ENSMUSG00000013736	Q8K1J6	434	2
chr2	128126038	128162547	36510	7137	+	Bcl2l11	12125	5	212.475	1.19696	0.165226	7.2444	4.34372e-13	3.17881e-12	1	0.998298	1.13258	0.966967	0.827877	2.29313	1.75744	2.5919	2.34585	87	122	96	93	406	282	446	432	12125	10018	Bcl2l11	1500006F24Rik|Bi|Bim|Bo|Bod|bcl2-L-11	BCL2-like 11 (apoptosis facilitator)	MitoCarta3.0	manual, targetP signal	MOM	Mitochondrial dynamics and surveillance > Apoptosis	Tpossible_mito	-5.3916	0.721	0	targetP signal	ENSMUSG00000027381	O54918	196	4
chr19	7215158	7217616	2459	545	-	Cox8a	12868	2	1097.56	1.49317	0.212667	7.02115	2.20056e-12	1.51615e-11	1	56.8005	62.3659	36.4056	73.3251	197.929	155.96	117.351	173.439	378	513	276	629	2676	1911	1542	2439	12868	1351	Cox8a	COX|COX8L	cytochrome c oxidase subunit 8A	MitoCarta3.0	literature, targetP signal+, mito protein domain+, coexpression+, MS/MS	MIM	OXPHOS > Complex IV > CIV subunits | OXPHOS > OXPHOS subunits	Tmito	20.1047	0.004	1	literature, targetP signal+, mito protein domain+, coexpression+, MS/MS	ENSMUSG00000035885	Q64445	69	1
chr10	59702563	59864134	161572	2376	+	Micu1	216001	14	1480.33	0.522204	0.0744144	7.01751	2.25857e-12	1.55382e-11	1	27.0915	26.8817	28.2892	28.6647	38.4444	37.7953	43.0821	40.0113	786	964	935	1072	2266	2019	2468	2453	216001	10367	Micu1	C730016L05Rik|Calc|Cba|Cbara1	mitochondrial calcium uptake 1	MitoCarta3.0	literature, APEX_IMS, GFP, targetP signal, mito protein domain, MS/MS+	MIM	Signaling > Calcium homeostasis > Calcium cycle | Signaling > Calcium homeostasis > EF hand proteins | Small molecule transport > Calcium uniporter	Tmito	4.8713	0.064	1	literature, APEX_IMS, GFP, targetP signal, mito protein domain, MS/MS+	ENSMUSG00000020111	Q8VCX5	477	4
chr5	110773667	110780615	6949	1887	-	Pus1	56361	7	343.553	0.892665	0.127479	7.00245	2.51527e-12	1.72197e-11	1	8.02891	7.30328	5.71446	6.63274	13.3301	11.809	13.9573	12.1996	185	208	150	197	624	501	635	594	56361	80324	Pus1	A730013B20Rik|MPU|MPUS1|mPus1p	pseudouridine synthase 1	MitoCarta3.0	APEX_matrix, targetP signal, yeast mito homolog++, mito protein domain, coexpression	Matrix	Mitochondrial central dogma > mtRNA metabolism > mtRNA granules | Mitochondrial central dogma > mtRNA metabolism > mt-tRNA modifications	Tmito	11.6798	0.015	1	APEX_matrix, targetP signal, yeast mito homolog++, mito protein domain, coexpression	ENSMUSG00000029507	Q9WU56	441	2
chrX	134804142	134809221	5080	3778	-	Armcx2	67416	6	158.652	1.34336	0.19247	6.9796	2.96022e-12	2.01476e-11	1	1.04048	1.40299	1.29391	1.39577	2.79549	4.19118	2.70067	3.39545	48	80	68	83	262	356	246	331	67416	9823	Armcx2	3230401N03Rik|AI043003|ALEX2	armadillo repeat containing, X-linked 2	MitoCarta3.0	literature	Membrane	0	Tnon_mito	-10.3195	0.882	0	0	ENSMUSG00000033436	Q6A058	784	NA
chr11	101082565	101086619	4055	2138	+	Coasy	71743	10	386.331	1.13011	0.162148	6.96959	3.17867e-12	2.15716e-11	1	6.77988	6.94172	4.5056	6.35923	15.14	10.9011	13.3081	14.4472	177	224	134	214	803	524	686	797	71743	80347	Coasy	1300003G02Rik|Dpc|Dpck|P|Ppat|Ukr|Ukr1	Coenzyme A synthase	MitoCarta3.0	APEX_matrix, mito protein domain, coexpression, MS/MS++	Matrix	Metabolism > Metals and cofactors > Coenzyme A metabolism	Tmito	8.4177	0.029	1	APEX_matrix, mito protein domain, coexpression, MS/MS++	ENSMUSG00000001755	Q9DBL7	563	NA
chr18	67488209	67552721	64513	5083	-	Spire1	68166	15	454.63	0.853956	0.122677	6.96102	3.37817e-12	2.28479e-11	1	3.36731	3.08926	3.11142	4.23719	6.30473	6.6678	6.10351	5.91662	209	237	220	339	795	762	748	776	68166	56907	Spire1	6030430B19Rik|AI415299|AU022898|AW550622|Sp|Spir-1	spire type actin nucleation factor 1	MitoCarta3.0	literature	MOM	Mitochondrial dynamics and surveillance > Fission | Mitochondrial dynamics and surveillance > Organelle contact sites	Tnon_mito	-8.2395	0.844	0	0	ENSMUSG00000024533	D3YTL8	643	NA
chr8	126930664	126945921	15258	4986	-	Tomm20	67952	5	1111.53	0.518828	0.0754604	6.87551	6.17696e-12	4.09275e-11	1	9.96995	9.96633	9.35725	10.4487	13.9381	13.6932	15.1979	14.131	607	750	649	820	1724	1535	1827	1818	67952	9804	Tomm20	1810060K07Rik|BB284719|Gm19268|MAS20|MOM19|TOM2|TOM20|mKIAA0016	translocase of outer mitochondrial membrane 20	MitoCarta3.0	literature, yeast mito homolog+	MOM	Protein import, sorting and homeostasis > Protein import and sorting > TOM | Mitochondrial dynamics and surveillance	Tmito	1.9254	0.189	1	literature, yeast mito homolog+	ENSMUSG00000093904	Q9DCC8	145	NA
chr15	83153501	83172208	18708	2031	-	Cyb5r3	109754	9	1235.83	0.744405	0.108712	6.84749	7.51548e-12	4.93527e-11	1	23.2257	24.5647	22.2283	28.5914	41.1839	44.7411	36.575	42.8389	576	753	628	914	2075	2043	1791	2245	109754	1727	Cyb5r3	0610016L08Rik|2500002N19Rik|B5R|C85115|Di|Dia|Dia-1|Dia1|WU:Cyb5r3	cytochrome b5 reductase 3	MitoCarta3.0	literature, mito protein domain, MS/MS+	MOM	Metabolism > Detoxification > Xenobiotic metabolism | Metabolism > Detoxification > Amidoxime reducing complex | Metabolism > Lipid metabolism	Tmito	2.1933	0.167	1	literature, mito protein domain, MS/MS+	ENSMUSG00000018042	Q9DCN2	301	NA
chr14	37120444	37135322	14879	3081	-	Ghitm	66092	9	15431.5	1.13267	0.165475	6.84498	7.64881e-12	5.01577e-11	1	166.581	171.63	179.195	163.111	372.085	250.095	472.432	397.504	6267	7981	7680	7910	28439	17324	35094	31601	66092	27069	Ghitm	1010001P14Rik|C77840|MICS1|PTD01|PTD010|Tmbim|Tmbim5	growth hormone inducible transmembrane protein	MitoCarta3.0	literature, APEX_IMS, targetP signal+, Rickettsial homolog, mito protein domain+, induction, coexpression++, MS/MS	MIM	Mitochondrial dynamics and surveillance > Apoptosis	Tmito	29.754	0.006	1	literature, APEX_IMS, targetP signal+, Rickettsial homolog, mito protein domain+, induction, coexpression++, MS/MS	ENSMUSG00000041028	Q91VC9	346	1
chr2	152758732	152831728	72997	3195	-	Bcl2l1	12048	5	703.86	1.09761	0.160373	6.84413	7.69421e-12	5.03847e-11	1	6.53621	9.82956	6.54754	7.49668	18.7233	14.6173	17.8497	13.9616	255	474	291	377	1484	1050	1375	1151	12048	598	Bcl2l1	Bcl|Bcl(X|Bcl(X)L|Bcl-XL|Bcl2l|BclX|bcl-|bcl-x|bcl2-L-1	BCL2-like 1	MitoCarta3.0	literature, mito protein domain	MOM	Mitochondrial dynamics and surveillance > Apoptosis	Tmito	-3.9467	0.64	1	literature, mito protein domain	ENSMUSG00000007659	Q64373	235	NA
chr13	35978797	36117357	138561	1515	-	Lyrm4	380840	3	159.309	1.04986	0.153967	6.81875	9.18352e-12	5.95525e-11	1	4.5407	3.01761	3.74861	3.60649	8.43463	7.19286	7.88458	7.18829	84	69	79	86	317	245	288	281	380840	57128	Lyrm4	BC034664|Gm903	LYR motif containing 4	MitoCarta3.0	literature, APEX_matrix, targetP signal, yeast mito homolog, mito protein domain+, induction, coexpression, MS/MS++	Matrix	Metabolism > Metals and cofactors > Fe-S cluster biosynthesis	Tmito	23.3896	0.005	1	literature, APEX_matrix, targetP signal, yeast mito homolog, mito protein domain+, induction, coexpression, MS/MS++	ENSMUSG00000046573	Q8K215	91	3
chrX	152001896	152004442	2547	911	+	Hsd17b10	15108	6	1070.42	0.734471	0.107986	6.80157	1.03486e-11	6.69217e-11	1	44.4084	52.5104	49.1616	45.1913	85.4443	88.4683	73.7556	70.7466	494	722	623	648	1931	1812	1620	1663	15108	3028	Hsd17b10	17bHSD10|Ad|Ads9|ER|ERAB|Hadh|Hadh2	hydroxysteroid (17-beta) dehydrogenase 10	MitoCarta3.0	literature, APEX_matrix, targetP signal, Rickettsial homolog, mito protein domain, induction, coexpression, MS/MS++	Matrix	Mitochondrial central dogma > mtRNA metabolism > mtRNA granules | Mitochondrial central dogma > mtRNA metabolism > Polycistronic mtRNA processing | Mitochondrial central dogma > mtRNA metabolism > mt-tRNA modifications | Metabolism > Lipid metabolism > Fatty acid oxidation | Metabolism > Lipid metabolism > Cholesterol, bile acid, steroid synthesis | Metabolism > Amino acid metabolism > Branched-c…	Tmito	21.0515	0.004	1	literature, APEX_matrix, targetP signal, Rickettsial homolog, mito protein domain, induction, coexpression, MS/MS++	ENSMUSG00000025260	Q99N15	261	4
chr13	69612016	69635780	23765	4280	+	Nsun2	28114	19	1634.94	0.778495	0.117238	6.64027	3.13109e-11	1.93374e-10	1	18.4455	13.855	15.6709	13.0925	25.7592	26.4064	27.9964	24.4756	964	895	933	882	2735	2541	2889	2703	28114	54888	Nsun2	D13Wsu123e|Mi|Misu	NOL1/NOP2/Sun domain family member 2	MitoCarta3.0	literature,mito protein domain	Matrix	Mitochondrial central dogma > mtRNA metabolism > mt-tRNA modifications	Tnon_mito	-6.4587	0.761	0	mito protein domain	ENSMUSG00000021595	Q1HFZ0	757	NA
chr11	88830792	88864586	33795	4027	-	Akap1	11640	12	2936.27	0.764047	0.11521	6.63175	3.31729e-11	2.04333e-10	1	25.7053	32.8731	27.7591	30.8593	52.1926	41.5624	52.8674	52.4694	1264	1998	1555	1956	5214	3763	5133	5452	11640	8165	Akap1	AKA|AKAP121|AKAP84|Akap|C76494|C81186|DAK|DAKAP1|S-AK|S-AKAP84	A kinase (PRKA) anchor protein 1	MitoCarta3.0	literature, mito protein domain, induction, coexpression++, MS/MS+	MOM	Signaling > cAMP-PKA signaling	Tmito	17.309	0.003	1	literature, mito protein domain, induction, coexpression++, MS/MS+	ENSMUSG00000018428	O08715	857	NA
chr10	80047166	80056439	9274	1534	+	Gpx4	625249	7	4344.49	0.787267	0.122572	6.42288	1.33719e-10	7.82048e-10	1	108.588	107.936	104.973	129.178	221.419	156.747	202.568	197.112	2034	2499	2240	3119	8426	5406	7492	7802	625249	2879	Gpx4	GPx-4|GSHPx-4|PHG|PHGPx|mtPHG|mtPHGPx|sn|snGPx	glutathione peroxidase 4	MitoCarta3.0	literature, yeast mito homolog, mito protein domain	MIM	Metabolism > Detoxification > ROS and glutathione metabolism | Metabolism > Detoxification > Selenoproteins	Tmito	-1.1091	0.424	1	literature, yeast mito homolog, mito protein domain	ENSMUSG00000075706	Q91XR9	253	NA
chr7	101663768	101790168	126401	4492	+	Clpb	20480	16	1839.52	0.657179	0.104375	6.29634	3.04765e-10	1.72062e-09	1	16.2258	17.9653	16.9798	17.7502	26.5806	23.6254	31.7904	26.7198	890	1218	1061	1255	2962	2386	3443	3097	20480	81570	Clpb	AL118244|Skd|Skd3	ClpB caseinolytic peptidase B	MitoCarta3.0	APEX_IMS, targetP signal+, yeast mito homolog+, Rickettsial homolog, mito protein domain, MS/MS++	IMS	Protein import, sorting and homeostasis > Protein homeostasis > Proteases	Tmito	23.7471	0.005	1	APEX_IMS, targetP signal+, yeast mito homolog+, Rickettsial homolog, mito protein domain, MS/MS++	ENSMUSG00000001829	Q60649	677	1
chr2	5845034	5868736	23703	1590	+	Nudt5	53893	10	101.737	1.37978	0.220665	6.25282	4.03117e-10	2.24512e-09	1	1.6997	2.00019	1.53723	2.43743	6.21138	5.39894	3.91284	4.55802	33	48	34	61	245	193	150	187	53893	11164	Nudt5	-	nudix (nucleoside diphosphate linked moiety X)-type motif 5	MitoCarta3.0	yeast mito homolog++, mito protein domain, coexpression	unknown	Metabolism > Nucleotide metabolism > Nucleotide synthesis and processing	Tnon_mito	5.9662	0.046	1	yeast mito homolog++, mito protein domain, coexpression	ENSMUSG00000025817	Q9JKX6	218	NA
chr7	19701313	19715429	14117	1666	-	Tomm40	53333	10	858.188	0.478276	0.0780176	6.13036	8.76809e-10	4.74188e-09	1	22.7595	25.0549	23.301	22.2327	32.6888	34.2264	31.6175	31.5672	463	630	540	583	1351	1282	1270	1357	53333	10452	Tomm40	AW539759|Mom35|Tom4|Tom40	translocase of outer mitochondrial membrane 40	MitoCarta3.0	literature, yeast mito homolog+, mito protein domain+, coexpression, MS/MS++	MOM	Protein import, sorting and homeostasis > Protein import and sorting > TOM	Tmito	19.5756	0.004	1	literature, yeast mito homolog+, mito protein domain+, coexpression, MS/MS++	ENSMUSG00000002984	Q9QYA2	361	NA
chr11	61244752	61267186	22435	3193	-	Aldh3a2	11671	10	427.164	0.629331	0.103914	6.05624	1.39342e-09	7.37069e-09	1	6.07863	5.60262	4.97564	6.12845	9.19076	9.17983	8.2095	8.66625	237	270	221	308	728	659	632	714	11671	224	Aldh3a2	AI194803|Ahd|Ahd-|Ahd-3|Ahd-3r|Ahd3|Ahd3-r|Ald|Aldh|Aldh4|Aldh4-r|FAL|FALDH	aldehyde dehydrogenase family 3, subfamily A2	MitoCarta3.0	targetP signal+, yeast mito homolog, mito protein domain, coexpression	Membrane	Metabolism > Detoxification > ROS and glutathione metabolism	Tpossible_mito	10.5808	0.02	1	targetP signal+, yeast mito homolog, mito protein domain, coexpression	ENSMUSG00000010025	P47740	484	1
chr17	56607452	56609771	2320	755	-	2410015M20Rik	NA	4	876.063	0.565411	0.0935007	6.04714	1.47442e-09	7.77861e-09	1	56.7298	51.9519	50.5596	43.9261	78.005	73.6985	74.5472	73.9175	523	592	531	522	1461	1251	1357	1440	224904	125988	Micos13	2410015M20Rik|Mic13|QI|QIL1|sr104	mitochondrial contact site and cristae organizing system subunit 13	MitoCarta3.0	induction, coexpression++, MS/MS++	MIM	Mitochondrial dynamics and surveillance > Cristae formation > MICOS complex	Tpossible_mito	18.3878	0.003	1	induction, coexpression++, MS/MS++	ENSMUSG00000049760	Q8R404	119	NA
chr6	124712289	124716945	4657	1360	+	Phb2	12034	10	2617.68	0.506531	0.083855	6.04056	1.53578e-09	8.08405e-09	1	96.106	85.792	84.8383	78.295	124.37	129.183	115.798	120.541	1596	1761	1605	1676	4196	3950	3797	4230	12034	11331	Phb2	AU044498|BAP|Bap37|Bcap|Bcap37|R|REA	prohibitin 2	MitoCarta3.0	literature, yeast mito homolog++, Rickettsial homolog, mito protein domain, induction, coexpression, MS/MS++	MIM	Protein import, sorting and homeostasis > Protein homeostasis > Chaperones	Tmito	27.4871	0.004	1	literature, yeast mito homolog++, Rickettsial homolog, mito protein domain, induction, coexpression, MS/MS++	ENSMUSG00000004264	O35129	299	NA
chr5	21645984	21662592	16609	2014	+	Armc10	67211	6	162.566	0.930222	0.154059	6.03808	1.55958e-09	8.20008e-09	1	3.33435	2.9608	3.10539	2.68138	5.38409	4.88069	6.23996	6.42716	82	90	87	85	269	221	303	334	67211	83787	Armc10	2810037C14Rik|Svh	armadillo repeat containing 10	MitoCarta3.0	GFP, MS/MS	MOM	Mitochondrial dynamics and surveillance > Fission | Mitochondrial dynamics and surveillance > Trafficking	Tmito	-4.5445	0.695	1	GFP, MS/MS	ENSMUSG00000038525	Q9D0L7	306	NA
chr13	104023439	104109614	86176	3780	-	Nln	75805	13	271.454	0.812002	0.135601	5.98817	2.12219e-09	1.0981e-08	1	3.1198	2.26112	2.73859	3.19345	4.76689	4.75376	5.51918	4.79828	144	129	144	190	447	404	503	468	75805	57486	Nln	4930472G13Rik|C79345	neurolysin (metallopeptidase M3 family)	MitoCarta3.0	literature, APEX_matrix, targetP signal+, yeast mito homolog, mito protein domain, MS/MS++	Matrix	Protein import, sorting and homeostasis > Protein homeostasis > Proteases	Tmito	13.5079	0.01	1	literature, APEX_matrix, targetP signal+, yeast mito homolog, mito protein domain, MS/MS++	ENSMUSG00000021710	Q91YP2	704	1
chr11	68968131	68972515	4385	1827	+	Slc25a35	71998	5	232.951	1.58405	0.266923	5.93446	2.94819e-09	1.50165e-08	1	3.31703	4.06168	2.12477	4.31203	14.4959	10.0301	6.4246	10.5426	74	112	54	124	657	412	283	497	71998	399512	Slc25a35	1810012H11Rik	solute carrier family 25, member 35	MitoCarta3.0	APEX_matrix, yeast mito homolog+, mito protein domain+, induction, coexpression, MS/MS++	MIM	Small molecule transport > SLC25A family	Tmito	27.1155	0.004	1	APEX_matrix, yeast mito homolog+, mito protein domain+, induction, coexpression, MS/MS++	ENSMUSG00000018740	Q5SWT3	300	NA
chr13	55322055	55325272	3218	1089	+	Prelid1	66494	5	367.303	0.729423	0.123059	5.92743	3.07703e-09	1.56273e-08	1	15.5668	12.3508	12.3444	14.8185	24.2086	24.5468	20.3001	22.1713	207	203	187	254	654	601	533	623	66494	27166	Prelid1	2610524G07Rik|Preli	PRELI domain containing 1	MitoCarta3.0	literature, APEX_IMS, GFP, targetP signal, yeast mito homolog++, mito protein domain+	IMS	Metabolism > Lipid metabolism > Cardiolipin synthesis | Metabolism > Lipid metabolism > Phospholipid metabolism	Tmito	11.8461	0.014	1	literature, APEX_IMS, GFP, targetP signal, yeast mito homolog++, mito protein domain+	ENSMUSG00000021486	Q8R107	217	3
chr5	110103977	110108197	4221	1615	-	Gtpbp6	107999	10	120.217	0.948769	0.160366	5.91629	3.29288e-09	1.66812e-08	1	2.48473	2.70768	2.84881	2.95044	5.0669	6.05896	5.44455	4.72743	49	66	64	75	203	220	212	197	107999	8225	Gtpbp6	AV119224|Pg|Pgbpll|p|pgpl	GTP binding protein 6 (putative)	MitoCarta3.0	APEX_matrix, targetP signal+, mito protein domain	Matrix	0	Tmito	1.342	0.219	1	APEX_matrix, targetP signal+, mito protein domain	ENSMUSG00000033434	Q3U6U5	514	1
chr12	41024090	41955588	931499	1147	+	Immp2l	93757	7	163.13	0.942597	0.15984	5.89712	3.69898e-09	1.86373e-08	1	6.35452	4.33236	4.88863	5.59444	11.4571	8.80259	10.1611	10.1028	89	75	78	101	326	227	281	299	93757	83943	Immp2l	AI853880|IM|IMP2|Tg(HLA-A/H2-D)2Enge	IMP2 inner mitochondrial membrane peptidase-like (S. cerevisiae)	MitoCarta3.0	literature, yeast mito homolog++, mito protein domain, coexpression, MS/MS	MIM	Protein import, sorting and homeostasis > Protein import and sorting > Preprotein cleavage | Protein import, sorting and homeostasis > Protein homeostasis > Proteases	Tmito	14.003	0.008	1	literature, yeast mito homolog++, mito protein domain, coexpression, MS/MS	ENSMUSG00000056899	Q8BPT6	175	NA
chr11	70977846	70983026	5181	1165	-	C1qbp	12261	6	1598.73	0.586936	0.1005	5.84017	5.21469e-09	2.58374e-08	1	61.9308	63.242	63.3107	49.5175	91.1054	82.6571	91.9952	91.5159	881	1112	1026	908	2633	2165	2584	2751	12261	708	C1qbp	AA407365|AA986492|D11Wsu182|D11Wsu182e|HAB|HABP1|P3|P32|gC1qBP	complement component 1, q subcomponent binding protein	MitoCarta3.0	literature, APEX_matrix, targetP signal+, yeast mito homolog++, mito protein domain, induction, coexpression, MS/MS++	Matrix	Signaling > Immune response	Tmito	27.8817	0.004	1	literature, APEX_matrix, targetP signal+, yeast mito homolog++, mito protein domain, induction, coexpression, MS/MS++	ENSMUSG00000018446	Q8R5L1	279	1
chr8	84689247	84699808	10562	2186	+	Trmt1	212528	17	1052.94	0.677869	0.116248	5.83122	5.50251e-09	2.71386e-08	1	19.5184	19.2767	22.4609	19.1238	30.6294	28.3025	38.2317	31.3979	521	636	683	658	1661	1391	2015	1771	212528	55621	Trmt1	6720406L13Rik|6720477L24|D8Ertd812|D8Ertd812e	tRNA methyltransferase 1	MitoCarta3.0	targetP signal+, yeast mito homolog, mito protein domain, coexpression	Matrix	Mitochondrial central dogma > mtRNA metabolism > mt-tRNA modifications	Tnon_mito	6.4278	0.044	1	targetP signal+, yeast mito homolog, mito protein domain, coexpression	ENSMUSG00000001909	Q3TX08	663	1
chr7	80094846	80115350	20505	1703	-	Idh2	269951	11	3066.03	1.11898	0.193188	5.79217	6.94813e-09	3.39576e-08	1	37.2206	75.9826	67.2868	65.6594	123.985	117.242	142.207	151.38	774	1953	1594	1760	5238	4489	5839	6652	269951	3418	Idh2	E430004F23|ID|IDPm|Idh-|Idh-2	isocitrate dehydrogenase 2 (NADP+), mitochondrial	MitoCarta3.0	literature, APEX_matrix, targetP signal+, Rickettsial homolog, mito protein domain, induction, coexpression, MS/MS++	Matrix	Metabolism > Carbohydrate metabolism > TCA cycle	Tmito	21.6918	0.004	1	literature, APEX_matrix, targetP signal+, Rickettsial homolog, mito protein domain, induction, coexpression, MS/MS++	ENSMUSG00000030541	P54071	452	1
chr4	53011924	53022059	10136	1507	+	Nipsnap3b	66536	6	72.8441	1.38798	0.239681	5.79096	6.99853e-09	3.4192e-08	1	1.41292	1.31897	1.28797	1.77066	4.62756	3.0695	3.0825	4.39759	26	30	27	42	173	104	112	171	66536	55335	Nipsnap3b	2700063N13Rik|Nipsnap3a	nipsnap homolog 3B	MitoCarta3.0	GFP, targetP signal, MS/MS+	Matrix	0	Tmito	3.2981	0.118	1	GFP, targetP signal, MS/MS+	ENSMUSG00000015247	Q9CQE1	247	2
chr1	186087732	186117310	29579	1577	-	Lyplal1	226791	5	42.1077	1.785	0.309009	5.77653	7.62578e-09	3.7088e-08	1	0.6751	0.630211	0.319097	0.966893	2.76065	1.9461	1.99885	2.28551	13	15	7	24	108	69	76	93	226791	127018	Lyplal1	BC027340|Q96|Q96AVO	lysophospholipase-like 1	MitoCarta3.0	targetP signal, mito protein domain, MS/MS++	unknown	Metabolism > Lipid metabolism	Tnon_mito	8.9852	0.028	1	targetP signal, mito protein domain, MS/MS++	ENSMUSG00000039246	Q3UFF7	239	4
chr19	9980600	9985111	4512	1511	+	Fth1	14319	5	30158.2	0.470972	0.0833183	5.65268	1.57966e-08	7.42244e-08	1	965.448	864.795	940.062	858.304	1315.84	1296.7	1304.81	1111.9	17813	19722	19759	20413	49323	44051	47535	43351	14319	2495	Fth1	FHC|Fth|H-fer|HFt|MFH	ferritin heavy polypeptide 1	MitoCarta3.0	mito protein domain, MS/MS++	unknown	Metabolism > Metals and cofactors > Iron homeostasis	Tpossible_mito	6.1372	0.046	1	mito protein domain, MS/MS++	ENSMUSG00000024661	P09528	182	NA
chr12	87428077	87443839	15763	1949	-	Alkbh1	211064	6	102.068	1.00148	0.181057	5.53128	3.179e-08	1.45803e-07	1	2.05893	2.07369	1.99176	1.4669	3.51606	3.37752	3.93694	4.2951	49	61	54	45	170	148	185	216	211064	8846	Alkbh1	2700073G19Rik|Abh|Alk|Alkbh|al|alkB|hABH	alkB homolog 1, histone H2A dioxygenase	MitoCarta3.0	literature, APEX_matrix, mito protein domain	Matrix	Mitochondrial central dogma > mtRNA metabolism > mtRNA granules | Mitochondrial central dogma > mtRNA metabolism > mt-tRNA modifications	Tmito	-4.6493	0.698	1	literature, APEX_matrix, mito protein domain	ENSMUSG00000079036	P0CB42	389	5
chr13	118380110	118387252	7143	1590	-	Mrps30	59054	5	747.638	0.472682	0.085557	5.52477	3.29918e-08	1.50871e-07	1	21.8901	20.2519	21.6568	21.6571	30.0174	27.0786	31.8506	29.5662	425	486	479	542	1184	968	1221	1213	59054	10884	Mrps30	2610020A16Rik|AA968347|PAP|Pdcd|Pdcd9	mitochondrial ribosomal protein S30	MitoCarta3.0	literature, APEX_matrix, targetP signal, mito protein domain, induction, coexpression, MS/MS++	Matrix	Mitochondrial central dogma > Translation > Mitochondrial ribosome	Tmito	18.0248	0.003	1	literature, APEX_matrix, targetP signal, mito protein domain, induction, coexpression, MS/MS++	ENSMUSG00000021731	Q9D0G0	442	2
chr8	33653238	33698162	44925	2672	+	Gsr	14782	13	721.904	0.866987	0.158071	5.48479	4.13969e-08	1.87652e-07	1	11.4935	8.95153	10.5464	10.5333	19.7329	13.6165	22.3058	20.0159	375	361	392	443	1308	818	1437	1380	14782	2936	Gsr	AI325518|D8Ertd238|D8Ertd238e|Gr-|Gr-1|Gr1	glutathione reductase	MitoCarta3.0	literature, APEX_matrix, targetP signal+, yeast mito homolog, Rickettsial homolog, mito protein domain, MS/MS++	Matrix	Metabolism > Detoxification > ROS and glutathione metabolism	Tmito	17.3498	0.003	1	literature, APEX_matrix, targetP signal+, yeast mito homolog, Rickettsial homolog, mito protein domain, MS/MS++	ENSMUSG00000031584	P47791	500	1
chr18	67464849	67480581	15733	2167	+	Slmo1	NA	7	14.2833	3.14941	0.578143	5.44747	5.10927e-08	2.29083e-07	1	0.0377918	0.1223	0.0331739	0.0879551	0.632469	0.759435	0.631617	0.554415	1	4	1	3	34	37	33	31	225655	10650	Prelid3a	A230074A19Rik|BC019561|Sl|Slmo1	PRELI domain containing 3A	MitoCarta3.0	yeast mito homolog+, mito protein domain+, MS/MS	IMS	Metabolism > Lipid metabolism > Cardiolipin synthesis | Metabolism > Lipid metabolism > Phospholipid metabolism	Tpossible_mito	11.988	0.014	1	yeast mito homolog+, mito protein domain+, MS/MS	ENSMUSG00000024530	Q8VE85	172	NA
chr10	127048246	127053006	4761	2421	+	Cyp27b1	13115	9	14.1222	3.76126	0.691004	5.44318	5.2339e-08	2.34146e-07	1	0.0338269	0.0273673	0.059387	0.0524848	0.466211	0.459297	0.839459	0.592296	1	1	2	2	28	25	49	37	13115	1594	Cyp27b1	Cp2|Cp2b|Cyp|Cyp1|Cyp27|Cyp27b|Cyp4|Cyp40|P450c|P450c1|Pd|Pddr|Vd|Vdd|Vdd1|Vddr|VddrI|Vdr	cytochrome P450, family 27, subfamily b, polypeptide 1	MitoCarta3.0	literature, targetP signal, mito protein domain	MIM	Metabolism > Metals and cofactors > Heme-containing proteins | Metabolism > Vitamin metabolism > Vitamin D metabolism	Tmito	-0.745	0.373	1	literature, targetP signal, mito protein domain	ENSMUSG00000006724	O35084	507	2
chr17	35910385	35916369	5985	1053	-	Mrps18b	66973	7	548.631	0.560157	0.103479	5.41327	6.18856e-08	2.74749e-07	1	24.1874	24.1618	23.7578	19.3072	33.7644	32.7357	35.9618	32.1305	311	384	348	320	882	775	913	873	66973	28973	Mrps18b	2400002C15Rik|MRP-S18-2|S18mt-b	mitochondrial ribosomal protein S18B	MitoCarta3.0	literature, APEX_matrix, Rickettsial homolog, mito protein domain, MS/MS	Matrix	Mitochondrial central dogma > Translation > Mitochondrial ribosome	Tmito	3.8196	0.097	1	literature, APEX_matrix, Rickettsial homolog, mito protein domain, MS/MS	ENSMUSG00000024436	Q99N84	254	5
chr15	79670868	79672862	1995	1024	+	Tomm22	223696	4	881.167	0.426171	0.0796053	5.35355	8.62475e-08	3.77404e-07	1	39.7478	38.6926	43.1749	37.7227	53.5375	50.5159	55.0045	54.8782	497	598	615	608	1360	1163	1358	1450	223696	56993	Tomm22	2310047D01|Tom2|Tom22	translocase of outer mitochondrial membrane 22	MitoCarta3.0	literature, yeast mito homolog++, mito protein domain+, coexpression, MS/MS++	MOM	Protein import, sorting and homeostasis > Protein import and sorting > TOM	Tmito	22.9776	0.005	1	literature, yeast mito homolog++, mito protein domain+, coexpression, MS/MS++	ENSMUSG00000022427	Q9CPQ3	142	NA
chr6	89383146	89595652	212507	1126	-	Chchd6	66098	8	108.632	0.990172	0.185524	5.33715	9.44198e-08	4.11109e-07	1	4.07292	2.88326	3.12834	3.94965	7.91176	7.30771	5.74625	6.84931	56	49	49	70	221	185	156	199	66098	84303	Chchd6	0710001P09Rik|1700021B03Rik|Mico|Micos25	coiled-coil-helix-coiled-coil-helix domain containing 6	MitoCarta3.0	literature, APEX_IMS, APEX_matrix, yeast mito homolog, coexpression, MS/MS++	MIM	Mitochondrial dynamics and surveillance > Cristae formation > MICOS complex	Tmito	9.2206	0.027	1	literature, APEX_IMS, APEX_matrix, yeast mito homolog, coexpression, MS/MS++	ENSMUSG00000030086	Q91VN4	273	NA
chr14	31134853	31139124	4272	1410	+	Nt5dc2	70021	13	43.8735	1.65594	0.311184	5.3214	1.0297e-07	4.46531e-07	1	0.696977	1.03378	0.458859	1.03635	2.3443	3.18603	1.88261	2.85855	12	22	9	23	82	101	64	104	70021	64943	Nt5dc2	2510015F01Rik	5'-nucleotidase domain containing 2	MitoCarta3.0	APEX_matrix, MS/MS	Matrix	Metabolism > Nucleotide metabolism > Nucleotide synthesis and processing	Tmito	-4.5445	0.695	1	APEX_matrix, MS/MS	ENSMUSG00000071547	Q91X76	390	NA
chr16	18071726	18089190	17465	2283	-	Prodh	19125	14	238.29	1.01261	0.190597	5.31284	1.07929e-07	4.66735e-07	1	4.01762	3.83084	3.11735	4.03516	9.34047	8.78656	5.59556	6.55259	112	132	99	145	529	451	308	386	19125	5625	Prodh	P|Pr|Pro-1|Pro1|Ym24d07	proline dehydrogenase	MitoCarta3.0	literature, targetP signal, yeast mito homolog+, mito protein domain+, coexpression, MS/MS++	MIM	Metabolism > Amino acid metabolism > Proline metabolism | Metabolism > Electron carriers > Q-linked reactions, other	Tmito	24.1988	0.003	1	literature, targetP signal, yeast mito homolog+, mito protein domain+, coexpression, MS/MS++	ENSMUSG00000003526	Q9WU79	599	3
chr15	85879327	85897393	18067	1520	+	Trmu	72026	11	201.082	0.671127	0.127423	5.26694	1.38718e-07	5.92204e-07	1	5.33394	6.14613	4.68217	5.93531	9.0964	9.0127	8.84097	8.3375	99	141	99	142	343	308	324	327	72026	55687	Trmu	1110005N20Rik|1600025P05Rik|AI314320|Trmt|Trmt1	tRNA 5-methylaminomethyl-2-thiouridylate methyltransferase	MitoCarta3.0	literature, APEX_matrix, targetP signal, yeast mito homolog++, Rickettsial homolog, mito protein domain, coexpression	Matrix	Mitochondrial central dogma > mtRNA metabolism > mt-tRNA modifications	Tmito	15.9335	0.007	1	literature, APEX_matrix, targetP signal, yeast mito homolog++, Rickettsial homolog, mito protein domain, coexpression	ENSMUSG00000022386	Q9DAT5	417	4
chr15	76703553	76710559	7007	3922	-	Recql4	79456	22	30.8112	1.86808	0.356151	5.2452	1.56113e-07	6.62025e-07	1	0.22969	0.219615	0.0549882	0.226788	0.626962	0.827872	0.549913	0.671944	11	13	3	14	61	73	52	68	79456	9401	Recql4	RecQ4	RecQ protein-like 4	MitoCarta3.0	targetP signal, Rickettsial homolog, mito protein domain, coexpression	Matrix	Mitochondrial central dogma > mtDNA maintenance > mtDNA repair	Tnon_mito	5.1476	0.057	0	targetP signal, Rickettsial homolog, mito protein domain, coexpression	ENSMUSG00000033762	Q75NR7	1216	3
chr1	161240112	161251210	11099	2489	-	Prdx6	11758	6	2008.21	0.560211	0.107327	5.21965	1.79258e-07	7.5424e-07	1	35.2717	37.4005	33.4168	35.3528	51.0482	43.2631	58.2899	55.9454	1072	1405	1157	1385	3152	2421	3498	3593	11758	9588	Prdx6	1-Cys Prx|1-cys|1-cysPrx|9430088D19Rik|AA690119|Aop2|Brp-|Brp-12|CP-|CP-3|GP|GPx|Ltw|Ltw-|Ltw-4|Ltw4|Lvtw|Lvtw-4|N|NSGPx|ORF06|Prdx5|a|aiPLA2	peroxiredoxin 6	MitoCarta3.0	yeast mito homolog+, Rickettsial homolog, mito protein domain	unknown	Metabolism > Lipid metabolism > Phospholipid metabolism | Metabolism > Detoxification > ROS and glutathione metabolism	Tpossible_mito	6.8	0.039	1	yeast mito homolog+, Rickettsial homolog, mito protein domain	ENSMUSG00000026701	O08709	224	NA
chr18	67404764	67449136	44373	3058	-	Afg3l2	69597	17	2562.5	0.386278	0.0744764	5.18658	2.1419e-07	8.93704e-07	1	40.8671	39.4981	38.7649	38.4563	52.5567	46.7909	55.2699	51.2894	1526	1823	1649	1851	3987	3217	4075	4047	69597	10939	Afg3l2	2310036I02Rik|AW260507|Emv6|Emv66|par	AFG3-like AAA ATPase 2	MitoCarta3.0	literature, APEX_matrix, targetP signal, yeast mito homolog, Rickettsial homolog, mito protein domain+, induction, coexpression++, MS/MS++	MIM	Protein import, sorting and homeostasis > Protein homeostasis > Proteases	Tmito	35.712	0	1	literature, APEX_matrix, targetP signal, yeast mito homolog, Rickettsial homolog, mito protein domain+, induction, coexpression++, MS/MS++	ENSMUSG00000024527	Q8JZQ2	802	2
chr15	83563573	83574203	10631	856	+	Tspo	12257	4	789.839	1.13311	0.218564	5.18435	2.16768e-07	9.03613e-07	1	38.9383	29.5676	21.8351	35.0322	88.3442	70.6664	45.0133	70.8553	407	382	260	472	1876	1360	929	1565	12257	706	Tspo	Bz|Bzrp|IBP|P|PBR|Ts|Tspo1	translocator protein	MitoCarta3.0	literature, mito protein domain, MS/MS++	MOM	Metabolism > Lipid metabolism > Cholesterol, bile acid, steroid synthesis	Tmito	6.1372	0.046	1	literature, mito protein domain, MS/MS++	ENSMUSG00000041736	P50637	169	NA
chrX	155323918	155338460	14543	983	-	Prdx4	53381	7	129.477	0.826932	0.159648	5.17971	2.22236e-07	9.24796e-07	1	5.91509	4.78554	5.55797	4.39495	8.61162	10.4069	8.9872	8.4765	71	71	76	68	210	230	213	215	53381	10549	Prdx4	AOE3|AOE372|Pr|Prx-iv|Prx4|TRANK	peroxiredoxin 4	MitoCarta3.0	APEX_IMS, Rickettsial homolog, mito protein domain	IMS	Metabolism > Detoxification > ROS and glutathione metabolism	Tmito	0.2102	0.295	1	APEX_IMS, Rickettsial homolog, mito protein domain	ENSMUSG00000025289	O08807	274	NA
chr4	45799022	45804608	5587	2302	+	Aldh1b1	72535	2	26.6677	2.17561	0.423321	5.13938	2.75644e-07	1.13657e-06	1	0.071151	0.201474	0.468427	0.165594	1.1032	0.73422	1.15312	1.12798	2	7	15	6	63	38	64	67	72535	219	Aldh1b1	2700007F14Rik	aldehyde dehydrogenase 1 family, member B1	MitoCarta3.0	literature, APEX_matrix, targetP signal, yeast mito homolog+, mito protein domain, MS/MS++	Matrix	Metabolism > Detoxification > Xenobiotic metabolism	Tmito	16.0066	0.005	1	literature, APEX_matrix, targetP signal, yeast mito homolog+, mito protein domain, MS/MS++	ENSMUSG00000035561	Q9CZS1	519	3
chr2	32682609	32694175	11567	2263	-	Fpgs	14287	15	194.64	0.736378	0.143435	5.13388	2.83831e-07	1.16861e-06	1	3.69124	3.30842	3.78023	3.22858	4.88073	6.21084	6.50642	5.70284	102	113	119	115	274	316	355	333	14287	2356	Fpgs	AA408187	folylpolyglutamyl synthetase	MitoCarta3.0	APEX_matrix, GFP, targetP signal, yeast mito homolog, Rickettsial homolog	Matrix	Metabolism > Vitamin metabolism > Folate and 1-C metabolism	Tmito	6.9954	0.037	1	APEX_matrix, GFP, targetP signal, yeast mito homolog, Rickettsial homolog	ENSMUSG00000009566	P48760	587	2
chr2	32775821	32777593	1773	913	+	Ptrh1	329384	5	49.0299	1.36532	0.266521	5.12276	3.01088e-07	1.23603e-06	1	1.97337	1.74167	1.73224	1.11339	4.28272	3.11786	4.45199	4.88156	22	24	22	16	97	64	98	115	329384	138428	Ptrh1	2210013M04Rik|AW046744	peptidyl-tRNA hydrolase 1 homolog	MitoCarta3.0	APEX_matrix, GFP, targetP signal, yeast mito homolog++, Rickettsial homolog, mito protein domain, MS/MS	Matrix	0	Tmito	19.3374	0.003	1	APEX_matrix, GFP, targetP signal, yeast mito homolog++, Rickettsial homolog, mito protein domain, MS/MS	ENSMUSG00000053746	Q8BW00	204	2
chr3	142701048	142744911	43864	2279	+	Kyat3	229905	14	204.454	0.827869	0.162253	5.10235	3.35467e-07	1.36794e-06	1	3.12631	4.12829	3.05973	3.67983	7.00439	7.065	5.47798	5.37371	87	142	97	132	396	362	301	316	229905	56267	Kyat3	Ccbl|Ccbl2|KA|KATIII|Kat|Kat3	kynurenine aminotransferase 3	MitoCarta3.0	APEX_matrix, yeast mito homolog, Rickettsial homolog, mito protein domain, MS/MS++	Matrix	Metabolism > Amino acid metabolism > Kynurenine metabolism | Metabolism > Metals and cofactors > NAD biosynthesis and metabolism	Tmito	8.801	0.03	1	APEX_matrix, yeast mito homolog, Rickettsial homolog, mito protein domain, MS/MS++	ENSMUSG00000040213	Q71RI9	420	NA
chr3	94310132	94332532	22401	1730	+	Them4	75778	6	265.942	0.661203	0.129664	5.09936	3.40801e-07	1.38889e-06	1	7.10071	6.93201	6.81481	5.03122	10.5786	10.0526	10.405	9.76725	150	181	164	137	454	391	434	436	75778	117145	Them4	2700077M13Rik|4921507I02Rik	thioesterase superfamily member 4	MitoCarta3.0	literature, APEX_matrix, targetP signal, yeast mito homolog, mito protein domain, induction, MS/MS++	MIM	Metabolism > Lipid metabolism	Tmito	17.4674	0.003	1	literature, APEX_matrix, targetP signal, yeast mito homolog, mito protein domain, induction, MS/MS++	ENSMUSG00000028145	Q3UUI3	230	2
chr2	109092300	109278290	185991	1891	-	Mettl15	76894	6	119.713	0.908892	0.180565	5.0336	4.81342e-07	1.91975e-06	1	2.68508	2.62782	2.1669	2.08305	4.56185	3.62224	5.30789	4.40635	62	75	57	62	214	154	242	215	76894	196074	Mettl15	0610027B03Rik|AI303697|AW049952|Mett5d1	methyltransferase like 15	MitoCarta3.0	APEX_matrix, targetP signal, Rickettsial homolog, coexpression	Matrix	Mitochondrial central dogma > mtRNA metabolism > mt-rRNA modifications	Tmito	5.3806	0.054	1	APEX_matrix, targetP signal, Rickettsial homolog, coexpression	ENSMUSG00000057234	Q9DCL4	406	3
chr2	122594473	122611277	16805	2357	-	Gatm	67092	9	398.579	2.1288	0.423384	5.02807	4.95442e-07	1.97374e-06	1	2.77963	4.66633	4.69696	1.50948	12.6216	18.5688	9.51998	18.9913	80	166	154	56	738	984	541	1155	67092	2628	Gatm	1810003P21Rik|AI314789|AT	glycine amidinotransferase (L-arginine:glycine amidinotransferase)	MitoCarta3.0	literature, targetP signal, mito protein domain+, MS/MS++	Matrix	Metabolism > Nucleotide metabolism > Creatine metabolism	Tmito	17.0145	0.003	1	literature, targetP signal, mito protein domain+, MS/MS++	ENSMUSG00000027199	Q9D964	423	2
chr14	69241851	69285103	43253	4162	-	Slc25a37	67712	4	646.595	0.534094	0.106822	4.99987	5.73685e-07	2.26037e-06	1	7.53621	6.74979	7.42715	5.84649	9.76287	9.2013	10.4936	10.3733	383	424	430	383	1008	861	1053	1114	67712	51312	Slc25a37	1700020E22Rik|4930513O14Rik|4930526G11Rik|AI848481|C330015G08Rik|Fra|Mf|Mfr|Mfrn|Mfrn1|Ms|Mscp|frascati|mito|mitoferrin	solute carrier family 25, member 37	MitoCarta3.0	literature, yeast mito homolog+, mito protein domain+	MIM	Metabolism > Metals and cofactors > Iron homeostasis | Small molecule transport > SLC25A family	Tmito	5.4649	0.053	1	literature, yeast mito homolog+, mito protein domain+	ENSMUSG00000034248	Q920G8	338	NA
chr13	92844787	92858230	13444	6275	+	Mtx3	382793	9	315.806	0.545876	0.109851	4.96926	6.72095e-07	2.62376e-06	1	2.31002	2.31237	2.25688	2.0047	3.42399	2.92033	3.39741	3.20542	177	219	197	198	533	412	514	519	382793	345778	Mtx3	4930470O13Rik|AA409304|AI853833|AU067765|EG624619|Gm1194|Gm6514	metaxin 3	MitoCarta3.0	manual, mito protein domain+, MS/MS	MOM	Mitochondrial dynamics and surveillance > Intramitochondrial membrane interactions	Tnon_mito	4.0801	0.088	0	mito protein domain+, MS/MS	ENSMUSG00000021704	D3YTP3	312	NA
chr17	26091745	26095470	3726	863	-	Nme4	56520	5	38.3464	1.55186	0.312377	4.9679	6.76807e-07	2.64068e-06	1	1.61322	1.38194	0.6664	1.25152	3.59666	4.48391	2.64332	3.63753	17	18	8	17	77	87	55	81	56520	4833	Nme4	2610027N22Rik|2810024O08Rik|5730493H09Rik|NM23-M|NM23-M4|Nm23M4	NME/NM23 nucleoside diphosphate kinase 4	MitoCarta3.0	APEX_matrix, GFP, targetP signal, yeast mito homolog, Rickettsial homolog, mito protein domain, MS/MS	MIM	Metabolism > Nucleotide metabolism > Nucleotide synthesis and processing	Tmito	9.6684	0.026	1	APEX_matrix, GFP, targetP signal, yeast mito homolog, Rickettsial homolog, mito protein domain, MS/MS	ENSMUSG00000024177	Q9WV84	186	2
chr16	4684070	4707695	23626	2648	+	Dnaja3	83945	12	3096.18	0.488919	0.0985259	4.96234	6.96491e-07	2.71294e-06	1	56.4419	54.8465	54.3232	45.4663	75.1866	66.1799	80.2426	74.5104	1825	2192	2001	1895	4939	3940	5123	5091	83945	9093	Dnaja3	1200003J13Rik|1810053A11Rik|C81173|Tid-|Tid-1|Tid1l	DnaJ heat shock protein family (Hsp40) member A3	MitoCarta3.0	literature, APEX_matrix, targetP signal, Rickettsial homolog, mito protein domain, induction, coexpression++, MS/MS+	Matrix	Protein import, sorting and homeostasis > Protein homeostasis > Chaperones	Tmito	24.8622	0.003	1	literature, APEX_matrix, targetP signal, Rickettsial homolog, mito protein domain, induction, coexpression++, MS/MS+	ENSMUSG00000004069	Q99M87	480	2
chr18	66458604	66465558	6955	2654	+	Pmaip1	58801	3	12.1664	3.28477	0.67312	4.87992	1.0613e-06	4.055e-06	1	0.0617143	0.0249647	0.0270866	0.0718156	0.303772	0.435733	0.406322	0.657118	2	1	1	3	20	26	26	45	58801	5366	Pmaip1	N|Noxa	phorbol-12-myristate-13-acetate-induced protein 1	MitoCarta3.0	literature, targetP signal, mito protein domain+	MOM	Mitochondrial dynamics and surveillance > Apoptosis	Tmito	3.3105	0.118	1	literature, targetP signal, mito protein domain+	ENSMUSG00000024521	Q9JM54	103	3
chr9	21411837	21420279	8443	1321	+	Qtrt1	60507	10	140.331	0.799611	0.166147	4.81268	1.48919e-06	5.59673e-06	1	3.78167	5.11592	4.35355	3.559	7.59829	6.39733	7.00165	8.27329	61	102	80	74	249	190	223	282	60507	81890	Qtrt1	2610028E17Rik|Tgt	queuine tRNA-ribosyltransferase catalytic subunit 1	MitoCarta3.0	APEX_matrix, targetP signal, Rickettsial homolog, mito protein domain, coexpression	Matrix	Mitochondrial central dogma > mtRNA metabolism > mt-tRNA modifications	Tmito	2.6242	0.147	1	APEX_matrix, targetP signal, Rickettsial homolog, mito protein domain, coexpression	ENSMUSG00000002825	Q9JMA2	403	4
chr17	34026033	34028055	2023	964	-	H2-Ke6	14979	9	656.42	0.443314	0.0929448	4.76965	1.84549e-06	6.85488e-06	1	29.8186	33.403	32.1408	29.7893	47.1684	40.9717	41.5192	40.5645	351	486	431	452	1128	888	965	1009	14979	7923	H2-Ke6	D17H6S112E|H-2Ke6|Hsd17b8|Ke-6|Ke6|Ri|Ring2	H2-K region expressed gene 6	MitoCarta3.0	APEX_matrix, targetP signal, Rickettsial homolog, mito protein domain, coexpression, MS/MS++	Matrix	Metabolism > Lipid metabolism > Type II fatty acid synthesis | Metabolism > Lipid metabolism > Cholesterol, bile acid, steroid synthesis	Tmito	18.3972	0.003	1	APEX_matrix, targetP signal, Rickettsial homolog, mito protein domain, coexpression, MS/MS++	ENSMUSG00000073422	P50171	259	2
chr10	75935573	75937734	2162	948	+	Chchd10	103172	4	14016.5	0.534756	0.115836	4.61649	3.90291e-06	1.38998e-05	1	683.148	640.337	706.974	588.819	983.017	770.3	1080.17	960.831	7908	9162	9323	8786	23118	16418	24689	23503	103172	400916	Chchd10	1620401E04Rik|AI267078|Ndg|Ndg2	coiled-coil-helix-coiled-coil-helix domain containing 10	MitoCarta3.0	literature, targetP signal, yeast mito homolog+, mito protein domain, induction, coexpression++	IMS	0	Tmito	22.0487	0.005	1	literature, targetP signal, yeast mito homolog+, mito protein domain, induction, coexpression++	ENSMUSG00000049422	Q7TNL9	138	2
chr4	43654227	43656445	2219	591	-	Hint2	68917	5	354.167	0.488402	0.106866	4.57025	4.87146e-06	1.70971e-05	1	26.1897	27.1303	27.1252	27.7352	41.3337	33.8667	36.6338	39.9357	189	242	223	258	606	450	522	609	68917	84681	Hint2	1190005L05Rik	histidine triad nucleotide binding protein 2	MitoCarta3.0	APEX_matrix, targetP signal+, Rickettsial homolog, mito protein domain, coexpression, MS/MS++	Matrix	Metabolism > Lipid metabolism > Cholesterol, bile acid, steroid synthesis	Tmito	20.4842	0.004	1	APEX_matrix, targetP signal+, Rickettsial homolog, mito protein domain, coexpression, MS/MS++	ENSMUSG00000028470	Q9D0S9	163	1
chr11	120725373	120727281	1909	918	-	Dcxr	67880	8	122.292	0.825198	0.181408	4.54885	5.39393e-06	1.88552e-05	1	4.10366	5.70179	5.71658	5.2598	8.95791	11.0469	9.44283	7.55687	46	79	73	76	204	228	209	179	67880	51181	Dcxr	0610038K04Rik|1810027P18Rik|XR	dicarbonyl L-xylulose reductase	MitoCarta3.0	APEX_matrix, targetP signal, Rickettsial homolog, mito protein domain	Matrix	Metabolism > Carbohydrate metabolism	Tmito	3.3196	0.118	1	APEX_matrix, targetP signal, Rickettsial homolog, mito protein domain	ENSMUSG00000039450	Q91X52	244	3
chr4	128993224	129011529	18306	2275	+	Ak2	11637	7	890.521	0.863696	0.190634	4.53065	5.88016e-06	2.04681e-05	1	16.595	14.3871	11.7549	17.482	35.7745	27.8796	19.1793	26.7455	461	494	372	626	2019	1426	1052	1570	11637	204	Ak2	Ak-|Ak-2|D4Ertd220|D4Ertd220e	adenylate kinase 2	MitoCarta3.0	literature, APEX_IMS, yeast mito homolog, Rickettsial homolog, mito protein domain, coexpression+, MS/MS++	IMS	Metabolism > Nucleotide metabolism > Nucleotide synthesis and processing	Tmito	17.5035	0.003	1	literature, APEX_IMS, yeast mito homolog, Rickettsial homolog, mito protein domain, coexpression+, MS/MS++	ENSMUSG00000028792	Q9WTP6	239	NA
chr8	83972978	83996444	23467	2504	+	Prkaca	18747	10	2726.95	0.343152	0.0758279	4.5254	6.02802e-06	2.09463e-05	1	53.3755	54.3227	50.6431	49.9078	66.696	70.8917	60.2597	66.3051	1632	2053	1764	1967	4143	3991	3638	4284	18747	5566	Prkaca	C|P|PKCD|Pk|Pkaca	protein kinase, cAMP dependent, catalytic, alpha	MitoCarta3.0	literature,mito protein domain, coexpression	MIM	Signaling > cAMP-PKA signaling	Tpossible_mito	1.0234	0.245	0	mito protein domain, coexpression	ENSMUSG00000005469	P05132	351	NA
chr11	45945305	45955503	10199	3969	-	Thg1l	66628	7	113.871	0.83907	0.186292	4.50406	6.66675e-06	2.30116e-05	1	1.34119	1.10177	1.14108	0.896408	1.80783	1.68096	2.14226	2.33372	65	66	63	56	178	150	205	239	66628	54974	Thg1l	-	tRNA-histidine guanylyltransferase 1-like (S. cerevisiae)	MitoCarta3.0	literature, targetP signal, coexpression	Matrix	Mitochondrial central dogma > mtRNA metabolism > mt-tRNA modifications	Tmito	-2.2127	0.492	1	literature, targetP signal, coexpression	ENSMUSG00000011254	Q9CY52	298	2
chr14	32322019	32347820	25802	3449	+	Ogdhl	239017	24	46.6937	1.3165	0.292835	4.49572	6.93363e-06	2.38505e-05	1	0.332423	0.461046	0.229274	0.644724	0.888259	1.16064	1.01015	1.14614	14	24	11	35	76	90	84	102	239017	55753	Ogdhl	-	oxoglutarate dehydrogenase-like	MitoCarta3.0	APEX_matrix, targetP signal+, yeast mito homolog+, Rickettsial homolog, mito protein domain+, MS/MS++	Matrix	Metabolism > Carbohydrate metabolism > TCA cycle	Tmito	26.5807	0.003	1	APEX_matrix, targetP signal+, yeast mito homolog+, Rickettsial homolog, mito protein domain+, MS/MS++	ENSMUSG00000021913	E9Q7L0	1029	1
chr3	107663120	107696548	33429	3851	-	Ahcyl1	229709	17	1337.06	0.768748	0.17142	4.48459	7.3056e-06	2.50931e-05	1	12.717	14.8651	12.4511	15.6564	31.3922	24.3354	17.5232	21.6672	598	864	667	949	2999	2107	1627	2153	229709	10768	Ahcyl1	1110034F20Rik|AA409031|AA414901|Ahcy-|Ahcy-rs3|DC|DCAL|IR|Irbit	S-adenosylhomocysteine hydrolase-like 1	MitoCarta3.0	mito protein domain+, induction	MOM	Mitochondrial dynamics and surveillance > Organelle contact sites	Tnon_mito	4.1963	0.083	0	mito protein domain+, induction	ENSMUSG00000027893	Q80SW1	530	NA
chrX	134537256	134541670	4415	1226	-	Timm8a1	30058	2	58.8417	1.05858	0.236139	4.48285	7.36538e-06	2.5286e-05	1	1.60316	1.99958	1.75908	1.39917	3.48526	2.82978	3.34922	4.39396	24	37	30	27	106	78	99	139	30058	1678	Timm8a1	DXHXS1274|DXHXS1274E|Ddp|Ddp1|Fci-1|Fci-12|Tim|Tim8a|Timm8a	translocase of inner mitochondrial membrane 8A1	MitoCarta3.0	literature, yeast mito homolog+, mito protein domain+, MS/MS++	MIM	Protein import, sorting and homeostasis > Protein homeostasis > Chaperones | Protein import, sorting and homeostasis > Protein import and sorting	Tmito	17.3128	0.003	1	literature, yeast mito homolog+, mito protein domain+, MS/MS++	ENSMUSG00000045455	Q9WVA2	97	NA
chr9	35204208	35211055	6848	2312	-	Foxred1	235169	11	539.66	0.373304	0.0835003	4.4707	7.79655e-06	2.66617e-05	1	11.0161	11.2051	11.0071	10.8819	14.9944	14.6786	13.4546	14.0136	311	391	354	396	860	763	750	836	235169	55572	Foxred1	BC024806|TEG-23|Tex23	FAD-dependent oxidoreductase domain containing 1	MitoCarta3.0	literature, targetP signal, mito protein domain, coexpression+	MIM	OXPHOS > Complex I > CI assembly factors | OXPHOS > OXPHOS assembly factors	Tmito	6.7252	0.041	1	literature, targetP signal, mito protein domain, coexpression+	ENSMUSG00000039048	Q3TQB2	493	4
chr7	100537100	100539812	2713	834	+	Coa4	68185	2	100.933	0.830289	0.186157	4.46015	8.1901e-06	2.78917e-05	1	5.89171	4.36941	4.9132	3.80893	8.89346	7.73303	9.49873	7.38861	60	55	57	50	184	145	191	159	68185	51287	Coa4	5330414O08Rik|AI115477|AW047259|Chchd8|E2ig2	cytochrome c oxidase assembly factor 4	MitoCarta3.0	yeast mito homolog++, mito protein domain, MS/MS	IMS	OXPHOS > Complex IV > CIV assembly factors | OXPHOS > OXPHOS assembly factors	Tpossible_mito	8.2	0.03	1	yeast mito homolog++, mito protein domain, MS/MS	ENSMUSG00000044881	Q8BT51	87	NA
chr11	115268025	115276969	8945	1866	-	Fdxr	14149	12	125.774	0.722965	0.1625	4.44902	8.6263e-06	2.92492e-05	1	2.67716	2.59202	2.65824	3.09834	5.09823	4.19516	3.93423	4.98461	61	73	69	91	236	176	177	240	14149	2232	Fdxr	AR	ferredoxin reductase	MitoCarta3.0	literature, APEX_matrix, targetP signal, yeast mito homolog++, coexpression, MS/MS++	Matrix	Metabolism > Lipid metabolism > Cholesterol, bile acid, steroid synthesis | Metabolism > Metals and cofactors > Heme synthesis and processing | Metabolism > Metals and cofactors > Fe-S cluster biosynthesis | Metabolism > Vitamin metabolism > Vitamin D metabolism	Tmito	21.7468	0.004	1	literature, APEX_matrix, targetP signal, yeast mito homolog++, coexpression, MS/MS++	ENSMUSG00000018861	Q61578	494	2
chr2	122637887	122641076	3190	640	+	AA467197	433470	5	9.33207	4.80413	1.08883	4.41219	1.0233e-05	3.43643e-05	1	0	0	0	0.19854	1.63762	1.38995	2.009	1.08999	0	0	0	2	26	20	31	18	433470	84419	AA467197	NME|Nmes1|mir-147	expressed sequence AA467197	MitoCarta3.0	GFP, mito protein domain, MS/MS+	Membrane	0	Tmito	1.4452	0.216	1	GFP, mito protein domain, MS/MS+	ENSMUSG00000033213	Q810Q5	83	NA
chr6	91464276	91473423	9148	1245	-	Chchd4	72170	3	513.244	0.46454	0.106464	4.36336	1.28082e-05	4.24023e-05	1	19.9968	16.2847	19.1124	19.7998	26.4852	23.1859	26.2849	27.6735	304	306	331	388	818	649	789	889	72170	131474	Chchd4	2410012P20Rik|2810014D17Rik|AI838740	coiled-coil-helix-coiled-coil-helix domain containing 4	MitoCarta3.0	literature, APEX_IMS, yeast mito homolog++, mito protein domain, induction, coexpression, MS/MS+	IMS	Protein import, sorting and homeostasis > Protein import and sorting > MIA40	Tmito	18.8478	0.003	1	literature, APEX_IMS, yeast mito homolog++, mito protein domain, induction, coexpression, MS/MS+	ENSMUSG00000034203	Q8VEA4	139	NA
chr4	149744036	149774267	30232	1877	-	Slc25a33	70556	7	381.713	0.474485	0.109002	4.353	1.34286e-05	4.43305e-05	1	8.33346	8.96594	8.77056	10.7975	13.0575	12.2274	13.3024	12.7602	191	254	229	319	608	516	602	618	70556	84275	Slc25a33	5730438N18Rik|Pn|Pnc1	solute carrier family 25, member 33	MitoCarta3.0	literature, yeast mito homolog+, mito protein domain+	MIM	Metabolism > Nucleotide metabolism > Nucleotide import | Small molecule transport > SLC25A family	Tmito	8.7249	0.029	1	literature, yeast mito homolog+, mito protein domain+	ENSMUSG00000028982	Q3TZX3	320	NA
chr6	86365683	86370058	4376	1606	+	Fam136a	66488	3	463.855	0.536085	0.123255	4.34941	1.36501e-05	4.49982e-05	1	14.2271	12.6242	13.4734	10.8789	16.9927	17.4756	18.2588	21.3565	279	306	301	275	677	631	707	885	66488	84908	Fam136a	2010309E21Rik|AW124904|Hyccin	family with sequence similarity 136, member A	MitoCarta3.0	APEX_IMS, mito protein domain+, MS/MS++	IMS	0	Tmito	10.5528	0.02	1	APEX_IMS, mito protein domain+, MS/MS++	ENSMUSG00000057497	Q9CR98	138	NA
chr19	42045851	42070939	25089	1635	+	Hoga1	67432	7	44.9976	1.451	0.334244	4.34113	1.41749e-05	4.65952e-05	1	0.901594	1.05362	0.219841	1.01031	2.19428	2.50275	2.20699	1.84888	18	26	5	26	89	92	87	78	67432	112817	Hoga1	0610010D20Rik|Dhd|Dhdpsl|N|Npl2	4-hydroxy-2-oxoglutarate aldolase 1	MitoCarta3.0	GFP, targetP signal, Rickettsial homolog, mito protein domain, coexpression, MS/MS	Matrix	Metabolism > Amino acid metabolism > Glyoxylate metabolism	Tmito	10.6611	0.02	1	GFP, targetP signal, Rickettsial homolog, mito protein domain, coexpression, MS/MS	ENSMUSG00000025176	Q9DCU9	321	4
chr6	28423640	28426499	2860	933	+	Arf5	11844	6	906.321	0.37509	0.0870135	4.31072	1.62727e-05	5.30605e-05	1	45.819	47.2954	47.0777	43.3086	58.4136	53.7267	63.9257	61.8092	522	666	611	636	1352	1127	1438	1488	11844	381	Arf5	-	ADP-ribosylation factor 5	MitoCarta3.0	targetP signal, mito protein domain, coexpression, MS/MS	unknown	0	Tnon_mito	7.0631	0.035	1	targetP signal, mito protein domain, coexpression, MS/MS	ENSMUSG00000020440	P84084	180	3
chr1	55088148	55091317	3170	768	+	Hspe1	15528	4	1475.73	0.6554	0.152217	4.30568	1.66471e-05	5.41766e-05	1	98.5297	77.5577	88.5495	59.2312	133.004	110.906	129.289	136.451	924	899	946	716	2534	1915	2394	2704	15528	3336	Hspe1	10kDa|Hsp|Hsp10|mt-cpn10	heat shock protein 1 (chaperonin 10)	MitoCarta3.0	literature, APEX_IMS, APEX_matrix, yeast mito homolog++, Rickettsial homolog, mito protein domain, MS/MS++	Matrix	Protein import, sorting and homeostasis > Protein homeostasis > Chaperones	Tmito	20.0965	0.004	1	literature, APEX_IMS, APEX_matrix, yeast mito homolog++, Rickettsial homolog, mito protein domain, MS/MS++	ENSMUSG00000073676	Q64433	102	NA
chr8	46617291	46639698	22408	2610	+	Casp3	12367	7	101.215	0.995456	0.231367	4.30249	1.68888e-05	5.4925e-05	1	1.31785	0.837722	1.45979	1.99605	3.15071	2.72664	2.52671	2.80642	42	33	53	82	204	160	159	189	12367	836	Casp3	A830040C14Rik|AC-|AC-3|CASP-3|CC3|CPP|CPP-32|CPP32|Casp|Caspase-3|Lice|SCA-1|Ya|Yama|mld|mldy	caspase 3	MitoCarta3.0	literature,mito protein domain	IMS	Protein import, sorting and homeostasis > Protein homeostasis > Proteases | Mitochondrial dynamics and surveillance > Apoptosis	Tpossible_mito	-6.4587	0.761	0	mito protein domain	ENSMUSG00000031628	P70677	277	NA
chr4	155803618	155808829	5212	665	+	Mrpl20	66448	4	442.359	0.421382	0.09798	4.30069	1.70268e-05	5.53607e-05	1	34.6052	29.7904	31.2415	27.8972	42.6747	42.0704	39.4179	40.8534	281	299	289	292	704	629	632	701	66448	55052	Mrpl20	2610008D01Rik|4930425I20Rik	mitochondrial ribosomal protein L20	MitoCarta3.0	literature, APEX_matrix, targetP signal+, Rickettsial homolog, mito protein domain, induction, coexpression, MS/MS	Matrix	Mitochondrial central dogma > Translation > Mitochondrial ribosome	Tmito	23.0915	0.005	1	literature, APEX_matrix, targetP signal+, Rickettsial homolog, mito protein domain, induction, coexpression, MS/MS	ENSMUSG00000029066	Q9CQL4	149	1
chr14	50924949	50927188	2240	1307	+	Apex1	11792	5	571.937	0.505805	0.11841	4.27165	1.94031e-05	6.25498e-05	1	23.7476	18.1482	20.1858	16.4787	27.0793	27.9393	28.3383	27.9027	379	358	367	339	878	821	893	941	11792	328	Apex1	APE|Apex|HA|HAP1|Ref-|Ref-1	apurinic/apyrimidinic endonuclease 1	MitoCarta3.0	literature,Rickettsial homolog, mito protein domain	Matrix	Mitochondrial central dogma > mtDNA maintenance > mtDNA repair	Tpossible_mito	-2.6169	0.53	0	Rickettsial homolog, mito protein domain	ENSMUSG00000035960	P28352	317	NA
chr18	61712424	61726331	13908	4046	-	Grpel2	17714	4	476.197	0.424682	0.100278	4.23504	2.28514e-05	7.29609e-05	1	5.82939	4.84722	5.75672	5.38601	7.05386	7.02462	7.19631	7.95989	288	296	324	343	708	639	702	831	17714	134266	Grpel2	mt-GrpE|mt-GrpE#2|mt-Grpel2	GrpE-like 2, mitochondrial	MitoCarta3.0	literature, APEX_matrix, targetP signal+, yeast mito homolog, Rickettsial homolog, mito protein domain+	Matrix	Protein import, sorting and homeostasis > Protein import and sorting > Import motor | Metabolism > Metals and cofactors > Fe-S cluster biosynthesis	Tmito	14.0559	0.008	1	literature, APEX_matrix, targetP signal+, yeast mito homolog, Rickettsial homolog, mito protein domain+	ENSMUSG00000024580	O88396	224	1
chr5	32736314	32785626	49313	2150	-	Pisd	320951	8	401.888	0.491442	0.118317	4.1536	3.27287e-05	0.000101987	1	8.9132	8.9677	8.25875	7.5944	12.0182	10.0955	12.0956	13.1408	234	291	247	257	641	488	627	729	320951	23761	Pisd	9030221M09Rik	phosphatidylserine decarboxylase	MitoCarta3.0	targetP signal, yeast mito homolog++, mito protein domain, MS/MS	MIM	Metabolism > Lipid metabolism > Phospholipid metabolism	Tpossible_mito	13.9137	0.009	1	targetP signal, yeast mito homolog++, mito protein domain, MS/MS	ENSMUSG00000023452	Q8BSF4	406	2
chr14	54426909	54429750	2842	412	+	Mrpl52	68836	5	433.531	0.391705	0.0943364	4.15222	3.29273e-05	0.000102492	1	51.4824	49.5313	52.5201	44.1029	64.5752	62.2912	66.9457	64.9999	259	308	301	286	660	577	665	691	68836	122704	Mrpl52	1110047B07Rik	mitochondrial ribosomal protein L52	MitoCarta3.0	literature, APEX_matrix, targetP signal+, coexpression, MS/MS	Matrix	Mitochondrial central dogma > Translation > Mitochondrial ribosome	Tmito	11.4873	0.016	1	literature, APEX_matrix, targetP signal+, coexpression, MS/MS	ENSMUSG00000010406	Q9D0Y8	121	1
chr6	83051266	83054571	3306	1725	-	Htra2	64704	8	291.223	0.493845	0.1221	4.0446	5.24128e-05	0.000158119	1	8.2607	7.98915	7.83474	6.37171	11.3337	9.69498	11.3007	10.4471	174	208	188	173	485	376	470	465	64704	27429	Htra2	AI481710|Htr|O|Omi|Pr|Prss25|mnd|mnd2	HtrA serine peptidase 2	MitoCarta3.0	literature, APEX_IMS, targetP signal, Rickettsial homolog, mito protein domain, MS/MS+	MIM	Protein import, sorting and homeostasis > Protein homeostasis > Proteases | Mitochondrial dynamics and surveillance > Apoptosis	Tmito	10.8308	0.019	1	literature, APEX_IMS, targetP signal, Rickettsial homolog, mito protein domain, MS/MS+	ENSMUSG00000068329	Q9JIY5	458	2
chrX	93764616	93832095	67480	2000	-	Pdk3	236900	12	29.2899	1.24118	0.308795	4.01942	5.83422e-05	0.000174914	1	0.368527	0.496921	0.503216	0.508263	1.00776	1.44554	0.995428	1.02702	9	15	14	16	50	65	48	53	236900	5165	Pdk3	2610001M10Rik|AI035637	pyruvate dehydrogenase kinase, isoenzyme 3	MitoCarta3.0	literature, APEX_matrix, targetP signal, yeast mito homolog+, mito protein domain+, MS/MS++	Matrix	Metabolism > Carbohydrate metabolism > Pyruvate metabolism	Tmito	21.4	0.004	1	literature, APEX_matrix, targetP signal, yeast mito homolog+, mito protein domain+, MS/MS++	ENSMUSG00000035232	Q922H2	415	2
chr6	115004381	115037874	33494	1166	-	Tamm41	68971	8	108.871	0.625177	0.158906	3.93426	8.34527e-05	0.000244289	1	3.51179	4.03447	4.43905	3.92313	5.4969	6.63741	6.01155	6.44815	50	71	72	72	159	174	169	194	68971	132001	Tamm41	1500001M20Rik|TAM41	TAM41 mitochondrial translocator assembly and maintenance homolog	MitoCarta3.0	GFP, yeast mito homolog++, mito protein domain+, MS/MS++	MIM	Metabolism > Lipid metabolism > Cardiolipin synthesis | Metabolism > Lipid metabolism > Phospholipid metabolism	Tmito	20.0193	0.004	1	GFP, yeast mito homolog++, mito protein domain+, MS/MS++	ENSMUSG00000030316	G5E881	337	5
chr4	34614958	34660167	45210	1867	+	Rars2	109093	20	340.558	0.425748	0.108356	3.92915	8.52479e-05	0.000249231	1	8.55356	8.97848	8.5095	7.72467	11.0331	12.5549	11.3299	10.4413	195	253	221	227	511	527	510	503	109093	57038	Rars2	1500002I10Rik|PRO1|PRO1992|Rarsl	arginyl-tRNA synthetase 2, mitochondrial	MitoCarta3.0	literature, APEX_matrix, GFP, targetP signal, yeast mito homolog, Rickettsial homolog, mito protein domain, coexpression, MS/MS++	Matrix	Mitochondrial central dogma > Translation > mt-tRNA synthetases	Tmito	17.3135	0.003	1	literature, APEX_matrix, GFP, targetP signal, yeast mito homolog, Rickettsial homolog, mito protein domain, coexpression, MS/MS++	ENSMUSG00000028292	Q3U186	578	3
chr7	96951527	97064758	113232	3756	+	Nars2	244141	14	161.53	0.514515	0.132069	3.89581	9.78706e-05	0.000282887	1	2.07135	1.97569	1.97137	1.67459	2.58649	2.90127	2.76066	2.7137	95	112	103	99	241	245	250	263	244141	79731	Nars2	AI875199	asparaginyl-tRNA synthetase 2 (mitochondrial)(putative)	MitoCarta3.0	GFP, targetP signal+, yeast mito homolog++, Rickettsial homolog, mito protein domain, coexpression	Matrix	Mitochondrial central dogma > Translation > mt-tRNA synthetases	Tmito	20.8863	0.004	1	GFP, targetP signal+, yeast mito homolog++, Rickettsial homolog, mito protein domain, coexpression	ENSMUSG00000018995	Q8BGV0	477	1
chr1	93685575	93695770	10196	1559	+	Bok	51800	5	52.8486	1.02396	0.264198	3.87571	0.000106315	0.000305155	1	0.945546	1.23248	0.968343	1.67085	2.61153	2.88153	1.80909	2.58535	18	29	21	41	101	101	68	104	51800	666	Bok	mat|matador|mtd	BCL2-related ovarian killer	MitoCarta3.0	manual, mito protein domain	MOM	Mitochondrial dynamics and surveillance > Apoptosis	Tpossible_mito	-5.7106	0.735	0	mito protein domain	ENSMUSG00000026278	O35425	213	NA
chr18	41875696	41951194	75499	724	-	Prelid2	77619	7	14.4948	1.78798	0.463315	3.8591	0.000113807	0.000325192	1	0.678686	0.732113	0.198585	0.35101	1.67033	1.96589	1.3749	1.71294	6	8	2	4	30	32	24	32	77619	153768	Prelid2	1700003A01Rik|C330008K14Rik	PRELI domain containing 2	MitoCarta3.0	yeast mito homolog+, mito protein domain+, induction, coexpression, MS/MS	IMS	0	Tpossible_mito	17.8748	0.003	1	yeast mito homolog+, mito protein domain+, induction, coexpression, MS/MS	ENSMUSG00000056671	Q0VBB0	177	NA
chr1	184786767	184811300	24534	2142	-	Marc1	NA	7	48.4205	2.18289	0.568583	3.83918	0.000123448	0.000350952	1	0.344096	0.247455	0.0671223	1.09744	2.9546	2.2426	1.00689	1.84549	9	8	2	37	157	108	52	102	66112	64757	Mtarc1	1300013F15Rik|Mar|Marc1|Mos|Mosc1	mitochondrial amidoxime reducing component 1	MitoCarta3.0	mito protein domain+, MS/MS	MOM	Metabolism > Metals and cofactors > Molybdenum cofactor synthesis and proteins | Metabolism > Detoxification > Xenobiotic metabolism | Metabolism > Detoxification > Amidoxime reducing complex	Tpossible_mito	5.228	0.056	0	mito protein domain+, MS/MS	ENSMUSG00000026621	Q9CW42	342	NA
chr16	84717580	84735302	17723	1850	-	Mrpl39	27393	10	507.01	0.323446	0.0842639	3.83849	0.000123794	0.000351863	1	14.0328	13.5736	12.5901	12.6379	16.4729	16.493	16.9716	16.1097	317	379	324	368	756	686	757	769	27393	54148	Mrpl39	C21orf8|MRP|MRP-L5|ORF22|Rp|Rpml5	mitochondrial ribosomal protein L39	MitoCarta3.0	literature, APEX_matrix, targetP signal, Rickettsial homolog, induction, coexpression, MS/MS	Matrix	Mitochondrial central dogma > Translation > Mitochondrial ribosome	Tmito	14.4915	0.007	1	literature, APEX_matrix, targetP signal, Rickettsial homolog, induction, coexpression, MS/MS	ENSMUSG00000022889	Q9JKF7	336	2
chr13	66912095	66933072	20978	1486	-	Mterf3	66410	8	340.278	0.496577	0.129428	3.83671	0.000124694	0.000354279	1	11.904	9.80913	9.67536	9.87624	14.6757	12.1522	15.0163	16.222	216	220	200	231	541	406	538	622	66410	51001	Mterf3	2410017I18Rik|Mterfd|Mterfd1	mitochondrial transcription termination factor 3	MitoCarta3.0	literature, APEX_matrix, GFP, targetP signal, mito protein domain+, coexpression	Matrix	Mitochondrial central dogma > Translation > Mitochondrial ribosome assembly	Tmito	5.7037	0.049	1	literature, APEX_matrix, GFP, targetP signal, mito protein domain+, coexpression	ENSMUSG00000021519	Q8R3J4	412	3
chr16	93683219	93690991	7773	1167	+	Cbr3	109857	3	30.1496	1.15277	0.303051	3.80389	0.000142442	0.000400558	1	0.912282	0.738072	0.677607	1.14327	1.86527	1.60076	2.31015	1.95935	13	13	11	21	54	42	65	59	109857	874	Cbr3	1110001J05Rik|C81353	carbonyl reductase 3	MitoCarta3.0	targetP signal, yeast mito homolog, Rickettsial homolog, mito protein domain, MS/MS	Matrix	Metabolism > Detoxification > Xenobiotic metabolism	Tnon_mito	6.8027	0.038	1	targetP signal, yeast mito homolog, Rickettsial homolog, mito protein domain, MS/MS	ENSMUSG00000022947	Q8K354	277	4
chr16	13903161	13949619	46459	3567	+	Mpv17l	93734	5	23.8563	1.30173	0.342483	3.80088	0.000144185	0.000405053	1	0.160713	0.241472	0.141075	0.284981	0.57635	0.573592	0.488365	0.434599	7	13	7	16	51	46	42	40	93734	255027	Mpv17l	M-|M-LP	Mpv17 transgene, kidney disease mutant-like	MitoCarta3.0	yeast mito homolog+, mito protein domain, MS/MS++	MIM	Small molecule transport	Tpossible_mito	10.5227	0.02	1	yeast mito homolog+, mito protein domain, MS/MS++	ENSMUSG00000022679	Q99MS3	194	NA
chr2	132846666	132866773	20108	2059	+	Crls1	66586	7	503.891	0.506737	0.133933	3.78352	0.000154624	0.000431437	1	10.5799	11.2948	9.46169	12.4968	17.757	14.1708	13.4561	16.9402	266	351	271	405	907	656	668	900	66586	54675	Crls1	0610009I22Rik|4930557M15Rik|5730490M08Rik	cardiolipin synthase 1	MitoCarta3.0	literature, targetP signal, yeast mito homolog, Rickettsial homolog, mito protein domain, coexpression	MIM	Metabolism > Lipid metabolism > Cardiolipin synthesis	Tmito	12.2734	0.014	1	literature, targetP signal, yeast mito homolog, Rickettsial homolog, mito protein domain, coexpression	ENSMUSG00000027357	Q80ZM8	303	2
chr8	106011478	106053840	42363	1910	+	Dus2	66369	16	312.754	0.554056	0.146603	3.77928	0.00015728	0.000437933	1	7.50345	7.45816	8.12973	5.72129	11.5022	8.68607	11.3354	10.6932	175	215	216	172	545	373	522	527	66369	54920	Dus2	2310016K04Rik|Dus|Dus2l	dihydrouridine synthase 2	MitoCarta3.0	GFP, Rickettsial homolog, mito protein domain	Matrix	Mitochondrial central dogma > mtRNA metabolism > mt-tRNA modifications	Tmito	-3.3649	0.583	1	GFP, Rickettsial homolog, mito protein domain	ENSMUSG00000031901	Q9D7B1	493	NA
chr2	24972470	24975098	2629	2423	-	Mrpl41	107733	2	381.708	0.434217	0.115046	3.7743	0.000160456	0.000446115	1	8.41594	7.54714	6.7942	6.34542	9.76571	10.445	9.08949	9.93276	249	276	229	242	587	569	531	621	107733	64975	Mrpl41	MRP-|MRP-L27|Rpm|Rpml27	mitochondrial ribosomal protein L41	MitoCarta3.0	literature, APEX_matrix, targetP signal, yeast mito homolog++, mito protein domain, induction, MS/MS++	Matrix	Mitochondrial central dogma > Translation > Mitochondrial ribosome	Tmito	19.7877	0.004	1	literature, APEX_matrix, targetP signal, yeast mito homolog++, mito protein domain, induction, MS/MS++	ENSMUSG00000036850	Q9CQN7	135	4
chr7	128205435	128206366	932	659	-	Cox6a2	12862	3	11584.7	0.571189	0.152127	3.75467	0.000173569	0.00048028	1	647.205	875.105	874.546	670.807	1089.18	923.042	1395.27	1150.37	5208	8704	8017	6958	17806	13676	22169	19561	12862	1339	Cox6a2	COX|CoxVIaH|V|VIaH	cytochrome c oxidase subunit 6A2	MitoCarta3.0	literature, yeast mito homolog+, mito protein domain+, induction, coexpression	MIM	OXPHOS > Complex IV > CIV subunits | OXPHOS > OXPHOS subunits	Tmito	15.3267	0.008	1	literature, yeast mito homolog+, mito protein domain+, induction, coexpression	ENSMUSG00000030785	P43023	97	NA
chr2	156863122	156873563	10442	1051	+	1110008F13Rik	NA	4	685.517	0.39455	0.105928	3.72469	0.000195552	0.000535399	1	31.7138	29.4402	28.5226	32.5825	45.4501	35.4218	41.121	38.6816	407	467	417	539	1185	837	1042	1049	67388	55969	Rab5if	1110008F13Rik|AI316789|RCAF1|RIP5	RAB5 interacting factor	MitoCarta3.0	GFP, induction, coexpression	MIM	OXPHOS > OXPHOS assembly factors | OXPHOS > Respirasome assembly	Tmito	-2.5191	0.499	1	GFP, induction, coexpression	ENSMUSG00000027637	Q9CQT9	129	NA
chr15	83546797	83555711	8915	1893	-	Mcat	223722	4	439.006	0.318174	0.0868009	3.66556	0.0002468	0.000664027	1	11.9403	11.2002	10.4813	11.1762	13.9479	14.0742	13.672	14.1059	276	320	276	333	655	599	624	689	223722	27349	Mcat	AI225907|BC025519	malonyl CoA:ACP acyltransferase (mitochondrial)	MitoCarta3.0	literature, APEX_matrix, targetP signal, yeast mito homolog++, Rickettsial homolog, mito protein domain, coexpression, MS/MS++	Matrix	Metabolism > Lipid metabolism > Type II fatty acid synthesis	Tmito	27.3249	0.004	1	literature, APEX_matrix, targetP signal, yeast mito homolog++, Rickettsial homolog, mito protein domain, coexpression, MS/MS++	ENSMUSG00000048755	Q8R3F5	381	2
chr1	178319153	178322693	3541	448	+	Cox20	66359	4	512.969	0.297362	0.082008	3.62602	0.000287827	0.000765444	1	57.5823	55.3121	56.1624	53.8895	67.6642	70.1923	65.6397	70.2441	315	374	350	380	752	707	709	812	66359	116228	Cox20	2310005N03Rik|Fam3|Fam36a	cytochrome c oxidase assembly protein 20	MitoCarta3.0	literature, APEX_IMS, GFP, yeast mito homolog++, MS/MS	MIM	OXPHOS > Complex IV > CIV assembly factors | OXPHOS > OXPHOS assembly factors	Tmito	7.5671	0.032	1	literature, APEX_IMS, GFP, yeast mito homolog++, MS/MS	ENSMUSG00000026500	Q9D7J4	117	NA
chr5	121621029	121660510	39482	3621	-	Acad10	71985	21	128.158	0.724075	0.202263	3.57987	0.000343761	0.000901021	1	1.15345	1.6285	1.2706	1.71948	2.83877	2.65322	1.79833	2.29043	51	89	64	98	255	216	157	214	71985	80724	Acad10	2410021P16Rik	acyl-Coenzyme A dehydrogenase family, member 10	MitoCarta3.0	APEX_matrix, targetP signal+, mito protein domain+, coexpression, MS/MS++	Matrix	Metabolism > Lipid metabolism > Fatty acid oxidation	Tmito	19.8682	0.004	1	APEX_matrix, targetP signal+, mito protein domain+, coexpression, MS/MS++	ENSMUSG00000029456	Q8K370	1069	1
chr3	152273459	152340407	66949	5355	-	Fam73a	NA	16	216.736	0.435016	0.124352	3.49825	0.000468323	0.00119792	1	2.03399	1.8188	1.85257	1.76777	2.33357	2.47517	2.85028	2.42447	133	147	138	149	310	298	368	335	215708	374986	Miga1	A930038D06|AI852168|C030011O14Rik|Fam7|Fam73a|Mit|Mita1	mitoguardin 1	MitoCarta3.0	literature	MOM	Mitochondrial dynamics and surveillance > Fusion	Tnon_mito	-5.7276	0.742	0	0	ENSMUSG00000054942	Q4QQM5	600	NA
chr7	119526265	119543360	17096	2491	+	Acsm5	272428	14	11.6379	2.1819	0.626718	3.48146	0.000498681	0.00126862	1	0.0986289	0.0797947	0.0865772	0.10202	0.6473	0.285689	0.166504	0.560094	3	3	3	4	40	16	10	36	272428	54988	Acsm5	C730019D22|C730027J19Rik	acyl-CoA synthetase medium-chain family member 5	MitoCarta3.0	literature, targetP signal, yeast mito homolog, Rickettsial homolog, mito protein domain, coexpression, MS/MS++	Matrix	Metabolism > Lipid metabolism > Fatty acid oxidation | Metabolism > Detoxification > Xenobiotic metabolism	Tmito	17.6559	0.003	1	literature, targetP signal, yeast mito homolog, Rickettsial homolog, mito protein domain, coexpression, MS/MS++	ENSMUSG00000030972	Q8BGA8	578	2
chr8	104226691	104248558	21868	2400	-	Tk2	57813	10	150.453	0.636071	0.183259	3.47088	0.000518758	0.00131611	1	3.48053	2.70546	1.94696	2.54132	4.40057	3.59533	3.88839	4.6345	102	98	65	96	262	194	225	287	57813	7084	Tk2	AU024611|mt-TK	thymidine kinase 2, mitochondrial	MitoCarta3.0	literature, targetP signal+, mito protein domain, MS/MS	Matrix	Metabolism > Nucleotide metabolism > Nucleotide synthesis and processing	Tmito	7.4652	0.033	1	literature, targetP signal+, mito protein domain, MS/MS	ENSMUSG00000035824	Q8BN51	270	1
chr12	103434189	103440245	6057	1053	+	Ifi27	52668	7	953.814	0.789519	0.228208	3.45964	0.000540901	0.00136808	1	37.0977	37.0607	22.4607	47.3631	77.2907	58.3751	43.0123	70.2602	477	589	329	785	2019	1382	1092	1909	52668	3429	Ifi27	1110013J02Rik|2900026P10Rik|D12Ertd647|D12Ertd647e|ISG12a|Ifi2|Ifi27l1	interferon, alpha-inducible protein 27	MitoCarta3.0	literature, targetP signal, induction, coexpression	Membrane	Signaling > Immune response | Mitochondrial dynamics and surveillance > Apoptosis	Tmito	3.1569	0.123	1	literature, targetP signal, induction, coexpression	ENSMUSG00000064215	Q8C6G0	260	4
chr5	120458202	120472763	14562	1209	-	Sdsl	257635	8	16.6988	1.74488	0.520326	3.35344	0.000798146	0.00196008	1	0.270951	0.43842	0.237843	0.4204	1.70045	1.06689	0.44598	1.41045	4	8	4	8	51	29	13	44	257635	113675	Sdsl	4432411H13Rik|AI504310|SDH1|SDS|SDS-RS1|TDH	serine dehydratase-like	MitoCarta3.0	yeast mito homolog+, Rickettsial homolog, mito protein domain, coexpression	unknown	Metabolism > Amino acid metabolism > Serine metabolism	Tpossible_mito	8.05	0.031	1	yeast mito homolog+, Rickettsial homolog, mito protein domain, coexpression	ENSMUSG00000029596	Q8R238	329	NA
chr17	10840359	12063366	1223008	3849	+	Park2	NA	12	202.461	0.468346	0.139662	3.35342	0.000798191	0.00196008	1	2.38301	2.2378	2.37198	2.57499	3.22569	3.30496	3.8793	2.83944	112	130	127	156	308	286	360	282	50873	5071	Prkn	P|Pa|Park2	parkin RBR E3 ubiquitin protein ligase	MitoCarta3.0	manual, mito protein domain	MOM	Mitochondrial dynamics and surveillance > Mitophagy | Mitochondrial dynamics and surveillance > Autophagy	Tpossible_mito	-6.4587	0.761	0	mito protein domain	ENSMUSG00000023826	Q9WVS6	464	NA
chr13	34977748	34994144	16397	1610	-	Eci2	23986	10	1236.96	0.257164	0.0768876	3.34467	0.000823794	0.00201835	1	39.218	39.5068	37.1495	35.9888	48.9486	43.0693	44.954	44.4363	771	960	832	912	1955	1559	1745	1846	23986	10455	Eci2	ACBD|Acbd2|DR|Drs1|HCA8|Hca88|Pe|Peci	enoyl-Coenzyme A delta isomerase 2	MitoCarta3.0	literature, APEX_matrix, targetP signal, mito protein domain, coexpression+, MS/MS++	Matrix	Metabolism > Lipid metabolism > Fatty acid oxidation	Tmito	17.3004	0.003	1	literature, APEX_matrix, targetP signal, mito protein domain, coexpression+, MS/MS++	ENSMUSG00000021417	Q9WUR2	391	2
chr11	67052670	67067440	14771	4280	+	Sco1	52892	6	192.123	0.474811	0.142596	3.32976	0.000869222	0.00212148	1	2.33439	1.98149	1.93157	1.91489	2.70307	2.49411	3.31422	2.79799	122	128	115	129	287	240	342	309	52892	6341	Sco1	2610001C07Rik|D11Bwg1310e	SCO1 cytochrome c oxidase assembly protein	MitoCarta3.0	literature, APEX_IMS, APEX_matrix, targetP signal+, yeast mito homolog++, Rickettsial homolog, mito protein domain, MS/MS++	MIM	OXPHOS > Complex IV > CIV assembly factors | Metabolism > Metals and cofactors > Copper metabolism | OXPHOS > OXPHOS assembly factors	Tmito	23.9407	0.003	1	literature, APEX_IMS, APEX_matrix, targetP signal+, yeast mito homolog++, Rickettsial homolog, mito protein domain, MS/MS++	ENSMUSG00000069844	Q5SUC9	284	1
chr13	55727368	55776830	49463	546	+	Pcbd2	72562	4	155.954	0.510933	0.153527	3.32796	0.000874842	0.00213334	1	14.5491	13.4697	10.928	12.2179	21.2627	16.2924	18.0034	17.1773	97	111	83	105	288	200	237	242	72562	84105	Pcbd2	2700061N24Rik|Dcoh|Dcoh2|Dcohm	pterin 4 alpha carbinolamine dehydratase/dimerization cofactor of hepatocyte nuclear factor 1 alpha (TCF1) 2	MitoCarta3.0	targetP signal+, yeast mito homolog, induction, MS/MS	unknown	Metabolism > Metals and cofactors > Tetrahydrobiopterin synthesis	Tpossible_mito	9.0942	0.028	1	targetP signal+, yeast mito homolog, induction, MS/MS	ENSMUSG00000021496	Q9CZL5	136	1
chr7	122034162	122067086	32925	6528	-	Ears2	67417	9	305.953	0.510437	0.153633	3.32245	0.000892303	0.0021726	1	2.53412	2.00961	2.21346	1.64477	2.88991	2.56868	3.41822	3.05151	202	198	201	169	468	377	538	514	67417	124454	Ears2	3230401I01Rik|mKIAA1970	glutamyl-tRNA synthetase 2, mitochondrial	MitoCarta3.0	literature, APEX_matrix, GFP, yeast mito homolog++, Rickettsial homolog, mito protein domain, coexpression	Matrix	Mitochondrial central dogma > Translation > mt-tRNA synthetases	Tmito	13.3812	0.011	1	literature, APEX_matrix, GFP, yeast mito homolog++, Rickettsial homolog, mito protein domain, coexpression	ENSMUSG00000030871	Q9CXJ1	523	5
chr19	4000580	4002102	1523	786	+	Nudt8	66387	4	253.642	0.428602	0.129216	3.31693	0.000910113	0.00220897	1	14.1701	16.7748	13.9935	14.7112	22.3606	17.1462	20.2632	20.5611	136	199	153	182	436	303	384	417	66387	254552	Nudt8	2310039H17Rik	nudix (nucleoside diphosphate linked moiety X)-type motif 8	MitoCarta3.0	APEX_matrix, mito protein domain, coexpression, MS/MS++	Matrix	Metabolism > Metals and cofactors > Coenzyme A metabolism	Tmito	10.2271	0.022	1	APEX_matrix, mito protein domain, coexpression, MS/MS++	ENSMUSG00000024869	Q9CR24	210	5
chr9	110084319	110117616	33298	4500	-	Dhx30	72831	23	812.27	0.29294	0.0883736	3.31478	0.000917137	0.00222486	1	9.97297	8.59858	8.41888	8.23104	11.2243	10.3091	10.7101	10.8343	548	584	527	583	1253	1043	1162	1258	72831	22907	Dhx30	2810477H02Rik|C130058C04Rik|Ddx30|HELG|Ret-CoR|hel	DEAH (Asp-Glu-Ala-His) box polypeptide 30	MitoCarta3.0	literature, targetP signal+, yeast mito homolog, mito protein domain	Matrix	Mitochondrial central dogma > mtRNA metabolism > mtRNA granules | Mitochondrial central dogma > Translation > Mitochondrial ribosome assembly	Tmito	6.6916	0.041	1	literature, targetP signal+, yeast mito homolog, mito protein domain	ENSMUSG00000032480	Q99PU8	1223	1
chr12	87147165	87164723	17559	2108	+	Gstz1	14874	10	1033.41	0.648795	0.196051	3.30932	0.000935213	0.00226244	1	24.2033	19.4557	15.1415	24.0207	43.485	30.4469	24.5355	31.3646	623	619	444	797	2274	1443	1247	1706	14874	2954	Gstz1	GSTZ1-1|MAAI	glutathione transferase zeta 1 (maleylacetoacetate isomerase)	MitoCarta3.0	APEX_matrix, targetP signal, yeast mito homolog, mito protein domain, coexpression, MS/MS++	Matrix	Metabolism > Detoxification > Xenobiotic metabolism	Tmito	14.8366	0.008	1	APEX_matrix, targetP signal, yeast mito homolog, mito protein domain, coexpression, MS/MS++	ENSMUSG00000021033	Q9WVL0	216	4
chr7	45709463	45718002	8540	4163	-	Sphk2	56632	7	443.391	0.353289	0.109394	3.2295	0.00124006	0.00292416	1	5.17375	4.98155	5.78488	4.36474	6.25526	6.16478	6.6055	6.8704	263	313	335	286	646	577	663	738	56632	56848	Sphk2	C76851|Sk2|Spk2	sphingosine kinase 2	MitoCarta3.0	literature,mito protein domain	MIM	Metabolism > Lipid metabolism > Phospholipid metabolism | Mitochondrial dynamics and surveillance > Apoptosis	Tnon_mito	-6.4587	0.761	0	mito protein domain	ENSMUSG00000057342	Q9JIA7	617	NA
chr12	87305058	87388355	83298	6710	-	Sptlc2	20773	12	205.107	0.516041	0.161252	3.20022	0.00137323	0.00321438	1	1.51341	1.54038	0.953506	1.44866	1.94044	2.02837	1.75547	2.07927	124	156	89	153	323	306	284	360	20773	9517	Sptlc2	LCB|LCB2|LCB2a|Sp|Spt2	serine palmitoyltransferase, long chain base subunit 2	MitoCarta3.0	GFP, Rickettsial homolog, mito protein domain	Membrane	Metabolism > Lipid metabolism > Phospholipid metabolism	Tmito	-2.6169	0.53	1	GFP, Rickettsial homolog, mito protein domain	ENSMUSG00000021036	P97363	560	NA
chr1	157458582	157488733	30152	1289	+	BC026585	NA	10	34.4807	1.16811	0.367175	3.18134	0.00146594	0.00340916	1	1.01654	0.82242	0.446162	1.2815	2.59564	2.20839	1.15837	2.07457	16	16	8	26	83	64	36	69	226527	NA	Cryzl2	-	crystallin zeta like 2	MitoCarta3.0	targetP signal, mito protein domain, MS/MS++	Matrix	0	Tnon_mito	7.6202	0.031	1	targetP signal, mito protein domain, MS/MS++	ENSMUSG00000033488	Q3UNZ8	350	3
chr2	28468066	28471177	3112	2079	+	Mrps2	118451	4	514.998	0.272537	0.0859007	3.1727	0.00151027	0.0035018	1	13.078	11.9828	12.3098	11.3375	14.9105	15.0614	14.6433	14.1301	332	376	356	371	769	704	734	758	118451	51116	Mrps2	1500019M10Rik	mitochondrial ribosomal protein S2	MitoCarta3.0	literature, APEX_matrix, targetP signal, yeast mito homolog++, Rickettsial homolog, mito protein domain, induction, coexpression+, MS/MS+	Matrix	Mitochondrial central dogma > Translation > Mitochondrial ribosome	Tmito	30.3358	0.006	1	literature, APEX_matrix, targetP signal, yeast mito homolog++, Rickettsial homolog, mito protein domain, induction, coexpression+, MS/MS+	ENSMUSG00000035772	Q924T2	291	2
chr2	164053540	164071169	17630	2369	-	Tomm34	67145	7	336.206	0.36691	0.116089	3.1606	0.00157445	0.00363977	1	6.11878	6.62842	7.67735	6.46325	8.42285	8.12963	8.40378	9.71747	177	237	253	241	495	433	480	594	67145	10953	Tomm34	2610100K07Rik|TOM3|TOM34	translocase of outer mitochondrial membrane 34	MitoCarta3.0	literature, mito protein domain	MOM	Protein import, sorting and homeostasis > Protein import and sorting > TOM	Tmito	-3.6316	0.629	1	literature, mito protein domain	ENSMUSG00000018322	Q9CYG7	309	NA
chr15	100469034	100479252	10219	2579	+	Letmd1	68614	9	403.967	0.95093	0.303701	3.13114	0.00174131	0.00399061	1	5.11247	6.34559	4.40415	7.29187	17.5528	12.4001	5.14632	9.6926	161	247	158	296	1123	719	320	645	68614	25875	Letmd1	1110019O13Rik|AI593524|BB130465|BB235638|HCCR|HCCR-|HCCR-2|HCCR1|MCC-32|Mccr	LETM1 domain containing 1	MitoCarta3.0	GFP, targetP signal, yeast mito homolog+, mito protein domain+, induction, coexpression, MS/MS++	Membrane	Small molecule transport	Tmito	31.2027	0	1	GFP, targetP signal, yeast mito homolog+, mito protein domain+, induction, coexpression, MS/MS++	ENSMUSG00000037353	Q924L1	360	2
chr6	120773768	120793982	20215	1367	+	Slc25a18	71803	10	6.7468	2.31021	0.737979	3.13045	0.00174538	0.00399863	1	0.0599084	0.0969366	0.157764	0.0464762	0.560279	0.22776	0.424774	0.567013	1	2	3	1	19	7	14	20	71803	83733	Slc25a18	1500015I14Rik|AW125787	solute carrier family 25 (mitochondrial carrier), member 18	MitoCarta3.0	literature, yeast mito homolog+, mito protein domain+, MS/MS++	MIM	Small molecule transport > SLC25A family	Tmito	17.3128	0.003	1	literature, yeast mito homolog+, mito protein domain+, MS/MS++	ENSMUSG00000004902	Q9DB41	320	NA
chr5	123511330	123524164	12835	1939	-	Diablo	66593	6	818.894	0.252178	0.0807643	3.12239	0.0017939	0.00409971	1	21.2867	22.3815	20.5394	19.4301	25.5501	23.4664	25.5188	25.0241	504	655	554	593	1229	1023	1193	1252	66593	56616	Diablo	0610041G12Rik|1700006L01Rik|AU040403|Sm|Smac	diablo, IAP-binding mitochondrial protein	MitoCarta3.0	literature, APEX_IMS, targetP signal+, mito protein domain+, MS/MS	IMS	Mitochondrial dynamics and surveillance > Apoptosis	Tmito	13.0287	0.011	1	literature, APEX_IMS, targetP signal+, mito protein domain+, MS/MS	ENSMUSG00000029433	Q9JIQ3	237	1
chr10	85131700	85185054	53355	3016	-	Cry1	12952	13	363.98	0.359187	0.115409	3.1123	0.00185635	0.00422947	1	5.94661	5.1845	5.62518	6.17213	7.43126	8.3323	7.02729	6.63056	219	236	236	293	556	565	511	516	12952	1407	Cry1	AU020726|AU021000|Ph|Phll1	cryptochrome 1 (photolyase-like)	MitoCarta3.0	literature, yeast mito homolog, mito protein domain, coexpression	unknown	0	Tmito	-1.3729	0.439	1	literature, yeast mito homolog, mito protein domain, coexpression	ENSMUSG00000020038	P97784	606	NA
chr5	139337822	139345166	7345	761	-	Cox19	68033	3	538.49	0.291005	0.0945135	3.07897	0.00207716	0.00468365	1	32.2844	35.0871	35.3299	35.3146	42.3764	38.3998	41.9122	46.2416	300	403	374	423	800	657	769	908	68033	90639	Cox19	1810074D02Rik|2810437L13Rik	cytochrome c oxidase assembly protein 19	MitoCarta3.0	yeast mito homolog, mito protein domain, induction, coexpression+, MS/MS	IMS	OXPHOS > Complex IV > CIV assembly factors | Metabolism > Metals and cofactors > Copper metabolism | OXPHOS > OXPHOS assembly factors	Tnon_mito	13.9834	0.008	1	yeast mito homolog, mito protein domain, induction, coexpression+, MS/MS	ENSMUSG00000045438	Q8K0C8	92	NA
chr2	119136998	119157034	20037	2252	-	Rmdn3	67809	13	244.458	0.788658	0.261777	3.0127	0.00258931	0.0057269	1	4.07292	4.79563	2.93681	5.44487	10.4356	8.09773	4.42019	6.88372	112	163	92	193	583	410	240	400	67809	55177	Rmdn3	1200015F23Rik|AI131757|Fam82|Fam82a2|Ptpip51|RMD-3|Rmd3	regulator of microtubule dynamics 3	MitoCarta3.0	literature, APEX_IMS, GFP, MS/MS++	MOM	Mitochondrial dynamics and surveillance > Organelle contact sites	Tmito	1.9819	0.188	1	literature, APEX_IMS, GFP, MS/MS++	ENSMUSG00000070730	Q3UJU9	470	NA
chr2	103453904	103485153	31250	2551	-	Cat	12359	13	2849.84	0.562451	0.186953	3.00852	0.00262525	0.00579633	1	48.8287	55.6074	34.5772	56.6342	80.3367	51.2084	74.2701	83.1319	1521	2141	1227	2274	5084	2937	4568	5472	12359	847	Cat	2210418N07|Ca|Cas|Cas-1|Cas1|Cs-|Cs-1	catalase	MitoCarta3.0	yeast mito homolog++, mito protein domain, coexpression	IMS	Metabolism > Detoxification > ROS and glutathione metabolism	Tpossible_mito	10.2087	0.022	1	yeast mito homolog++, mito protein domain, coexpression	ENSMUSG00000027187	P24270	527	NA
chr14	8165991	8172992	7002	1485	-	Pdhb	68263	10	6641.64	0.318987	0.106593	2.99258	0.0027663	0.00607043	1	208.404	224.513	209.516	220.761	305.899	295.923	234.696	240.362	3779	5032	4328	5160	11269	9880	8403	9210	68263	5162	Pdhb	2610103L06Rik|AL024199|C81408	pyruvate dehydrogenase (lipoamide) beta	MitoCarta3.0	literature, targetP signal+, yeast mito homolog+, Rickettsial homolog, mito protein domain+, induction, coexpression++, MS/MS++	Matrix	Metabolism > Carbohydrate metabolism > Pyruvate metabolism	Tmito	42.6144	0	1	literature, targetP signal+, yeast mito homolog+, Rickettsial homolog, mito protein domain+, induction, coexpression++, MS/MS++	ENSMUSG00000021748	Q9D051	359	1
[truncated: 435 more rows]
[truncated: 30 more columns]
