# Supplementary material for: Inter-organellar and systemic responses to impaired mitochondrial matrix protein import in skeletal muscle
Source: Commun Biol. 2022 Oct 5;5:1060. doi: 10.1038/s42003-022-04034-z (PMC9534917; doi:10.1038/s42003-022-04034-z)
Supplement: Supplementary file 6 — Supplementary Data 4 [file 42003_2022_4034_MOESM6_ESM.xlsx]

## Sheet: Result_Muscle_Serum
					Grpel1skm-/-							Control					Grpel1skm-/-						Control
Sr No.	Metabolite Name	Formula
			Mouse Muscle Tissue												Mouse Serum
			1_M1	2_M2	3_M3	4_M4	5_M5	6_M6	7_M7	8_M8	9_M9	10_M10	11_M11	12_M12	1_S1	2_S2	3_S3	4_S4	5_S5	6_S6	7_S7	8_S8	9_S9	10_S10	11_S11	12_S12
1	()11(12)-EpETE	C20H30O3	0	0	0	0	0	0	0	0	0	0	0	0	0	0	0	0	0	0	0	0	0	0	0	0
2	()11(12)-EpETE	C20H30O4	1.06417e+09	8.90135e+08	9.81042e+08	1.11495e+09	9.73862e+08	1.10101e+09	1.06503e+09	1.06147e+09	9.62125e+08	1.0197e+09	9.78285e+08	9.55907e+08	5.7593e+08	6.01721e+08	5.70515e+08	5.28111e+08	6.21815e+08	8.14359e+08	6.32483e+08	5.92461e+08	5.94897e+08	4.69329e+08	4.97248e+08	5.55314e+08
3	(2-AMINOETHYL)PHOSPHONATE	C2H8NO3P	0	0	0	0	0	0	0	0	0	0	0	0	0	0	0	0	0	0	0	0	0	0	0	0
4	(S)-1-PHENYLETHANOL	C8H10O	8.0222e+07	3.90494e+08	2.58599e+08	2.08047e+08	7.054e+07	5.1412e+07	6.03398e+07	6.72121e+07	3.15881e+07	3.15578e+07	3.03371e+06	2.2615e+07	6.32294e+07	3.39862e+07	2.57867e+07	2.03781e+07	8.70577e+07	1.82649e+07	1.47754e+07	4.18891e+06	7.97926e+06	8.30838e+06	1.16215e+07	5.53599e+06
5	(S)-DIHYDROOROTATE	C5H6N2O4	0	0	0	0	0	0	0	0	0	0	0	0	0	0	0	0	0	0	0	0	0	0	0	0
6	(S)-NICOTINE	C10H14N2	0	0	0	0	0	0	0	0	0	0	0	0	0	0	0	0	0	0	0	0	0	0	0	0
7	1-AMINOCYCLOPROPANE-1-CARBOXYLATE	C4H7NO2	2.67484e+06	3.18199e+06	819928	2.69629e+06	1.715e+06	631478	6.99966e+06	9.78368e+06	1.28479e+07	1.27964e+07	1.17279e+07	5.63069e+06	7.50236e+06	7.53069e+06	3.5292e+06	8.21078e+06	1.85745e+07	8.27564e+06	9.97407e+06	9.33758e+06	1.4819e+07	5.88809e+06	7.29793e+06	9.20689e+06
8	1-HYDROXY-2-NAPHTHOATE	C11H8O3	0	0	0	0	0	0	0	0	0	0	0	0	0	0	0	0	0	0	0	0	0	0	0	0
9	1-METHYL-6,7-DIHYDROXY-1,2,3,4-TETRAHYDROISOQUINOLINE	C10H13NO2	0	0	0	0	0	0	0	0	0	0	0	0	0	0	0	0	0	0	0	0	0	0	0	0
10	1-METHYLADENOSINE	C11H15N5O4	0	0	0	0	0	0	0	0	0	0	0	0	0	0	0	0	0	0	0	0	0	0	0	0
11	1-OLEOYL-RAC-GLYCEROL	C21H40O4	3.13297e+06	1.30014e+07	8.75178e+06	6.55195e+06	1.81414e+06	4.39897e+06	1.27896e+06	1.51688e+06	305268	425767	0	0	0	0	0	0	0	0	0	0	0	0	0	0
12	1,2-DIDECANOYL-SN-GLYCERO-3-PHOSPHOCHOLINE	C28H56NO8P	0	0	0	0	0	0	0	0	0	0	0	0	0	0	0	0	0	0	0	0	0	0	0	0
13	1,25-Dihydroxyvitamin D3	C27H44O3	0	0	0	0	0	0	0	0	0	0	0	0	0	0	0	0	0	0	0	0	0	0	0	0
14	10-HYDROXYDECANOATE	C10H20O3	1.6947e+07	2.67525e+07	2.12106e+07	2.01477e+07	1.86242e+07	1.86009e+07	1.60231e+07	1.50487e+07	1.37352e+07	1.65907e+07	1.5357e+07	1.60699e+07	2.26589e+07	2.47413e+07	2.16024e+07	1.60568e+07	2.01885e+07	3.44899e+07	1.50424e+07	1.53587e+07	1.57606e+07	1.49903e+07	1.68383e+07	1.30835e+07
15	11-dehydro Thromboxane B2	C20H32O6	0	0	0	0	0	0	0	0	0	0	0	0	0	0	0	0	0	0	0	0	0	0	0	0
16	2-ACETAMIDO-2-DEOXY-BETA-D-GLUCOSYLAMINE	C8H16N2O5	0	0	0	0	0	0	0	0	0	0	0	0	0	0	0	0	0	0	0	0	0	0	0	0
17	2-AMINOPHENOL	C6H7NO	0	0	0	0	0	0	0	0	0	0	0	0	0	0	0	0	0	0	0	0	0	0	0	0
18	2-DEOXY-D-GLUCOSE	C6H12O5	1.44686e+07	1.31388e+07	1.43457e+07	1.49195e+07	1.35167e+07	1.29247e+07	1.57603e+07	1.40743e+07	1.76019e+07	1.91685e+07	1.77192e+07	1.32701e+07	1.43112e+07	1.54563e+07	1.65643e+07	1.99249e+07	1.95174e+07	1.69261e+07	1.73279e+07	1.67914e+07	1.65069e+07	1.52485e+07	1.90768e+07	1.6808e+07
19	2-HYDROXY-4-(METHYLTHIO)BUTYRIC ACID	C5H10O3S	1.42446e+06	0	146247	712955	1.44957e+06	128589	2.39866e+06	3.90879e+06	2.64976e+06	1.94955e+06	3.40375e+06	1.68451e+06	6.61794e+06	0	0	3.80707e+06	1.3538e+07	531105	1.17152e+07	5.07258e+06	7.05872e+06	7.82812e+06	9.43881e+06	2.2862e+06
20	2-HYDROXYBUTYRIC ACID	C4H8O3	5.60923e+07	2.48578e+08	6.19825e+08	6.4875e+07	3.87641e+07	2.72543e+08	2.76451e+07	5.82363e+07	4.30324e+07	2.643e+07	7.3881e+07	5.68114e+07	6.05795e+08	1.9461e+09	4.53709e+09	4.91225e+08	5.62092e+08	1.93276e+09	3.8529e+08	4.42562e+08	4.08935e+08	2.36041e+08	5.4529e+08	5.9927e+08
21	2-HYDROXYPYRIDINE	C5H5NO	0	0	0	0	0	0	0	0	0	0	0	0	0	0	0	0	0	0	0	0	0	0	0	0
22	2-METHYLGLUTARIC ACID	C6H10O4	1.57964e+06	6.25356e+06	2.87005e+06	2.58902e+06	1.51846e+06	1.62824e+06	1.15727e+06	1.65099e+06	1.83515e+06	956593	1.71178e+06	3.06871e+06	8.59389e+06	7.31255e+06	1.55956e+07	5.63553e+06	7.12955e+06	6.89855e+06	1.19434e+07	1.15628e+07	1.07236e+07	1.08017e+07	8.70376e+06	1.57385e+07
23	2-METHYLPROPANAL OXIME	C4H9NO	0	0	0	0	0	0	0	0	0	0	0	0	0	0	0	0	0	0	0	0	0	0	0	0
24	2-METHYLPROPANOATE	C4H8O2	8.82178e+06	4.19585e+06	4.44261e+06	8.18288e+06	3.19985e+07	2.65961e+07	1.7368e+07	2.86919e+07	2.19292e+07	2.3849e+07	1.59224e+07	3.0008e+07	1.64569e+07	1.48725e+07	1.30648e+07	1.03013e+07	1.44563e+07	1.00095e+07	1.22441e+07	9.18958e+06	1.17968e+07	1.56225e+07	1.57139e+07	8.54881e+06
25	2-OXOBUTANOATE	C4H6O3	0	0	0	0	0	0	0	0	0	0	0	0	0	0	0	0	0	0	0	0	0	0	0	0
26	2,4-DIHYDROXYPTERIDINE	C6H4N4O2	0	0	0	0	0	0	0	0	0	0	0	0	0	0	0	0	0	0	0	0	0	0	0	0
27	2,4-DIHYDROXYPYRIMIDINE-5-CARBOXYLIC ACID	C5H4N2O4	0	0	0	0	0	0	0	0	0	0	0	0	0	0	0	0	0	0	0	0	0	0	0	0
28	2,6-DIHYDROXYPYRIDINE	C5H5NO2	0	0	0	0	0	0	0	0	0	0	0	0	0	0	0	0	0	0	0	0	0	0	0	0
29	2'-DEOXYADENOSINE 5'-TRIPHOSPHATE	C10H16N5O12P3	0	0	0	0	0	0	0	0	0	0	0	0	0	0	0	0	0	0	0	0	0	0	0	0
30	2'-DEOXYCYTIDINE 5'-DIPHOSPHATE	C9H15N3O10P2	0	0	0	0	0	0	0	0	0	0	0	0	0	0	0	0	0	0	0	0	0	0	0	0
31	2'-DEOXYCYTIDINE 5'-MONOPHOSPHATE	C9H14N3O7P	0	0	0	0	0	0	0	0	0	0	0	0	0	0	0	0	0	0	0	0	0	0	0	0
32	2'-DEOXYGUANOSINE	C4H7NOS	0	0	0	0	0	0	0	0	0	0	0	0	0	0	0	0	0	0	0	0	0	0	0	0
33	2'-DEOXYGUANOSINE 5'-MONOPHOSPHATE	C10H14N5O7P	0	0	0	0	0	0	0	0	0	0	0	0	0	0	0	0	0	0	0	0	0	0	0	0
34	2'-DEOXYGUANOSINE 5'-TRIPHOSPHATE	C10H16N5O13P3	0	0	0	0	0	0	0	0	0	0	351090	0	0	0	0	0	0	0	0	0	0	0	0	0
35	2'-DEOXYURIDINE 5'-MONO-PHOS-PHATE	C9H13N2O8P	0	0	0	0	0	0	0	0	0	0	0	0	0	0	0	0	0	0	0	0	0	0	0	0
36	3-(2-HYDROXYPHENYL)PROPANOATE	C9H10O3	3.06987e+06	1.98858e+07	1.30443e+07	9.26668e+06	3.08617e+06	7.32002e+06	2.45978e+06	3.35025e+06	1.92594e+06	1.61059e+06	899461	1.75836e+06	2.16979e+07	2.73801e+07	2.92037e+07	2.97475e+07	3.74335e+07	1.55882e+07	2.61092e+07	3.30246e+07	1.39873e+07	1.58273e+07	1.03676e+07	1.87524e+07
37	3-(4-HYDROXYPHENYL)LACTATE	C9H10O4	4.30871e+07	2.35849e+07	3.04254e+07	7.18765e+07	2.76194e+07	5.01438e+07	4.25639e+07	3.75751e+07	2.47138e+07	5.74538e+07	3.26286e+07	3.28643e+07	1.14053e+08	7.15605e+07	6.25583e+07	2.8031e+08	1.61399e+08	1.28079e+08	1.69986e+08	1.85432e+08	1.2785e+08	1.01183e+08	1.04767e+08	1.58622e+08
38	3-(4-HYDROXYPHENYL)PYRUVATE	C9H8O4	1.67767e+06	1.09114e+06	825582	3.14038e+06	625585	2.85404e+06	845091	981657	1.55154e+06	1.86594e+06	563597	1.41891e+06	6.43226e+07	4.23254e+07	2.85305e+07	1.14576e+08	5.02184e+07	5.17539e+07	8.72964e+07	5.41218e+07	6.73334e+07	4.38371e+07	3.41149e+07	6.79789e+07
39	3-ALPHA,11-BETA,17-ALPHA,21-TETRAHYDROXY- 5-ALPHA-PREGNAN-20-ONE	C21H34O5	0	0	0	0	0	0	0	0	0	0	0	0	0	0	0	0	0	0	0	0	0	0	0	0
40	3-AMINO-4-HYDROXYBENZOIC ACID	C7H7NO3	0	0	0	0	0	0	0	0	0	0	0	0	0	0	0	0	0	0	0	0	0	0	0	0
41	3-AMINO-5-HYDROXYBENZOIC ACID	C7H7NO3	0	0	0	0	0	0	0	0	0	0	0	0	0	0	0	0	0	0	0	0	0	0	0	0
42	3-DEHYDROSHIKIMATE	C7H8O5	0	0	0	0	0	0	0	0	0	0	0	0	0	0	0	0	0	0	0	0	0	0	0	0
43	3-HYDROXY-3-METHYLGLUTARATE	C6H10O5	2.53071e+07	1.73515e+08	1.0814e+08	8.22878e+07	2.00235e+07	2.26031e+07	2.34525e+07	1.99674e+07	2.85026e+07	5.00131e+06	6.54624e+06	5.24768e+06	9.79552e+07	5.35291e+07	3.03235e+07	1.96848e+07	5.43467e+07	3.29031e+07	3.52393e+07	1.86043e+07	1.95874e+07	2.04023e+07	2.04305e+07	1.65643e+07
44	3-HYDROXYANTHRANILATE	C7H7NO3	0	0	0	0	0	0	0	0	0	0	0	0	0	0	0	0	0	0	0	0	0	0	0	0
45	3-HYDROXYBENZOATE	C7H6O3	0	0	0	0	0	0	0	0	0	0	0	0	0	0	0	0	0	0	0	0	0	0	0	0
46	3-HYDROXYBUTANOIC ACID	C4H8O3	6.23444e+07	1.06141e+08	8.61422e+07	6.53825e+07	3.77333e+07	9.80303e+07	4.08378e+07	5.11199e+07	3.43483e+07	2.83637e+07	5.52589e+07	4.09116e+07	4.34736e+08	7.98295e+08	6.2383e+08	4.38527e+08	3.42236e+08	7.45022e+08	3.50311e+08	3.55593e+08	2.90745e+08	2.46266e+08	3.51559e+08	3.25807e+08
47	3-HYDROXYPHENYLACETATE	C8H8O3	0	0	0	0	0	0	0	0	0	0	0	0	0	0	0	0	0	0	0	0	0	0	0	0
48	3-METHOXY-4-HYDROXYMANDELATE	C9H10O5	0	0	0	0	0	0	0	0	0	0	0	0	0	0	0	0	0	0	0	0	0	0	0	0
49	3-METHOXY-L-TYROSINE	C10H13NO4	0	0	0	0	0	0	0	0	0	0	0	0	0	0	0	0	0	0	0	0	0	0	0	0
50	3-METHOXYTYRAMINE	C9H13NO2	0	0	0	0	0	0	0	0	0	0	0	0	0	0	0	0	0	0	0	0	0	0	0	0
51	3-METHYL-2-OXINDOLE	C9H9NO	0	0	0	0	0	0	0	0	0	0	0	0	0	0	0	0	0	0	0	0	0	0	0	0
52	3-METHYLADENINE	C6H7N5	0	0	0	0	0	0	0	0	0	0	0	0	0	0	0	0	0	0	0	0	0	0	0	0
53	3-METHYLCROTONYL-COA	C26H42N7O17P3S	0	0	0	0	0	0	0	0	0	0	0	0	0	0	0	0	0	0	0	0	0	0	0	0
54	3-METHYLGLUTARIC ACID	C6H10O4	2.93215e+07	2.3072e+08	1.59395e+08	1.21613e+08	2.50763e+07	1.85812e+07	2.57418e+07	3.35484e+07	3.92858e+07	1.37573e+07	1.38932e+07	1.26428e+07	8.31792e+07	5.27982e+07	2.91966e+07	2.63536e+07	6.80773e+07	4.75742e+07	2.56498e+07	1.90976e+07	2.07733e+07	2.12119e+07	2.06869e+07	1.71266e+07
55	3-METHYLHISTAMINE	C6H11N3	1.47194e+07	1.26697e+07	1.49074e+07	2.04768e+07	1.48806e+07	2.15072e+07	2.62156e+07	3.07542e+07	2.27653e+07	2.12982e+07	2.1202e+07	2.1964e+07	0	0	0	0	0	0	0	0	0	0	0	0
56	3-NITRO-L-TYROSINE	C9H10N2O5	0	0	0	0	0	0	0	0	0	0	0	0	0	0	0	0	0	0	0	0	0	0	0	0
57	3-SULFINO-L-ALANINE	C3H7NO4S	0	0	0	0	0	0	0	0	0	0	0	0	0	0	0	0	0	0	0	0	0	0	0	0
58	3-UREIDOPROPIONATE	C4H8N2O3	0	0	0	0	0	0	0	0	0	0	0	0	0	0	0	0	0	0	0	0	0	0	0	0
59	3,3',5'-TRIIODOTHYRONINE	C15H12I3NO4	0	0	0	0	0	0	0	0	0	0	0	0	0	0	0	0	0	0	0	0	0	0	0	0
60	3,4-DIHYDROXY-L-PHENYLALANINE	C9H11NO4	0	0	0	0	0	0	0	0	0	0	0	0	0	0	0	0	0	0	0	0	0	0	0	0
61	3,4-DIHYDROXYBENZOATE	C7H6O4	0	0	0	0	0	0	0	0	0	0	0	0	0	0	0	0	0	0	0	0	0	0	0	0
62	3,4-DIHYDROXYPHENYL GLYCOL	C8H10O4	0	0	0	0	0	0	0	0	0	0	0	0	0	0	0	0	0	0	0	0	0	0	0	0
63	3,4-DIHYDROXYPHENYLACETATE	C8H8O4	0	0	0	0	0	0	0	0	0	0	0	0	0	0	0	0	0	0	0	0	0	0	0	0
64	3,5-DIIODO-L-THYRONINE	C15H13I2NO4	0	0	0	0	0	0	0	0	0	0	0	0	0	0	0	0	0	0	0	0	0	0	0	0
65	3,5-DIIODO-L-TYROSINE	C9H9I2NO3	0	0	0	0	0	0	0	0	0	0	0	0	0	0	0	0	0	0	0	0	0	0	0	0
66	3ALPHA-HYDROXY-5BETA-CHOLANATE	C24H40O3	0	0	0	0	0	0	0	0	0	0	0	0	0	0	0	0	0	0	0	0	0	0	0	0
67	4-ACETAMIDOBUTANOATE	C6H11NO3	0	0	0	0	0	0	0	0	0	0	0	0	1.998e+07	1.95451e+07	1.67233e+07	2.19885e+07	2.55064e+07	1.44685e+07	2.14649e+07	3.14963e+07	2.26271e+07	2.93549e+07	2.51007e+07	1.95957e+07
68	4-AMINOBENZOATE	C7H7NO2	0	0	0	0	0	0	0	0	0	0	0	0	0	0	0	0	0	0	0	0	0	0	0	0
69	4-COUMARATE	C9H8O3	0	0	0	0	0	0	0	0	0	0	0	0	2.49359e+07	3.50216e+06	2.32676e+06	3.41527e+07	2.13249e+07	0	2.51894e+07	1.24519e+07	2.44748e+07	2.62267e+06	1.01572e+06	1.81877e+07
70	4-GUANIDINOBUTANOATE	C5H11N3O2	6.65153e+08	1.18916e+08	3.82731e+08	2.63512e+08	5.40815e+08	1.46001e+07	6.83197e+07	1.04536e+08	8.10119e+07	1.03141e+08	9.65427e+07	1.05079e+08	4.32101e+07	1.50506e+07	2.45109e+07	3.06914e+08	1.39811e+08	1.28779e+07	1.10241e+08	9.68137e+07	6.10056e+07	4.0292e+07	4.20522e+07	1.06301e+08
71	4-HYDROXY-2-QUINOLINECARBOXYLIC ACID	C10H7NO3	0	0	0	0	0	0	0	0	0	0	0	0	3.11456e+06	449580	321948	1.11768e+06	4.00578e+06	984119	2.27406e+06	2.84328e+06	2.92454e+06	1.5152e+06	2.70383e+06	2.59186e+06
72	4-HYDROXY-3-METHOXYPHENYLGLYCOL	C9H12O4	916307	9.41334e+06	5.16418e+06	3.99418e+06	1.02324e+06	787114	1.11304e+06	1.39492e+06	1.57934e+06	1.04895e+06	610118	557492	2.87943e+06	2.6357e+06	755355	0	3.3854e+06	553359	274258	321573	250287	0	369201	341259
73	4-HYDROXY-L-PHENYLGLYCINE	C8H9NO3	0	0	0	0	0	0	0	0	0	0	0	0	0	0	0	0	0	0	0	0	0	0	0	0
74	4-HYDROXYBENZOATE	C7H6O3	0	0	0	0	0	0	0	0	0	0	0	0	0	0	0	0	0	0	0	0	0	0	0	0
75	4-HYDROXYPROLINE	C5H9NO3	1.08325e+08	1.57433e+07	1.65643e+08	8.64785e+07	1.28236e+08	5.39409e+07	8.98054e+08	1.02811e+09	1.2864e+09	1.35197e+09	1.43078e+09	9.56757e+08	3.60193e+08	1.48152e+08	2.18652e+08	5.11308e+08	4.52116e+08	3.66332e+08	5.9239e+08	4.99331e+08	8.30017e+08	5.83128e+08	7.84286e+08	4.60198e+08
76	4-IMIDAZOLEACETIC ACID	C5H6N2O2	1.46704e+07	1.03457e+07	8.25138e+06	2.76748e+07	1.36108e+07	1.22395e+07	1.97376e+07	2.24157e+07	1.55306e+07	1.08886e+07	1.30152e+07	1.70969e+07	1.78028e+07	1.309e+07	1.01636e+07	4.39361e+07	2.64477e+07	1.31411e+07	3.01725e+07	3.48576e+07	2.58658e+07	2.19185e+07	1.62274e+07	2.97008e+07
77	4-METHYL-2-OXO-PENTANOIC ACID	C6H10O3	3.1835e+07	2.10556e+08	1.60425e+08	1.15348e+08	3.00017e+07	2.17557e+07	3.18609e+07	3.83379e+07	4.35454e+07	1.81638e+07	1.72165e+07	1.8231e+07	7.71761e+07	5.28486e+07	2.77377e+07	2.58791e+07	7.15513e+07	4.68549e+07	2.9169e+07	1.99684e+07	2.0052e+07	1.86305e+07	1.73639e+07	1.77817e+07
78	4-PYRIDOXATE	C8H9NO4	0	0	0	0	0	0	0	0	0	0	0	0	0	0	0	0	0	0	0	0	0	0	0	0
79	5-AMINOIMIDAZOLE-4-CARBOXAMIDE-1-BETA-D-RIBOFURANOSYL 5'-MONOPHOSPHATE	C9H15N4O8P	5.70838e+07	5.99904e+06	1.34889e+07	9.18235e+06	4.88895e+07	1.28744e+07	8.76869e+06	8.69611e+06	1.84643e+06	5.17574e+06	1.16979e+06	5.24728e+06	0	0	0	0	0	0	0	0	0	0	0	0
80	5-AMINOLEVULINIC ACID	C5H9NO3	0	0	0	0	0	0	0	0	0	0	0	0	0	0	0	0	0	0	0	0	0	0	0	0
81	5-AMINOPENTANOATE	C5H11NO2	1.05914e+08	9.45627e+07	7.21576e+07	1.17779e+08	1.06386e+08	5.49803e+07	6.55561e+07	7.50198e+07	2.15428e+07	8.93065e+07	7.84375e+07	6.31185e+07	5.01222e+06	6.35408e+06	1.13426e+07	2.75645e+07	1.02307e+07	0	8.06544e+06	6.11077e+06	9.31465e+06	1.31076e+07	3.80875e+07	0
82	5-HYDROXY-L-TRYPTOPHAN	C11H12N2O3	0	0	0	0	0	0	0	0	0	0	0	0	0	0	0	0	0	0	0	0	0	0	0	0
83	5-HYDROXYINDOLEACETATE	C10H9NO3	0	0	0	0	0	0	0	0	0	0	0	0	0	0	0	0	0	0	0	0	0	0	0	0
84	5-METHYLCYTOSINE HYDROCLORIDE	C5H7N3O	0	0	0	0	0	0	0	0	0	0	0	0	1.41289e+06	1.44705e+06	571578	3.046e+06	0	944857	1.46251e+06	1.63952e+06	1.36185e+06	421380	920107	1.87561e+06
85	5-OXO-PROLINE (Pyroglutamic acid)	C5H7NO3	6.9697e+08	2.44723e+08	2.24982e+08	4.03695e+08	2.51156e+08	2.92297e+08	1.96748e+08	2.25965e+08	3.15401e+08	2.97628e+08	3.22538e+08	1.66812e+08	2.27946e+08	4.09932e+08	2.57933e+08	3.20664e+08	5.94643e+08	2.48465e+08	3.19769e+08	3.22782e+08	3.01192e+08	2.19265e+08	2.24844e+08	2.77054e+08
86	5-VALEROLACTONE	C5H8O2	3.26608e+07	1.43634e+08	1.13446e+08	8.39301e+07	2.62864e+07	2.59093e+07	2.83102e+07	3.1334e+07	1.46066e+07	1.66603e+07	747918	1.3834e+07	0	0	0	0	0	0	0	0	0	0	0	0
87	5,6-DIHYDROURACIL	C4H6N2O2	2.77556e+06	2.04537e+06	2.57219e+06	4.33831e+06	2.22996e+06	3.46756e+06	3.08896e+06	1.87493e+06	1.99808e+06	3.1945e+06	1.7765e+06	2.71265e+06	2.50587e+06	3.14655e+06	3.8957e+06	7.60879e+06	2.26258e+06	7.42137e+06	3.68888e+06	2.43758e+06	3.37623e+06	4.09637e+06	3.9494e+06	2.0626e+06
88	5'-METHYLTHIOADENOSINE	C11H15N5O3S	1.68529e+07	1.45934e+07	1.00469e+07	1.10266e+07	1.61737e+07	1.16178e+07	1.58926e+07	1.24939e+07	5.87672e+06	2.38575e+07	7.64348e+06	9.94528e+06	528362	374972	0	1.15685e+06	1.74327e+06	1.08315e+06	1.44318e+06	887615	755446	844925	759236	622065
89	6-HYDROXYNICOTINATE	C6H5NO3	0	0	0	0	0	0	0	0	0	0	0	0	0	0	0	0	0	0	0	0	0	0	0	0
90	6-PHOSPHOGLUCONIC ACID	C6H13O10P	4.22063e+06	1.91118e+06	3.95214e+06	1.65589e+06	4.70252e+06	1.3309e+06	5.06965e+06	3.43554e+06	2.2032e+06	3.02548e+06	3.57087e+06	2.66806e+06	0	0	0	0	0	0	0	0	0	0	0	0
91	ACETOACETATE	C4H6O3	0	0	0	0	0	0	0	0	0	0	0	0	0	0	0	0	0	0	0	0	0	0	0	0
92	ACETOIN	C4H8O2	0	0	0	0	0	0	0	0	0	0	0	0	0	0	0	0	0	0	0	0	0	0	0	0
93	Acetyl COA	C23H38N7O17P3S	3.93769e+06	8.25909e+06	6.63181e+06	4.2566e+06	5.53972e+06	1.47924e+07	3.38057e+06	2.62379e+06	1.2598e+06	3.93522e+06	2.81885e+06	3.71381e+06	0	0	0	0	0	0	0	0	0	0	0	0
94	ADENINE	C5H5N5	2.54586e+08	1.85792e+08	1.57314e+08	1.46821e+08	2.28875e+08	1.81208e+08	1.90252e+08	3.00956e+08	3.00701e+08	5.34153e+08	6.01437e+08	2.59919e+08	1.50121e+07	1.51711e+07	1.18197e+07	1.84726e+07	3.70573e+07	1.25565e+07	2.30564e+07	2.79672e+07	1.77405e+07	2.29001e+07	1.45009e+07	1.87578e+07
95	ADENOSINE	C10H13N5O4	4.64866e+08	4.40843e+08	5.18844e+08	2.86235e+08	5.36629e+08	8.09257e+08	4.29829e+08	5.12639e+08	5.68418e+08	1.44132e+09	5.15126e+08	5.38519e+08	1.69485e+08	5.10234e+08	6.64781e+07	4.19198e+07	8.53464e+08	4.86663e+07	2.80504e+08	9.35134e+08	2.30907e+08	5.00261e+07	2.5602e+08	2.06665e+08
96	ADENOSINE 2',3'-CYCLIC MONOPHOSPHATE	C10H12N5O6P	0	0	0	0	0	0	0	0	0	0	0	0	0	0	0	0	0	0	0	0	0	0	0	0
97	Adenosine diphosphoribose(ADPR)	C10H15N5O10P2	4.57521e+08	7.08439e+08	7.38167e+08	3.12327e+08	7.27718e+08	3.51751e+08	5.28024e+08	2.55449e+08	1.55282e+08	3.43151e+08	2.7247e+08	2.36501e+08	0	0	0	0	0	0	0	0	0	0	0	0
98	ADENOSINE-5'-DIPHOSPHOGLUCOSE	C10H14N5O7P	0	0	0	0	0	0	0	0	0	0	0	0	0	0	0	0	0	0	0	0	0	0	0	0
99	Adenylosuccinic acid	C16H25N5O15P2	4.52567e+07	4.65339e+07	7.90007e+07	4.60939e+07	4.18758e+07	3.48698e+07	6.87616e+07	3.69744e+07	2.5778e+07	6.03683e+07	6.48219e+07	6.41105e+07	0	0	0	0	0	0	0	0	0	0	0	0
100	ADIPIC ACID	C14H18N5O11P	0	0	0	0	0	0	0	0	0	0	0	0	0	0	0	0	0	0	0	0	0	0	0	0
101	ADP	C10H12N5O6P	3.41592e+08	4.1289e+08	3.71611e+08	3.05027e+08	3.01049e+08	1.94332e+08	2.56124e+08	2.29128e+08	2.39024e+08	2.98735e+08	2.32306e+08	2.50483e+08	0	0	0	0	0	0	0	0	0	0	0	0
102	ALANINE	C3H7NO2	9.59537e+08	9.46912e+08	8.7298e+08	8.39305e+08	9.83554e+08	8.62134e+08	1.24218e+09	1.13119e+09	1.01774e+09	9.12908e+08	9.77984e+08	9.86648e+08	9.3613e+08	9.69977e+08	6.2788e+08	1.07354e+09	1.01512e+09	7.42688e+08	1.0026e+09	9.67281e+08	1.25459e+09	7.01977e+08	1.0545e+09	1.12703e+09
103	ALLANTOIN	C6H10O4	3.34618e+07	3.42387e+07	3.85673e+07	2.63023e+07	2.43204e+07	3.66145e+07	3.17949e+07	3.02889e+07	2.86057e+07	3.11771e+07	3.64478e+07	2.37664e+07	2.22085e+08	2.20008e+08	3.19299e+08	1.9017e+08	1.16303e+08	1.96262e+08	2.74757e+08	2.91854e+08	3.44038e+08	2.94671e+08	3.22558e+08	2.39304e+08
104	ALPHA-AMINOADIPATE	C4H6N4O3	1.05005e+08	1.54968e+08	1.41564e+08	7.13525e+07	9.34736e+07	1.41289e+08	2.60367e+07	2.46813e+07	2.72854e+07	2.87051e+07	4.00269e+07	2.50617e+07	7.58056e+07	1.10357e+08	1.20445e+08	6.44254e+07	8.76596e+07	1.77391e+08	1.35146e+08	1.38149e+08	1.23479e+08	1.18704e+08	1.49843e+08	1.52548e+08
105	ALPHA-D-GLUCOSE 1-PHOSPHATE	C6H11NO4	5.20124e+08	8.38184e+07	4.44902e+08	8.43502e+07	4.27295e+08	2.85374e+08	4.37932e+08	5.808e+08	1.0773e+08	2.2295e+08	3.03095e+08	2.28002e+08	4.28677e+06	4.38763e+06	5.25596e+06	3.09895e+06	4.53776e+06	3.9275e+06	6.26377e+06	7.44425e+06	3.16368e+06	4.55945e+06	3.20989e+06	7.40492e+06
106	ALPHA-KETOGLUTARIC ACID	C6H13O9P	1.65812e+07	1.81308e+07	1.73473e+07	9.72851e+07	1.28892e+07	1.93938e+07	2.75915e+07	3.06696e+07	4.69061e+07	4.2271e+07	2.42553e+07	2.95499e+07	5.91505e+07	9.06775e+07	2.95609e+08	2.36971e+08	8.66271e+07	1.18257e+08	3.91292e+08	3.65607e+08	4.62983e+08	3.44878e+08	2.94215e+08	3.65383e+08
107	ALPHA-TOCOPHEROL	C5H6O5	0	0	0	0	0	0	0	0	0	0	0	0	0	0	0	0	0	0	0	0	0	0	0	0
108	AMINOISOBUTANOATE	C29H50O2	1.09789e+08	1.08801e+08	1.12927e+08	1.01102e+08	9.84535e+07	8.52634e+07	1.01926e+08	9.68821e+07	1.04422e+08	1.11405e+08	1.0428e+08	1.07119e+08	2.04752e+07	1.1422e+07	1.53054e+07	2.05613e+07	1.79057e+07	1.45553e+07	2.30363e+07	1.83263e+07	2.12473e+07	2.12388e+07	1.97672e+07	2.04545e+07
109	AMP	C15H23N5O14P2	2.31669e+07	3.73805e+07	2.8549e+07	4.14691e+07	3.0872e+07	2.80014e+07	7.83909e+06	1.0369e+07	6.87657e+06	5.11666e+06	7.13807e+06	1.18284e+07	0	1.7081e+07	0	0	1.19463e+07	0	1.55446e+07	8.39432e+08	0	0	2.28937e+06	1.43189e+07
110	ANADAMINE	C4H9NO2	0	0	0	0	0	0	0	0	0	0	0	0	0	0	0	0	0	0	0	0	0	0	0	0
111	ANILINE-2-SULFONIC ACID	C22H37NO2	0	0	0	0	0	0	0	0	0	0	0	0	0	0	0	0	0	0	0	0	0	0	0	0
112	ANSERINE	C10H16N4O3	2.0485e+10	1.73029e+10	1.95763e+10	2.80589e+10	1.92005e+10	2.58381e+10	3.32789e+10	3.68091e+10	3.10309e+10	2.62405e+10	2.78677e+10	2.9947e+10	6.06698e+07	3.54687e+07	7.35088e+07	5.27821e+07	1.14781e+08	8.22959e+07	1.40562e+08	1.22254e+08	7.80241e+07	2.19225e+08	7.05602e+07	7.88665e+07
113	ANTHRANILATE	C6H7NO3S	0	0	0	0	0	0	0	0	0	0	0	0	2.95901e+06	2.28091e+06	1.7671e+06	2.64044e+06	2.7267e+06	1.64187e+06	2.98505e+06	2.42972e+06	3.37096e+06	2.69533e+06	2.58601e+06	2.55241e+06
114	ARABINOSE	C7H7NO2	1.93661e+06	1.4967e+06	1.72325e+06	2.88971e+06	2.32429e+06	1.60042e+06	2.42584e+06	2.92779e+06	3.94854e+06	4.58615e+06	4.00448e+06	2.07739e+06	1.65227e+06	1.9209e+06	1.74126e+06	2.38658e+06	5.7481e+06	1.65669e+06	2.76775e+06	3.79172e+06	3.12579e+06	3.39939e+06	3.1484e+06	3.00634e+06
115	ARACHIDIC ACID	C5H10O5	1.39185e+06	2.72301e+06	2.13291e+06	3.0715e+06	2.12313e+06	1.42609e+06	1.99814e+06	1.62935e+06	826193	2.00563e+06	1.47379e+06	2.0919e+06	0	0	0	0	0	0	0	0	0	0	0	0
116	ARGININE	C6H14N4O2	2.93194e+09	2.71846e+09	2.30805e+09	2.07499e+09	2.74185e+09	3.89901e+09	2.27094e+09	1.74641e+09	1.29864e+09	1.65151e+09	2.21588e+09	2.52894e+09	3.1107e+09	3.51975e+09	2.38665e+09	3.07759e+09	3.53628e+09	3.4907e+09	3.41346e+09	2.95263e+09	2.92862e+09	2.57947e+09	2.6838e+09	2.84406e+09
117	ARGININOSUCCINATE	C10H18N4O6	5.55422e+07	5.38245e+07	3.75652e+07	3.3596e+07	3.52023e+07	4.52898e+07	1.92288e+07	9.76466e+06	4.79141e+06	1.55e+07	1.70974e+07	2.56826e+07	8.36315e+06	1.21545e+07	1.7503e+07	8.42483e+06	9.67928e+06	1.10884e+07	1.21092e+07	1.08411e+07	1.19732e+07	1.12174e+07	8.78979e+06	1.2438e+07
118	ASPARAGINE	C4H8N2O3	1.49552e+08	2.01007e+08	1.69907e+08	2.70569e+08	1.63708e+08	1.95088e+08	8.71247e+07	1.08977e+08	9.94721e+07	8.22868e+07	9.08302e+07	8.5479e+07	1.91938e+08	2.34668e+08	1.5875e+08	2.89602e+08	2.00108e+08	2.23461e+08	1.92035e+08	1.69044e+08	2.4394e+08	1.69202e+08	1.93757e+08	2.22026e+08
119	ASPARTIC ACID	C20H40O2	2.6201e+08	2.60211e+08	2.02646e+08	3.6169e+08	4.22214e+08	1.1153e+08	3.86224e+08	2.29491e+08	3.13291e+08	3.54475e+08	4.77236e+08	2.40765e+08	3.29853e+07	2.58374e+07	2.74068e+07	4.91793e+07	4.65008e+07	3.52919e+07	5.46424e+07	5.01617e+07	2.98342e+07	2.70323e+07	2.98854e+07	3.45882e+07
120	ATP	C15H23N5O14P2	5.73241e+07	5.14804e+07	7.84276e+07	7.52408e+07	7.09744e+07	4.82955e+07	1.49197e+08	1.18055e+08	8.22356e+07	1.49413e+08	1.68788e+08	1.30569e+08	0	0	0	0	0	0	0	0	0	0	0	0
121	AZELAIC ACID	C4H7NO4	8.29224e+06	1.40747e+07	7.89148e+06	8.4332e+06	4.23587e+06	4.66073e+06	4.45083e+06	5.97567e+06	6.1125e+06	5.25555e+06	5.53754e+06	4.69102e+06	1.13199e+07	6.50337e+06	7.02119e+06	1.45762e+07	6.61607e+06	5.73911e+06	8.14934e+06	6.99207e+06	9.01599e+06	8.14539e+06	5.96267e+06	7.13921e+06
122	BENZOATE	C9H16O4	0	0	0	0	0	0	0	0	0	0	0	0	0	0	0	0	0	0	0	0	0	0	0	0
123	BENZYLAMINE	C7H5NaO2	0	0	0	0	0	0	0	0	0	0	0	0	0	0	0	0	0	0	0	0	0	0	0	0
124	BETAINE	C7H9N	1.3304e+10	1.30645e+10	1.31507e+10	1.84899e+10	1.34825e+10	1.0788e+10	1.23385e+10	1.35429e+10	1.46758e+10	9.56844e+09	1.21537e+10	1.03136e+10	2.36821e+10	2.25332e+10	2.14993e+10	3.20443e+10	2.41234e+10	1.86704e+10	2.61357e+10	2.44633e+10	2.69742e+10	1.67598e+10	2.07789e+10	2.25226e+10
125	BILIVERDIN	C21H28N7O17P3	0	0	0	0	0	0	0	0	0	0	0	0	0	0	0	0	0	0	0	0	0	0	0	0
126	BIOTIN	C33H34N4O6	0	0	0	0	0	0	0	0	0	0	0	0	0	0	0	0	0	0	0	0	0	0	0	0
127	BIS(2-ETHYLHEXYL)PHTHALATE	C10H16N2O3S	2.43795e+07	1.16238e+07	1.28074e+07	1.95052e+07	2.33743e+07	4.42231e+07	2.42061e+07	2.44784e+07	1.42061e+07	2.96134e+07	9.64717e+06	3.16443e+07	2.7164e+06	1.44838e+06	4.86922e+06	2.01288e+06	5.53509e+06	2.24308e+06	1.52427e+06	1.35969e+06	1.78223e+06	1.1253e+06	1.39104e+06	500540
128	BUTANAL	C24H38O4	0	0	0	0	0	0	0	0	0	0	0	0	0	0	0	0	0	0	0	0	0	0	0	0
129	BUTANOATE	C4H8O	1.03812e+07	9.82644e+06	1.01184e+07	1.09827e+07	5.19262e+06	8.42917e+06	1.23697e+07	9.27424e+06	1.31042e+07	7.82887e+06	8.08841e+06	8.20788e+06	5.0063e+07	4.67502e+07	3.98226e+07	1.49231e+08	6.41372e+07	6.98313e+07	4.74578e+07	4.45972e+07	4.85092e+07	4.7562e+07	4.82689e+07	3.82139e+07
130	CAFFEATE	C4H8O2	0	0	0	0	0	0	0	0	0	0	0	0	0	0	0	0	0	0	0	0	0	0	0	0
131	CAFFEINE	C9H8O4	0	0	0	0	0	0	0	0	0	0	0	0	0	0	0	0	0	0	0	0	0	0	0	0
132	cAMP	C10H16N5O13P3	0	0	0	0	0	0	0	0	0	0	0	0	0	0	0	0	0	0	0	0	0	0	0	0
133	CAPRYLIC ACID	C8H10N4O2	2.0618e+07	3.67322e+07	3.1166e+07	2.49511e+07	1.70824e+07	1.71838e+07	2.41568e+07	1.54178e+07	1.94323e+07	1.37505e+07	1.04897e+07	1.23893e+07	1.02113e+09	1.11607e+09	6.2722e+08	7.34097e+08	9.56461e+08	9.82003e+08	4.7652e+08	6.25838e+08	4.79917e+08	4.18751e+08	4.37741e+08	4.25657e+08
134	CARNITINE	C7H15NO3	6.38645e+10	4.99704e+10	5.90929e+10	6.84808e+10	6.09636e+10	5.99869e+10	6.03514e+10	5.129e+10	5.03609e+10	5.34887e+10	5.65895e+10	5.51595e+10	3.01837e+10	2.31692e+10	2.04166e+10	2.94841e+10	2.78786e+10	3.41495e+10	3.40409e+10	3.08452e+10	3.03668e+10	2.81744e+10	2.55132e+10	2.82662e+10
135	CARNOSINE	C8H16O2	2.27461e+09	3.23117e+09	3.0921e+09	8.46707e+09	2.06306e+09	5.55151e+09	1.13585e+10	1.79979e+10	1.29007e+10	1.16161e+10	1.16127e+10	1.29188e+10	1.6202e+07	9.4612e+06	2.12338e+07	2.7957e+07	2.35767e+07	2.61004e+07	6.93234e+07	6.59003e+07	4.37672e+07	1.32912e+08	4.52631e+07	4.9525e+07
136	CHENODEOXYCHOLATE	C9H14N4O3	0	0	0	0	0	0	0	0	0	0	0	0	5.05393e+06	1.03765e+07	5.75152e+07	3.82457e+07	4.58747e+06	211201	393859	0	4.39576e+06	5.5056e+06	5.93264e+06	2.5073e+06
137	CHOLATE	C24H40O4	0	0	0	0	0	0	0	0	0	0	0	0	0	0	0	0	0	0	0	0	0	0	0	0
138	CIS-ACONITATE	C24H40O5	8.88522e+07	8.03053e+07	1.04036e+08	1.0972e+08	9.20635e+07	1.6669e+08	4.29836e+07	4.32597e+07	4.46816e+07	4.68392e+07	4.64548e+07	4.24705e+07	1.00438e+08	9.02868e+07	1.74617e+08	9.32651e+07	1.15363e+08	1.4626e+08	1.40437e+08	1.14185e+08	1.38441e+08	1.38845e+08	1.43632e+08	9.94775e+07
139	CITRAMALATE	C6H6O6	4.1214e+07	2.64577e+08	1.42163e+08	1.35847e+08	5.10063e+07	5.14441e+07	2.32328e+07	3.39998e+07	3.48609e+07	2.75416e+07	2.48533e+07	2.92928e+07	1.12089e+08	5.45716e+07	4.47887e+07	2.19751e+07	3.97383e+07	3.54977e+07	3.07652e+07	3.50076e+07	3.48619e+07	2.26617e+07	2.22059e+07	2.61885e+07
140	CITRULLINE	C5H8O5	2.36749e+09	2.04395e+09	2.18274e+09	3.28811e+09	2.30276e+09	1.86913e+09	3.20543e+09	3.37906e+09	2.73892e+09	3.09851e+09	3.24277e+09	2.95717e+09	2.68136e+09	2.36093e+09	2.18898e+09	3.63539e+09	3.04257e+09	2.03156e+09	3.39309e+09	2.8022e+09	3.14506e+09	2.94956e+09	2.91913e+09	3.22731e+09
141	CMP	C6H13N3O3	9.48493e+07	9.82553e+07	8.36605e+07	1.50767e+08	9.89207e+07	5.01375e+07	2.27387e+07	1.8889e+07	1.95323e+07	2.29318e+07	1.17563e+07	1.46033e+07	623519	1.80586e+06	488642	316657	1.40014e+06	254213	1.0709e+06	2.69357e+06	788308	689797	577368	917642
142	COENZYME A	C9H14N3O8P	6.71653e+07	6.7483e+07	7.8248e+07	7.62534e+07	5.96224e+07	5.71793e+07	8.39663e+07	9.1846e+07	7.78143e+07	8.26363e+07	7.59252e+07	8.8803e+07	0	0	0	0	0	0	0	0	0	0	0	0
143	CORTICOSTERONE	C21H36N7O16P3S	3.53907e+06	1.93382e+06	650221	1.8042e+06	2.79044e+06	9.9213e+06	525820	576287	0	602208	0	993546	4.01061e+06	7.73056e+06	3.33077e+06	2.79811e+06	1.01008e+07	1.63787e+07	3.15567e+06	4.44314e+06	2.5702e+06	2.31732e+06	267896	6.12291e+06
144	CORTISOL	C21H30O4	0	0	0	0	0	0	0	0	0	0	0	0	0	0	0	0	0	0	0	0	0	0	0	0
145	CORTISOL 21-ACETATE	C21H30O5	0	0	0	0	0	0	0	0	0	0	0	0	0	0	0	0	0	0	0	0	0	0	0	0
146	CORTISONE	C23H32O6	0	0	0	0	0	0	0	0	0	0	0	0	0	0	0	0	0	0	0	0	0	0	0	0
147	CREATINE	C21H28O5	8.59691e+10	9.06916e+10	8.17938e+10	7.60366e+10	9.30024e+10	8.52733e+10	1.1851e+11	7.4116e+10	8.30462e+10	7.87046e+10	8.10929e+10	8.13378e+10	2.43033e+10	1.95986e+10	2.09207e+10	2.37488e+10	1.92679e+10	2.16656e+10	2.19687e+10	2.24033e+10	2.13991e+10	2.3493e+10	1.80295e+10	1.95759e+10
148	CREATINE PHOSPHATE	C4H9N3O2	2.0427e+08	1.84746e+08	4.58644e+08	5.26444e+08	3.52428e+08	1.65373e+08	1.44799e+09	7.53653e+08	6.39023e+08	1.15179e+09	2.10628e+09	8.18806e+08	4.89695e+07	5.1257e+07	3.20603e+07	2.31439e+07	9.28283e+07	1.92141e+07	8.64585e+07	2.68455e+07	5.50196e+07	7.96904e+07	4.97102e+07	6.71668e+07
149	CREATININE	C4H10N3O5P	2.65927e+09	2.31216e+09	2.0603e+09	1.46781e+09	1.84222e+09	1.35753e+09	3.9393e+09	5.44033e+09	5.10668e+09	6.35711e+09	5.10524e+09	4.91365e+09	1.09632e+09	1.32441e+09	1.17778e+09	1.51569e+09	1.51514e+09	1.58908e+09	2.88299e+09	2.96824e+09	2.7877e+09	2.80956e+09	2.87411e+09	2.86008e+09
150	Cyclic adenosine diphosphate-ribose(cADPR)	C4H7N3O	0	0	0	0	0	0	0	0	0	0	0	0	0	0	0	0	0	0	0	0	0	0	0	0
151	CYS-GLY	C15H21N5O13P2	0	0	0	0	0	0	0	0	0	0	0	0	0	0	0	0	0	0	0	0	0	0	0	0
152	CYSTATHIONINE	C7H14N2O4S	799453	730854	810580	1.63323e+06	669157	1.39142e+06	1.66976e+06	939869	576476	769747	894877	678256	4.5115e+06	4.19584e+06	5.21788e+06	6.87674e+06	6.58907e+06	4.60769e+06	2.99003e+07	2.75439e+07	1.35641e+07	1.36635e+07	1.26258e+07	1.50319e+07
153	CYSTEAMINE	C5H10N2O3S	0	0	0	0	0	0	0	0	0	0	0	0	0	0	0	0	0	0	0	0	0	0	0	0
154	CYSTEIC ACID	C3H7NO5S	0	0	0	0	0	0	0	0	0	0	0	0	0	0	0	0	0	0	0	0	0	0	0	0
155	CYSTEINE	C3H7NO2S	0	0	0	0	0	0	0	0	0	0	0	0	2.13397e+06	2.59831e+06	1.95487e+06	1.99571e+06	3.17869e+06	1.54272e+06	3.33337e+06	3.44946e+06	3.79317e+06	3.67855e+06	3.80085e+06	3.59157e+06
156	CYSTINE	C6H12N2O4S2	0	0	0	0	0	0	0	0	0	0	0	0	2.35244e+08	2.59163e+08	2.03773e+08	1.84688e+08	3.69876e+08	1.7391e+08	3.31229e+08	3.74625e+08	3.59072e+08	3.5212e+08	3.63944e+08	3.61379e+08
157	CYTIDINE	C2H7NS	1.6104e+08	1.59476e+08	1.41506e+08	1.27819e+08	8.14267e+07	1.35051e+08	4.57068e+07	3.53032e+07	9.22965e+07	2.45334e+08	1.03712e+08	3.55194e+07	7.61856e+07	1.27912e+08	1.48094e+08	7.03817e+07	1.15194e+08	2.77227e+08	1.17472e+08	1.28639e+08	8.75493e+07	1.07761e+08	1.62562e+08	6.10843e+07
158	CYTIDINE 2',3'-CYCLIC MONO-PHOS-PHATE	C9H13N3O5	0	0	0	0	0	0	0	0	0	0	0	0	0	0	0	0	0	0	0	0	0	0	0	0
159	CYTIDINE 5'-DIPHOSPHATE	C9H12N3O7P	3.47112e+06	3.66574e+06	2.69392e+06	6.0195e+06	2.74027e+06	1.53886e+06	2.35619e+06	1.41252e+06	1.06135e+06	1.97148e+06	1.25012e+06	1.70754e+06	0	0	0	0	0	0	0	0	0	0	0	0
160	CYTIDINE 5'-DIPHOSPHOCHOLINE	C9H15N3O11P2	1.46038e+08	3.49162e+08	1.53749e+08	1.9162e+08	1.5926e+08	3.92388e+08	7.39574e+07	7.26992e+07	4.24373e+07	5.67499e+07	5.55499e+07	5.69378e+07	0	0	0	0	0	0	0	0	0	0	0	0
161	CYTIDINE 5'-TRIPHOSPHATE	C14H26N4O11P2	1.41534e+06	858163	1.33695e+06	2.40996e+06	1.22493e+06	491087	2.48752e+06	1.58921e+06	862058	2.20498e+06	1.55729e+06	1.79984e+06	0	0	0	0	0	0	0	0	0	0	0	0
162	CYTOSINE	C9H16N3O14P3	9.04794e+06	8.61058e+06	6.44481e+06	5.04233e+06	4.55317e+06	8.05793e+06	7.61256e+06	1.03822e+07	1.41337e+07	3.18828e+07	1.43525e+07	1.20969e+07	2.62555e+07	2.90849e+07	2.48498e+07	3.52629e+07	8.32533e+07	4.2961e+07	3.94239e+07	3.24678e+07	3.43917e+07	3.35481e+07	3.59598e+07	3.04767e+07
163	D-(-)-3-PHOSPHOGLYCERIC ACID	C4H5N3O	9.37784e+07	1.07412e+08	1.9661e+08	8.86821e+07	1.77762e+08	7.29157e+07	3.96759e+08	4.35481e+08	1.88096e+08	3.28092e+08	4.65005e+08	2.65493e+08	2.3584e+06	1.66161e+06	762100	1.48503e+06	4.62004e+06	2.32567e+06	2.14035e+06	3.72293e+06	532818	1.69882e+06	999930	1.56837e+06
164	D-(+)-RAFFINOSE	C3H7O7P	2.0129e+07	1.19939e+07	1.64248e+07	5.26685e+06	1.34771e+07	7.48423e+06	1.9322e+07	1.85964e+07	1.18423e+07	7.93723e+06	1.38218e+07	1.21778e+07	0	0	0	0	0	0	0	0	0	0	0	0
165	D-Erythrose 4-phosphate	C9H12N2O5	1.52792e+08	1.13599e+08	1.34096e+08	7.60732e+07	1.26421e+08	1.09526e+08	1.31336e+08	1.17468e+08	1.09061e+08	1.65567e+08	2.20225e+08	1.13749e+08	0	0	0	0	0	0	0	0	0	0	0	0
166	D-FRUCTOSE 6-PHOSPHATE	C10H18N2O3	5.20124e+08	8.38184e+07	4.44902e+08	8.43502e+07	4.27295e+08	2.85374e+08	4.37932e+08	5.808e+08	1.0773e+08	2.2295e+08	3.03095e+08	2.28002e+08	4.28677e+06	4.38763e+06	5.25596e+06	3.09895e+06	4.53776e+06	3.9275e+06	6.26377e+06	7.44425e+06	3.16368e+06	4.55945e+06	3.20989e+06	7.40492e+06
167	D-GLUCONO-1,5-LACTONE	C6H13O9P	0	0	0	0	0	0	0	0	0	0	0	0	0	0	0	0	0	0	0	0	0	0	0	0
168	D-GLUCOSAMINE 6-PHOSPHATE	C6H12O7	8.94533e+06	1.29068e+06	7.45852e+06	847674	6.76218e+06	4.02094e+06	6.70398e+06	1.03926e+07	1.21983e+06	3.11441e+06	5.59939e+06	1.91187e+06	0	0	0	0	0	0	0	0	0	0	0	0
169	D-GLUCOSAMINE 6-SULFATE	C6H14NO8P	0	0	0	0	0	0	0	0	0	0	0	0	0	0	0	0	0	0	0	0	0	0	0	0
170	D-GLUCOSE-6-PHOSPHATE	C6H13NO8S	9.54431e+08	1.21724e+08	7.48492e+08	8.59603e+07	7.95714e+08	3.75186e+08	6.26359e+08	1.06517e+09	1.04812e+08	2.71094e+08	5.44275e+08	1.97459e+08	7.21994e+06	5.45045e+06	1.01077e+07	5.45041e+06	6.3598e+06	6.19591e+06	1.08686e+07	1.25106e+07	6.1464e+06	7.30346e+06	5.04358e+06	1.26698e+07
171	D-GLUCURONIC ACID	C6H13O9P	0	0	0	0	0	0	0	0	0	0	0	0	4.9845e+07	3.24874e+07	3.99818e+07	9.18714e+07	5.56457e+07	2.67191e+07	4.38084e+07	3.57453e+07	4.3441e+07	4.1145e+07	4.17502e+07	5.42616e+07
172	D-GLUCURONOLACTONE	C6H10O7	0	0	0	0	0	0	0	0	0	0	0	0	0	0	0	0	0	0	0	0	0	0	0	0
173	D-LYXOSE	C9H13NO3	1.93661e+06	1.4967e+06	1.72325e+06	2.88971e+06	2.32429e+06	1.60042e+06	2.42584e+06	2.92779e+06	3.94854e+06	4.58615e+06	4.00448e+06	2.07739e+06	1.65227e+06	1.9209e+06	1.74126e+06	2.38658e+06	5.7481e+06	1.65669e+06	2.76775e+06	3.79172e+06	3.12579e+06	3.39939e+06	3.1484e+06	3.00634e+06
174	D-MANNOSE 6-PHOSPHATE	C5H10O5	3.53877e+08	5.02149e+07	2.8747e+08	3.57331e+07	2.90495e+08	1.44943e+08	2.34602e+08	3.94534e+08	4.09392e+07	1.02371e+08	2.10284e+08	7.78536e+07	4.45877e+06	3.83533e+06	6.11189e+06	3.0721e+06	4.34341e+06	3.78587e+06	6.23467e+06	6.33064e+06	2.89379e+06	4.12043e+06	3.07415e+06	7.44254e+06
175	D-PANTOTHENIC ACID	C8H11NO2	3.88037e+09	2.43681e+09	3.07247e+09	1.26609e+09	2.50901e+09	7.9236e+08	6.65304e+08	1.00558e+09	6.52205e+08	1.98635e+09	1.09612e+09	7.35198e+08	3.71597e+08	4.33196e+08	2.481e+08	2.96945e+08	4.39114e+08	5.46418e+08	2.22092e+08	1.96729e+08	3.59404e+08	1.77475e+08	2.77086e+08	2.61779e+08
176	D-PSICOSE	C9H17NO5	0	0	0	0	0	0	0	0	0	0	0	0	0	0	0	0	0	0	0	0	0	0	0	0
177	D-RIBOSE	C6H12O6	0	0	0	0	0	0	0	0	0	0	0	0	5.85471e+06	4.1238e+06	9.01071e+06	3.15361e+06	5.94835e+06	6.43228e+06	9.16639e+06	1.03615e+07	7.8365e+06	7.68197e+06	8.57965e+06	8.01926e+06
178	D-RIBOSE 5-PHOSPHATE/RIBULOSE 5-PHOSPHATE/XYLULOSE 5-P	C5H10O5	8.24413e+07	7.96773e+07	7.46802e+07	5.79175e+07	7.667e+07	5.13127e+07	3.52003e+07	2.23603e+07	1.7522e+07	2.57891e+07	1.96649e+07	2.18502e+07	5.96742e+06	6.56937e+06	3.87076e+06	3.20274e+06	9.24096e+06	4.04224e+06	5.27265e+06	9.54244e+06	3.24595e+06	4.08984e+06	2.64689e+06	5.91515e+06
179	D-XYLOSE	C5H11O8P	1.37942e+06	1.14004e+06	1.1607e+06	1.5064e+06	1.36547e+06	1.63414e+06	1.8808e+06	1.9569e+06	3.42996e+06	2.72264e+06	2.7401e+06	1.69526e+06	6.97612e+06	5.49448e+06	7.61506e+06	1.09011e+07	1.06615e+07	4.9572e+06	1.54697e+07	1.40967e+07	1.02834e+07	1.16024e+07	8.57914e+06	9.69072e+06
180	DAMP	C18H32O16	0	0	0	0	0	0	0	0	0	0	0	0	0	0	0	0	0	0	0	0	0	0	0	0
181	DECANOATE	C10H14N5O6P	1.4616e+07	5.41961e+07	4.07035e+07	3.28683e+07	1.48411e+07	1.51062e+07	1.97372e+07	1.32882e+07	1.53395e+07	6.83048e+06	1.11465e+07	9.37733e+06	1.75495e+08	1.91727e+08	1.66879e+08	1.59099e+08	1.63669e+08	1.8782e+08	1.55451e+08	1.49319e+08	1.53997e+08	1.58518e+08	1.54902e+08	1.53682e+08
182	DEHYDRO-L-(+)-ASCORBIC ACID DIMER	C6H6O6	0	0	0	0	0	0	0	0	0	0	0	0	0	0	0	0	0	0	0	0	0	0	0	0
183	DEHYDROASCORBATE	C10H20O2	0	0	0	0	0	0	0	0	0	0	0	0	0	0	0	0	0	0	0	0	0	0	0	0
184	DEOXYCARNITINE	C12H12O12	2.22563e+09	2.30057e+09	2.0053e+09	4.87161e+09	2.51734e+09	3.22281e+09	1.69033e+09	1.54403e+09	1.78469e+09	1.3942e+09	1.48211e+09	1.69759e+09	2.95016e+08	3.0026e+08	3.28936e+08	8.8095e+08	5.02686e+08	5.54204e+08	4.51297e+08	3.60619e+08	4.13837e+08	3.88812e+08	4.03318e+08	4.08063e+08
185	DEOXYCORTICOSTERONE ACETATE	C7H15NO2	0	0	0	0	0	0	0	0	0	0	0	0	0	0	0	0	0	0	0	0	0	0	0	0
186	DEOXYCYTIDINE	C23H32O4	7.47465e+06	9.63402e+06	5.37202e+06	5.78761e+06	2.75213e+06	6.47647e+06	6.637e+06	1.21996e+07	1.37376e+07	4.40551e+07	1.44758e+07	1.16351e+07	2.86384e+07	3.32124e+07	2.63988e+07	3.96772e+07	9.54884e+07	4.60723e+07	4.6887e+07	3.77054e+07	4.10204e+07	4.10053e+07	4.25451e+07	3.78682e+07
187	DEOXYRIBOSE	C9H13N3O4	5.34421e+06	3.55199e+06	3.85539e+06	4.70144e+06	5.2881e+06	7.80088e+06	8.86828e+06	1.32743e+07	1.77368e+06	5.53654e+06	2.54578e+06	6.86623e+06	6.01256e+06	6.97139e+06	3.3058e+06	7.25477e+06	5.32392e+06	2.12444e+06	9.30788e+06	1.03311e+07	7.19477e+06	4.44089e+06	3.92664e+06	1.1567e+07
188	DEOXYURIDINE	C5H10O4	1.57393e+06	2.05271e+06	1.93639e+06	3.32993e+06	1.42598e+06	3.47289e+06	5.37996e+06	5.96866e+06	2.79988e+06	7.8722e+06	3.12724e+06	2.53195e+06	3.38857e+06	5.33176e+06	4.57231e+06	8.80286e+06	8.39595e+06	8.73639e+06	1.4194e+07	1.20339e+07	8.69653e+06	9.04094e+06	7.23619e+06	5.81891e+06
189	DESMOSTEROL	C4H9O7P	0	0	0	0	0	0	0	0	0	0	0	0	0	0	0	0	0	0	0	0	0	0	0	0
190	DETHIOBIOTIN	C27H44O	1.7816e+06	1.45295e+06	1.35537e+06	658047	982101	1.15748e+06	827585	1.16471e+06	567865	683341	154585	731982	310909	989777	155274	385169	1.86111e+06	180137	486981	170186	724096	688286	259040	285396
191	DIACETYL	C6H8O6	6.78337e+06	9.42065e+06	8.59095e+06	8.7292e+06	3.84574e+06	6.36781e+06	6.67428e+06	7.22059e+06	7.62043e+06	5.67862e+06	5.50359e+06	6.56593e+06	1.03119e+07	7.68835e+06	9.17629e+06	4.60316e+06	9.05221e+06	1.1498e+07	9.02828e+06	8.32459e+06	9.91973e+06	7.88351e+06	1.13294e+07	7.1467e+06
192	DIETHANOLAMINE	C4H6O2	0	0	0	0	0	0	0	0	0	0	0	0	0	0	0	0	0	0	0	0	0	0	0	0
193	Diethyl Succinate		0	0	0	0	0	0	0	0	0	0	0	0	0	0	0	0	0	0	0	0	0	0	0	0
194	DIHYDROXYACETONE PHOSPHATE	C4H11NO2	3.75224e+07	2.78937e+07	7.87478e+07	6.06507e+06	8.59577e+07	2.40523e+07	8.82674e+07	6.48894e+07	1.43316e+07	4.99385e+07	8.1272e+07	4.62149e+07	2.2044e+06	3.10236e+06	2.83385e+06	378821	3.12261e+06	747919	2.45682e+06	1.00456e+07	1.39919e+06	1.40214e+06	1.03246e+06	2.15629e+06
195	DIHYDROXYBENZOATE	C3H7O6P	0	0	0	0	0	0	0	0	0	0	0	0	2.49931e+06	1.93829e+06	1.72386e+06	5.16682e+06	3.9482e+06	285726	4.80598e+06	5.78774e+06	2.46841e+06	2.67879e+06	2.50787e+06	5.94899e+06
196	DIHYDROXYMANDELIC ACID	C7H6O4	0	0	0	0	0	0	0	0	0	0	0	0	0	0	0	0	0	0	0	0	0	0	0	0
197	DIMETHYLBENZIMIDAZOLE	C8H8O5	0	0	0	0	0	0	0	0	0	0	0	0	0	0	0	0	0	0	0	0	0	0	0	0
198	DL-3-HYDROXY-3-METHYLGLUTARYL COENZYME A SODIUM SALT HYDRATE	C9H10N2	0	0	0	0	0	0	0	0	0	0	0	0	0	0	0	0	0	0	0	0	0	0	0	0
199	DL-5-HYDROXYLYSINE	C27H44N7Na2O21P3S	0	0	0	0	0	0	0	0	0	0	0	0	2.62081e+06	1.59882e+06	1.60982e+06	3.56624e+06	2.69298e+06	5.01441e+06	4.00615e+06	3.36753e+06	4.03254e+06	3.5679e+06	4.64823e+06	2.38062e+06
200	DL-NORMETANEPHRINE	C6H14N2O3	0	0	0	0	0	0	0	0	0	0	0	0	0	0	0	0	0	0	0	0	0	0	0	0
201	DOCOSAHEXAENOIC ACID	C6H13O9P	4.48135e+07	2.07313e+07	2.14166e+07	1.04371e+07	1.83575e+07	6.09672e+07	8.8353e+06	7.18629e+06	5.12716e+06	8.63898e+06	6.36535e+06	4.76122e+06	1.39465e+07	3.72639e+07	6.08755e+07	6.19815e+06	2.06079e+07	2.85963e+08	1.20621e+07	1.18865e+07	1.90798e+07	3.43486e+07	1.8134e+07	1.15074e+07
202	DOPAMINE	C22H32O2	0	0	0	0	0	0	0	0	0	0	0	0	0	0	0	0	0	0	0	0	0	0	0	0
203	Eicosapentaenoic Acid	C5H10O5	0	0	0	0	0	0	0	0	0	0	0	0	0	0	0	0	0	0	0	0	0	0	0	0
204	EPINEPHRINE	C20H29O2	0	0	0	0	0	0	0	0	0	0	0	0	0	0	0	0	0	0	0	0	0	0	0	0
205	ERUCIC ACID	C9H13NO3	0	0	0	0	0	0	0	0	0	0	0	0	0	0	0	0	0	0	0	0	0	0	0	0
206	ERYTHRITOL	C22H42O2	2.2305e+06	1.32564e+06	1.8666e+06	1.23461e+06	1.85384e+06	1.17074e+06	1.873e+06	2.13251e+06	1.84315e+06	1.61376e+06	1.59404e+06	1.27847e+06	4.88782e+06	3.96006e+06	4.94386e+06	6.06154e+06	4.97664e+06	4.11295e+06	8.87946e+06	7.99615e+06	9.36507e+06	4.83914e+06	5.17221e+06	7.47178e+06
207	ESTRADIOL-17ALPHA	C4H10O4	0	0	0	0	0	0	0	0	0	0	0	0	0	0	0	0	0	0	0	0	0	0	0	0
208	ETHANOLAMINE PHOSPHATE	C18H24O2	6.90823e+07	8.4263e+07	6.98077e+07	4.46589e+07	7.66234e+07	6.27908e+07	2.34598e+07	1.46516e+07	1.5682e+07	1.95744e+07	2.70803e+07	1.57699e+07	2.09956e+07	1.51282e+07	1.68285e+07	1.46402e+07	2.68168e+07	1.4766e+07	2.07975e+07	2.0717e+07	1.23972e+07	1.37288e+07	1.24623e+07	1.8347e+07
209	ETHYL 3-INDOLEACETATE	C2H8NO4P	0	0	0	0	0	0	0	0	0	0	0	0	0	0	0	0	0	0	0	0	0	0	0	0
210	ETHYLMALONIC ACID	C12H13NO2	0	0	0	0	0	0	0	0	0	0	0	0	4.18513e+06	7.50235e+06	6.31587e+06	4.43332e+06	6.04524e+06	7.9229e+06	8.4664e+06	6.43296e+06	1.69515e+07	2.37465e+07	3.45062e+07	7.98262e+06
211	FERULATE	C5H8O4	0	0	0	0	0	0	0	0	0	0	0	0	4.91739e+06	1.34564e+06	910487	8.59857e+06	7.18794e+06	582797	6.76904e+06	3.55127e+06	6.28773e+06	511256	227749	2.60036e+06
212	FLAVIN ADENINE DINUCLEOTIDE	C10H10O4	1.73105e+07	1.89947e+07	1.66424e+07	1.35912e+07	1.39821e+07	8.99212e+06	2.42736e+07	1.39242e+07	1.8894e+07	4.21428e+07	3.22729e+07	1.34805e+07	0	0	0	0	0	0	0	0	0	0	0	0
213	FOLIC ACID	C27H33N9O15P2	0	0	0	0	0	0	0	0	0	0	0	0	0	0	0	0	0	0	0	0	0	0	0	0
214	FORMYL-L-METHIONYL PEPTIDE	C19H19N7O6	3.61275e+06	2.71504e+06	3.5896e+06	1.75065e+06	2.41873e+06	3.42275e+06	7.16735e+06	8.17338e+06	5.6625e+06	7.27728e+06	7.61843e+06	5.72663e+06	2.0768e+06	4.05773e+06	3.47754e+06	3.26731e+06	3.45827e+06	8.04218e+06	1.15106e+07	8.87911e+06	8.78026e+06	9.872e+06	9.80011e+06	7.64394e+06
215	FUMARIC ACID	C6H11NO3S	2.54268e+08	1.98279e+08	2.44175e+08	2.1349e+08	1.74368e+08	1.69405e+08	1.93379e+08	1.5004e+08	1.15698e+08	1.91267e+08	2.06106e+08	1.80259e+08	2.02954e+07	4.52069e+07	7.89969e+07	5.48578e+07	2.40756e+07	4.44729e+07	6.6906e+07	6.82065e+07	1.2566e+08	6.50091e+07	9.49615e+07	7.50359e+07
216	GABA	C4H4O4	1.36928e+08	1.35916e+08	1.67933e+08	2.53205e+08	1.41951e+08	1.27821e+08	5.26539e+07	9.80871e+07	9.608e+07	1.07123e+08	1.01976e+08	1.02797e+08	3.91525e+07	9.00952e+07	4.56747e+07	1.07336e+08	4.31918e+07	5.66075e+07	7.48685e+07	7.47891e+07	6.21092e+07	7.05497e+07	7.28294e+07	7.5319e+07
217	GALACTARATE	C4H9NO2	4.00079e+07	4.47353e+07	3.26351e+07	4.19186e+07	4.16951e+07	3.70405e+07	2.11549e+07	1.93732e+07	2.29084e+07	2.46189e+07	2.17054e+07	2.11658e+07	5.50886e+06	4.78266e+06	4.5069e+06	8.43207e+06	3.58059e+06	5.57112e+06	8.54794e+06	1.30468e+07	5.47127e+06	6.61401e+06	7.8662e+06	1.05329e+07
218	GALACTITOL	C6H10O8	1.17058e+08	6.40742e+07	7.18755e+07	7.44615e+07	8.32742e+07	1.9503e+08	5.78244e+07	1.0972e+08	4.35312e+07	4.79127e+07	4.49777e+07	4.81332e+07	1.01529e+08	4.62821e+08	4.38015e+08	2.70018e+08	3.96557e+08	3.02243e+08	3.91974e+08	1.39708e+08	1.57709e+08	3.44096e+08	3.79132e+08	7.70517e+08
219	GAMMA-LINOLENIC ACID	C6H14O6	2.77983e+07	9.46252e+06	1.77489e+07	3.61573e+07	2.08031e+07	4.39635e+07	1.51042e+07	1.42403e+07	5.39392e+06	9.45963e+06	9.39556e+06	8.18133e+06	1.07016e+07	2.32627e+07	6.72326e+07	1.64478e+07	2.1905e+07	1.50208e+08	2.53148e+07	2.94036e+07	1.91495e+07	4.36664e+07	3.18513e+07	1.98214e+07
220	GERANYL PYROPHOSPHATE	C18H30O2	0	0	0	0	0	0	0	0	0	0	0	0	0	0	0	0	0	0	0	0	0	0	0	0
221	GLUCONIC ACID	C10H20O7P2	8.18691e+07	4.38128e+07	5.30075e+07	4.91994e+07	6.68999e+07	4.46227e+07	3.04616e+07	2.80128e+07	2.69453e+07	3.71679e+07	3.08691e+07	2.14957e+07	6.21565e+07	5.35931e+07	8.01455e+07	6.15589e+07	7.78015e+07	1.18872e+08	2.50985e+08	2.57817e+08	1.82437e+08	2.31972e+08	1.6163e+08	2.32041e+08
222	GLUCOSAMINATE	C6H12O7	0	0	0	0	0	0	0	0	0	0	0	0	0	0	0	0	0	0	0	0	0	0	0	0
223	GLUCOSE/FRUCTOSE/GALACTOSE	C6H13NO6	2.36318e+07	1.05831e+07	2.33337e+07	1.12718e+07	2.16563e+07	2.27131e+07	1.42419e+07	3.12173e+07	2.73949e+07	2.2268e+07	2.39108e+07	2.76696e+07	1.45683e+08	2.39524e+08	1.93698e+08	1.3176e+08	1.51869e+08	2.7633e+08	2.1128e+08	3.0399e+08	3.24898e+08	4.61661e+08	6.03699e+08	3.99537e+08
224	GLUTAMIC ACID	C5H9NO4	4.7831e+09	3.84711e+09	4.61567e+09	5.03684e+09	5.51721e+09	2.17304e+09	2.8063e+09	2.01669e+09	2.81149e+09	3.07268e+09	3.2389e+09	2.48586e+09	4.15556e+08	3.73933e+08	3.55632e+08	5.7971e+08	5.61317e+08	3.27431e+08	6.43865e+08	8.22563e+08	3.8669e+08	3.43966e+08	3.86545e+08	5.1265e+08
225	GLUTAMINE	C5H10N2O3	5.11306e+09	5.1479e+09	5.74813e+09	7.74669e+09	4.09162e+09	4.30252e+09	3.20194e+09	6.19765e+09	4.03892e+09	4.43856e+09	4.94439e+09	3.85423e+09	8.11019e+09	8.9047e+09	9.59839e+09	1.00876e+10	9.18672e+09	9.40268e+09	1.00968e+10	1.07926e+10	1.08272e+10	8.85597e+09	1.02819e+10	9.50616e+09
226	GLUTARIC ACID	C6H12O6	0	0	0	0	0	0	0	0	0	0	0	0	9.31734e+06	1.36493e+07	9.04445e+06	1.15585e+07	7.24921e+06	1.26301e+07	1.06877e+07	1.415e+07	1.69875e+07	2.35064e+07	3.45062e+07	2.55932e+07
227	GLUTATHIONE (GSH)	C5H8O4	2.94915e+09	2.66857e+09	3.22092e+09	4.61782e+09	2.79762e+09	2.09321e+09	2.27219e+09	2.87955e+09	3.10737e+09	3.25316e+09	2.91075e+09	2.76667e+09	0	0	0	0	0	0	0	0	0	0	0	0
228	GLYCERALDEHYDE	C10H17N3O6S	0	0	0	0	0	0	0	0	0	0	0	0	0	0	0	0	0	0	0	0	0	0	0	0
229	GLYCERALDEHYDE 3-PHOSPHATE DIETHYL ACETAL	C3H6O3	0	0	0	0	0	0	0	0	0	0	0	0	0	0	0	0	0	0	0	0	0	0	0	0
230	GLYCERATE	C3H7O6P	1.60988e+07	1.64375e+07	1.97612e+07	2.48956e+07	1.45554e+07	2.13803e+07	4.04379e+07	4.84349e+07	4.03854e+07	3.27955e+07	3.6414e+07	3.1584e+07	7.26641e+06	6.69263e+06	6.16661e+06	6.40588e+06	7.41787e+06	6.33966e+06	9.76347e+06	7.14226e+06	1.09082e+07	1.08139e+07	7.2439e+06	9.17047e+06
231	Glycerol 2-Phosphate	C3H6O4	1.18943e+09	8.32645e+08	1.32053e+09	8.69096e+08	1.10111e+09	5.81011e+08	1.85158e+09	1.207e+09	9.2121e+08	1.30743e+09	1.5704e+09	1.61568e+09	5.65698e+07	5.29243e+07	4.67304e+07	3.48544e+07	5.25431e+07	4.48273e+07	8.09157e+07	9.2068e+07	4.65483e+07	5.05493e+07	4.3639e+07	9.91298e+07
232	GLYCEROL 3-PHOSPHATE	C3H9O6P	0	0	0	0	0	0	0	0	0	0	0	0	0	0	0	0	0	0	0	0	0	0	0	0
233	GLYCINE	C2H5NO2	6.21807e+08	5.28154e+08	6.25674e+08	8.40804e+08	7.28738e+08	4.95146e+08	2.9053e+08	3.68326e+08	4.23676e+08	3.07261e+08	3.08421e+08	2.90672e+08	7.24357e+07	9.16556e+07	7.71626e+07	1.00343e+08	1.03941e+08	8.5049e+07	8.53878e+07	7.32113e+07	1.08596e+08	6.93323e+07	7.78304e+07	7.82852e+07
234	Glycochenodeoxycholate	C26H43NO5	0	0	0	0	0	0	0	0	0	0	0	0	0	0	0	0	0	0	0	0	0	0	0	0
235	GLYCOCHOLATE	C26H43NO6	0	0	0	0	0	0	0	0	0	0	0	0	0	0	0	0	0	0	0	0	0	0	0	0
236	GLYCOLATE	C2H4O3	0	0	0	0	0	0	0	0	0	0	0	0	0	0	0	0	0	0	0	0	0	0	0	0
237	GLYOXYLIC ACID	C2H2O3	4.45316e+06	3.58285e+06	3.97081e+06	3.79121e+06	2.91093e+06	2.87962e+06	3.0098e+06	2.63446e+06	2.10157e+06	3.29218e+06	3.50127e+06	2.99676e+06	985145	2.20657e+06	2.80715e+06	2.07498e+06	994831	1.9988e+06	2.94213e+06	3.15821e+06	4.43937e+06	2.109e+06	3.54127e+06	2.94839e+06
238	GUANIDINOACETATE	C3H7N3O2	2.761e+08	1.32701e+08	1.53024e+08	1.1236e+08	2.23411e+08	2.02539e+08	6.66646e+07	8.75524e+07	9.26217e+07	1.19183e+08	1.12561e+08	1.021e+08	8.31648e+07	5.21045e+07	7.3035e+07	1.27728e+08	9.25498e+07	1.35984e+08	1.22012e+08	9.17645e+07	8.42969e+07	8.62692e+07	1.19202e+08	1.06639e+08
239	GUANINE	C5H5N5O	0	0	0	0	0	0	0	0	0	0	0	0	0	0	0	0	0	0	0	0	0	0	0	0
240	GUANOSINE	C10H13N5O5	5.14026e+06	3.37795e+06	4.48254e+06	2.15e+06	1.73468e+06	3.27343e+06	995212	978948	3.08306e+06	5.42115e+06	2.60845e+06	2.18844e+06	0	0	0	0	0	0	0	0	0	0	0	0
241	GUANOSINE 3',5'-CYCLIC MONOPHOSPHATE	C10H12N5O7P	0	0	0	0	0	0	0	0	0	0	0	0	0	0	0	0	0	0	0	0	0	0	0	0
242	GUANOSINE 5'-DIPHOSPHATE	C10H15N5O11P2	2.28857e+06	2.26565e+06	1.94892e+06	3.20344e+06	1.81456e+06	1.48984e+06	1.87377e+06	1.06144e+06	1.05819e+06	1.60331e+06	1.1478e+06	1.36897e+06	0	0	0	0	0	0	0	0	0	0	0	0
243	GUANOSINE 5'-DIPHOSPHOGLUCOSE	C16H25N5O16P2	2.95585e+06	3.22579e+06	3.07699e+06	4.52465e+06	2.34278e+06	3.04873e+06	4.04711e+06	2.318e+06	1.69004e+06	2.53729e+06	2.03801e+06	2.29396e+06	0	0	0	0	0	0	0	0	0	0	0	0
244	GUANOSINE 5'-MONOPHOSPHATE	C10H14N5O8P	2.02141e+08	2.9203e+08	2.76888e+08	3.4249e+08	2.43991e+08	1.70608e+08	1.3461e+08	6.83979e+07	5.91452e+07	8.41395e+07	6.5074e+07	6.31775e+07	2.4089e+06	1.13984e+07	553412	1.08729e+06	2.00731e+07	927016	8.91257e+06	8.07022e+07	4.04454e+06	1.94763e+06	3.71761e+06	7.04899e+06
245	GUANOSINE 5'-TRIPHOSPHATE	C10H16N5O14P3	0	0	0	0	0	0	0	0	0	0	0	0	0	0	0	0	0	0	0	0	0	0	0	0
246	HEPTADECANOATE	C17H34O2	8.63547e+07	6.85655e+07	7.49109e+07	1.17544e+08	6.46157e+07	9.35396e+07	8.97439e+07	6.75226e+07	6.20446e+07	8.02391e+07	6.85668e+07	9.10429e+07	4.04028e+07	4.67927e+07	5.96278e+07	3.3951e+07	4.52077e+07	5.66505e+07	3.00933e+07	3.97183e+07	4.04857e+07	4.97297e+07	4.01866e+07	3.35028e+07
247	HEPTANOIC ACID	C7H14O2	1.11525e+07	1.46272e+07	1.44339e+07	1.35906e+07	8.28013e+06	7.50862e+06	1.47102e+07	4.94428e+06	8.23093e+06	4.60226e+06	3.65771e+06	5.70497e+06	9.97849e+07	1.08878e+08	9.32119e+07	8.93954e+07	8.9725e+07	9.44433e+07	9.19048e+07	9.05599e+07	9.6291e+07	9.31366e+07	9.19625e+07	8.58623e+07
248	Hexacosanoic acid	C26H52O2	0	0	0	0	0	0	0	0	0	0	0	0	0	0	0	0	0	0	0	0	0	0	0	0
249	HEXANOATE	C6H12O2	1.37866e+07	1.32037e+07	1.46448e+07	1.24908e+07	9.66667e+06	8.47329e+06	1.65782e+07	7.31405e+06	1.47461e+07	9.08325e+06	4.93587e+06	8.37756e+06	8.07465e+07	8.72342e+07	6.64023e+07	6.49097e+07	7.30858e+07	7.44085e+07	6.10099e+07	6.39507e+07	7.59066e+07	7.52897e+07	6.70391e+07	6.72175e+07
250	HIPPURATE	C9H9NO3	4.89099e+08	2.89896e+08	2.42267e+08	2.37673e+08	2.95494e+08	9.55033e+07	4.64177e+08	7.26521e+08	3.71019e+08	2.26323e+08	7.33926e+08	6.85154e+08	6.40803e+09	5.28122e+09	5.09599e+09	4.29754e+09	5.77214e+09	3.63331e+09	1.13636e+10	1.20143e+10	1.00314e+10	6.35347e+09	1.01625e+10	1.33784e+10
251	HISTAMINE	C5H9N3	0	0	0	0	0	0	0	0	0	0	0	0	0	0	0	0	0	0	0	0	0	0	0	0
252	HISTIDINE	C6H9N3O2	0	0	0	0	0	0	0	0	0	0	0	0	0	0	0	0	0	0	0	0	0	0	0	0
253	HISTIDINOL	C6H11N3O	0	0	0	0	0	0	0	0	0	0	0	0	0	0	0	0	0	0	0	0	0	0	0	0
254	HOMOCYSTEINE	C4H9NO2S	1.11489e+06	1.59841e+06	1.96383e+06	0	328251	0	1.91285e+06	2.54649e+06	3.89206e+06	7.49514e+06	5.61199e+06	1.21506e+06	5.01219e+06	9.54617e+06	7.77888e+06	3.58593e+06	9.61014e+06	1.21294e+07	6.06804e+06	4.89611e+06	6.69593e+06	5.54993e+06	7.93121e+06	4.29406e+06
255	HOMOCYSTEINE THIOLACTONE	C4H7NOS	0	0	0	0	0	0	0	0	0	0	0	0	0	0	0	0	0	0	0	0	0	0	0	0
256	HOMOCYSTINE	C8H16N2O4S2	0	0	0	0	0	0	0	0	0	0	0	0	0	0	0	0	0	0	0	0	0	0	0	0
257	HOMOGENTISATE	C8H8O4	0	0	0	0	0	0	0	0	0	0	0	0	0	0	0	0	0	0	0	0	0	0	0	0
258	HOMOSERINE	C4H9NO3	0	0	0	0	0	0	0	0	0	0	0	0	0	0	0	0	0	0	0	0	0	0	0	0
259	HOMOVANILLATE	C9H10O4	0	0	0	0	0	0	0	0	0	0	0	0	0	0	0	0	0	0	0	0	0	0	0	0
260	Hydroxybenzoic acid	C7H6O3	7.85226e+07	1.02105e+08	9.60418e+07	8.54872e+07	1.96083e+07	1.87495e+07	4.5728e+07	7.61927e+07	5.14752e+07	4.08143e+07	9.85199e+07	7.35663e+07	7.26884e+08	1.08133e+09	1.09806e+09	7.99714e+08	3.03416e+08	3.65178e+08	4.88359e+08	8.39303e+08	5.12825e+08	5.72932e+08	5.83005e+08	6.20544e+08
261	HYDROXYPYRUVATE	C3H4O4	0	0	0	0	0	0	0	0	0	0	0	0	0	0	0	0	0	0	0	0	0	0	0	0
262	HYPOTAURINE	C2H7NO2S	7.39984e+07	5.7094e+07	9.39339e+07	1.81906e+08	6.44207e+07	6.26519e+07	5.52726e+07	6.62371e+07	6.92836e+07	6.37077e+07	7.44613e+07	6.27703e+07	8.75978e+06	5.32834e+06	1.04975e+07	2.34632e+07	1.40458e+07	9.59478e+06	1.28532e+07	1.51085e+07	9.25114e+06	6.27692e+06	7.38118e+06	1.05807e+07
263	HYPOXANTHINE	C5H4N4O	8.77986e+08	8.14878e+08	6.28899e+08	2.71607e+08	5.17202e+08	5.39768e+08	2.31882e+08	2.14362e+08	4.04618e+08	1.39582e+09	4.63186e+08	2.03715e+08	4.24756e+06	2.30979e+07	699095	807025	4.16201e+07	2.23739e+08	4.42828e+06	2.09182e+08	1.24164e+07	2.61163e+06	1.28917e+07	1.0936e+07
264	INDOLE-3-ACETALDEHYDE	C10H9NO	0	0	0	0	0	0	0	0	0	0	0	0	0	0	0	0	0	0	0	0	0	0	0	0
265	INDOLE-3-ACETAMIDE	C10H10N2O	0	0	0	0	0	0	0	0	0	0	0	0	0	0	0	0	0	0	0	0	0	0	0	0
266	INDOLE-3-ACETIC ACID	C10H9NO2	0	0	0	0	0	0	0	0	0	0	0	0	1.81853e+07	9.76557e+06	1.21968e+07	3.3983e+07	2.83657e+07	9.63954e+06	3.64341e+07	2.36499e+07	2.19054e+07	2.73904e+07	1.75548e+07	2.81744e+07
267	Indole-3-carboxylic acid	C9H7NO2	0	0	0	0	0	0	0	0	0	0	0	0	0	0	0	0	0	0	0	0	0	0	0	0
268	INDOLE-3-ETHANOL	C10H11NO	6.34104e+06	4.7735e+06	4.30524e+06	4.59809e+06	1.08741e+07	6.81121e+06	6.68745e+06	5.06436e+06	3.88409e+06	8.00911e+06	5.5767e+06	1.08387e+07	0	0	0	0	0	0	0	0	0	0	0	0
269	INDOLE-3-PYRUVIC ACID	C11H9NO3	0	0	0	0	0	0	0	0	0	0	0	0	0	0	0	0	0	0	0	0	0	0	0	0
270	INDOXYL SULFATE	C8H7NO4S	1.38122e+07	1.94096e+07	2.05711e+07	1.67264e+07	2.05369e+07	1.28738e+07	2.00031e+07	1.10183e+07	2.7623e+07	1.2329e+07	1.79595e+07	1.33402e+07	3.28625e+08	5.37177e+08	6.29563e+08	4.85763e+08	7.04201e+08	3.20515e+08	8.00963e+08	5.1842e+08	1.38282e+09	6.37372e+08	6.5114e+08	7.33054e+08
271	INOSINE	C10H12N4O5	2.71535e+08	1.87078e+08	1.87952e+08	1.06454e+08	1.30682e+08	1.39032e+08	1.62053e+08	1.71957e+08	3.32893e+08	9.10301e+08	3.23618e+08	1.53029e+08	2.87088e+06	1.16698e+07	1.04216e+06	830859	5.16724e+07	3.07486e+07	1.85034e+07	9.54364e+07	1.2187e+07	4.85376e+06	1.36984e+07	7.01644e+06
272	INOSINE 5'-DIPHOSPHATE	C10H14N4O11P2	0	0	0	0	0	0	0	0	0	0	0	0	0	0	0	0	0	0	0	0	0	0	0	0
273	INOSINE 5'-MONOPHOSPHATE	C10H13N4O8P	4.86682e+09	5.07564e+09	5.01537e+09	5.4141e+09	4.50178e+09	3.75484e+09	6.49919e+09	5.975e+09	5.33011e+09	5.77856e+09	5.55961e+09	5.6561e+09	0	0	0	0	0	0	0	0	0	0	0	0
274	INOSINE 5'-TRIPHOSPHATE	C10H15N4O14P3	0	0	0	0	0	0	0	0	0	0	0	0	0	0	0	0	0	0	0	0	0	0	0	0
275	ISOLEUCINE	C6H13NO2	4.4709e+08	6.10261e+08	3.58421e+08	3.99425e+08	3.9183e+08	7.42242e+08	2.68548e+08	2.58319e+08	6.55177e+08	1.78565e+09	8.99595e+08	2.30463e+08	1.28145e+09	1.80816e+09	7.87939e+08	9.77019e+08	3.37846e+09	2.91943e+09	9.07036e+08	5.98434e+08	1.25084e+09	1.06912e+09	1.52549e+09	7.78856e+08
276	ITACONATE	C5H6O4	2.72824e+07	1.83145e+07	2.49961e+07	2.35799e+07	2.46809e+07	1.95392e+07	2.14915e+07	2.19997e+07	1.42654e+07	2.45161e+07	2.01403e+07	2.07647e+07	7.86575e+06	1.10796e+07	2.25543e+07	1.16826e+07	8.87838e+06	1.10349e+07	2.25716e+07	1.93458e+07	1.95082e+07	1.66301e+07	1.69474e+07	1.84222e+07
277	KYNURENINE	C10H12N2O3	0	0	0	0	0	0	0	0	0	0	0	0	2.02867e+07	2.31171e+07	1.87779e+07	2.50336e+07	1.09661e+08	2.45497e+07	2.73505e+07	2.2499e+07	2.66514e+07	2.26804e+07	2.15175e+07	2.64632e+07
278	L-2-PHOSPHOGLYCERIC ACID	C3H7O7P	9.37784e+07	1.07412e+08	1.9661e+08	8.86821e+07	1.77762e+08	7.29157e+07	3.96759e+08	4.35481e+08	1.88096e+08	3.28092e+08	4.65005e+08	2.65493e+08	2.3584e+06	1.66161e+06	747447	1.48503e+06	4.62004e+06	2.32567e+06	2.14035e+06	3.72293e+06	669459	1.69882e+06	1.02461e+06	1.56837e+06
279	L-2,3-DIAMINOPROPIONIC ACID	C3H8N2O2	0	0	0	0	0	0	0	0	0	0	0	0	0	0	0	0	0	0	0	0	0	0	0	0
280	LACTIC ACID	C3H6O3	5.20842e+10	4.05246e+10	4.83456e+10	4.824e+10	4.12384e+10	4.17272e+10	7.41879e+10	7.59207e+10	6.25258e+10	6.22834e+10	5.24909e+10	6.66018e+10	3.63905e+10	2.96841e+10	3.24335e+10	2.50049e+10	2.06057e+10	4.48026e+10	3.34496e+10	3.65256e+10	3.09221e+10	2.46749e+10	2.4437e+10	3.17855e+10
281	LAURIC ACID	C12H24O2	3.15291e+07	7.93448e+07	5.88093e+07	5.77266e+07	3.86868e+07	4.36515e+07	3.59626e+07	3.3323e+07	3.42482e+07	1.89967e+07	3.02737e+07	2.95311e+07	1.04642e+08	1.40525e+08	9.807e+07	9.4537e+07	9.0745e+07	1.77884e+08	9.12778e+07	9.1776e+07	9.0743e+07	9.80658e+07	9.39316e+07	8.13036e+07
282	LAUROYLCARNITINE	C19H37NO4	1.6364e+07	1.24062e+07	1.05215e+07	7.03708e+06	1.01344e+07	2.68265e+07	7.22999e+06	9.4437e+06	2.56808e+06	2.9346e+07	1.27761e+07	3.25057e+06	0	0	0	0	0	0	0	0	0	0	0	0
283	LEUCINE	C6H13NO2	1.35594e+09	1.27797e+09	6.85543e+08	1.25113e+09	1.23974e+09	1.59943e+09	8.17297e+08	7.09967e+08	1.24769e+09	1.6365e+09	1.09992e+09	5.35529e+08	4.70497e+09	4.18951e+09	1.62605e+09	3.83003e+09	1.03791e+10	5.52035e+09	4.44676e+09	2.66265e+09	4.30479e+09	1.53611e+09	2.84576e+09	2.65226e+09
284	LINOLEATE	C18H32O2	8.22011e+08	3.97473e+08	4.796e+08	6.97401e+08	4.03874e+08	2.10041e+09	1.82268e+08	1.37453e+08	7.0677e+07	1.45705e+08	1.36793e+08	9.45586e+07	1.37319e+08	4.62405e+08	9.04565e+08	1.80278e+08	2.23465e+08	3.77234e+09	2.17172e+08	2.69352e+08	2.25663e+08	4.22231e+08	3.2134e+08	1.90148e+08
285	LIPOAMIDE	C8H15NOS2	0	0	0	0	0	0	0	0	0	0	0	0	0	0	0	0	0	0	0	0	0	0	0	0
286	LL-2,6-DIAMINOHEPTANEDIOATE	C7H14N2O4	0	0	0	0	0	0	0	0	0	0	0	0	0	0	0	0	0	0	0	0	0	0	0	0
287	LUMICHROME	C12H10N4O2	0	0	0	0	0	0	0	0	0	0	0	0	0	0	0	0	0	0	0	0	0	0	0	0
288	LYSINE	C6H14N2O2	2.14717e+09	1.9969e+09	1.78741e+09	1.34668e+09	2.04689e+09	2.76772e+09	1.8098e+09	1.25058e+09	9.24104e+08	1.24191e+09	1.63294e+09	1.73702e+09	2.15614e+09	3.04669e+09	1.96294e+09	2.40368e+09	2.81236e+09	3.02298e+09	2.6429e+09	2.18332e+09	2.28543e+09	1.9253e+09	2.18889e+09	1.99935e+09
289	MALEIC ACID	C4H4O4	0	0	0	0	0	0	0	0	0	0	0	0	0	0	0	0	0	0	0	0	0	0	0	0
290	MALEIMIDE	C4H3NO2	0	0	0	0	0	0	0	0	0	0	0	0	0	0	0	0	0	0	0	0	0	0	0	0
291	MALIC ACID	C4H6O5	3.32842e+09	2.6742e+09	3.22044e+09	2.979e+09	2.37666e+09	2.2575e+09	2.5467e+09	2.13609e+09	1.64819e+09	2.44742e+09	2.5871e+09	2.41378e+09	5.19482e+08	1.12231e+09	1.86543e+09	1.35332e+09	6.22232e+08	1.05436e+09	1.62547e+09	1.61153e+09	2.81841e+09	1.5149e+09	2.14002e+09	1.75509e+09
292	MALONATE	C3H4O4	1.75223e+07	4.39467e+07	3.49776e+07	3.56418e+07	1.80903e+07	5.78933e+07	1.27914e+07	1.29486e+07	1.52778e+07	9.28405e+06	1.08288e+07	1.10513e+07	5.81613e+07	4.23628e+07	4.96381e+07	3.39981e+07	4.9862e+07	7.15506e+07	3.96171e+07	3.94322e+07	3.46896e+07	3.74171e+07	3.18578e+07	4.11865e+07
293	MALTOSE	C12H22O11	2.70314e+07	1.49872e+07	1.77512e+07	8.76404e+06	1.48717e+07	9.66236e+06	1.79809e+07	1.96815e+07	1.19637e+07	9.94997e+06	1.2645e+07	1.26969e+07	2.01316e+06	3.69984e+06	1.56878e+06	3.49747e+06	2.58234e+06	1.70887e+06	3.85525e+06	4.00178e+06	3.21588e+06	2.56109e+06	2.57569e+06	5.92803e+06
294	MANNITOL/D-SORBITOL	C6H14O6	1.21082e+07	1.79851e+06	1.36635e+06	1.23887e+06	4.77313e+06	2.16846e+07	1.8429e+06	1.21918e+06	1.03599e+06	1.65045e+06	1.76261e+06	1.42881e+06	7.68534e+07	2.01618e+08	2.52586e+08	1.80245e+08	2.33208e+08	1.60614e+08	2.27829e+08	9.44979e+07	1.18684e+08	2.19848e+08	2.27327e+08	3.95276e+08
295	MELATONIN	C13H16N2O2	0	0	0	0	0	0	0	0	0	0	0	0	0	0	0	0	0	0	0	0	0	0	0	0
296	MERCAPTOPYRUVATE	C3H4O3S	0	0	0	0	0	0	0	0	0	0	0	0	0	0	0	0	0	0	0	0	0	0	0	0
297	MESOXALATE	C3H2O5	0	0	0	0	0	0	0	0	0	0	0	0	0	0	0	0	0	0	0	0	0	0	0	0
298	Metanephrine	C10H15NO3	0	0	0	0	0	0	0	0	0	0	0	0	0	0	0	0	0	0	0	0	0	0	0	0
299	METHIONINE	C5H11NO2S	7.05797e+08	6.97574e+08	3.65681e+08	6.69317e+08	5.55835e+08	4.25733e+08	1.43857e+09	1.75896e+09	2.26165e+09	2.63909e+09	1.80562e+09	1.11107e+09	1.64016e+09	1.86527e+09	7.56571e+08	1.6675e+09	4.15102e+09	1.5739e+09	2.19984e+09	1.89095e+09	3.07418e+09	1.33529e+09	1.5283e+09	2.07476e+09
300	METHIONINE SULFOXIMINE	C5H12N2O3S	0	0	0	0	0	0	0	0	0	0	0	0	0	0	0	0	0	0	0	0	0	0	0	0
301	METHYL BETA-D-GALACTOSIDE	C7H14O6	6.90156e+06	5.89295e+06	8.14414e+06	5.02929e+06	7.37526e+06	5.56803e+06	2.52734e+06	4.29852e+06	3.76526e+06	2.50538e+06	5.39652e+06	2.38814e+06	1.52168e+07	1.46351e+07	1.54599e+07	1.86187e+07	1.79939e+07	1.61745e+07	2.04859e+07	2.00445e+07	2.14778e+07	1.61975e+07	1.74312e+07	2.20807e+07
302	METHYL INDOLE-3-ACETATE	C11H11NO2	0	0	0	0	0	0	0	0	0	0	0	0	0	0	0	0	0	0	0	0	0	0	0	0
303	METHYL JASMONATE	C13H20O3	1.71735e+07	4.49202e+07	3.81472e+07	3.03186e+07	2.42924e+07	1.82292e+07	1.49914e+07	1.54547e+07	8.39905e+06	2.33764e+07	3.91028e+06	1.82797e+07	7.57668e+06	1.07705e+06	549340	2.68739e+06	9.35987e+06	640874	3.06124e+06	909807	1.93025e+06	1.82905e+06	491102	1.38781e+06
304	METHYL PALMITATE (overlap with HEPTADECANOATE)	C17H34O2	8.63547e+07	6.85655e+07	7.49109e+07	1.17544e+08	6.46157e+07	9.35396e+07	8.97439e+07	6.75226e+07	6.20446e+07	8.02391e+07	6.85668e+07	9.10429e+07	4.04028e+07	4.67927e+07	5.96278e+07	3.3951e+07	4.52077e+07	5.66505e+07	3.00933e+07	3.97183e+07	4.04857e+07	4.97297e+07	4.01866e+07	3.35028e+07
305	METHYL VANILLATE	C9H10O4	0	0	0	0	0	0	0	0	0	0	0	0	0	0	0	0	0	0	0	0	0	0	0	0
306	METHYL-2-OXOVALERIC ACID	C6H10O3	4.85975e+07	1.2567e+08	8.22779e+07	1.19296e+08	2.92655e+07	1.11583e+08	2.53591e+07	3.35339e+07	7.4678e+07	3.93695e+07	5.94105e+07	3.71549e+07	5.73742e+08	7.45581e+08	7.04037e+08	4.63468e+08	4.46552e+08	9.6438e+08	6.52381e+08	3.84355e+08	6.49819e+08	5.67251e+08	5.24786e+08	4.20478e+08
307	METHYLMALONATE	C4H6O4	7.8282e+06	3.06876e+07	2.14815e+07	3.84096e+07	6.57319e+06	2.35753e+07	4.76439e+06	4.51607e+06	5.73903e+06	1.47735e+06	2.57875e+06	3.52585e+06	2.80275e+07	1.81314e+07	1.39211e+07	1.43396e+07	1.89715e+07	3.3443e+07	1.27751e+07	1.24307e+07	9.24931e+06	7.9394e+06	7.77574e+06	1.1114e+07
308	MEVALOLACTONE	C6H12O4	0	0	0	0	0	0	0	0	0	0	0	0	5.98351e+06	7.04579e+06	6.021e+06	7.52517e+06	7.7032e+06	3.42742e+06	1.02572e+07	1.14954e+07	1.02401e+07	8.3201e+06	1.02674e+07	1.44145e+07
309	MYO-INOSITOL	C6H12O6	4.8909e+07	9.87582e+07	5.85335e+07	5.21041e+07	5.06097e+07	7.21506e+07	4.97803e+07	2.42923e+07	1.78892e+07	3.20937e+07	3.48196e+07	1.89473e+07	3.61591e+07	3.13131e+07	2.48414e+07	3.02783e+07	1.91408e+07	2.59639e+07	3.57058e+07	3.18769e+07	3.09226e+07	2.09265e+07	1.99235e+07	3.07229e+07
310	MYRISTIC ACID	C14H28O2	1.21307e+08	1.1645e+08	1.08372e+08	1.45368e+08	9.19078e+07	1.3607e+08	7.91406e+07	7.88018e+07	6.40465e+07	7.16567e+07	7.77715e+07	7.72302e+07	1.24687e+08	1.526e+08	2.0628e+08	1.07494e+08	1.27761e+08	4.85921e+08	1.15814e+08	1.25144e+08	1.11973e+08	1.5618e+08	1.26608e+08	9.70959e+07
311	N-ACETYL-D-GLUCOSAMINE	C8H15NO6	0	0	0	0	0	0	0	0	0	0	0	0	0	0	0	0	0	0	0	0	0	0	0	0
312	N-ACETYL-D-TRYPTOPHAN	C13H14N2O3	0	0	0	0	0	0	0	0	0	0	0	0	5.12819e+06	3.52896e+06	2.95746e+06	5.92762e+06	1.58304e+07	7.93682e+06	6.21736e+06	5.68288e+06	6.98804e+06	9.65778e+06	6.52193e+06	7.37504e+06
313	N-ACETYL-DL-GLUTAMIC ACID	C7H11NO5	1.2421e+07	1.48601e+07	8.49049e+06	7.01584e+06	1.41983e+07	9.53433e+06	375827	2.62679e+06	3.21111e+06	1.96182e+06	3.40922e+06	2.39808e+06	1.92984e+07	7.98917e+06	9.34766e+06	2.41225e+07	1.96743e+07	1.38201e+07	5.5998e+07	4.4786e+07	2.96692e+07	2.91865e+07	2.74018e+07	5.26054e+07
314	N-ACETYL-DL-METHIONINE	C7H13NO3S	9.93739e+06	5.30607e+06	5.57365e+06	8.80929e+06	5.21504e+06	7.21613e+06	4.47543e+06	4.60815e+06	4.09006e+06	3.88158e+06	4.04174e+06	3.70987e+06	4.10486e+06	4.39059e+06	2.98708e+06	9.18161e+06	4.53522e+06	7.4222e+06	1.85912e+07	1.50447e+07	1.29889e+07	8.84755e+06	9.97055e+06	1.17692e+07
315	N-ACETYL-DL-SERINE	C5H9NO4	6.93801e+07	7.03354e+07	7.50712e+07	1.24161e+08	5.22778e+07	7.3394e+07	4.05591e+07	4.85187e+07	8.20018e+07	9.26274e+07	7.62493e+07	3.21486e+07	3.60471e+07	5.7142e+07	3.99869e+07	5.61354e+07	5.99607e+07	4.70789e+07	1.01271e+08	8.52497e+07	7.41732e+07	6.16476e+07	7.09793e+07	7.56717e+07
316	N-ACETYL-L-ALANINE	C5H9NO3	1.99821e+07	1.66754e+07	2.01545e+07	2.01685e+07	1.38963e+07	1.58593e+07	1.07275e+07	1.10444e+07	1.12154e+07	1.33095e+07	1.36108e+07	9.06911e+06	1.66946e+07	1.72257e+07	1.54481e+07	2.1584e+07	1.76335e+07	1.79177e+07	2.71985e+07	2.86224e+07	2.00022e+07	2.18496e+07	2.04306e+07	2.42403e+07
317	N-ACETYL-L-ASPARTIC ACID	C6H9NO5	8.74155e+08	6.68723e+08	6.21506e+08	8.23206e+08	8.78416e+08	9.7406e+08	5.99285e+08	3.12414e+08	2.58171e+08	2.7955e+08	3.51539e+08	2.98359e+08	5.42977e+07	3.99902e+07	7.20971e+07	1.2015e+08	8.30858e+07	9.94727e+07	1.29226e+08	1.32334e+08	1.09695e+08	1.04025e+08	1.09377e+08	1.2605e+08
318	N-ACETYL-L-CYSTEINE	C5H9NO3S	5.52131e+06	6.32271e+06	4.28686e+06	5.48082e+06	6.06043e+06	4.63368e+06	3.35734e+06	3.53677e+06	4.6028e+06	5.90519e+06	3.65632e+06	3.21015e+06	0	0	0	0	0	0	0	0	0	0	0	0
319	N-ACETYL-L-LEUCINE	C8H15NO3	2.02312e+06	1.9393e+06	1.5484e+06	1.60375e+06	1.48299e+06	3.73874e+06	3.95485e+06	2.7673e+06	2.76082e+06	2.09172e+06	3.84224e+06	2.11456e+06	1.58165e+07	1.89631e+07	1.76103e+07	1.61632e+07	1.49845e+07	2.93688e+07	4.05368e+07	2.5224e+07	2.68418e+07	2.02974e+07	3.48236e+07	2.55152e+07
320	N-ACETYL-L-PHENYLALANINE	C11H13NO3	0	0	0	0	0	0	0	0	0	0	0	0	0	0	0	0	0	0	0	0	0	0	0	0
321	N-ACETYLGLYCINE	C4H7NO3	0	0	0	0	0	0	0	0	0	0	0	0	0	0	0	0	0	0	0	0	0	0	0	0
322	N-ACETYLNEURAMINATE	C11H19NO9	1.5479e+07	1.45491e+07	1.21907e+07	1.27477e+07	1.50478e+07	3.56825e+07	1.05669e+07	5.61899e+06	7.98687e+06	1.14816e+07	1.0039e+07	7.56672e+06	9.37214e+06	1.04141e+07	1.09113e+07	1.05152e+07	1.16536e+07	1.50121e+07	1.26308e+07	1.36988e+07	9.82129e+06	1.04087e+07	1.08758e+07	1.20228e+07
323	N-ACETYLPUTRESCINE	C6H14N2O	0	0	0	0	0	0	0	0	0	0	0	0	0	0	0	0	0	0	0	0	0	0	0	0
324	N-ACETYLSEROTONIN	C12H14N2O2	0	0	0	0	0	0	0	0	0	0	0	0	0	0	0	0	0	0	0	0	0	0	0	0
325	N-ALPHA-ACETYL-L-ASPARAGINE	C6H10N2O4	1.07004e+06	1.18687e+06	1.80908e+06	2.7195e+06	643776	2.08148e+06	5.20301e+06	6.70739e+06	5.70666e+06	1.09095e+07	9.24955e+06	5.33961e+06	1.94582e+06	2.32088e+06	2.33577e+06	2.23427e+06	3.53198e+06	3.30999e+06	8.84932e+06	8.49294e+06	4.13634e+06	5.68215e+06	5.19065e+06	6.44075e+06
326	N-ALPHA-ACETYL-L-LYSINE		0	0	0	0	0	0	0	0	0	0	0	0	5.1787e+06	4.29678e+06	3.45957e+06	5.24018e+06	3.49118e+06	3.61004e+06	8.99087e+06	6.90236e+06	1.02974e+07	1.10699e+07	1.30966e+07	1.12745e+07
327	N-AMIDINO-L-ASPARTATE	C5H9N3O4	0	0	0	0	0	0	0	0	0	0	0	0	1.09803e+07	1.13077e+07	2.12182e+07	8.08818e+06	2.39816e+07	1.17913e+07	1.93058e+07	2.81544e+07	2.32296e+07	1.66921e+07	1.74396e+07	6.61329e+07
328	N-FORMYLGLYCINE	C3H5NO3	0	0	0	0	0	0	0	0	0	0	0	0	0	0	0	0	0	0	0	0	0	0	0	0
329	N-METHYL-D-ASPARTIC ACID	C5H9NO4	0	0	0	0	0	0	0	0	0	0	0	0	0	0	0	0	0	0	0	0	0	0	0	0
330	N-METHYL-L-GLUTAMATE	C6H11NO4	0	0	0	0	0	0	0	0	0	0	0	0	6.06079e+06	2.84521e+06	5.24504e+06	6.50671e+06	7.98606e+06	6.49635e+06	5.72297e+06	5.04972e+06	7.08125e+06	4.47641e+06	6.32087e+06	3.4012e+06
331	N-methylnicotinamide(MeNAM)	C7H8N2O	0	0	0	0	0	0	0	0	0	0	0	0	0	0	0	0	0	0	0	0	0	0	0	0
332	N-METHYLTRYPTAMINE	C11H14N2	0	0	0	0	0	0	0	0	0	0	0	0	0	0	0	0	0	0	0	0	0	0	0	0
333	N,N-DIMETHYL-1,4-PHENYLENEDIAMINE	C8H12N2	0	0	0	0	0	0	0	0	0	0	0	0	0	0	0	0	0	0	0	0	0	0	0	0
334	N(PAI)-METHYL-L-HISTIDINE	C7H11N3O2	3.40388e+08	3.16217e+08	3.41451e+08	4.50576e+08	3.37179e+08	4.35789e+08	5.47889e+08	5.80902e+08	5.15469e+08	4.54642e+08	4.66643e+08	4.89858e+08	0	0	0	0	0	0	0	0	0	0	0	0
335	N6-(DELTA2-ISOPENTENYL)-ADENINE	C10H13N5	0	0	0	0	0	0	0	0	0	0	0	0	0	0	0	0	0	0	0	0	0	0	0	0
336	N6,N6,N6-Trimethyl-L-lysine	C9H20N2O2	1.91489e+08	1.17306e+08	1.07893e+08	1.77197e+08	1.22483e+08	5.71457e+08	6.53964e+07	8.87841e+07	4.51031e+07	2.69466e+07	1.96515e+07	8.8801e+07	3.77356e+07	6.58212e+07	4.17161e+07	1.13782e+07	3.57981e+07	5.82174e+07	8.25117e+07	8.57895e+07	3.81827e+07	1.94215e+07	1.71849e+07	4.81225e+07
337	NAD	C21H27N7O14P2	0	0	0	0	0	0	0	0	0	0	0	0	0	0	0	0	0	0	0	0	0	0	0	0
338	NADH	C21H29N7O14P2	1.16657e+07	1.28356e+07	2.21865e+07	2.22153e+07	1.44169e+07	1.05394e+07	4.61943e+07	4.62107e+07	2.40158e+07	3.28844e+07	4.5364e+07	2.48508e+07	0	0	0	0	0	0	0	0	0	0	0	0
339	NADP	C5H11NO2	3.62232e+06	5.94095e+06	5.52106e+06	9.38624e+06	5.49096e+06	3.17417e+06	1.069e+07	7.30887e+06	5.30134e+06	7.564e+06	7.76667e+06	7.09594e+06	0	0	0	0	0	0	0	0	0	0	0	0
340	NADPH	C21H30N7O17P3	0	209739	576508	639630	423916	0	1.30011e+06	894072	414126	549971	1.1678e+06	758614	0	0	0	0	0	0	0	0	0	0	0	0
341	NERVONIC ACID	C24H46O2	0	0	0	0	0	0	0	0	0	0	0	0	0	0	0	0	0	0	0	0	0	0	0	0
342	NICOTINAMIDE HYPOXANTHINE DINUCLEOTIDE	C21H27N6O15P2	0	0	0	0	0	0	0	0	0	0	0	0	0	0	0	0	0	0	0	0	0	0	0	0
343	Nicotinamide mononucleotide(NMN)	C11H15N2O8P	5.96286e+06	7.66316e+06	6.23557e+06	1.01576e+07	7.4395e+06	6.92112e+06	9.05638e+06	7.16513e+06	4.40933e+06	7.24104e+06	7.10516e+06	5.44893e+06	0	0	0	0	0	0	0	0	0	0	0	0
344	Nicotinamide(NAM)	C6H6N2O	8.93902e+08	7.23546e+08	6.89304e+08	5.53369e+08	6.58714e+08	6.87524e+08	6.66353e+08	6.39978e+08	3.81642e+08	5.9813e+08	5.22451e+08	5.19655e+08	8.28247e+06	9.68906e+06	1.03385e+07	1.29019e+07	2.22281e+07	1.6394e+07	1.43245e+07	2.39481e+07	9.98526e+06	1.36362e+07	1.39385e+07	1.25205e+07
345	NICOTINIC ACID ADENINE DINUCLEOTIDE PHOSPHATE (NAADP)	C21H27N6O18P3	0	0	0	0	0	0	0	0	0	0	0	0	0	0	0	0	0	0	0	0	0	0	0	0
346	Nicotinic acid adenine dinucleotide(NAAD)	C21H26N6O15P2	0	0	0	0	0	0	0	0	0	0	0	0	0	0	0	0	0	0	0	0	0	0	0	0
347	Nicotinic acid mononucleotide(NAMN)	C11H14NO9P	0	0	0	0	0	0	0	0	0	0	0	0	0	0	0	0	0	0	0	0	0	0	0	0
348	Nicotinic acid(NA)	C6H5NO2	0	0	0	0	0	0	0	0	0	0	0	0	0	0	0	0	0	0	0	0	0	0	0	0
349	NONANOATE	C9H18O2	2.83621e+07	1.01818e+08	7.45146e+07	7.1289e+07	2.94862e+07	2.28558e+07	4.41705e+07	3.3007e+07	3.49403e+07	1.53816e+07	1.49185e+07	2.15895e+07	2.63835e+08	2.82994e+08	2.98768e+08	2.36485e+08	2.3416e+08	2.45369e+08	2.30261e+08	2.19607e+08	2.49778e+08	2.1804e+08	2.18192e+08	2.01512e+08
350	O-ACETYL-L-CARNITINE	C9H17NO4	5.63409e+10	4.68683e+10	5.11056e+10	5.77812e+10	5.52315e+10	6.99927e+10	4.4531e+10	4.24219e+10	4.071e+10	4.5369e+10	4.37834e+10	3.70677e+10	1.94066e+10	2.95373e+10	3.43951e+10	1.41784e+10	1.66551e+10	3.8864e+10	1.96035e+10	1.92649e+10	1.57781e+10	1.53537e+10	1.66779e+10	1.52847e+10
351	O-ACETYL-L-SERINE	C5H9NO4	0	0	0	0	0	0	0	0	0	0	0	0	0	0	0	0	0	0	0	0	0	0	0	0
352	O-PHOSPHO-DL-SERINE	C3H8NO6P	1.66586e+06	1.16489e+06	3.70622e+06	1.34056e+06	3.20256e+06	2.22631e+06	1.15885e+07	6.69449e+06	2.40884e+06	6.35034e+06	1.1782e+07	7.18857e+06	0	0	0	0	0	0	0	0	0	0	0	0
353	O-SUCCINYL-L-HOMOSERINE	C8H13NO6	1.1023e+07	8.32129e+06	9.5877e+06	4.02358e+06	1.56488e+07	2.32854e+07	1.0818e+07	1.03057e+07	1.06995e+07	2.23779e+07	1.817e+07	5.66125e+06	3.15642e+06	2.23509e+06	3.41022e+06	2.0415e+06	4.11388e+06	2.9882e+06	3.82176e+06	4.39645e+06	3.0639e+06	3.27159e+06	3.59119e+06	4.42036e+06
354	OCTOPAMINE	C8H11NO2	0	0	0	0	0	0	0	0	0	0	0	0	0	0	0	0	0	0	0	0	0	0	0	0
355	OLEATE	C18H34O2	8.00023e+08	4.20528e+08	5.32159e+08	4.88452e+08	2.75005e+08	2.02641e+09	1.38504e+08	1.40603e+08	8.29935e+07	1.39611e+08	1.39185e+08	1.34532e+08	7.15272e+07	2.6886e+08	7.24113e+08	5.68784e+07	1.51354e+08	2.19669e+09	1.41797e+08	1.66344e+08	2.31232e+08	2.7843e+08	1.89921e+08	1.54217e+08
356	Oleoylethanolamide	C20H39NO2	0	0	0	0	0	0	0	0	0	0	0	0	0	0	0	0	0	0	0	0	0	0	0	0
357	OMEGA-HYDROXYDODECANOIC ACID	C12H24O3	2.07196e+07	2.99331e+07	2.43398e+07	2.32848e+07	2.17008e+07	2.06284e+07	1.89069e+07	1.73858e+07	1.60018e+07	1.71849e+07	1.75831e+07	1.70637e+07	2.00571e+07	2.27252e+07	2.08426e+07	1.43984e+07	1.84748e+07	3.14781e+07	1.61216e+07	1.56219e+07	1.62301e+07	1.42677e+07	1.59384e+07	1.38874e+07
358	OPHTHALMIC ACID	C11H19N3O6	5.5103e+06	6.38101e+06	2.51119e+06	6.05744e+06	5.84483e+06	4.31412e+06	3.40938e+06	4.20013e+06	1.44235e+06	2.99483e+06	5.49268e+06	1.79667e+06	2.88417e+06	3.4528e+06	8.56035e+06	3.88119e+06	4.02596e+06	5.36641e+06	5.21825e+06	2.81565e+06	5.53425e+06	2.64284e+06	8.79483e+06	3.05964e+06
359	ORNITHINE	C5H12N2O2	1.13136e+08	8.86616e+07	6.77062e+07	2.14855e+08	1.68687e+08	7.79894e+07	8.36017e+07	6.82489e+07	4.79388e+07	3.22356e+07	4.9383e+07	7.7198e+07	3.27804e+08	4.28777e+08	2.6734e+08	6.53596e+08	4.22006e+08	2.53889e+08	3.43626e+08	2.86033e+08	3.41902e+08	2.1661e+08	2.44301e+08	3.56472e+08
360	OROTATE	C5H4N2O4	3.13119e+06	3.10293e+06	2.24356e+06	1.78051e+06	3.31339e+06	2.48528e+06	1.59101e+06	1.84704e+06	1.59634e+06	3.58581e+06	2.3161e+06	1.33888e+06	1.82785e+07	2.68953e+07	2.67718e+07	2.31614e+07	6.85988e+07	1.97142e+07	4.04351e+07	5.773e+07	3.68109e+07	2.23543e+07	3.81941e+07	4.03732e+07
361	OXALIC ACID	C2H2O4	1.27788e+07	2.88738e+07	1.95023e+07	1.60855e+07	9.9694e+06	9.22893e+06	9.95829e+06	9.87917e+06	1.06953e+07	6.85609e+06	6.97372e+06	7.61569e+06	4.0368e+07	4.51829e+07	3.49645e+07	3.53594e+07	5.38924e+07	3.76419e+07	3.89037e+07	2.18332e+07	3.6735e+07	3.65874e+07	3.27087e+07	3.61132e+07
362	OXIDIZED GLUTATHIONE (GSSG)	C20H32N6O12S2	1.24218e+08	1.54328e+08	1.25421e+08	1.61104e+08	1.2761e+08	8.68844e+07	8.80429e+07	7.05184e+07	7.67921e+07	8.38054e+07	7.83496e+07	7.77854e+07	4.45986e+07	3.9895e+07	4.60321e+07	3.67411e+07	5.58273e+07	6.80069e+07	6.7187e+07	1.02116e+08	5.65392e+07	3.63718e+07	6.08101e+07	8.02506e+07
363	P-Cresol	CH3C6H4OH	0	0	0	0	0	0	0	0	0	0	0	0	0	0	0	0	0	0	0	0	0	0	0	0
364	PALMITATE	C16H32O2	1.38535e+09	8.66015e+08	1.04878e+09	1.21279e+09	8.41844e+08	1.77326e+09	8.62458e+08	8.73066e+08	6.35528e+08	8.38752e+08	8.18619e+08	8.78923e+08	6.19237e+08	8.44904e+08	1.57243e+09	6.1064e+08	7.52786e+08	2.27966e+09	7.8644e+08	7.18303e+08	8.35668e+08	9.83036e+08	7.46202e+08	6.87933e+08
365	PALMITOLEIC ACID	C16H30O2	1.44299e+08	6.59766e+07	9.64975e+07	7.9959e+07	7.88489e+07	2.60276e+08	3.93141e+07	5.26993e+07	2.57561e+07	3.63563e+07	4.38168e+07	3.12437e+07	3.00465e+07	8.12425e+07	2.10298e+08	1.35661e+07	8.20127e+07	7.11654e+08	7.44745e+07	1.49697e+08	8.77177e+07	2.01128e+08	1.38029e+08	8.12694e+07
366	PALMITOYLETHANOLAMINE	C18H37NO2	2.32401e+07	5.95346e+06	8.93164e+06	1.11998e+07	2.92731e+07	4.1417e+07	1.84058e+07	1.51108e+07	7.27589e+06	2.62844e+07	9.78156e+06	4.63317e+07	0	0	0	0	0	0	0	0	0	0	0	0
367	PENTANOATE	C5H10O2	4.68315e+06	6.25114e+06	5.78589e+06	4.19889e+06	2.59895e+06	3.3795e+06	5.10462e+06	2.71971e+06	4.83403e+06	3.26904e+06	2.02717e+06	3.9474e+06	5.79105e+07	6.0761e+07	4.63198e+07	5.83944e+07	5.74236e+07	6.33749e+07	4.92079e+07	4.31582e+07	5.15681e+07	5.19225e+07	4.61796e+07	4.71589e+07
368	PHENETHYLAMINE	C8H11N	0	0	0	0	0	0	0	0	0	0	0	0	0	0	0	0	0	0	0	0	0	0	0	0
369	PHENOL	C6H6O	0	0	0	0	0	0	0	0	0	0	0	0	1.19814e+06	5.25115e+06	6.3861e+06	4.58174e+06	7.69124e+06	5.55562e+06	5.87545e+06	6.33472e+06	7.7524e+06	7.96134e+06	1.24412e+07	3.20119e+06
370	PHENYLACETALDEHYDE	C8H8O	0	0	0	0	0	0	0	0	0	0	0	0	5.50994e+07	4.8778e+07	3.88634e+07	5.5889e+07	6.27341e+07	6.08365e+07	4.73464e+07	6.11015e+07	6.39981e+07	4.736e+07	4.9071e+07	3.96684e+07
371	PHENYLACETIC ACID	C8H8O2	5.12521e+06	6.49631e+06	7.77988e+06	3.99378e+06	5.38418e+06	1.82769e+06	3.60208e+06	4.65769e+06	3.45271e+06	3.73587e+06	2.7759e+06	3.90052e+06	2.2307e+07	3.95679e+07	3.37733e+07	2.60437e+07	6.00075e+07	3.48918e+07	3.07713e+07	2.02379e+07	2.32435e+07	2.53848e+07	2.94718e+07	3.53861e+07
372	Phenylacetyl L-Glutamine	C13H16N2O4	0	0	0	0	0	0	0	0	0	0	0	0	0	0	0	0	0	0	0	0	0	0	0	0
373	PHENYLALANINE	C9H11NO2	3.6024e+08	4.01201e+08	2.75951e+08	6.53652e+08	3.18865e+08	4.44986e+08	2.99963e+08	2.62081e+08	2.87738e+08	2.16961e+08	2.68211e+08	2.50069e+08	5.79737e+08	6.93743e+08	4.22781e+08	1.07796e+09	7.21386e+08	7.24588e+08	5.82594e+08	4.27405e+08	5.69044e+08	3.39065e+08	4.24503e+08	4.43315e+08
374	PHENYLETHANOLAMINE	C8H11NO	0	0	0	0	0	0	0	0	0	0	0	0	0	0	0	0	0	0	0	0	0	0	0	0
375	PHENYLPYRUVATE	C9H8O3	489796	2.67453e+06	1.3319e+06	1.2306e+06	488932	497637	448523	460339	571317	356450	227070	620491	4.49528e+06	3.20765e+06	2.01652e+06	6.95607e+06	6.76372e+06	5.73569e+06	5.8268e+06	2.99707e+06	5.09601e+06	2.84342e+06	1.92612e+06	3.67061e+06
376	PHOSPHO(ENOL)PYRUVIC ACID	C3H5O6P	1.90449e+07	1.44842e+07	3.56755e+07	1.86653e+07	3.17207e+07	2.32053e+07	9.37415e+07	5.9886e+07	2.85316e+07	5.48353e+07	8.8491e+07	5.8548e+07	1.38364e+06	1.28435e+06	670307	665782	1.58088e+06	1.47851e+06	2.25544e+06	4.89759e+06	879408	2.09767e+06	1.1102e+06	1.75591e+06
377	PHOSPHOCHOLINE	C5H14NO4P	1.16353e+09	1.91106e+09	1.19743e+09	1.05461e+09	1.62558e+09	1.2423e+09	2.94257e+08	3.14827e+08	6.51707e+08	5.81526e+08	3.6531e+08	4.77641e+08	4.95345e+07	4.03278e+07	9.47664e+07	1.95223e+07	1.09489e+08	2.93547e+07	1.248e+08	1.22418e+08	7.65514e+07	6.89257e+07	5.93111e+07	1.60058e+08
378	PHOSPHONOACETATE	C2H5O5P	6.46156e+06	7.28825e+06	1.42265e+07	5.45478e+06	1.24925e+07	6.05465e+06	3.0497e+07	3.23276e+07	1.05154e+07	2.17311e+07	3.48874e+07	1.76834e+07	0	0	0	0	0	0	0	0	0	0	0	0
379	PICOLINIC ACID	C6H5NO2	0	0	0	0	0	0	0	0	0	0	0	0	7.92246e+06	3.44774e+06	3.71091e+06	5.46856e+06	8.54351e+06	5.62577e+06	4.02664e+06	3.11812e+06	5.37927e+06	4.95159e+06	2.66682e+06	4.98788e+06
380	PIPECOLIC ACID	C6H11NO2	2.74537e+08	2.95853e+08	2.88866e+08	1.8978e+08	2.3436e+08	2.66223e+08	3.37383e+08	3.93136e+08	3.3533e+08	5.14004e+08	4.25872e+08	1.62754e+08	6.50053e+08	9.09823e+08	8.79333e+08	5.37107e+08	8.2218e+08	9.32733e+08	9.4922e+08	9.74857e+08	6.28518e+08	5.28852e+08	5.30709e+08	4.61949e+08
381	PROLINE	C5H9NO2	8.35958e+09	8.94349e+09	8.12913e+09	1.08878e+10	9.2244e+09	8.55531e+09	1.04943e+10	1.15924e+10	1.13405e+10	9.43129e+09	9.82904e+09	8.54432e+09	1.02736e+10	7.91836e+09	6.77462e+09	1.26633e+10	1.14157e+10	7.5391e+09	1.31295e+10	1.07363e+10	1.37362e+10	6.61341e+09	7.64561e+09	1.06964e+10
382	PROPIONATE	C3H6O2	2.53112e+06	2.66726e+06	2.61125e+06	4.00619e+06	1.6895e+06	2.93354e+06	3.84252e+06	1.96718e+06	4.13823e+06	2.533e+06	1.52235e+06	1.76307e+06	1.72285e+07	2.06108e+07	2.16274e+07	7.66405e+07	2.09533e+07	1.38015e+07	3.88024e+07	2.0966e+07	2.16564e+07	2.71406e+07	2.15151e+07	3.83026e+07
383	Prostaglandin D2	C20H32O5	0	0	0	0	0	0	0	0	0	0	0	0	0	0	0	0	0	0	0	0	0	0	0	0
384	Prostaglandin J2	C20H30O4	0	0	0	0	0	0	0	0	0	0	0	0	0	0	0	0	0	0	0	0	0	0	0	0
385	PROTOPORPHYRIN	C34H34N4O4	0	0	0	0	0	0	0	0	0	0	0	0	0	0	0	0	0	0	0	0	0	0	0	0
386	PTERIN	C6H5N5O	0	0	0	0	0	0	0	0	0	0	0	0	0	0	0	0	0	0	0	0	0	0	0	0
387	PURINE	C5H4N4	0	0	0	0	0	0	0	0	0	0	0	0	0	0	0	0	0	0	0	0	0	0	0	0
388	PYRIDINE-2,3-DICARBOXYLATE (Quinolinic acid)	C7H5NO4	0	0	0	0	0	0	0	0	0	0	0	0	4.32139e+06	2.77159e+06	2.71042e+06	2.09364e+06	2.91367e+06	2.46936e+06	2.19558e+06	2.1594e+06	1.83082e+06	1.96057e+06	1.44503e+06	2.73933e+06
389	PYRIDOXAL (Vitamin B6)	C8H9NO3	6.20892e+06	4.87395e+07	2.84019e+07	1.91961e+07	2.75422e+06	3.57167e+06	3.46786e+06	4.80055e+06	4.36715e+06	811187	1.68168e+06	1.02819e+06	4.72272e+07	3.20053e+07	2.24662e+07	3.10582e+07	2.56451e+07	2.56287e+07	2.1163e+07	1.3955e+07	1.75369e+07	1.97425e+07	1.09516e+07	3.4136e+07
390	PYRIDOXAL 5'-PHOSPHATE	C8H10NO6P	0	0	0	0	0	0	0	0	0	0	0	0	0	0	0	0	0	0	0	0	0	0	0	0
391	PYRIDOXAMINE	C8H12N2O2	0	0	0	0	0	0	0	0	0	0	0	0	0	0	0	0	0	0	0	0	0	0	0	0
392	PYRROLE-2-CARBOXYLATE	C5H5NO2	0	0	0	0	0	0	0	0	0	0	0	0	0	0	0	0	0	0	0	0	0	0	0	0
393	PYRUVATE	C3H4O3	3.75707e+08	6.32989e+08	5.4193e+08	5.28301e+08	5.30391e+08	3.21702e+08	6.58288e+08	8.33754e+08	7.69906e+08	8.22597e+08	7.70219e+08	5.73287e+08	1.31362e+08	1.30164e+08	2.19968e+08	7.08939e+07	2.69541e+07	2.10743e+08	3.93622e+08	3.18279e+08	4.37803e+08	3.52873e+08	3.23401e+08	2.94314e+08
394	PYRUVIC ALDEHYDE	C3H4O2	0	0	0	0	0	0	0	0	0	0	0	0	0	0	0	0	0	0	0	0	0	0	0	0
395	QUINATE	C7H12O6	0	0	0	0	0	0	0	0	0	0	0	0	0	0	0	0	0	0	0	0	0	0	0	0
396	QUINOLINECARBOXYLIC ACID	C10H7NO2	0	0	0	0	0	0	0	0	0	0	0	0	0	0	0	0	0	0	0	0	0	0	0	0
397	RAC-GLYCEROL 1-MYRISTATE	C17H34O4	0	0	0	0	0	0	0	0	0	0	0	0	0	0	0	0	0	0	0	0	0	0	0	0
398	RETINOATE	C20H28O2	0	0	0	0	0	0	0	0	0	0	0	0	0	0	0	0	0	0	0	0	0	0	0	0
399	RHAMNOSE	C6H12O5	5.79077e+07	4.79702e+07	5.42216e+07	6.29528e+07	5.76629e+07	6.08955e+07	5.56971e+07	5.26939e+07	6.14871e+07	7.0578e+07	6.24564e+07	5.34229e+07	5.98941e+07	6.35801e+07	6.23338e+07	6.86218e+07	7.66969e+07	6.67449e+07	5.85101e+07	5.48833e+07	5.76516e+07	4.85625e+07	5.429e+07	6.06145e+07
400	RIBOFLAVIN	C17H20N4O6	0	0	0	0	0	0	0	0	0	0	0	0	3.85737e+06	1.98862e+06	1.45795e+06	2.0992e+06	1.38678e+07	3.07169e+06	3.83189e+06	1.60151e+06	5.33821e+06	3.56074e+06	3.01801e+06	3.47891e+06
401	ROSMARINIC ACID	C18H16O8	0	0	0	0	0	0	0	0	0	0	0	0	0	0	0	0	0	0	0	0	0	0	0	0
402	S-(5'-ADENOSYL)-L-HOMOCYSTEINE	C14H20N6O5S	7.60455e+07	5.82023e+07	5.78797e+07	4.68376e+07	5.18753e+07	4.55246e+07	1.04462e+08	9.18396e+07	1.24417e+08	1.44353e+08	1.08527e+08	8.39217e+07	5.03221e+06	3.525e+06	4.40756e+06	6.95496e+06	6.19855e+06	1.56828e+07	8.75847e+06	1.07251e+07	4.41906e+06	4.90888e+06	9.15431e+06	2.14731e+07
403	S-(5'-ADENOSYL)-L-METHIONINE	C15H22N6O5S	4.04016e+07	3.85925e+07	3.13568e+07	6.44564e+07	4.18463e+07	2.80933e+07	3.33614e+07	2.37087e+07	1.86204e+07	1.88223e+07	1.28159e+07	2.1804e+07	0	0	0	0	0	0	0	0	0	0	0	0
404	S-CARBOXYMETHYL-L-CYSTEINE	C5H9NO4S	0	0	0	0	0	0	0	0	0	0	0	0	198821	340652	200792	549421	353101	183956	442251	712095	394726	133735	261084	817689
405	S-HEXYL-GLUTATHIONE	C16H29N3O6S	0	0	0	0	0	0	0	0	0	0	0	0	0	0	0	0	0	0	0	0	0	0	0	0
406	SALICYLAMIDE	C7H7NO2	0	0	0	0	0	0	0	0	0	0	0	0	0	0	0	0	0	0	0	0	0	0	0	0
407	SALICYLATE	C7H6O3	3.04402e+06	4.13687e+06	2.78742e+06	3.62125e+06	2.22047e+06	1.67894e+06	1.7217e+06	2.36199e+06	1.80915e+06	1.66475e+06	1.92597e+06	2.38778e+06	5.98889e+06	5.90652e+06	3.59089e+06	1.30117e+07	1.20548e+07	3.65397e+06	7.75001e+06	7.773e+06	5.72661e+06	4.12251e+06	3.15273e+06	7.58506e+06
408	SARCOSINE (N-methylglycine)	C3H7NO2	1.37021e+08	6.54658e+07	1.1334e+08	2.73972e+08	2.84473e+08	8.98964e+07	1.03858e+08	1.20395e+08	1.27476e+08	1.40347e+08	1.16792e+08	1.10458e+08	1.20139e+07	1.03994e+07	5.96136e+06	2.68927e+07	1.982e+07	1.4093e+07	2.36429e+07	1.21769e+07	2.25374e+07	1.29013e+07	1.48951e+07	2.35431e+07
409	SELENOMETHIONINE	C5H11NO2Se	0	0	0	0	0	0	0	0	0	0	0	0	0	0	0	0	0	0	0	0	0	0	0	0
410	SERINE	C3H7NO3	2.742e+08	3.68673e+08	2.30725e+08	4.95449e+08	3.16065e+08	3.06615e+08	2.6097e+08	2.98629e+08	2.87486e+08	1.8819e+08	2.78928e+08	2.31903e+08	2.27827e+08	3.99244e+08	1.69524e+08	3.38806e+08	3.073e+08	2.94815e+08	2.8377e+08	2.33517e+08	3.706e+08	1.64102e+08	2.68151e+08	2.5313e+08
411	SEROTONIN CREATININE SULFATE COMPLEX	C14H23N5O7S	0	0	0	0	0	0	0	0	0	0	0	0	0	0	0	0	0	0	0	0	0	0	0	0
412	SHIKIMATE	C7H10O5	0	0	0	0	0	0	0	0	0	0	0	0	0	0	0	0	0	0	0	0	0	0	0	0
413	SORBATE	C6H8O2	1.38599e+06	7.88688e+06	4.62968e+06	3.83377e+06	867955	866865	1.22843e+06	1.24801e+06	1.38399e+06	883544	420704	899152	0	0	0	0	0	0	0	0	0	0	0	0
414	SPHINGANINE	C18H39NO2	0	0	0	0	0	0	0	0	0	0	0	0	0	0	0	0	0	0	0	0	0	0	0	0
415	SPHINGOMYELIN	C41H83N2O6P	0	0	0	0	0	0	0	0	0	0	0	0	0	0	0	0	0	0	0	0	0	0	0	0
416	STACHYOSE	C24H42O21	1.95735e+07	1.15718e+07	1.83385e+07	7.60637e+06	1.48121e+07	7.52289e+06	3.1944e+07	2.76208e+07	1.32523e+07	9.80636e+06	1.98516e+07	1.44888e+07	0	0	0	0	0	0	0	0	0	0	0	0
417	STEARATE	C18H36O2	4.35122e+08	3.96421e+08	3.804e+08	4.51837e+08	3.22302e+08	4.24117e+08	3.59633e+08	3.02115e+08	2.76435e+08	3.2332e+08	3.34194e+08	3.69907e+08	2.21454e+08	2.28507e+08	2.28696e+08	2.07257e+08	2.01797e+08	2.21523e+08	2.00912e+08	1.86688e+08	2.66057e+08	1.7864e+08	1.61034e+08	1.62249e+08
418	SUBERIC ACID	C8H14O4	3.16484e+06	1.58629e+07	1.15138e+07	8.61343e+06	2.10917e+06	2.08624e+06	2.3606e+06	3.56949e+06	4.17048e+06	1.69329e+06	2.051e+06	1.87823e+06	1.07095e+07	5.65833e+06	4.64006e+06	5.83326e+06	6.85396e+06	5.07035e+06	4.20643e+06	4.52644e+06	3.90471e+06	3.75149e+06	3.97938e+06	3.81515e+06
419	SUCCINIC ACID	C4H6O4	1.37504e+08	1.11066e+08	1.97723e+08	3.22793e+08	1.36041e+08	4.37323e+08	2.60475e+08	1.54241e+08	1.62055e+08	2.06657e+08	1.69505e+08	2.248e+08	7.86815e+07	1.94711e+08	1.25657e+08	1.24955e+08	1.10422e+08	6.66815e+08	1.26385e+08	1.60809e+08	1.46747e+08	9.18362e+07	1.11953e+08	1.03955e+08
420	TARTARIC ACID	C4H6O6	1.36801e+06	9.27382e+06	4.97917e+06	3.61485e+06	918785	1.1463e+06	819239	777493	1.28722e+06	524928	480848	550160	5.27258e+06	3.9399e+06	2.15429e+06	2.06059e+06	2.41924e+06	1.88689e+06	1.8681e+06	1.56043e+06	1.90769e+06	1.68288e+06	1.7573e+06	1.55012e+06
421	TAURINE	C2H7NO3S	1.22071e+10	1.16761e+10	1.27035e+10	1.29805e+10	1.09575e+10	1.12458e+10	1.33886e+10	1.41692e+10	1.19479e+10	1.2655e+10	1.3087e+10	1.27889e+10	9.37734e+08	9.05751e+08	8.69347e+08	8.84187e+08	1.10462e+09	1.17018e+09	6.63849e+08	9.37226e+08	6.27081e+08	9.7904e+08	8.07564e+08	8.35872e+08
422	Taurochenodeoxy cholic acid	C26H45NO6S	0	0	0	0	0	0	0	0	0	0	0	0	1.73001e+07	6.02275e+06	1.13252e+07	1.92649e+08	6.13143e+06	4.26995e+06	1.33365e+06	98470.8	0	391699	113354	1.62641e+06
423	TAUROLITHOCHOLATE	C26H45NO5S	0	0	0	0	0	0	0	0	0	0	0	0	0	0	0	0	0	0	0	0	0	0	0	0
424	THIAMINE	C12H17N4OS	0	0	0	0	0	0	0	0	0	0	0	0	0	0	0	0	0	0	0	0	0	0	0	0
425	THIAMINE MONOPHOSPHATE	C12H17N4O4PS	0	0	0	0	0	0	0	0	0	0	0	0	2.33938e+06	2.03965e+06	2.08294e+06	615344	1.55449e+06	1.51794e+06	4.04754e+06	3.56705e+06	2.24914e+06	2.18598e+06	2.43849e+06	3.49393e+06
426	THIAMINE PYROPHOSPHATE	C12H18N4O7P2S	3.65515e+06	5.17019e+06	4.19549e+06	3.47647e+06	4.73476e+06	3.73708e+06	355935	1.79091e+06	1.87232e+06	2.92605e+06	3.11359e+06	1.26423e+06	0	0	0	0	0	0	0	0	0	0	0	0
427	THIOACETATE	C2H4OS	0	0	0	0	0	0	0	0	0	0	0	0	0	0	0	0	0	0	0	0	0	0	0	0
428	THIOPURINE S-METHYLETHER	C6H6N4S	0	0	0	0	0	0	0	0	0	0	0	0	0	0	0	0	0	0	0	0	0	0	0	0
429	THIOUREA	CH4N2S	0	0	0	0	0	0	0	0	0	0	0	0	0	0	0	0	0	0	0	0	0	0	0	0
430	THREONINE	C4H9NO3	1.33805e+09	1.54255e+09	1.43823e+09	1.54939e+09	1.39862e+09	1.32299e+09	1.5196e+09	1.60633e+09	1.2389e+09	1.1143e+09	1.35438e+09	1.20882e+09	1.0517e+09	1.12085e+09	8.80726e+08	1.15642e+09	1.3548e+09	1.1631e+09	1.17529e+09	1.04842e+09	1.24034e+09	7.6838e+08	9.26557e+08	1.15858e+09
431	Thromboxane B2	C20H34O6	0	0	0	0	0	0	0	0	0	0	0	0	0	0	0	0	0	0	0	0	0	0	0	0
432	THYMIDINE	C10H14N2O5	2.32054e+06	1.54325e+06	1.55113e+06	3.01439e+06	1.41899e+06	3.84295e+06	4.11126e+06	4.51083e+06	2.70258e+06	4.42718e+06	2.51543e+06	3.01824e+06	0	0	0	0	0	0	0	0	0	0	0	0
433	Thymidine 5' triphosphate	C10H17N2O14P3	0	0	0	0	0	0	0	0	0	0	0	0	0	0	0	0	0	0	0	0	0	0	0	0
434	THYMIDINE 5'-MONOPHOSPHATE	C10H15N2O8P	0	0	0	0	0	0	0	0	0	0	0	0	0	0	0	0	0	0	0	0	0	0	0	0
435	THYMIDINE-5'-DIPHOSPHO-ALPHA-D-GLUCOSE	C16H26N2O16P2	0	0	0	0	0	0	0	0	0	0	0	0	0	0	0	0	0	0	0	0	0	0	0	0
436	THYMINE	C5H6N2O2	0	0	0	0	0	0	0	0	0	0	0	0	0	0	0	0	0	0	0	0	0	0	0	0
437	THYROTROPIN RELEASING HORMONE	C16H22N6O4	0	0	0	0	0	0	0	0	0	0	0	0	0	0	0	0	0	0	0	0	0	0	0	0
438	THYROXINE	C15H11I4NO4	0	0	0	0	0	0	0	0	0	0	0	0	0	0	0	0	0	0	0	0	0	0	0	0
439	TRANS-CINNAMATE	C9H8O2	2.0118e+06	2.38854e+06	3.84688e+06	1.59902e+06	205324	179881	464679	1.77901e+06	415801	77288.8	1.33313e+06	1.79523e+06	7.67519e+07	8.95867e+07	1.46045e+08	5.29258e+07	1.36217e+07	2.90171e+07	3.39786e+07	1.35035e+08	2.55828e+07	1.95556e+07	5.00677e+07	1.05361e+08
440	TRICOSANOIC ACID	C23H46O2	0	0	0	0	0	0	0	0	0	0	0	0	0	0	0	0	0	0	0	0	0	0	0	0
441	TRIGONELLINE	C7H7NO2	5.40421e+08	4.55726e+08	4.22714e+08	5.90947e+08	7.27525e+08	1.61696e+08	7.60007e+08	7.83309e+08	6.33321e+08	4.69173e+08	6.47229e+08	6.60522e+08	1.65458e+09	2.47901e+09	5.87266e+08	2.25428e+09	1.59119e+09	1.35467e+08	3.4512e+09	3.36331e+09	2.64351e+09	9.59362e+08	1.42444e+09	3.19486e+09
442	TRYPTAMINE	C10H12N2	0	0	0	0	0	0	0	0	0	0	0	0	0	0	0	0	0	0	0	0	0	0	0	0
443	TRYPTOPHAN	C11H12N2O2	2.37857e+08	2.58007e+08	2.59232e+08	3.97385e+08	2.23342e+08	2.9717e+08	1.82615e+08	1.9216e+08	2.98512e+08	1.00564e+09	3.80986e+08	1.94948e+08	2.22947e+09	2.82383e+09	2.50147e+09	3.18394e+09	9.11744e+09	4.41646e+09	2.5504e+09	1.42818e+09	2.57979e+09	2.54496e+09	1.69458e+09	2.3797e+09
444	TRYPTOPHANAMIDE	C11H13N3O	5.77436e+06	4.45682e+06	4.95445e+06	2.89573e+06	5.87318e+06	5.83031e+06	4.46583e+06	5.65766e+06	4.55794e+06	4.26762e+06	3.24256e+06	5.9201e+06	0	0	0	0	0	0	0	0	0	0	0	0
445	TYRAMINE	C8H11NO	0	0	0	0	0	0	0	0	0	0	0	0	0	0	0	0	0	0	0	0	0	0	0	0
446	TYROSINE	C9H11NO3	6.31272e+08	6.02472e+08	4.06071e+08	1.22666e+09	3.91244e+08	4.57731e+08	7.67172e+08	6.90694e+08	1.42879e+09	1.67402e+09	1.15034e+09	7.29835e+08	1.75789e+09	2.079e+09	1.30869e+09	3.90151e+09	2.28882e+09	1.58144e+09	2.23233e+09	1.573e+09	2.71349e+09	1.71237e+09	1.81033e+09	2.14915e+09
447	URACIL	C4H4N2O2	1.15187e+07	1.80364e+07	1.57314e+07	6.43305e+06	5.81069e+06	2.052e+07	4.43426e+06	2.70784e+06	2.92644e+06	6.26205e+06	6.31559e+06	2.55906e+06	5.58073e+06	1.25777e+07	1.29957e+07	9.26381e+06	5.39177e+06	3.1532e+07	8.81707e+06	1.31564e+07	6.1983e+06	7.60251e+06	1.25835e+07	5.9283e+06
448	URIDIC ACID	C5H4N4O3	9.90645e+07	1.04894e+08	9.11061e+07	7.04249e+07	5.89103e+07	1.35288e+08	2.58092e+07	3.32169e+07	4.89708e+07	4.79212e+07	5.18709e+07	2.4417e+07	8.73603e+08	5.47574e+08	6.45755e+08	8.10299e+08	4.79479e+08	1.49494e+09	5.66839e+08	8.17021e+08	4.42108e+08	3.86587e+08	6.71119e+08	4.58944e+08
449	URIDINE	C9H12N2O6	4.22889e+07	3.26356e+07	3.11501e+07	3.02897e+07	1.97558e+07	2.82433e+07	1.31598e+07	1.04947e+07	1.40905e+07	5.34905e+07	1.75332e+07	7.86122e+06	1.39874e+07	2.52122e+07	2.20463e+07	1.26026e+07	3.19996e+07	8.15154e+07	2.69895e+07	4.11601e+07	1.63657e+07	1.91039e+07	3.69288e+07	1.7453e+07
450	URIDINE 5'-DIPHOSPHATE	C9H14N2O12P2	4.62416e+06	4.39271e+06	2.83634e+06	6.72131e+06	2.89129e+06	1.65116e+06	1.48652e+06	1.09957e+06	1.06507e+06	1.72733e+06	954849	1.24911e+06	0	0	0	0	0	0	0	0	0	0	0	0
451	UDP-GalNAc/UDP-GlcNAc	C17H27N3O17P2	4.52955e+07	5.50785e+07	4.56408e+07	1.21452e+08	4.81496e+07	1.04032e+08	1.93004e+07	1.60455e+07	1.49971e+07	1.88018e+07	1.60715e+07	1.42953e+07	0	0	0	0	0	0	0	0	0	0	0	0
452	URIDINE 5'-DIPHOSPHOGLUCOSE	C15H24N2O17P2	8.27928e+06	2.05574e+07	1.69238e+07	2.25473e+07	1.30931e+07	1.95867e+07	1.11935e+07	9.63688e+06	6.54914e+06	1.103e+07	1.37717e+07	6.58672e+06	0	0	0	0	0	0	0	0	0	0	0	0
453	URIDINE 5'-DIPHOSPHOGLUCURONIC ACID	C15H22N2O18P2	2.46109e+06	1.9336e+06	2.2946e+06	2.69127e+06	2.62633e+06	1.05922e+06	2.89062e+06	1.96743e+06	1.01538e+06	2.22702e+06	1.92233e+06	1.5225e+06	0	0	0	0	0	0	0	0	0	0	0	0
454	URIDINE 5'-TRIPHOSPHATE	C9H15N2O15P3	3.54477e+06	2.02143e+06	3.70798e+06	5.00478e+06	2.8252e+06	1.7228e+06	6.92138e+06	4.49716e+06	2.82988e+06	5.55999e+06	4.7824e+06	4.72721e+06	0	0	0	0	0	0	0	0	0	0	0	0
455	URIDINE-5-MONOPHOSPHATE	C9H13N2O9P	1.89271e+08	1.74166e+08	1.50474e+08	2.61397e+08	1.83686e+08	9.26175e+07	3.92087e+07	3.48346e+07	4.26926e+07	4.25162e+07	1.81914e+07	2.70389e+07	0	0	0	0	0	0	0	0	0	0	0	0
456	UROCANATE	C6H6N2O2	0	0	0	0	0	0	0	0	0	0	0	0	0	0	0	0	0	0	0	0	0	0	0	0
457	VALINE	C5H11NO2	1.83104e+09	1.52812e+09	1.14261e+09	1.6671e+09	1.40315e+09	2.26435e+09	1.24606e+09	1.20578e+09	2.41091e+09	2.68286e+09	2.6084e+09	9.76523e+08	5.16401e+09	4.8912e+09	3.34694e+09	4.82927e+09	7.12514e+09	6.66553e+09	4.25468e+09	2.80746e+09	4.64122e+09	3.25454e+09	4.01093e+09	3.36724e+09
458	Vitamin D3	C27H44O	0	0	0	0	0	0	0	0	0	0	0	0	0	0	0	0	0	0	0	0	0	0	0	0
459	XANTHINE	C5H4N4O2	1.50148e+08	1.18496e+08	1.07511e+08	6.18955e+07	8.9535e+07	1.11457e+08	2.96037e+07	2.2257e+07	4.64826e+07	5.42051e+07	4.13744e+07	2.42042e+07	2.52551e+06	1.62103e+07	861291	0	1.87986e+07	2.7511e+08	2.15562e+06	9.03006e+07	6.72099e+06	1.22748e+06	6.27843e+06	5.06702e+06
460	XANTHOSINE	C10H12N4O6	0	0	0	0	0	0	0	0	0	0	0	0	0	0	0	0	0	0	0	0	0	0	0	0
461	XANTHOSINE 5'-MONOPHOSPHATE	C10H13N4O9P	307172	304938	221209	474876	204224	344567	199726	206856	266857	265828	204544	266893	0	0	0	0	0	0	0	0	0	0	0	0
462
