# Supplementary material for: Inter-organellar and systemic responses to impaired mitochondrial matrix protein import in skeletal muscle
Source: Commun Biol. 2022 Oct 5;5:1060. doi: 10.1038/s42003-022-04034-z (PMC9534917; doi:10.1038/s42003-022-04034-z)
Supplement: Supplementary file 7 — Supplementary Data 5 [file 42003_2022_4034_MOESM7_ESM.xlsx]

## Sheet: Fig 1d
	Grpel1skm-/-								Grpel1flox/flox								Grpel1flox/flox_TMX								WT_Cre_TMX
Age after TMX injection(Weeks)		Body weight (g)								Body weight (g)								Body weight (g)								Body weight (g)
0	19.6	18.4	17.8	17.7	23.5	21.7	17.8	19.8	20.05	21.15	20.59	16.31	20.6	21.2	21.5	20.9	16.4	17.4	16.7	18.8	19.4	19.4	21.3	20.7	17.8	16.8	17.7	17.8	17	15.4	16.3
1	19.33	19.3	19.1	16.6	21.21	22.59	17.91	19.19	21.35	23.33	22.12	17.26	21.37	22.58	23.5	22.92	17.4	18.1	21.9	20.01	17	20.25	23.29	21.82	16.3	15.1	18.8	16.2	12.78	17.1	16.95
2	18	18.91	18.8	15.5	20.8	21.9	16.9	16.3	21.9	24.5	23.6	18.6	24.4	23.7	25.8	23.4	18.75	18.32	22.4	20.6	17.5	20.3	23	22.2	17.01	15.61	19.02	17.9	15.8	20.2	18.7
3	16.11	17.3	15.7	12.3	15	15.7	14.5	10.7	22.9	25.1	24.2	19.5	25.1	24.5	26.9	25.2	19.61	19.64	23.9	21.4	18.57	20.86	23.3	22.81	18.55	18.7	19.84	20.2	21.2	22.2	20.9
4	11.03	12.2	13.8	9.6	14.9	14.8	14.66	12.9	24	26.3	25.1	20.3	25.9	25.5	27.6	25.7	20.41	20.75	25.32	23.2	19.56	22.95	25.41	23.43	19.65	19.8	21.16	23.4	22.5	24.1	23.8

## Sheet: Fig 1e
	Survival %
Age after TMX injection (Days)	Grpel1flox/flox	Grpel1skm-/-
25	0	1
32	0	1
32	0	1
17	0	1
17	0	1
17	0	1
31	0	1
31	0	1
22	0	1
22	0	1
22	0	1
35	0	1
37	0	1

## Sheet: Fig 1g
	Grpel1flox/flox										Grpel1skm-/-
Before TMX	3.63	3.7	4.38	4.55	5.93						5.91	6.21	6.85	4.8	3.97
At end point	3.64	3.17	3.63	4	4.92	4.59	5.77	4.09	3.98		2.62	2.6	1.66	2.44	2.46	3.27	3.72	2.74

## Sheet: Fig 1h
Grpel1 band intensity normalized to Vinculin band
Grpel1skm-/-	Grpel1flox/flox	WT
0.561915	1.07696	0.985333
0.418277	1.08491	1.14758
0.335241	0.802279	0.902938

## Sheet: Fig 1m
Grpel1flox/flox	Grpel1skm-/-
0.825704	0.335721
0.674659	0.389181
0.93658	0.384552
0.673976	0.433866
0.874828	0.367902
0.924	0.396211
0.910319	0.294414
1.18323	0.510038
0.93029	0.363149
0.876204	0.428885
1.05843	0.375387
0.726886	0.403023
1.18686	0.3548
1.01235	0.294946
1.0309	0.528974
0.921505	0.456976
1.0257	0.337382
1.06015	0.507543
1.31945	0.305941
0.835447	0.450952
1.07452	0.420868
1.17333	0.441636
1.04045	0.431627
1.25345	0.272414
1.31218	0.360046
1.13233	0.357788
0.899134	0.330589
1.05801	0.320893
1.03547	0.537494
1.03364	0.384229

## Sheet: Fig 1n
Grpel1flox/flox	Grpel1skm-/-
1.29753	1.62806
0.558413	1.78718
1.14406	2.07831

## Sheet: Fig 2j
	Relative enzymatic activity
Respiratory chain complexes	Grpel1flox/flox				Grpel1skm-/-
CI	1.03597	1.17439	1.03697	0.900237	0.882467	0.580955	0.709063	0.562146
CII	0.858423	1.22212	1.08736	0.832092	0.566269	0.374157	0.514586	0.461985
CIII	1.09626	0.905498	0.98082	0.905433	0.556028	0.447905	0.5696	0.511438
CIV	1.07661	0.919027	1.02623	0.978136	0.426755	0.550374	0.522835	0.838621

## Sheet: Fig 2k
	Oxygen flux [pmol/(S*mg)]
Respiratory chain complexes	Grpel1flox/flox				Grpel1skm-/-
CI coupled	17.1161	11.7871	24.7702	25.2939	3.63273	3.93639	11.8118	5.12702
CI+CII coupled	41.097	28.6116	33.6726	47.4233	11.2232	26.7071	20.2135	20.6793
CI+CII uncoupled	37.2743	26.0122	27.5337	38.9062	11.9672	18.4294	17.5508	22.8145

## Sheet: Fig 2l
Relative Fatty acid oxidation
Grpel1flox/flox	Grpel1skm-/-
1.0045	0.63948
1.04718	0.797129
0.948319	0.816471

## Sheet: Fig 2m
mtDNA copy number
Grpel1flox/flox	Grpel1skm-/-
1.6222	0.78218
1.24252	0.806945
0.875922	0.61795
1.12587	0.730615

[truncated: 18 more sheets: Fig 3k, Fig 3l, Fig 3m, Fig 3n, Fig 4a, Fig 4b, Fig 4c, Fig 4d, Fig 5g, Fig 5i, Fig 5j, Sup 2b, Sup 2c, Sup 2d, Sup 2e, Sup 3a, Sup 3b, Sup 3c]
